# Supplementary material for: Parallel Gene Expression Differences between Low and High Latitude Populations of Drosophila melanogaster and D. simulans
Source: PLoS Genet. 2015 May 7;11(5):e1005184. doi: 10.1371/journal.pgen.1005184 (PMC4423912; doi:10.1371/journal.pgen.1005184)
Supplement: S2 Table — A) D. melanogaster Panama vs. Maine at 29°C, B) D. melanogaster Panama vs. Maine at 21°C, C) D. simulans Panama vs. Maine at 29°C and D) D. simulans Panama vs. Maine at 21°C. (XLSX) [file pgen.1005184.s006.xlsx]

## Sheet: Legend
S2 Table. List of differentially expressed genes for low vs. high latitude in D. melanogaster and D. simulans. A) D. melanogaster Panama vs. Maine at 29 °C, B) D. melanogaster Panama vs. Maine at 21 °C, C) D. simulans Panama vs. Maine at 29 °C and D) D. simulans Panama vs. Maine at 21 °C.

## Sheet: Dmel. PanamavsMaine at 29C
Gene_ID	baseMean	log2FoldChange	lfcSE	stat	pvalue	padj	ANNOTATION_SYMBOL	LOCATION_ARM	LOCATION_MIN	LOCATION_MAX	LOCATION_STRAND	NAME	SYMBOL
FBgn0085351	2262.61	-1.94177	0.149038	-13.0287	8.40586e-39	1.24474e-34	CG34322	X	11726390	11733895	-1	inaF-A	inaF-A
FBgn0085350	1965.27	-1.88752	0.147744	-12.7756	2.24335e-37	1.66097e-33	CG34321	X	11726390	11731765	-1	inaF-C	inaF-C
FBgn0031741	1627.51	0.936348	0.091922	10.1863	2.28202e-24	1.1264e-20	CG11034	2L	5805395	5809063	1	-	CG11034
FBgn0259918	6353.22	-1.06004	0.107885	-9.82563	8.73256e-23	3.23279e-19	CG42447	X	11724668	11732770	-1	inaF-B	inaF-B
FBgn0030331	6499.14	-1.03307	0.1057	-9.7736	1.46165e-22	4.32883e-19	CG15221	X	11724246	11736617	1	-	CG15221
FBgn0260812	6033.51	-1.01229	0.10731	-9.43335	3.97179e-21	9.80237e-18	CG42563	X	11724668	11729099	-1	inaF-D	inaF-D
FBgn0053192	1370.75	-1.34235	0.144521	-9.28827	1.5681e-20	3.31719e-17	CG33192	3R	20534962	20535301	1	Metallothionein D	MtnD
FBgn0031001	378.528	-2.23639	0.255764	-8.74396	2.25073e-18	4.1661e-15	CG7884	X	19220622	19235910	1	-	CG7884
FBgn0052160	33.0264	3.12497	0.359695	8.68782	3.69447e-18	6.07863e-15	CR32160	3L	16308940	16311318	1	-	CR32160
FBgn0053503	3207.83	-1.36249	0.157667	-8.64153	5.54635e-18	8.21303e-15	CG33503	2R	11123658	11125647	-1	Cyp12d1-d	Cyp12d1-d
FBgn0003861	8924.51	-1.07832	0.132327	-8.14891	3.67215e-16	4.94339e-13	CG7875	3R	29914521	29920289	-1	transient receptor potential	trp
FBgn0019940	1335.22	-0.842379	0.104509	-8.06033	7.60889e-16	9.38937e-13	CG5192	3R	15483158	15484699	1	Rhodopsin 6	Rh6
FBgn0050489	3754.55	-1.16282	0.148	-7.85689	3.9378e-15	4.48546e-12	CG30489	2R	11117225	11121884	-1	Cyp12d1-p	Cyp12d1-p
FBgn0043791	637.59	-1.31663	0.169109	-7.78568	6.93399e-15	7.33418e-12	CG8147	3R	9494801	9496723	1	-	CG8147
FBgn0044872	226.477	-1.20426	0.15763	-7.63979	2.17575e-14	2.1479e-11	CG40305	X	23008766	23011303	-1	FucTC	FucTC
FBgn0039027	39.4587	2.63697	0.348057	7.57626	3.55669e-14	3.29171e-11	CG7031	3R	22804291	22807290	1	-	CG7031
FBgn0263407	131.291	1.67423	0.235092	7.12161	1.06673e-12	9.29187e-10	CR43453	3R	21465701	21466492	1	-	CR43453
FBgn0085256	384.283	-1.40082	0.198434	-7.05939	1.6724e-12	1.32942e-09	CG34227	2R	11248126	11248610	1	-	CG34227
FBgn0038581	1197.26	0.801603	0.113596	7.05664	1.70577e-12	1.32942e-09	CG14314	3R	18216142	18218014	1	-	CG14314
FBgn0051451	15384.1	-0.900922	0.130413	-6.90822	4.90775e-12	3.46067e-09	CR31451	3R	23983503	23985065	1	-	CR31451
FBgn0024943	1876.38	-1.08194	0.156612	-6.90843	4.90043e-12	3.46067e-09	CG11219	X	8525387	8529698	-1	PIP82	PIP82
FBgn0028433	29460.9	-0.651506	0.0949605	-6.86082	6.84686e-12	3.7659e-09	CG3694	2L	9302494	9256563	1	Ggamma30A	Gγ30A
FBgn0263984	29364.2	-0.652887	0.0950048	-6.87215	6.32415e-12	3.7659e-09	CG43733	2L	9295521	9256563	1	-	CG43733
FBgn0027111	2529.69	-0.614237	0.0895336	-6.86041	6.86652e-12	3.7659e-09	CG1221	3L	267299	270336	1	miple	miple
FBgn0264570	182.649	-1.29507	0.188056	-6.88665	5.71234e-12	3.7659e-09	CR43942	3L	23909119	23910123	1	-	CR43942
FBgn0028993	411.145	-0.86701	0.126279	-6.86585	6.6097e-12	3.7659e-09	CG17594	3L	24724162	24769123	1	scarecrow	scro
FBgn0264840	410.533	0.922951	0.134484	6.86291	6.74707e-12	3.7659e-09	CR44048	3R	20878405	20879384	-1	-	CR44048
FBgn0037546	358.839	-1.01837	0.149782	-6.79902	1.05336e-11	5.57076e-09	CG7918	3R	8059284	8087049	1	muscarinic Acetylcholine Receptor, B-type	mAChR-B
FBgn0004511	64.0795	-2.27142	0.338449	-6.71126	1.92951e-11	9.85249e-09	CG9355	X	11769769	11778784	-1	dusky	dy
FBgn0029123	852.843	-0.839726	0.125272	-6.70321	2.03896e-11	1.00643e-08	CG18024	2L	8825645	8829670	1	SoxNeuro	SoxN
FBgn0038980	473.979	-0.829386	0.123825	-6.69803	2.1125e-11	1.0091e-08	CG6919	3R	22497215	22520078	1	Octopamine beta1 receptor	Octbeta1R
FBgn0037222	1307.29	0.870762	0.131028	6.64564	3.01901e-11	1.39705e-08	CG14642	3R	4241045	4242717	-1	-	CG14642
FBgn0261714	2931.91	-1.05045	0.158582	-6.62401	3.49594e-11	1.56872e-08	CG4795	3R	12162887	12166186	-1	Calphotin	Cpn
FBgn0015323	3019.42	-0.739147	0.112586	-6.56516	5.1976e-11	2.26371e-08	CG32848	3R	18705501	18718916	1	VAChT	VAChT
FBgn0265084	8016.53	-1.15986	0.177039	-6.55143	5.69875e-11	2.41106e-08	CG44195	3L	7658409	7695654	-1	-	CG44195
FBgn0002940	182091	-0.738057	0.113063	-6.52783	6.67286e-11	2.74477e-08	CG4550	3R	19886255	19888206	-1	neither inactivation nor afterpotential E	ninaE
FBgn0004623	4127.89	-0.822463	0.127279	-6.46191	1.03387e-10	4.13771e-08	CG8770	3L	19687637	19689992	1	G protein beta-subunit 76C	Gbeta76C
FBgn0262009	1002.93	-0.871801	0.135202	-6.44816	1.13218e-10	4.41193e-08	CG42827	3R	23372924	23373600	1	-	CG42827
FBgn0038246	580.722	-0.854564	0.133296	-6.41104	1.44533e-10	5.4878e-08	CG14853	3R	14609642	14618987	1	-	CG14853
FBgn0050045	55.8404	2.28897	0.357347	6.40543	1.49941e-10	5.55083e-08	CG30045	2R	12376626	12377378	1	Cuticular protein 49Aa	Cpr49Aa
FBgn0032663	26.5364	2.30686	0.360468	6.39962	1.55767e-10	5.62587e-08	CG15153	2L	18090737	18092256	-1	-	CG15153
FBgn0016975	4668.36	-0.889592	0.1394	-6.38155	1.75301e-10	6.03688e-08	CG12473	X	22980722	23004648	-1	stoned B	stnB
FBgn0016976	4668.36	-0.889592	0.1394	-6.38155	1.75301e-10	6.03688e-08	CG12500	X	22980722	23004648	-1	stoned A	stnA
FBgn0086677	3074.03	-0.649395	0.102001	-6.36657	1.93307e-10	6.31067e-08	CG30040	2R	12085194	12119340	-1	jelly belly	jeb
FBgn0020372	1970.83	-0.639495	0.10048	-6.36441	1.96037e-10	6.31067e-08	CG11303	2R	23878197	23880860	1	Transmembrane 4 superfamily	TM4SF
FBgn0260793	1289.79	-0.763095	0.119868	-6.36614	1.93844e-10	6.31067e-08	CG42573	3R	13121951	13155687	-1	-	2mit
FBgn0000036	1740.49	-0.639469	0.100708	-6.34973	2.15689e-10	6.79558e-08	CG5610	3R	24393896	24457157	-1	nicotinic Acetylcholine Receptor alpha1	nAChRalpha1
FBgn0015381	564.368	-2.42761	0.382703	-6.34332	2.24859e-10	6.9369e-08	CG9019	2L	5925937	5939261	1	dissatisfaction	dsf
FBgn0032249	509.963	-0.832677	0.131372	-6.33833	2.32262e-10	7.01906e-08	CG5337	2L	10432687	10435656	-1	-	CG5337
FBgn0264542	1521.25	-0.69293	0.109668	-6.31843	2.64241e-10	7.82575e-08	CG43921	X	12516634	12568452	-1	-	CG43921
FBgn0262728	3106.14	-0.730482	0.115671	-6.31518	2.69847e-10	7.8351e-08	CG5472	2R	23688077	23690838	1	Peptidyl-alpha-hydroxyglycine-alpha-amidating lyase 2	Pal2
FBgn0000303	4050.52	-0.593534	0.0946305	-6.27212	3.5617e-10	9.99012e-08	CG12345	3R	18705501	18732344	1	Choline acetyltransferase	Cha
FBgn0029864	456.921	-1.03371	0.164827	-6.27151	3.57561e-10	9.99012e-08	CG15894	X	6309212	6329828	1	-	CG15894
FBgn0023170	8069.74	-1.2157	0.193939	-6.26846	3.64627e-10	9.99889e-08	CG3997	2R	24061853	24062431	-1	Ribosomal protein L39	RpL39
FBgn0039064	1838.12	-0.614996	0.0983549	-6.25283	4.03083e-10	1.08525e-07	CG4467	3R	23227727	23248903	-1	-	CG4467
FBgn0030706	980.823	-0.728539	0.117414	-6.20485	5.47485e-10	1.44771e-07	CG8909	X	15910870	15921013	1	-	CG8909
FBgn0250833	125.203	1.44689	0.234724	6.1642	7.08393e-10	1.84033e-07	CG34461	3L	8325859	8328307	1	-	CG34461
FBgn0259951	3375.73	-0.996027	0.162656	-6.12351	9.15352e-10	2.33699e-07	CG42461	2L	3667977	3668551	-1	Seminal fluid protein 24Ba	Sfp24Ba
FBgn0263353	1742.76	-0.910333	0.148904	-6.11354	9.74429e-10	2.44565e-07	CG11000	3R	5802328	5813258	1	-	CG11000
FBgn0002938	10648	-0.898639	0.147964	-6.07335	1.25268e-09	3.09161e-07	CG5125	2L	7377702	7384344	1	neither inactivation nor afterpotential C	ninaC
FBgn0086663	679.866	1.25614	0.207351	6.05804	1.37791e-09	3.34493e-07	CR33625	3R	9778398	9778537	1	snoRNA:Psi18S-1275	snoRNA:Psi18S-1275
FBgn0019650	847.605	-0.793085	0.130993	-6.05443	1.40916e-09	3.36563e-07	CG11186	4	989725	1007922	1	twin of eyeless	toy
FBgn0265070	491.638	-0.939026	0.156232	-6.01046	1.84993e-09	4.26221e-07	CR44181	2L	10695058	10698195	1	-	CR44181
FBgn0032286	487.658	-0.94692	0.157593	-6.00864	1.8709e-09	4.26221e-07	CG7300	2L	10695000	10698043	-1	-	CG7300
FBgn0014019	608.146	-1.21433	0.202014	-6.01114	1.84219e-09	4.26221e-07	CG5279	2L	12008153	12009832	1	Rhodopsin 5	Rh5
FBgn0038282	814.856	-0.740588	0.123402	-6.00143	1.95587e-09	4.38165e-07	CG33485	3R	15054930	15077206	-1	dpr9	dpr9
FBgn0051030	1018.34	-0.620559	0.10344	-5.99923	1.98252e-09	4.38165e-07	CG31030	3R	30164692	30166419	-1	-	CG31030
FBgn0028996	1665.25	-0.656449	0.109878	-5.97437	2.30985e-09	5.03003e-07	CG1922	4	598555	607649	-1	onecut	onecut
FBgn0038693	2739.21	-0.586031	0.0985343	-5.94748	2.72308e-09	5.84397e-07	CG5237	3R	19230764	19246130	-1	-	unc79
FBgn0260234	1117.09	-0.644773	0.108511	-5.94201	2.81548e-09	5.87206e-07	CG42508	3R	19914320	19915412	-1	-	CG42508
FBgn0038749	1117.09	-0.644773	0.108511	-5.94201	2.81548e-09	5.87206e-07	CG4468	3R	19914396	19915412	-1	exit protein of rhodopsin and TRP	Xport
FBgn0033153	779.079	0.56427	0.0954	5.91478	3.32311e-09	6.83454e-07	CG11086	2R	7249161	7250655	1	Gadd45	Gadd45
FBgn0039031	2545.08	-0.769167	0.130193	-5.90791	3.46478e-09	7.02828e-07	CG17244	3R	22977270	22978164	1	-	CG17244
FBgn0001257	8286.4	0.549479	0.0930717	5.90383	3.55169e-09	7.10721e-07	CG15009	3L	4224006	4236147	-1	Ecdysone-inducible gene L2	ImpL2
FBgn0037802	328.602	-0.934264	0.158625	-5.88978	3.86719e-09	7.63538e-07	CG6284	3R	10255349	10261849	-1	Sirt6	Sirt6
FBgn0039685	5419.15	-0.937547	0.159923	-5.86248	4.55991e-09	8.88463e-07	CG7592	3R	29716254	29716896	-1	Odorant-binding protein 99b	Obp99b
FBgn0044050	142.422	-1.02138	0.175282	-5.8271	5.64001e-09	1.07073e-06	CG14167	3L	9801298	9802120	-1	Insulin-like peptide 3	Ilp3
FBgn0003053	4395.08	-0.592921	0.101734	-5.82816	5.60423e-09	1.07073e-06	CG12212	X	4617564	4627206	1	pebbled	peb
FBgn0031866	1014.28	-0.741978	0.127714	-5.80967	6.25963e-09	1.17332e-06	CG13772	2L	6874900	6906656	1	Neuroligin 2	Nlg2
FBgn0082954	575.23	1.25909	0.217604	5.78616	7.20142e-09	1.33298e-06	CR34611	3R	5597596	5597739	-1	snoRNA:Psi28S-3571	snoRNA:Psi28S-3571
FBgn0000313	6911.35	-0.944088	0.163672	-5.76817	8.01374e-09	1.46503e-06	CG1744	3R	31204180	31210730	-1	chaoptin	chp
FBgn0035667	4342.96	0.651091	0.113991	5.7118	1.11787e-08	2.01871e-06	CG10475	3L	6053493	6054443	-1	Jonah 65Ai	Jon65Ai
FBgn0040959	1618.28	0.703004	0.123295	5.70179	1.18555e-08	2.08996e-06	CG17814	2L	8395665	8396096	-1	Peritrophin-15a	Peritrophin-15a
FBgn0036602	59.7512	1.79949	0.315586	5.70205	1.18374e-08	2.08996e-06	CG13042	3L	16307846	16308480	-1	-	CG13042
FBgn0001263	2770.94	-0.861933	0.151627	-5.68455	1.31154e-08	2.28485e-06	CG3504	2R	22855688	22858794	-1	inactivation no afterpotential D	inaD
FBgn0029608	2151.49	-0.654547	0.115309	-5.67648	1.37496e-08	2.36749e-06	CG3091	X	2252332	2254197	-1	-	CG3091
FBgn0039536	1992.42	-0.755532	0.134295	-5.6259	1.84542e-08	3.14103e-06	CG18437	3R	27662439	27677099	1	-	unc80
FBgn0265076	42.6558	-1.87139	0.333694	-5.6081	2.04557e-08	3.40346e-06	CR44187	2L	20710096	20711006	1	-	CR44187
FBgn0044328	583.875	-0.668439	0.119184	-5.60844	2.04157e-08	3.40346e-06	CG32052	3L	9799062	9808713	1	-	CG32052
FBgn0026197	56219.6	-0.705963	0.126176	-5.59505	2.20561e-08	3.62896e-06	CG32172	3L	17400347	17401348	-1	noe	noe
FBgn0063497	5247.44	-0.625427	0.111961	-5.58611	2.32217e-08	3.77875e-06	CG17524	2R	18400713	18401467	1	Glutathione S transferase E3	GstE3
FBgn0028481	688.109	-0.646725	0.11584	-5.5829	2.36541e-08	3.80689e-06	CG4341	2L	922793	958098	1	-	CG4341
FBgn0036677	68.3021	1.29369	0.231801	5.58104	2.39087e-08	3.80689e-06	CG13023	3L	16923914	16927434	-1	-	CG13023
FBgn0003011	76.8545	-1.41215	0.25355	-5.56951	2.55461e-08	4.02432e-06	CG7411	3R	19659748	19663672	1	ora transientless	ort
FBgn0039585	202.935	0.937294	0.168422	5.56514	2.61949e-08	4.08309e-06	CG1894	3R	28484557	28486062	1	-	CG1894
FBgn0053547	4984.11	-0.590691	0.106304	-5.55665	2.75008e-08	4.24199e-06	CG33547	3R	17872748	17916578	-1	Rab3 interacting molecule	Rim
FBgn0020765	847.314	1.03341	0.186288	5.54737	2.89996e-08	4.3819e-06	CG10297	3L	6152050	6152745	-1	Adult cuticle protein 65Aa	Acp65Aa
FBgn0000108	8681.12	-0.577632	0.104119	-5.54778	2.89325e-08	4.3819e-06	CG7727	X	530501	579044	1	beta amyloid protein precursor-like	Appl
FBgn0028408	641.057	-0.705681	0.127305	-5.54322	2.96967e-08	4.39748e-06	CG1975	2R	9291856	9302821	1	DNA fragmentation factor-related protein 2	Drep-2
FBgn0263389	212.648	1.11936	0.201904	5.54402	2.95606e-08	4.39748e-06	CG43441	3R	9652659	9653228	-1	-	CG43441
FBgn0036890	293.13	-0.789133	0.142594	-5.53412	3.12802e-08	4.5861e-06	CG9368	3L	19601633	19604120	1	-	CG9368
FBgn0041723	493.742	-0.749227	0.13544	-5.53178	3.16991e-08	4.60196e-06	CG33304	2L	10368025	10373900	-1	rhomboid-5	rho-5
FBgn0027660	58131	-0.680478	0.123419	-5.51357	3.51634e-08	5.05533e-06	CG3897	3L	17396031	17421514	-1	bloated tubules	blot
FBgn0034967	28522.4	-0.840234	0.152687	-5.50297	3.7344e-08	5.31721e-06	CG3186	2R	24057798	24059483	1	eIF-5A	eIF-5A
FBgn0013343	6241.74	-0.537347	0.097771	-5.49598	3.88554e-08	5.47972e-06	CG31136	3R	24101600	24105763	-1	Syntaxin 1A	Syx1A
FBgn0032382	5146.92	-0.588532	0.10716	-5.49208	3.97238e-08	5.54933e-06	CG14935	2L	11849958	11852881	1	Maltase B2	Mal-B2
FBgn0031306	2734.81	-0.66878	0.12183	-5.48945	4.03184e-08	5.57976e-06	CG4577	2L	1134693	1141156	1	-	CG4577
FBgn0036544	1195.99	-0.617096	0.112894	-5.46618	4.59848e-08	6.30502e-06	CG6114	3L	15900156	15924861	-1	sugar-free frosting	sff
FBgn0031277	2937.68	-0.881676	0.161507	-5.45907	4.78627e-08	6.50229e-06	CG13947	2L	779173	779655	1	-	CG13947
FBgn0035880	2142.86	-0.721393	0.132308	-5.45235	4.97075e-08	6.63125e-06	CG17352	3L	8352355	8356296	-1	-	CG17352
FBgn0263212	636.868	-0.957573	0.175595	-5.4533	4.94429e-08	6.63125e-06	CR43382	X	19944198	19944417	-1	-	CR43382
FBgn0012344	4243.58	-0.848295	0.156072	-5.43528	5.47096e-08	7.23339e-06	CG8348	3R	9638182	9650706	1	Diuretic hormone 44	Dh44
FBgn0266247	152.993	-1.63637	0.302088	-5.41688	6.06485e-08	7.94763e-06	CR44942	3R	12618876	12619428	-1	-	CR44942
FBgn0010052	111.834	1.18886	0.220153	5.40013	6.65933e-08	8.65012e-06	CG8425	2R	16119793	16122773	1	Juvenile hormone esterase	Jhe
FBgn0040256	6551.58	-0.95444	0.176992	-5.39257	6.94573e-08	8.94368e-06	CG6633	3R	11126597	11128328	-1	Ugt86Dd	Ugt86Dd
FBgn0037736	790.501	-0.856423	0.159017	-5.38574	7.21481e-08	9.21007e-06	CG12950	3R	9734012	9739979	-1	-	CG12950
FBgn0260943	13117.6	-0.480624	0.0892977	-5.38227	7.35519e-08	9.30903e-06	CG32169	3L	17058774	17238212	-1	RNA-binding protein 6	Rbp6
FBgn0033403	1570.14	-0.652258	0.121345	-5.37521	7.64931e-08	9.59923e-06	CG13739	2R	9309296	9351655	-1	-	CG13739
FBgn0038398	1182.83	-0.668471	0.124671	-5.36188	8.23617e-08	1.02488e-05	CG4979	3R	16083878	16087222	1	sex-specific enzyme 2	sxe2
FBgn0000121	28492.5	-0.613683	0.114629	-5.35364	8.62002e-08	1.06371e-05	CG5962	3L	8647261	8648936	-1	Arrestin 2	Arr2
FBgn0035922	28506	-0.612876	0.114608	-5.34757	8.91408e-08	1.09091e-05	CG6486	3L	8647145	8651011	1	Peroxin 7	Pex7
FBgn0038451	1045.71	-0.776897	0.145763	-5.32986	9.82867e-08	1.19298e-05	CG14893	3R	16620778	16622702	1	-	CG14893
FBgn0004784	1882.99	-0.85188	0.159941	-5.32622	1.00278e-07	1.2005e-05	CG6518	2R	16898535	16901575	1	inactivation no afterpotential C	inaC
FBgn0035816	444.386	-0.695139	0.130524	-5.32577	1.00528e-07	1.2005e-05	CG13685	3L	7747344	7750552	1	-	CG13685
FBgn0265922	244.947	1.15034	0.21614	5.32218	1.02532e-07	1.21464e-05	CR44711	X	21583802	21584575	1	-	CR44711
FBgn0000037	844.853	-0.698156	0.131472	-5.31031	1.09437e-07	1.28614e-05	CG4356	2R	24378630	24390294	-1	muscarinic Acetylcholine Receptor, A-type	mAChR-A
FBgn0000120	26893.9	-0.776489	0.146497	-5.30038	1.15565e-07	1.34747e-05	CG5711	2L	18078269	18081307	1	Arrestin 1	Arr1
FBgn0259748	2469.35	0.701015	0.132532	5.28942	1.22707e-07	1.41957e-05	CG42397	3L	11973085	11973790	-1	-	CG42397
FBgn0262531	109.486	-1.32951	0.251894	-5.27804	1.3057e-07	1.4969e-05	CG43085	3L	17645486	17646737	-1	-	CG43085
FBgn0264386	4647.81	-0.658578	0.124805	-5.27686	1.31413e-07	1.4969e-05	CG15899	X	6104085	6192483	-1	Ca[2+]-channel protein alpha[[1]] subunit T	Ca-alpha1T
FBgn0265067	591.57	-0.66979	0.127104	-5.26962	1.36707e-07	1.54531e-05	CR44178	3R	21088792	21095744	1	-	CR44178
FBgn0013973	1766.37	-0.569563	0.108247	-5.26168	1.42745e-07	1.60134e-05	CG1470	3R	31134392	31178278	1	Guanylyl cyclase beta-subunit at 100B	Gycbeta100B
FBgn0031294	40476.5	-0.462562	0.0879392	-5.26002	1.44043e-07	1.60375e-05	CG31795	2L	1008378	1048053	-1	IA-2 ortholog	IA-2
FBgn0085447	13347.2	-0.528895	0.100916	-5.24094	1.59762e-07	1.76549e-05	CG34418	3L	5657913	5749599	1	still life	sif
FBgn0033876	2082.43	-0.640508	0.12243	-5.23165	1.68008e-07	1.84286e-05	CG10808	2R	13841761	13846255	-1	Synaptogyrin	Syngr
FBgn0035779	2826.17	0.576508	0.110356	5.22409	1.75017e-07	1.90562e-05	CG8562	3L	7398285	7399912	1	-	CG8562
FBgn0039307	620.951	0.859436	0.16461	5.22103	1.77929e-07	1.92319e-05	CR13656	3R	25268661	25269965	1	-	CR13656
FBgn0264598	2310.78	-0.672317	0.128816	-5.21923	1.79672e-07	1.92796e-05	CG43947	X	2367121	2387664	-1	Protostome-specific GEF	PsGEF
FBgn0036829	2388.51	0.583692	0.112022	5.21049	1.8834e-07	2.00643e-05	CG14076	3L	18908260	18911182	-1	Ionotropic receptor 75d	Ir75d
FBgn0086899	5134.85	-0.361589	0.0697638	-5.18305	2.18289e-07	2.30888e-05	CG34412	X	3720007	3789770	1	Tousled-like kinase	tlk
FBgn0052263	284.094	0.97876	0.188997	5.17869	2.23446e-07	2.33046e-05	CG32263	3L	3810312	3811114	-1	-	CG32263
FBgn0035676	325.463	-0.95934	0.185248	-5.17867	2.23477e-07	2.33046e-05	CG6619	3L	6076722	6082491	1	short spindle 6	ssp6
FBgn0024913	716.116	-0.603891	0.116817	-5.16956	2.34651e-07	2.42947e-05	CG11062	4	1077331	1084796	-1	Activin-beta	Actbeta
FBgn0030317	2483.59	-0.764371	0.147896	-5.16828	2.36253e-07	2.42947e-05	CG1561	X	11581957	11584175	-1	-	CG1561
FBgn0063499	1646.85	-0.856522	0.165875	-5.16366	2.42171e-07	2.47315e-05	CG17522	2R	18396638	18398519	-1	Glutathione S transferase E10	GstE10
FBgn0013759	8745.48	-0.542888	0.105167	-5.16215	2.44131e-07	2.47609e-05	CG6703	3R	21783400	21822674	-1	CASK ortholog	CASK
FBgn0038516	953.251	-0.727211	0.141442	-5.14142	2.72671e-07	2.74162e-05	CG5840	3R	17534815	17537136	1	Pyrroline-5-carboxylate reductase-like 2	P5cr-2
FBgn0011581	1395.78	-0.562426	0.109411	-5.1405	2.74014e-07	2.74162e-05	CG6440	3R	24341551	24343825	1	Myosuppressin	Ms
FBgn0031414	2343.3	-0.877189	0.171071	-5.12764	2.93392e-07	2.89164e-05	CG33955	2L	2311680	2358944	1	eyes shut	eys
FBgn0003249	3870.21	-0.461421	0.0900035	-5.1267	2.94866e-07	2.89164e-05	CG10888	3R	20081060	20082450	-1	Rhodopsin 3	Rh3
FBgn0263210	648.223	-0.963234	0.187829	-5.12825	2.92455e-07	2.89164e-05	CR43380	X	19934345	19934565	-1	-	CR43380
FBgn0263846	1172.52	-0.581745	0.113754	-5.11405	3.15323e-07	3.07191e-05	CG43707	2L	3757256	3769525	1	-	CG43707
FBgn0015371	2855.99	-0.61896	0.121305	-5.10251	3.35183e-07	3.24404e-05	CG11798	2R	15115236	15144783	1	charlatan	chn
FBgn0063494	1966.06	-0.724194	0.142162	-5.09413	3.50344e-07	3.36087e-05	CG17530	2R	18406011	18406761	1	Glutathione S transferase E6	GstE6
FBgn0042101	334.918	0.893116	0.175349	5.09335	3.51792e-07	3.36087e-05	CG18744	3R	7797078	7798771	-1	-	CG18744
FBgn0261262	9590.02	-0.633114	0.124538	-5.08369	3.7018e-07	3.51386e-05	CG42613	3R	18929196	18978088	1	-	CG42613
FBgn0036945	3854.17	0.531581	0.104617	5.0812	3.75054e-07	3.51506e-05	CG6981	3L	20188522	20189779	1	Snakeskin	Ssk
FBgn0002948	2591.95	-0.7379	0.14521	-5.0816	3.74274e-07	3.51506e-05	CG1763	X	11580772	11585750	1	no distributive disjunction	nod
FBgn0028374	105.94	-1.08961	0.215341	-5.05993	4.194e-07	3.90596e-05	CG6371	3R	12526188	12529076	1	Hugin	Hug
FBgn0264502	1017.03	-0.877132	0.173441	-5.05724	4.2536e-07	3.93671e-05	CG43901	X	10905767	10923436	1	-	CG43901
FBgn0261788	16854.4	-0.665829	0.132115	-5.03976	4.66112e-07	4.27765e-05	CG42734	3L	7655389	7718395	-1	Ankyrin 2	Ank2
FBgn0263983	6773.17	-0.626895	0.124409	-5.039	4.67977e-07	4.27765e-05	CG43732	3R	18950196	18976557	1	-	CG43732
FBgn0030230	324.384	-0.789114	0.157173	-5.02066	5.14931e-07	4.67797e-05	CG11556	X	10749077	10757666	-1	Rabphilin	Rph
FBgn0004429	5454.36	0.733512	0.146161	5.01852	5.20715e-07	4.70167e-05	CG9116	3L	1218082	1218696	-1	Lysozyme P	LysP
FBgn0051036	204.289	-0.858116	0.171121	-5.01468	5.31229e-07	4.76754e-05	CG31036	3R	29908107	29912892	1	-	CG31036
FBgn0263080	1020.06	-1.17552	0.234727	-5.00803	5.49893e-07	4.83233e-05	CG43348	2L	1199412	1199924	1	-	CG43348
FBgn0031413	2068.1	-0.921197	0.183978	-5.00712	5.52514e-07	4.83233e-05	CG9967	2L	2308761	2357356	-1	-	CG9967
FBgn0060292	4103.91	-0.595341	0.118917	-5.00633	5.54766e-07	4.83233e-05	CR32911	3L	8601473	8601552	1	snoRNA:U49:66Da	snoRNA:U49:66Da
FBgn0036165	9758.79	-0.323448	0.0645747	-5.0089	5.47424e-07	4.83233e-05	CG7533	3L	11487550	11499055	1	charybde	chrb
FBgn0028400	3490.47	-0.578554	0.115564	-5.00636	5.54694e-07	4.83233e-05	CG10047	3R	7266065	7270809	1	Synaptotagmin 4	Syt4
FBgn0259110	4350.86	-0.497749	0.0994556	-5.00473	5.59396e-07	4.84417e-05	CG42252	X	15946936	15973159	-1	mind-meld	mmd
FBgn0031033	287.727	-0.770749	0.154288	-4.99554	5.86727e-07	5.05131e-05	CG14219	X	19587348	19590170	-1	-	CG14219
FBgn0260657	3931.36	-0.659825	0.132314	-4.98681	6.13837e-07	5.22396e-05	CG42540	3L	4556087	4592295	1	-	CG42540
FBgn0039178	941.681	-0.635968	0.127526	-4.98697	6.13338e-07	5.22396e-05	CG6356	3R	24283955	24288617	1	-	CG6356
FBgn0038090	504.191	0.779025	0.156314	4.98373	6.23711e-07	5.27766e-05	CG10909	3R	12910120	12911292	-1	-	CG10909
FBgn0038967	185.929	0.97715	0.196365	4.97619	6.48482e-07	5.45609e-05	CG13847	3R	22425214	22436150	-1	-	CG13847
FBgn0264503	953.978	-0.717919	0.14439	-4.97209	6.6235e-07	5.54129e-05	CG43902	X	10158434	10195337	1	-	CG43902
FBgn0028949	267.661	0.878007	0.176985	4.96091	7.01652e-07	5.83711e-05	CG15254	2L	15613905	15614828	-1	-	CG15254
FBgn0050192	1617.72	0.986578	0.199168	4.9535	7.28899e-07	6.02991e-05	CG30192	2R	23138589	23139085	1	-	CG30192
FBgn0033958	1777.04	-0.695777	0.140727	-4.94414	7.64793e-07	6.25694e-05	CG12858	2R	14739359	14745335	-1	-	CG12858
FBgn0052506	467.95	-0.582536	0.1178	-4.94513	7.60942e-07	6.25694e-05	CG32506	X	20449331	20467065	1	-	CG32506
FBgn0029082	28382.3	0.911167	0.184494	4.93874	7.86304e-07	6.39757e-05	CG7449	2R	15011396	15042134	1	hibris	hbs
FBgn0262214	627.308	-0.949456	0.192342	-4.9363	7.962e-07	6.44269e-05	CR42921	3R	4295369	4295456	1	mir-929 stem loop	mir-929
FBgn0259745	1691.49	-0.378152	0.0766512	-4.93342	8.08029e-07	6.50288e-05	CG42396	2R	7478853	7489823	-1	wech	wech
FBgn0050361	641.274	-0.521975	0.105844	-4.93153	8.15872e-07	6.50919e-05	CG30361	2R	8473956	8532294	-1	mangetout	mtt
FBgn0053100	11966.4	-0.360791	0.0731661	-4.93112	8.17605e-07	6.50919e-05	CG33100	3R	24063077	24108960	-1	eIF4E-Homologous Protein	4EHP
FBgn0259237	463.627	-0.77074	0.156428	-4.92713	8.34472e-07	6.60795e-05	CG42335	3R	21758764	21769301	1	-	CG42335
FBgn0031424	1651.49	-0.488375	0.0994383	-4.91133	9.04587e-07	7.12507e-05	CG9887	2L	2391660	2410662	1	Vesicular glutamate transporter	VGlut
FBgn0036618	39.805	1.85909	0.378946	4.90595	9.29747e-07	7.28449e-05	CG12255	3L	16364899	16365707	1	Cuticular protein 72Eb	Cpr72Eb
FBgn0264006	4141.14	-0.511647	0.104641	-4.88956	1.0106e-06	7.87631e-05	CG43749	3L	13867414	13903236	-1	dyschronic	dysc
FBgn0262027	66.1021	1.42345	0.291309	4.8864	1.02697e-06	7.96195e-05	CR42838	3L	19424702	19424926	1	-	CR42838
FBgn0023489	152.148	-0.806267	0.165136	-4.88246	1.04773e-06	8.08059e-05	CG2819	2L	577486	579549	1	PvuII-PstI homology 13	Pph13
FBgn0039210	506.255	-0.631808	0.129616	-4.87445	1.09112e-06	8.37166e-05	CG13625	3R	24583067	24585160	-1	-	CG13625
FBgn0032505	177089	0.79206	0.162657	4.86952	1.11869e-06	8.53897e-05	CG16826	2L	13347773	13349020	1	-	CG16826
FBgn0011676	300.847	-0.770801	0.158333	-4.86823	1.12604e-06	8.55099e-05	CG6713	2L	10804274	10837511	-1	Nitric oxide synthase	Nos
FBgn0037724	3801.33	-0.855519	0.175915	-4.86326	1.15465e-06	8.72353e-05	CG9434	3R	9644978	9646154	-1	Frost	Fst
FBgn0051313	2657.87	-0.728909	0.149942	-4.86126	1.16639e-06	8.76743e-05	CG31313	3R	14566432	14567429	-1	-	CG31313
FBgn0085474	189.59	-1.4973	0.308218	-4.85793	1.18617e-06	8.87113e-05	CG34445	2R	22647892	22648478	-1	-	CG34445
FBgn0039732	409.548	0.683681	0.141387	4.83552	1.32795e-06	9.88156e-05	CG15525	3R	29996961	29997676	-1	-	CG15525
FBgn0028875	2584.55	-0.43443	0.0898922	-4.83279	1.34634e-06	9.96833e-05	CG32975	2L	14040170	14094401	1	nicotinic Acetylcholine Receptor alpha5	nAChRalpha5
FBgn0029105	416.978	-0.61417	0.127146	-4.83044	1.36229e-06	0.000100362	CG2987	2R	23957842	23961631	1	alpha-catenin related	alpha-catenin-related
FBgn0036767	644.819	-0.75626	0.156681	-4.82676	1.38772e-06	0.00010173	CG16775	3L	17885948	17886645	-1	-	CG16775
FBgn0266689	855.877	1.09277	0.226448	4.82569	1.39521e-06	0.000101775	CR45179	3L	16689268	16697897	1	-	CR45179
FBgn0037521	1667.65	-0.575204	0.119809	-4.80099	1.57887e-06	0.000114607	CG2993	3R	7804665	7810014	-1	-	CG2993
FBgn0039883	1717.68	-0.700259	0.146041	-4.79493	1.6273e-06	0.000117546	CG1976	3R	31812609	31846570	1	Rho GTPase activating protein at 100F	RhoGAP100F
FBgn0266445	1546.99	0.613945	0.12825	4.78711	1.69203e-06	0.000121629	CG45075	2L	6091412	6096498	1	-	CG45075
FBgn0086348	274.545	-0.733945	0.153509	-4.78111	1.74327e-06	0.000123514	CG6781	3L	8520552	8521489	1	sepia	se
FBgn0038239	15.3653	1.984	0.414945	4.78135	1.74119e-06	0.000123514	CG14850	3R	14560935	14561521	1	-	CG14850
FBgn0038306	1051.83	0.490972	0.102667	4.78218	1.73401e-06	0.000123514	CG6563	3R	15227605	15229408	-1	Arginine methyltransferase 3	Art3
FBgn0001149	29944.9	-0.450413	0.0942678	-4.77801	1.77038e-06	0.000124837	CG10045	3R	12367817	12369268	-1	Glutathione S transferase D1	GstD1
FBgn0038804	760.772	-0.630967	0.132323	-4.7684	1.85696e-06	0.000130322	CG10877	3R	20562486	20564067	-1	-	CG10877
FBgn0264436	93.0617	-1.16422	0.245806	-4.73631	2.17639e-06	0.000152019	CR43854	2L	15129701	15130205	1	-	CR43854
FBgn0264566	54.0829	-1.19435	0.252234	-4.73509	2.18958e-06	0.000152222	CG43938	3L	21121653	21123415	1	-	CG43938
FBgn0260754	112.531	0.951424	0.201559	4.72032	2.35468e-06	0.000162935	CG42552	3L	21775031	21778005	1	-	CG42552
FBgn0266450	1860.76	0.617936	0.131068	4.71463	2.42145e-06	0.000166776	CG45074	2L	6082603	6096498	1	Kruppel homolog 1	Kr-h1
FBgn0038074	7361.21	-0.468184	0.0993738	-4.71134	2.46093e-06	0.000168109	CG6188	3R	12674608	12676084	1	Glycine N-methyltransferase	Gnmt
FBgn0086704	1151.31	-0.559044	0.118665	-4.71113	2.46351e-06	0.000168109	CG31006	3R	31158156	31169106	-1	slow termination of phototransduction	stops
FBgn0004430	118.923	1.22167	0.259976	4.69915	2.61242e-06	0.000177453	CG1165	3L	1227747	1228238	1	Lysozyme S	LysS
FBgn0264371	108.848	0.899653	0.191648	4.6943	2.67517e-06	0.000180886	CR43823	2L	3588485	3590301	-1	-	CR43823
FBgn0085391	4062.35	-0.441822	0.0941984	-4.69033	2.72759e-06	0.000183591	CG34362	3R	28026615	28090740	1	-	CG34362
FBgn0033526	838.326	0.560005	0.119664	4.67981	2.87136e-06	0.000192062	CG12892	2R	10466001	10468540	-1	Caf1-105	Caf1-105
FBgn0041605	24791.9	-0.527743	0.112784	-4.67924	2.87937e-06	0.000192062	CG32490	3R	4280221	4304604	1	complexin	cpx
FBgn0038186	897.723	0.65646	0.140508	4.67205	2.98213e-06	0.000198024	CG14362	3R	13854599	13855454	-1	-	CG14362
FBgn0263219	1324.5	-0.45533	0.0976438	-4.66318	3.11367e-06	0.000203333	CG42330	3L	8238647	8282398	1	Down syndrome cell adhesion molecule 4	Dscam4
FBgn0263456	3079.65	-0.571698	0.122567	-4.66439	3.09537e-06	0.000203333	CG43479	3L	9137860	9145693	1	nervous wreck	nwk
FBgn0038901	56.5592	-1.18062	0.253138	-4.66395	3.10191e-06	0.000203333	CG13419	3R	21769518	21770279	1	Bursicon	Burs
FBgn0266181	3946.35	-0.491623	0.105432	-4.66296	3.11701e-06	0.000203333	CR44887	3R	21783540	21786208	-1	CASK regulatory gene	CRG
FBgn0039474	4895.01	0.781921	0.16793	4.65624	3.22032e-06	0.000209151	CG6283	3R	27020238	27021378	-1	-	CG6283
FBgn0002531	189.865	0.943424	0.203318	4.64014	3.48167e-06	0.000225138	CG11650	2R	8430115	8431243	-1	Larval cuticle protein 1	Lcp1
FBgn0261436	1451.72	-0.40682	0.087844	-4.63116	3.63621e-06	0.000234109	CG18143	3R	4227387	4229238	-1	Dihydropterin deaminase	DhpD
FBgn0004880	5450.34	-0.456719	0.0987972	-4.62279	3.78612e-06	0.000242705	CG1130	3L	3983896	3994003	1	scratch	scrt
FBgn0034755	230.215	-1.36124	0.294524	-4.62183	3.80364e-06	0.000242777	CG3746	2R	22648995	22649750	-1	-	CG3746
FBgn0085421	7334.16	-0.551823	0.119529	-4.61666	3.89968e-06	0.000247839	CG34392	2R	6759715	6798941	-1	Exchange protein directly activated by cAMP ortholog (H. sapiens)	Epac
FBgn0259994	4537.14	-0.552686	0.119791	-4.61377	3.95424e-06	0.000250232	CG42492	X	5625676	5648487	-1	-	CG42492
FBgn0000206	1089.96	-0.749011	0.162418	-4.61164	3.9951e-06	0.000251742	CG8285	3R	25961994	25966948	1	bride of sevenless	boss
FBgn0051660	790.299	-0.59489	0.129071	-4.60901	4.04587e-06	0.000253861	CG31660	2L	4852864	4876792	1	poor gastrulation	pog
FBgn0264087	2509.52	-0.64017	0.139041	-4.60419	4.14075e-06	0.000258718	CG43756	2L	7642005	7675078	-1	Slowpoke binding protein	Slob
FBgn0040931	6509.14	0.593314	0.129007	4.59907	4.24376e-06	0.00026404	CG9034	X	9159514	9160052	-1	-	CG9034
FBgn0053988	2575.65	-0.54471	0.118492	-4.59701	4.28588e-06	0.000264439	CG33988	2R	24695378	24736657	-1	Mid1 ortholog (S. cerevisiae)	Mid1
FBgn0086913	590.541	-0.718115	0.156191	-4.59768	4.27229e-06	0.000264439	CG34410	3L	21318774	21335027	1	Rab26	Rab26
FBgn0040735	1353.17	-0.839751	0.183046	-4.58765	4.48262e-06	0.000274292	CG16836	2R	18388995	18389443	1	-	CG16836
FBgn0037726	866.302	0.529129	0.115324	4.58821	4.47066e-06	0.000274292	CG9492	3R	9651179	9674643	-1	-	CG9492
FBgn0034911	577.547	-0.618623	0.135089	-4.57938	4.66352e-06	0.000284187	CG5549	2R	23820354	23839864	1	-	CG5549
FBgn0023179	1696.5	-0.569753	0.124449	-4.57819	4.69011e-06	0.000284636	CG6438	3R	26697697	26714159	-1	amontillado	amon
FBgn0038718	2588.02	-0.626633	0.136937	-4.57606	4.73814e-06	0.000286377	CG17752	3R	19610225	19612437	1	-	CG17752
FBgn0039723	148.681	-0.952815	0.208381	-4.57246	4.82023e-06	0.000290154	CG15522	3R	29927255	29928766	1	-	CG15522
FBgn0032797	5629.67	-0.510996	0.111892	-4.56686	4.95074e-06	0.000295021	CG10186	2L	19508953	19517204	-1	-	CG10186
FBgn0034647	995.218	0.896111	0.196239	4.56644	4.96085e-06	0.000295021	CG15678	2R	21660967	21662995	-1	poor Imd response upon knock-in	pirk
FBgn0053926	497.879	0.875131	0.191608	4.5673	4.94054e-06	0.000295021	CG33926	3L	9443232	9446388	1	-	CG33926
FBgn0038641	704.045	-0.611623	0.134056	-4.56244	5.05619e-06	0.000299488	CG7708	3R	18680604	18686739	1	-	CG7708
FBgn0063493	1184.75	-0.660854	0.145279	-4.54886	5.39374e-06	0.000318209	CG17531	2R	18406924	18407688	1	Glutathione S transferase E7	GstE7
FBgn0262894	899.862	0.786237	0.173015	4.54434	5.5107e-06	0.000323819	CG43249	3L	16304282	16304662	1	-	CG43249
FBgn0038853	2162.63	-0.374986	0.0826706	-4.5359	5.7358e-06	0.000335715	CG3421	3R	21083043	21097827	-1	Rho GTPase activating protein at 93B	RhoGAP93B
FBgn0038194	13696.6	-0.699536	0.154301	-4.53358	5.79936e-06	0.000338098	CG3050	3R	14029228	14031483	1	Cyp6d5	Cyp6d5
FBgn0052405	17.9923	1.78778	0.394728	4.52914	5.92242e-06	0.000343918	CG32405	3L	6139223	6139974	-1	Cuticular protein 65Av	Cpr65Av
FBgn0039444	94.9291	1.34643	0.297637	4.52373	6.07594e-06	0.000351455	CG14243	3R	26640025	26641054	1	TweedleD	TwdlD
FBgn0250910	663.44	-0.581268	0.128795	-4.51312	6.38818e-06	0.000366652	CG42244	3R	12511570	12548229	-1	Octopamine beta3 receptor	Octbeta3R
FBgn0051140	3425.97	-0.512424	0.113534	-4.51339	6.38e-06	0.000366652	CG31140	3R	23963180	23983232	1	-	CG31140
FBgn0032840	959.027	-0.563603	0.124917	-4.51184	6.42689e-06	0.00036745	CG13968	2L	20027915	20056373	1	short neuropeptide F precursor	sNPF
FBgn0015316	186.42	-0.807522	0.179153	-4.50744	6.56131e-06	0.00037226	CG9564	2L	8998537	8999816	1	Trypsin 29F	Try29F
FBgn0264493	17566.1	-0.574491	0.127444	-4.50779	6.5505e-06	0.00037226	CG12537	3R	13967061	14032057	-1	roadkill	rdx
FBgn0032139	579.196	0.532974	0.118395	4.50166	6.74259e-06	0.000381085	CG13116	2L	9729940	9730945	1	-	CG13116
FBgn0260225	58.1354	-1.72506	0.383984	-4.49253	7.03825e-06	0.000394782	CR42499	X	3793464	3794660	1	-	CR42499
FBgn0031116	657.07	-0.552435	0.122962	-4.49274	7.03134e-06	0.000394782	CG1695	X	20433950	20445599	1	-	CG1695
FBgn0038839	1395.66	-0.460498	0.102531	-4.49132	7.07826e-06	0.000395528	CG10830	3R	20894452	20897320	-1	-	CG10830
FBgn0035931	27.9227	-1.78756	0.398111	-4.4901	7.11893e-06	0.000396305	CG13312	3L	8805811	8807213	-1	-	CG13312
FBgn0265182	2565.12	-0.683884	0.152379	-4.48804	7.18815e-06	0.000398659	CG44247	2R	24876691	24881221	1	-	CG44247
FBgn0087005	2247.42	-0.722924	0.161198	-4.48468	7.30226e-06	0.000403477	CG10233	3R	5236092	5237315	-1	retinophilin	rtp
FBgn0030148	1294.82	0.691124	0.154236	4.48096	7.43074e-06	0.00040905	CG3106	X	9659095	9662903	-1	-	CG3106
FBgn0038159	45.4285	-1.27584	0.285024	-4.47625	7.59661e-06	0.000416632	CG14369	3R	13591632	13592657	-1	-	CG14369
FBgn0024222	880.589	0.383114	0.0857118	4.4698	7.82942e-06	0.000427816	CG4201	3R	16046347	16049421	-1	immune response deficient 5	ird5
FBgn0261613	110.237	0.910328	0.203945	4.4636	8.05931e-06	0.000437151	CG42702	2R	14435899	14465881	1	O/E-associated zinc finger protein	Oaz
FBgn0004087	272.847	-0.658629	0.147552	-4.46371	8.05511e-06	0.000437151	CG14887	3R	16481167	16481878	1	Dihydrofolate reductase	Dhfr
FBgn0010053	5540.07	-0.618379	0.138959	-4.45008	8.58367e-06	0.000463894	CG15101	2R	18853434	18855087	-1	Juvenile hormone epoxide hydrolase 1	Jheh1
FBgn0023524	516.681	-0.645933	0.145202	-4.44852	8.64631e-06	0.00046558	CG3078	X	2254403	2259863	-1	-	CG3078
FBgn0029676	3410.41	-0.415208	0.0933802	-4.44642	8.73115e-06	0.000468445	CG2947	X	3789969	3792477	1	Hsc/Hsp70-interacting protein related	HIP-R
FBgn0016675	1881.09	0.44965	0.101376	4.43548	9.18686e-06	0.000488834	CG9976	2L	19417447	19418274	1	Galactose-specific C-type lectin	Lectin-galC1
FBgn0050158	338.036	-0.666004	0.150145	-4.43574	9.1756e-06	0.000488834	CG30158	2R	6891760	6922613	1	-	CG30158
FBgn0024232	674.597	-0.635977	0.143402	-4.43493	9.2102e-06	0.000488834	CG18471	2R	16641243	16651125	1	gprs	gprs
FBgn0261085	226.954	-0.787547	0.177779	-4.42992	9.42676e-06	0.000498541	CG10617	X	13359248	13368179	1	Synaptotagmin 12	Syt12
FBgn0040255	94.6565	-1.05069	0.237589	-4.42228	9.76625e-06	0.000514657	CG6653	3R	11166177	11167981	-1	Ugt86De	Ugt86De
FBgn0259927	2723.52	-0.543026	0.12291	-4.41808	9.95827e-06	0.000522915	CG42450	X	18813297	18830406	1	-	CG42450
FBgn0034442	602.47	0.644866	0.146028	4.41606	1.00518e-05	0.000525961	CG11257	2R	19390128	19391900	1	-	CG11257
FBgn0032699	6306.45	0.335755	0.0760896	4.41263	1.02123e-05	0.000532478	CG10383	2L	18690904	18695602	-1	-	CG10383
FBgn0033730	224.362	-0.850369	0.193012	-4.40579	1.05401e-05	0.000547642	CG8511	2R	12407793	12408523	1	Cuticular protein 49Ag	Cpr49Ag
FBgn0024941	1278.53	-0.46599	0.105922	-4.39938	1.08561e-05	0.000562086	CG9108	X	16838173	16844433	-1	Regulator of G-protein signalling 7	RSG7
FBgn0051216	619.845	0.48477	0.110299	4.39504	1.10755e-05	0.000571448	CG31216	3R	19671450	19698742	1	Nicotinamide amidase	Naam
FBgn0038450	6550.65	0.451725	0.102821	4.3933	1.11641e-05	0.000574023	CG17560	3R	16617950	16619878	1	-	CG17560
FBgn0052017	1341.77	-0.550959	0.125486	-4.3906	1.1304e-05	0.000579201	CG32017	4	1137830	1162158	-1	-	CG32017
FBgn0023527	342.001	-0.557544	0.127009	-4.38979	1.13461e-05	0.000579354	CG3071	X	2262837	2264825	1	-	CG3071
FBgn0031770	636.223	-0.577706	0.131745	-4.38505	1.15961e-05	0.000590087	CG13995	2L	6054302	6060169	1	-	CG13995
FBgn0037250	608.422	0.432551	0.0986944	4.38273	1.17203e-05	0.000594364	CG1074	3R	4433965	4436175	1	-	CG1074
FBgn0250839	265.768	-0.806347	0.18411	-4.37971	1.18835e-05	0.000598541	CG2016	3R	4956999	4961351	-1	-	CG2016
FBgn0002577	7724.09	-0.857754	0.195828	-4.38014	1.18603e-05	0.000598541	CG9369	X	11754273	11769508	1	miniature	m
FBgn0037755	908.176	0.408839	0.0933816	4.37815	1.1969e-05	0.000600568	CG12945	3R	9788852	9791221	-1	-	CG12945
FBgn0030332	7676.27	-0.862108	0.196941	-4.3775	1.20049e-05	0.000600568	CG9360	X	11763474	11764590	-1	-	CG9360
FBgn0058042	7194.49	0.277586	0.0635036	4.37118	1.23578e-05	0.00061614	CG40042	2L	23312465	23313578	-1	-	CG40042
FBgn0039584	616.474	-0.456519	0.10504	-4.34615	1.38546e-05	0.000688451	CG14064	3R	28418208	28474814	1	beat-VI	beat-VI
FBgn0013334	20631.7	-0.322709	0.0742722	-4.34495	1.39307e-05	0.000689429	CG8884	3R	15935100	15962124	1	Synapse-associated protein 47kD	Sap47
FBgn0265551	167.186	-0.972662	0.22389	-4.34437	1.39674e-05	0.000689429	CR44401	3R	20485778	20486679	-1	-	CR44401
FBgn0045761	4545.26	-0.372962	0.0858973	-4.34196	1.4122e-05	0.000694746	CG10618	3R	25323156	25329316	-1	CHKov1	CHKov1
FBgn0034335	3219.82	-0.595778	0.137241	-4.34111	1.41765e-05	0.000695118	CG5164	2R	18398393	18399223	1	Glutathione S transferase E1	GstE1
FBgn0266163	29.7734	-1.39983	0.322609	-4.33908	1.43079e-05	0.000699246	CG44869	2L	15417929	15418361	-1	-	CG44869
FBgn0034710	40.211	1.34481	0.310826	4.32658	1.51439e-05	0.000737667	CG3292	2R	22203694	22205593	-1	-	CG3292
FBgn0039151	2750.36	-0.471622	0.10903	-4.32563	1.52099e-05	0.000738454	CG13607	3R	24114043	24116322	-1	-	CG13607
FBgn0030897	2947.83	-0.440166	0.101893	-4.31987	1.56121e-05	0.000755505	CG5744	X	18155369	18174744	1	Frequenin 1	Frq1
FBgn0259697	381.516	-0.532459	0.123348	-4.31673	1.58357e-05	0.000763826	CG40050	3L	24324866	24401655	1	neverland	nvd
FBgn0259108	7506.58	-0.605507	0.140391	-4.313	1.61058e-05	0.000774332	CG34387	X	1409069	1453686	1	futsch	futsch
FBgn0038098	1732.42	-0.588729	0.136563	-4.31103	1.62495e-05	0.000778716	CG7381	3R	12967775	12977471	-1	-	CG7381
FBgn0035969	61.2927	1.19664	0.278448	4.29753	1.72709e-05	0.000824992	CG4476	3L	9211880	9215256	1	-	CG4476
FBgn0025454	71522.5	-0.656419	0.153089	-4.28783	1.80425e-05	0.000859078	CG8453	2R	12185667	12188431	1	Cyp6g1	Cyp6g1
FBgn0025833	706.52	-0.45138	0.105299	-4.28665	1.81385e-05	0.000860882	CG8910	2R	16874724	16895652	-1	-	CG8910
FBgn0027550	609.854	-0.666835	0.155674	-4.28353	1.83955e-05	0.000870291	CG6495	2L	10761116	10764971	1	-	CG6495
FBgn0029834	763.53	-0.609318	0.142345	-4.28056	1.86421e-05	0.000879148	CG5937	X	6040005	6050381	1	-	CG5937
FBgn0014396	4751.43	-0.374453	0.0875434	-4.27735	1.89135e-05	0.000886992	CG3234	2L	3493986	3508119	-1	timeless	tim
FBgn0036154	1376.29	0.685852	0.160352	4.27717	1.89282e-05	0.000886992	CG6168	3L	11319642	11321719	-1	-	CG6168
FBgn0259998	8543.55	0.478829	0.112011	4.27482	1.91292e-05	0.000893583	CG17571	2L	20255988	20257192	-1	-	CG17571
FBgn0008636	84.507	-0.928067	0.217711	-4.26283	2.01851e-05	0.00093994	CG33152	2R	20954668	20960909	-1	homeobrain	hbn
FBgn0033196	2637.09	-0.489537	0.11491	-4.26018	2.04262e-05	0.000948184	CG1358	2R	7595265	7620711	-1	-	CG1358
FBgn0030421	834.147	-0.500489	0.117535	-4.25823	2.06053e-05	0.000953508	CG3812	X	12765266	12772851	1	-	CG3812
FBgn0038475	996.706	-0.39939	0.0938108	-4.2574	2.06819e-05	0.000954072	CG3962	3R	17073942	17079945	-1	Keap1	Keap1
FBgn0035246	2394.29	-0.438236	0.103095	-4.25079	2.13021e-05	0.000979634	CG13928	3L	1625791	1628377	-1	-	CG13928
FBgn0002936	931.168	-0.510499	0.120273	-4.24449	2.19087e-05	0.00100131	CG3966	2L	877302	878270	1	neither inactivation nor afterpotential A	ninaA
FBgn0038714	155.314	-0.708205	0.16683	-4.24507	2.18528e-05	0.00100131	CG6240	3R	19597502	19598955	-1	Cuticular protein 92A	Cpr92A
FBgn0002565	15822	-1.29272	0.304888	-4.23997	2.23555e-05	0.00101858	CG6806	3L	12129393	12131869	1	Larval serum protein 2	Lsp2
FBgn0036062	444.764	0.672306	0.158784	4.23408	2.29489e-05	0.00104242	CG6685	3L	9966603	9968317	-1	-	CG6685
FBgn0053639	352.83	-0.670149	0.158835	-4.21915	2.4522e-05	0.00111047	CG33639	X	18210812	18226076	-1	-	CG33639
FBgn0263556	270.706	-0.680165	0.161527	-4.21083	2.54434e-05	0.00114513	CR43541	3L	9144593	9144697	1	mir-4940 stem loop	mir-4940
FBgn0264001	4966.53	-0.410397	0.0974632	-4.21079	2.54481e-05	0.00114513	CG43744	3L	13521907	13803400	-1	bruno-3	bru-3
FBgn0036597	558.253	0.935317	0.222157	4.21016	2.55194e-05	0.00114513	CG4962	3L	16294711	16295547	-1	-	CG4962
FBgn0085414	1607.2	-0.49271	0.117061	-4.209	2.56506e-05	0.00114754	CG34385	2R	5804712	5860831	1	dpr12	dpr12
FBgn0032913	3070.56	0.492023	0.11698	4.20604	2.59882e-05	0.00115913	CG9259	2L	21089375	21090999	1	-	CG9259
FBgn0035886	194.975	-1.13013	0.268844	-4.20367	2.62625e-05	0.00116785	CG7118	3L	8391540	8392377	1	Jonah 66Ci	Jon66Ci
FBgn0000039	360.391	-0.62457	0.148609	-4.20277	2.63666e-05	0.00116897	CG6844	3R	24485428	24491147	1	nicotinic Acetylcholine Receptor alpha2	nAChRalpha2
FBgn0005564	1107.2	-0.457623	0.108958	-4.19998	2.66939e-05	0.00117644	CG9262	3L	19566851	19584568	-1	Shaker cognate l	Shal
FBgn0037238	1203.53	-0.799594	0.190359	-4.20046	2.66373e-05	0.00117644	CG1090	3R	4359883	4366855	1	-	CG1090
FBgn0035245	2646	-0.401458	0.0956126	-4.1988	2.68338e-05	0.00117909	CG13927	3L	1623179	1629301	-1	gamma-glutamyl carboxylase	GC
FBgn0040281	630.21	-0.519639	0.123838	-4.19612	2.71528e-05	0.00118958	CG1200	3L	1196317	1199339	1	APP-like protein interacting protein 1	Aplip1
FBgn0030181	332.613	-0.641135	0.152925	-4.19247	2.75937e-05	0.00120533	CG12645	X	10153612	10155009	1	-	CG12645
FBgn0085407	964.238	-0.560129	0.133672	-4.19031	2.78569e-05	0.00120969	CG34378	2L	7098188	7157695	-1	PDGF- and VEGF-related factor 3	Pvf3
FBgn0038038	3770.61	-0.422891	0.100917	-4.19049	2.78356e-05	0.00120969	CG5167	3R	12406532	12408107	1	-	CG5167
FBgn0031645	3104.9	0.653476	0.156042	4.18782	2.81648e-05	0.00121948	CG3036	2L	4892112	4903889	1	-	CG3036
FBgn0030158	1047.74	-0.475103	0.113561	-4.18368	2.86822e-05	0.00123827	CG9686	X	9879870	9880535	1	-	CG9686
FBgn0000520	302.906	-0.61785	0.147747	-4.18181	2.892e-05	0.00124491	CG2711	X	2727698	2730042	1	deformed wings	dwg
FBgn0015010	5624.9	0.590637	0.141402	4.17701	2.95366e-05	0.00126776	CG9538	X	14784664	14786551	-1	Antigen 5-related	Ag5r
FBgn0040609	797.448	0.512001	0.122742	4.17136	3.02788e-05	0.00129586	CG3348	3R	27291535	27292209	-1	-	CG3348
FBgn0264517	3659.82	-0.457737	0.109786	-4.16937	3.05444e-05	0.00130346	CR43916	3L	3940519	3941301	1	-	CR43916
FBgn0028938	74.4975	1.12747	0.270855	4.16261	3.1463e-05	0.00133881	CG16886	2L	13920707	13923553	-1	-	CG16886
FBgn0050008	19437.4	0.513259	0.123351	4.16097	3.16902e-05	0.00134113	CG30008	2R	9889878	9891141	1	-	CG30008
FBgn0040348	388.717	-0.526729	0.12659	-4.16091	3.16987e-05	0.00134113	CG3703	X	942474	945773	-1	-	CG3703
FBgn0035171	380.938	-0.727254	0.174849	-4.15932	3.19199e-05	0.00134664	CG12502	3L	865396	871701	1	-	CG12502
FBgn0023531	2664.34	-0.558451	0.134422	-4.15447	3.26047e-05	0.0013714	CG32809	X	1673110	1692768	-1	-	CG32809
FBgn0029663	656.296	-0.477534	0.114962	-4.15385	3.26921e-05	0.0013714	CG10804	X	3476463	3482322	-1	-	CG10804
FBgn0019985	450.494	-0.679146	0.163645	-4.15012	3.32302e-05	0.00139004	CG11144	4	936819	949441	1	metabotropic Glutamate Receptor	mGluR
FBgn0004607	1348.71	-0.579423	0.139657	-4.1489	3.34075e-05	0.00139351	CG1449	4	501810	540874	1	Zn finger homeodomain 2	zfh2
FBgn0031118	4751.46	-0.4023	0.0970229	-4.14645	3.37675e-05	0.00140458	CG1412	X	20469955	20510694	-1	Rho GTPase activating protein at 19D	RhoGAP19D
FBgn0000565	2597.36	-0.54333	0.131122	-4.14371	3.41736e-05	0.00141749	CG7266	3L	15511052	15513202	1	Ecdysone-induced protein 28/29kD	Eip71CD
FBgn0032281	55.5636	-1.11854	0.270085	-4.14144	3.45134e-05	0.00142591	CG17107	2L	10681902	10682528	1	-	CG17107
FBgn0029814	3405.19	-0.474561	0.114599	-4.14107	3.45693e-05	0.00142591	CG15765	X	5818559	5840823	1	-	CG15765
FBgn0265296	2221.27	-0.581495	0.140483	-4.13927	3.48417e-05	0.00143315	CG42256	3L	7159199	7189931	-1	Down syndrome cell adhesion molecule 2	Dscam2
FBgn0053653	3268.89	-0.502404	0.121449	-4.13676	3.52247e-05	0.00144154	CG33653	4	1230837	1271759	1	Calcium activated protein for secretion	Caps
FBgn0263211	840.149	0.607255	0.146799	4.13666	3.52402e-05	0.00144154	CR43381	X	19939045	19939396	-1	-	CR43381
FBgn0265365	54.1923	-1.62459	0.392813	-4.13579	3.53743e-05	0.00144304	CR44306	2R	12015095	12015895	1	-	CR44306
FBgn0038840	1573.25	0.56722	0.137223	4.13356	3.57194e-05	0.00145311	CG5621	3R	20901956	20908263	1	-	CG5621
FBgn0035505	2822.18	-0.423394	0.102621	-4.12579	3.69459e-05	0.0014948	CG15004	3L	4178980	4188023	-1	tipE homolog 2	Teh2
FBgn0037936	1605.21	-0.653977	0.158494	-4.12621	3.68797e-05	0.0014948	CG6908	3R	11688381	11690051	-1	-	CG6908
FBgn0265081	889.564	-0.780764	0.189289	-4.12472	3.71186e-05	0.00149769	CR44192	3R	10052846	10054298	-1	-	CR44192
FBgn0036984	206.796	-0.640683	0.155453	-4.12138	3.76607e-05	0.00151543	CG13248	3L	20407103	20410566	-1	-	CG13248
FBgn0050419	281.796	-0.581956	0.141253	-4.11996	3.7894e-05	0.00152069	CG30419	2R	24212491	24229795	-1	-	CG30419
FBgn0034478	826.598	0.743169	0.180553	4.11606	3.854e-05	0.00154243	CG10822	2R	19951345	19951950	1	-	CG10822
FBgn0041707	1587.54	-0.523161	0.12713	-4.11518	3.86879e-05	0.00154418	CG1168	3R	5376780	5377975	1	7B2	7B2
FBgn0262560	144.602	-0.670214	0.163318	-4.10374	4.06529e-05	0.00161825	CG7989	2R	16345838	16347500	-1	wicked	wcd
FBgn0010295	14.4201	1.7045	0.415471	4.10258	4.08565e-05	0.00162199	CG10788	X	3241491	3242084	-1	new glue 3	ng3
FBgn0266031	208.589	0.873657	0.213352	4.09491	4.22333e-05	0.00167217	CR44796	2L	5619794	5620280	-1	-	CR44796
FBgn0265367	92.049	0.952585	0.233486	4.07984	4.50657e-05	0.00177482	CR44308	2L	3537844	3538333	1	-	CR44308
FBgn0036330	26.6755	1.26326	0.30961	4.08018	4.50012e-05	0.00177482	CG11263	3L	13006817	13007881	1	-	CG11263
FBgn0038837	263.811	-0.620493	0.152513	-4.06847	4.73231e-05	0.00185386	CG3822	3R	20860187	20866231	-1	-	CG3822
FBgn0040370	445.86	-0.52307	0.128554	-4.06888	4.72402e-05	0.00185386	CG13375	X	283186	294962	-1	-	CG13375
FBgn0085413	2026.25	-0.391381	0.0964386	-4.05834	4.94228e-05	0.00193101	CG34384	3R	7814361	7855392	1	-	CG34384
FBgn0264384	11691.9	-0.380114	0.0937209	-4.05581	4.99604e-05	0.00194688	CR43836	X	8972908	9048991	-1	-	CR43836
FBgn0259714	7620.37	-0.333924	0.082411	-4.05193	5.07965e-05	0.00197426	CG42368	2L	6377771	6411326	-1	-	CG42368
FBgn0051410	778.156	-0.814401	0.201659	-4.0385	5.37931e-05	0.00208526	CG31410	3R	10053332	10054348	1	Niemann-Pick type C-2e	Npc2e
FBgn0020508	1463.71	0.550292	0.136283	4.03787	5.39398e-05	0.00208549	CG9540	X	14782962	14784052	-1	Antigen 5-related 2	Ag5r2
FBgn0051876	12.1848	1.67054	0.413903	4.03608	5.43524e-05	0.00209596	CG31876	2L	9932272	9933163	-1	Cuticular protein 30F	Cpr30F
FBgn0038147	5220.76	-0.496347	0.123134	-4.03094	5.55545e-05	0.00213676	CG14375	3R	13389059	13395197	-1	CCHamide-2	CCHa2
FBgn0052006	790.438	0.531231	0.132584	4.00675	6.15596e-05	0.00236159	CG32006	4	150764	153538	1	-	CG32006
FBgn0263621	2011.66	-0.458507	0.114519	-4.00377	6.23419e-05	0.00238543	CG43630	3R	12676010	12676260	-1	-	CG43630
FBgn0003326	222.791	-0.574602	0.14365	-4.00002	6.33379e-05	0.00241729	CG17579	2R	12780541	12802010	1	scabrous	sca
FBgn0261614	355.273	0.774981	0.193794	3.99899	6.36135e-05	0.00242156	CG42703	2R	23101232	23101777	-1	-	CG42703
FBgn0015399	1861.87	-0.338087	0.0847047	-3.99136	6.56957e-05	0.00249442	CG12283	2L	12817000	12822787	-1	kekkon-1	kek1
FBgn0029765	1457.9	-0.398668	0.100026	-3.98565	6.7296e-05	0.00254864	CG16756	X	5427517	5428217	1	-	CG16756
FBgn0050430	7746.43	1.24501	0.312519	3.98379	6.78241e-05	0.00256209	CG30430	2R	25129432	25129985	1	-	CG30430
FBgn0013342	9457.56	-0.517736	0.130314	-3.97298	7.09778e-05	0.00266761	CG17248	3L	1630348	1637752	-1	neuronal Synaptobrevin	nSyb
FBgn0027654	3229.79	-0.3771	0.0949092	-3.97327	7.08912e-05	0.00266761	CG2239	3R	30517059	30527037	-1	jdp	jdp
FBgn0035495	4828.1	-0.430276	0.108328	-3.97196	7.12844e-05	0.00267235	CG14989	3L	4087581	4092706	1	-	CG14989
FBgn0261089	299.813	-0.696019	0.175504	-3.96582	7.31428e-05	0.00272679	CG5559	2L	17592260	17604387	1	Synaptotagmin alpha	Sytalpha
FBgn0262547	23069	1.04164	0.26265	3.9659	7.31193e-05	0.00272679	CG43101	2R	15013047	15013522	-1	-	CG43101
FBgn0035933	4928.73	-0.391117	0.0986338	-3.96535	7.3289e-05	0.00272679	CG13309	3L	8810395	8811265	1	-	CG13309
FBgn0034950	254.037	-0.640515	0.161588	-3.96388	7.37425e-05	0.00273679	CG3105	2R	23988738	23992049	1	PAS kinase	Pask
FBgn0032345	1408.71	0.474798	0.119817	3.9627	7.41084e-05	0.00274082	CG14921	2L	11120642	11121714	-1	-	CG14921
FBgn0004595	17327.4	-0.403899	0.101935	-3.96233	7.42214e-05	0.00274082	CG17228	3R	11328480	11407627	1	prospero	pros
FBgn0036070	840.591	0.429325	0.10841	3.9602	7.4887e-05	0.00275853	CG8072	3L	10151827	10152984	1	-	CG8072
FBgn0050104	2668.86	-0.348598	0.0880827	-3.95762	7.56989e-05	0.00278151	CG30104	2R	17485002	17493169	1	Ecto-5'-nucleotidase 2	NT5E-2
FBgn0000473	4709.24	-0.624447	0.157841	-3.95618	7.6157e-05	0.00279142	CG9438	2R	6779749	6781491	-1	Cytochrome P450-6a2	Cyp6a2
FBgn0263444	17.7556	1.636	0.413894	3.95271	7.72714e-05	0.00281831	CR43467	2R	10139262	10142074	-1	-	CR43467
FBgn0026388	17.7556	1.636	0.413894	3.95271	7.72714e-05	0.00281831	CG33478	2R	10139264	10142074	1	Odorant receptor 46a	Or46a
FBgn0263327	94.3851	0.760039	0.192549	3.94725	7.90534e-05	0.00287622	CR43408	2L	18256531	18257174	1	-	CR43408
FBgn0030594	6360.39	-0.393778	0.0999038	-3.94157	8.09502e-05	0.00293802	CG9509	X	14906334	14909708	-1	-	CG9509
FBgn0040697	465.412	-0.621553	0.157882	-3.93682	8.25685e-05	0.00298664	CG18676	3L	4182645	4184663	-1	tipE homolog 3	Teh3
FBgn0085364	10440.5	1.43482	0.364496	3.93646	8.26933e-05	0.00298664	CR34335	X	3545862	3546110	-1	-	CR34335
FBgn0033593	349.551	-0.770985	0.19613	-3.93099	8.45959e-05	0.00304792	CG9080	2R	11241745	11242194	-1	Listericin	Listericin
FBgn0037414	34.7762	1.26501	0.321965	3.92902	8.5291e-05	0.00306551	CG1153	3R	6248994	6251683	1	Osiris 7	Osi7
FBgn0061356	869.775	-0.500897	0.127509	-3.92833	8.5539e-05	0.00306698	CG18003	2R	10883547	10884936	1	-	CG18003
FBgn0038156	685.081	-0.616549	0.157073	-3.92523	8.66482e-05	0.00309924	CG14372	3R	13450590	13464184	1	-	CG14372
FBgn0039040	1294.47	-0.452082	0.115248	-3.92268	8.75712e-05	0.00312471	CG13833	3R	23033284	23035563	-1	-	CG13833
FBgn0029799	580.744	-0.613722	0.156639	-3.91807	8.926e-05	0.00317731	CG15772	X	5752249	5754041	1	-	CG15772
FBgn0015558	1610.05	-0.588282	0.15037	-3.91223	9.14485e-05	0.00324741	CG1693	X	21328613	21339676	-1	tweety	tty
FBgn0037676	797.547	-0.456824	0.116937	-3.90659	9.36092e-05	0.00331618	CG8861	3R	9293642	9328511	-1	-	CG8861
FBgn0263994	1255.47	-0.530826	0.136124	-3.89956	9.63657e-05	0.00340569	CG43737	X	15175441	15189931	1	-	CG43737
FBgn0028533	10294.5	-0.362707	0.0930683	-3.89721	9.73063e-05	0.00343074	CG7953	2L	13847925	13849223	1	-	CG7953
FBgn0016694	22715.2	-0.273758	0.0703438	-3.89172	9.95351e-05	0.00350099	CG17888	3L	7811458	7867369	-1	PAR-domain protein 1	Pdp1
FBgn0013767	122.708	-0.908051	0.2336	-3.8872	0.000101406	0.00355834	CG3302	3R	14314854	14315716	1	Corazonin	Crz
FBgn0028381	2514.18	-0.514342	0.132369	-3.88565	0.000102056	0.00357269	CG14902	3R	16499058	16501050	-1	death executioner caspase related to Apopain/Yama	decay
FBgn0039282	522.205	-0.507954	0.130895	-3.88061	0.000104193	0.0036389	CG11848	3R	25131306	25136709	1	Band4.1 inhibitor LRP interactor	Bili
FBgn0033979	61.7632	1.01461	0.261513	3.87979	0.000104546	0.00364262	CG10243	2R	14877786	14879752	1	Cyp6a19	Cyp6a19
FBgn0015336	315.16	-0.537192	0.138504	-3.87854	0.000105086	0.00365284	CG15865	X	16660898	16664455	-1	-	CG15865
FBgn0033463	25180.9	0.395611	0.102072	3.8758	0.000106275	0.00367691	CG1513	2R	9882572	9891689	-1	-	CG1513
FBgn0265424	545.205	-1.48564	0.383261	-3.87632	0.000106047	0.00367691	CR44336	3R	7326481	7327083	-1	-	CR44336
FBgn0261041	2291.16	-0.493806	0.127432	-3.87505	0.000106601	0.00367959	CG12295	2R	13805794	13819571	1	straightjacket	stj
FBgn0027552	8468.03	-0.4009	0.10351	-3.87307	0.000107475	0.00370114	CG10863	3L	3941008	3942465	-1	-	CG10863
FBgn0037491	732.084	-1.16638	0.301331	-3.87076	0.000108496	0.00372763	CG1227	3R	7248151	7249738	-1	-	CG1227
FBgn0044810	645.199	0.835685	0.216	3.86891	0.000109321	0.00374729	CG31193	3R	20904917	20905518	-1	Turandot X	TotX
FBgn0265832	14.1063	-1.60681	0.415575	-3.86647	0.000110421	0.00377625	CR44621	X	13395830	13396361	1	-	CR44621
FBgn0004242	11338.6	-0.443137	0.114645	-3.86529	0.000110957	0.00377713	CG3139	2L	2772327	2799979	-1	Synaptotagmin 1	Syt1
FBgn0085250	50.4753	1.26796	0.328031	3.86537	0.000110919	0.00377713	CG34221	2R	10197136	10199711	-1	-	CG34221
FBgn0028906	171.4	-0.70734	0.183088	-3.86339	0.000111823	0.00378919	CG17341	2L	14134491	14160587	1	-	CG17341
FBgn0025185	231.958	-0.689052	0.178346	-3.86357	0.000111742	0.00378919	CG1605	2R	7510622	7512749	-1	az2	az2
FBgn0033904	253.329	-0.676664	0.175389	-3.85807	0.000114288	0.00386388	CG18327	2R	14166982	14168233	1	-	CG18327
FBgn0035619	858.633	0.845944	0.219433	3.85513	0.000115667	0.00390158	CG10592	3L	5592741	5595272	-1	-	CG10592
FBgn0085422	236.742	-0.599732	0.155603	-3.85424	0.000116091	0.00390367	CG34393	2L	3175112	3200496	-1	-	CG34393
FBgn0264358	463.232	-0.626339	0.162521	-3.85389	0.000116256	0.00390367	CR43810	2R	13783995	13784496	1	-	CR43810
FBgn0032770	832.325	-0.446938	0.116039	-3.85161	0.000117344	0.0039136	CG13086	2L	19364375	19365470	1	-	CG13086
FBgn0034206	171.736	0.705207	0.183086	3.85178	0.000117264	0.0039136	CG18469	2R	17245769	17246277	-1	-	CG18469
FBgn0039617	412.1	-0.567152	0.147237	-3.85197	0.000117169	0.0039136	CG14521	3R	28925004	28970372	-1	-	CG14521
FBgn0261549	12196.8	-0.360355	0.0936978	-3.84593	0.000120098	0.00399643	CG42667	X	8907068	9029476	1	retinal degeneration A	rdgA
FBgn0023129	6781.55	-0.434092	0.113156	-3.83622	0.000124942	0.00414477	CG3705	3L	9423253	9424781	1	astray	aay
FBgn0083950	1412.3	-0.321814	0.0838957	-3.83588	0.000125116	0.00414477	CG34114	3R	10972381	11050175	1	-	CG34114
FBgn0034061	1420	-0.44257	0.115518	-3.83118	0.000127532	0.0042154	CG8386	2R	16006893	16007667	-1	-	CG8386
FBgn0039467	710.883	0.386533	0.100927	3.82983	0.000128231	0.00422904	CG14253	3R	26978541	26985706	1	-	CG14253
FBgn0038653	929.628	-0.378427	0.0988836	-3.827	0.000129717	0.00426855	CG18208	3R	18799280	18849224	-1	-	CG18208
FBgn0052333	649.198	-0.570493	0.149149	-3.825	0.000130774	0.00427575	CG32333	3L	1275956	1295699	1	-	CG32333
FBgn0038946	913.287	-0.577357	0.150945	-3.82494	0.000130802	0.00427575	CG7077	3R	22351696	22356264	1	retinol dehydrogenase B	rdhB
FBgn0266051	2313.77	0.350238	0.0915457	3.82583	0.000130332	0.00427575	CR44816	X	6370578	6371026	-1	-	CR44816
FBgn0039075	1173.67	-0.419702	0.10981	-3.82209	0.000132327	0.00431606	CG4393	3R	23375928	23384777	-1	-	CG4393
FBgn0033404	44.134	-1.16258	0.304973	-3.81207	0.000137809	0.00448501	CG1978	2R	9345349	9348863	1	Odorant receptor 45a	Or45a
FBgn0039800	7599.97	-0.458161	0.120271	-3.80939	0.000139307	0.00452382	CG11314	3R	30744605	30745263	-1	Niemann-Pick type C-2g	Npc2g
FBgn0035538	3192.21	-0.516224	0.135637	-3.80592	0.000141277	0.00456774	CG18314	3L	4367649	4380387	-1	Dopamine/Ecdysteroid receptor	DopEcR
FBgn0262003	264.94	0.655062	0.1721	3.80628	0.00014107	0.00456774	CG42821	3R	17413077	17413639	1	-	CG42821
FBgn0266361	148.587	-0.68789	0.1808	-3.80469	0.000141983	0.00458057	CR45009	X	23007672	23009452	1	-	CR45009
FBgn0262331	54.5453	-1.00724	0.265204	-3.79799	0.000145876	0.00468575	CR43038	3R	21798227	21798331	-1	mir-999 stem loop	mir-999
FBgn0029720	375.901	-0.572592	0.150761	-3.798	0.000145868	0.00468575	CG3009	X	4658158	4666700	-1	-	CG3009
FBgn0051706	500.249	-0.534326	0.140835	-3.79399	0.000148247	0.00475161	CG31706	2L	11529038	11531052	-1	-	CG31706
FBgn0026255	971.331	0.361733	0.0954044	3.79158	0.000149691	0.00478424	CG8681	2L	21206493	21211818	1	clumsy	clumsy
FBgn0052821	845.275	0.572519	0.151012	3.79122	0.000149911	0.00478424	CR32821	X	19910168	19910521	-1	-	CR32821
FBgn0264674	354.04	-0.53195	0.140344	-3.79033	0.000150446	0.00479099	CR43959	X	10256629	10261804	1	-	CR43959
FBgn0259712	95.9684	0.843098	0.222827	3.78364	0.000154553	0.00490069	CG42366	2L	9925161	9930378	1	-	CG42366
FBgn0264501	6438.16	-0.579291	0.153101	-3.78371	0.000154507	0.00490069	CR43900	2R	12259409	12260813	1	-	CR43900
FBgn0050269	2034.94	-0.527708	0.139543	-3.78168	0.000155775	0.00492887	CG30269	2R	22667939	22668848	1	-	CG30269
FBgn0010038	371.935	-1.34317	0.355591	-3.7773	0.000158536	0.0049974	CG4181	3R	12371971	12372704	1	Glutathione S transferase D2	GstD2
FBgn0004198	4115.36	-0.345766	0.091541	-3.77718	0.000158615	0.0049974	CG11387	X	7609148	7678859	1	cut	ct
FBgn0051677	694.882	0.572232	0.151592	3.77482	0.000160124	0.00503421	CG31677	2L	20603535	20604196	-1	-	CG31677
FBgn0036428	18080.3	-0.426274	0.112976	-3.77314	0.000161204	0.00505745	CG9238	3L	14540937	14550975	-1	Glycogen binding subunit 70E	Gbs-70E
FBgn0051860	1111.68	0.375538	0.0997565	3.76455	0.000166848	0.00522343	CG31860	2L	12164241	12166704	1	Zinc transporter 33D	ZnT33D
FBgn0031453	13200.3	-0.290165	0.0770901	-3.76398	0.000167232	0.0052244	CG9894	2L	2752445	2757975	1	Bacchus	Bacc
FBgn0020386	12823.9	0.241841	0.0642815	3.76222	0.00016841	0.00525012	CG1210	3L	129450	145895	1	Phosphoinositide-dependent kinase 1	Pdk1
FBgn0021738	212.25	-0.885598	0.236095	-3.75103	0.000176109	0.00547861	CG32788	X	3793223	3797339	1	Circadianly Regulated Gene	Crg-1
FBgn0038719	2328.58	0.495984	0.132366	3.74706	0.000178918	0.00555435	CG16727	3R	19613381	19615784	1	-	CG16727
FBgn0039209	5607.59	-0.393477	0.105057	-3.74536	0.000180138	0.0055805	CG13624	3R	24557368	24582864	-1	-	CG13624
FBgn0031737	687.145	0.433265	0.115757	3.74289	0.000181917	0.00562384	CG11142	2L	5762553	5766142	-1	obstructor-E	obst-E
FBgn0259146	866.041	-0.425266	0.113879	-3.73435	0.000188202	0.00580604	CG42261	3R	25970080	25982736	1	-	CG42261
FBgn0051935	1669.35	-0.354684	0.0950258	-3.7325	0.000189587	0.00583659	CG31935	2L	1594822	1611157	-1	-	CG31935
FBgn0063498	241.701	-0.765538	0.205273	-3.72936	0.000191968	0.00589763	CG17523	2R	18399486	18400375	1	Glutathione S transferase E2	GstE2
FBgn0029795	99.9502	-0.845509	0.226961	-3.72536	0.000195038	0.00597954	CG15773	X	5732740	5734614	1	-	CG15773
FBgn0034331	4350.02	-0.635777	0.170788	-3.7226	0.000197184	0.00603286	CG15067	2R	18384824	18385589	-1	-	CG15067
FBgn0000527	1221.59	-0.609624	0.163886	-3.7198	0.000199381	0.00608749	CG3331	3R	21229839	21237177	-1	ebony	e
FBgn0053191	5958.11	0.54804	0.147359	3.71907	0.000199955	0.00609246	CG33191	3R	8778379	8779923	-1	-	CG33191
FBgn0263257	3879.56	-0.489855	0.131759	-3.7178	0.000200966	0.00611067	CG43395	X	15386038	15441252	-1	Cyclic nucleotide-gated ion channel-like	Cngl
FBgn0262687	2998.97	0.625472	0.168326	3.71585	0.000202525	0.00614546	CR43157	X	11919125	11919657	-1	-	CR43157
FBgn0266129	9105.01	1.08254	0.29179	3.71	0.00020726	0.0062763	CG16778	2R	25085780	25139627	-1	jim lovell	lov
FBgn0040554	646.994	-0.570231	0.154024	-3.70222	0.000213721	0.00645872	CR17025	3R	13455511	13466106	-1	-	CR17025
FBgn0263331	39.8948	-1.35901	0.367723	-3.69574	0.000219249	0.00661231	CR43412	2L	15989756	15989957	1	-	CR43412
FBgn0264574	3676.69	-0.418061	0.113157	-3.69453	0.000220292	0.00661682	CG43946	3L	914074	993788	1	Glucose transporter 1	Glut1
FBgn0039647	4074.61	-0.403128	0.109107	-3.6948	0.000220063	0.00661682	CG14509	3R	29171191	29194994	-1	-	CG14509
FBgn0028863	3018.05	-0.32586	0.0882594	-3.69206	0.000222441	0.00664095	CG4587	2L	15644183	15718272	-1	-	CG4587
FBgn0001085	5223.97	0.573454	0.155296	3.69265	0.000221928	0.00664095	CG17697	3L	14274343	14368639	1	frizzled	fz
FBgn0029770	30.4508	1.41472	0.383127	3.69257	0.000222	0.00664095	CG4151	X	5501476	5502782	1	-	CG4151
FBgn0262144	633.197	-0.724253	0.196329	-3.68897	0.000225162	0.00670865	CG42870	3R	21736933	21737364	-1	-	CG42870
FBgn0067861	3689.93	0.309761	0.0840648	3.68478	0.000228897	0.00680625	CG9580	X	20174217	20178638	-1	Sperm-specific dynein intermediate chain 1	Sdic1
FBgn0259246	4937.54	-0.578968	0.157158	-3.68397	0.000229625	0.0068142	CG42344	2R	9503765	9541565	1	bruchpilot	brp
FBgn0053287	4337.48	0.387152	0.10527	3.6777	0.000235346	0.00697002	CG33287	3L	20966766	20970663	-1	-	CG33287
FBgn0032221	458.188	-0.540299	0.147119	-3.67254	0.000240152	0.00708654	CG5375	2L	10328200	10331116	-1	-	CG5375
FBgn0030707	54.2073	-1.01807	0.277218	-3.67245	0.000240238	0.00708654	CG8916	X	15921955	15924558	1	-	CG8916
FBgn0034081	844.189	0.375543	0.10231	3.67063	0.000241955	0.007123	CG10731	2R	16148812	16149795	-1	-	CG10731
FBgn0034438	1397.23	0.412605	0.112428	3.66996	0.000242589	0.00712624	CG9416	2R	19367248	19373702	-1	-	CG9416
FBgn0259167	641.021	-0.409721	0.111656	-3.6695	0.000243028	0.00712624	CG42272	3L	5803033	5805749	1	-	CG42272
FBgn0021750	1484.25	0.467089	0.127364	3.66736	0.000245072	0.007172	CG4938	3R	15340667	15343218	1	Seryl-tRNA synthetase	Aats-ser
FBgn0028370	436.285	-0.513087	0.139984	-3.66532	0.000247027	0.00721494	CG4192	2L	15552723	15583978	1	kekkon-3	kek3
FBgn0033872	6608.5	-0.394905	0.107888	-3.66034	0.000251883	0.0073423	CG6329	2R	13826371	13833503	1	-	CG6329
FBgn0263521	55.227	-0.981703	0.268313	-3.6588	0.0002534	0.00737201	CR43506	3R	21798514	21798671	-1	mir-4969 stem loop	mir-4969
FBgn0083949	937.043	-0.492143	0.13457	-3.65715	0.00025504	0.00740516	CG34113	3R	5862865	5959555	-1	-	CG34113
FBgn0034646	1102.88	0.441745	0.120883	3.65432	0.000257866	0.00744787	CG9862	2R	21658770	21660007	-1	Rae1	Rae1
FBgn0086073	60.2363	-0.863255	0.236204	-3.6547	0.000257486	0.00744787	CR34702	3L	5720290	5720421	1	-	snoRNA:Me18S-A1494
FBgn0039645	622.241	-0.486648	0.133176	-3.65417	0.00025802	0.00744787	CG11898	3R	29165643	29171508	1	-	CG11898
FBgn0000640	97.0487	1.13217	0.31008	3.65122	0.000261	0.00751797	CG3763	2L	9426784	9427917	1	Fat body protein 2	Fbp2
FBgn0035620	645.918	0.834926	0.228712	3.65055	0.000261676	0.00751797	CG5150	3L	5595542	5597422	1	-	CG5150
FBgn0052791	11609.7	1.26866	0.347553	3.65026	0.000261971	0.00751797	CG32791	X	3507245	3571649	-1	-	CG32791
FBgn0036494	388.488	-0.458043	0.125502	-3.64969	0.000262553	0.00752009	CG7250	3L	15336692	15344315	1	Toll-6	Toll-6
FBgn0263772	382.685	-0.542103	0.148596	-3.64817	0.000264112	0.00755015	CG43689	X	4075978	4092237	1	-	CG43689
FBgn0039862	731.818	-0.47938	0.131442	-3.64709	0.000265227	0.0075674	CG1804	3R	31622136	31664646	1	kek6	kek6
FBgn0036590	34.6859	1.14091	0.312873	3.64656	0.000265778	0.00756853	CG13065	3L	16277435	16278180	1	-	CG13065
FBgn0002534	38.006	1.40607	0.385903	3.64359	0.000268859	0.00764159	CG2043	2R	8435310	8436095	1	Larval cuticle protein 3	Lcp3
FBgn0034768	29.2475	-1.29855	0.356936	-3.63805	0.000274707	0.00779285	CG13518	2R	22704704	22705639	1	Odorant-binding protein 58b	Obp58b
FBgn0015396	548.201	0.612727	0.168451	3.63741	0.000275389	0.00779723	CG4029	3R	10350182	10361612	1	jumeau	jumu
FBgn0263551	471.669	-0.691601	0.190421	-3.63197	0.000281268	0.00794064	CR43536	2R	22985211	22985319	-1	mir-4939 stem loop	mir-4939
FBgn0035849	2104.84	-0.273479	0.0753027	-3.63173	0.000281526	0.00794064	CG7404	3L	8183361	8186671	-1	estrogen-related receptor	ERR
FBgn0036713	190.341	-0.642465	0.17695	-3.63077	0.000282582	0.00795527	CG6456	3L	17344947	17349666	-1	Myoinhibiting peptide precursor	Mip
FBgn0266245	26.7396	1.28561	0.35443	3.62727	0.00028643	0.00803307	CR44940	3R	11084528	11085488	-1	-	CR44940
FBgn0053107	268.488	0.67689	0.186598	3.62752	0.000286154	0.00803307	CG33107	3R	22583352	22584718	-1	-	CG33107
FBgn0032252	512.871	0.394669	0.108821	3.62678	0.000286977	0.00803318	CG6232	2L	10442534	10450080	1	lonely heart	loh
FBgn0038631	2184.41	-0.497686	0.137285	-3.6252	0.00028874	0.00805209	CG7695	3R	18616754	18617511	-1	-	CG7695
FBgn0030559	355.131	-0.489689	0.135062	-3.62566	0.000288222	0.00805209	CG13404	X	14264737	14266250	-1	-	CG13404
FBgn0036514	307.733	-0.529572	0.146135	-3.62387	0.000290229	0.00807752	CG12301	3L	15580800	15583373	1	-	CG12301
FBgn0017561	1119.71	-0.465177	0.128381	-3.62341	0.000290743	0.00807752	CG1615	X	10878054	10891250	-1	Open rectifier K[+] channel 1	Ork1
FBgn0053645	11.7103	1.4921	0.411986	3.62171	0.00029266	0.00811556	CG33645	2L	13532872	13533454	1	-	CG33645
FBgn0003082	250.997	-0.657697	0.18176	-3.61848	0.000296336	0.00820207	CG11205	2R	7825289	7827319	1	photorepair	phr
FBgn0033294	5477.26	-0.455008	0.125785	-3.61734	0.000297648	0.00820207	CG8693	2R	8458815	8460884	1	Maltase A4	Mal-A4
FBgn0004919	1259.28	-0.436453	0.120647	-3.6176	0.000297352	0.00820207	CG2679	2R	25072627	25084347	-1	goliath	gol
FBgn0259150	891.824	-0.604159	0.167031	-3.61704	0.000297995	0.00820207	CG42265	X	5650567	5662861	-1	-	CG42265
FBgn0266645	760.756	-0.504119	0.139401	-3.61633	0.000298805	0.00820909	CR45152	2R	22415795	22416462	-1	-	CR45152
FBgn0004052	269.873	0.811828	0.224629	3.61408	0.000301414	0.00826544	CG17962	3L	15509061	15509513	1	Z600	Z600
FBgn0085233	946.662	0.722148	0.199931	3.61199	0.000303851	0.00831686	CG34204	2R	21796395	21796941	1	-	CG34204
FBgn0011305	1483.25	-0.338746	0.093814	-3.61082	0.00030523	0.00833921	CG5655	2L	10261795	10263554	-1	Repressor splicing factor 1	Rsf1
FBgn0010473	5335.32	-0.506973	0.140556	-3.60691	0.000309865	0.00845025	CG15427	2L	4283148	4323781	1	turtle	tutl
FBgn0032366	532.463	0.48756	0.135265	3.60448	0.000312779	0.00851403	CG14930	2L	11520358	11521285	-1	-	CG14930
FBgn0031542	87.6172	-0.773776	0.214815	-3.60206	0.000315703	0.00857785	CG15414	2L	3480755	3491071	-1	-	CG15414
FBgn0266487	5913.2	-0.368417	0.102583	-3.59142	0.000328881	0.00891954	CG45086	2R	12612740	12619820	1	-	CG45086
FBgn0014029	1364.44	-0.291802	0.0812763	-3.59025	0.000330361	0.0089433	CG4173	3R	20586129	20588356	-1	Septin 2	2014-09-02
FBgn0004168	589.873	-0.426839	0.118989	-3.58721	0.000334236	0.00902566	CG16720	2R	19067155	19121958	1	5-hydroxytryptamine (serotonin) receptor 1A	5-HT1A
FBgn0038099	264.088	0.619008	0.172574	3.58691	0.000334622	0.00902566	CG7091	3R	12978000	12980535	1	-	CG7091
FBgn0035887	23.8664	-1.244	0.347892	-3.57582	0.000349134	0.0093829	CG7170	3L	8392820	8393649	-1	Jonah 66Cii	Jon66Cii
FBgn0036440	1176.73	0.576344	0.161177	3.57585	0.000349088	0.0093829	CG17177	3L	14697313	14701678	-1	-	CG17177
FBgn0266362	34.1206	-1.05449	0.294979	-3.57481	0.00035048	0.009402	CR45010	X	23010972	23011293	1	-	CR45010
FBgn0040705	1096.1	0.576132	0.161462	3.56821	0.000359427	0.0096246	CG15434	2L	4454626	4455207	1	-	CG15434
FBgn0024740	1655.76	-0.329192	0.0922976	-3.56664	0.000361587	0.00963018	CG17116	2L	10701940	10709453	-1	Lipase 2	Lip2
FBgn0034725	883.086	-0.375204	0.10518	-3.56727	0.000360721	0.00963018	CG6044	2R	22404177	22408540	1	-	CG6044
FBgn0036419	4563.12	0.611596	0.171468	3.56681	0.000361351	0.00963018	CG13482	3L	14329346	14329885	1	-	CG13482
FBgn0034789	1538.17	-0.534787	0.150064	-3.56372	0.000365639	0.00970935	CG3682	2R	22874769	22881436	1	PIP5K59B	PIP5K59B
FBgn0264516	273.261	0.635333	0.178287	3.56355	0.000365871	0.00970935	CG43915	3L	3972899	3973784	1	-	CG43915
FBgn0261675	1412.92	-0.601864	0.168982	-3.5617	0.00036846	0.00976057	CG12092	X	20934869	20939503	1	Niemann-Pick type C-1b	Npc1b
FBgn0033520	6241.27	-0.688073	0.193223	-3.56104	0.000369394	0.00976783	CG12405	2R	10424436	10425471	1	Peroxiredoxin 2540-1	Prx2540-1
FBgn0051632	370.686	-0.523541	0.147155	-3.55774	0.000374053	0.00987341	CG31632	2L	6821934	6838995	1	senseless-2	sens-2
FBgn0028415	15575.6	-0.689053	0.193826	-3.55501	0.000377967	0.00995897	CG18064	3L	18469378	18469618	-1	Met75Cb	Met75Cb
FBgn0039900	1451.1	-0.37022	0.104325	-3.54871	0.000387121	0.010182	CG2381	4	278685	306481	-1	Synaptotagmin 7	Syt7
FBgn0025878	192.369	-0.743368	0.209732	-3.54437	0.000393554	0.0103329	CG10382	2R	22379637	22382675	1	wrapper	wrapper
FBgn0259244	1370.57	-0.529979	0.149628	-3.54197	0.000397145	0.0104013	CG42342	3R	16502770	16571363	1	-	CG42342
FBgn0004618	412.861	-0.485503	0.1371	-3.54123	0.000398267	0.0104013	CG7672	3R	18367927	18372738	-1	glass	gl
FBgn0026374	439.984	-0.515989	0.145694	-3.54159	0.000397726	0.0104013	CG8497	X	15788897	15793632	1	Rhophilin	Rhp
FBgn0023178	171.614	-0.639607	0.180768	-3.53828	0.000402743	0.0104997	CG6496	3R	26455462	26456141	-1	Pigment-dispersing factor	Pdf
FBgn0263388	194.935	0.487292	0.13791	3.53341	0.000410232	0.0106761	CR43440	3R	28593488	28594283	1	-	CR43440
FBgn0034218	201.626	-0.63482	0.17983	-3.53012	0.000415378	0.0107605	CG18467	2R	17440297	17442483	1	-	CG18467
FBgn0038301	413.532	-0.461463	0.130728	-3.52994	0.000415654	0.0107605	CG6654	3R	15211277	15213658	-1	-	CG6654
FBgn0085345	512.087	0.478695	0.13559	3.53047	0.00041483	0.0107605	CG34316	3R	15230585	15231686	1	-	CG34316
FBgn0265787	60.2264	-0.995652	0.282101	-3.52942	0.000416469	0.0107628	CR44576	2L	5810352	5810835	1	-	CR44576
FBgn0031216	1820.43	0.408507	0.11587	3.52557	0.000422569	0.0109014	CG11376	2L	94739	102086	1	Zizimin-related	Zir
FBgn0262788	2970.69	0.476336	0.135301	3.52057	0.000430622	0.0110898	CG43169	3L	8888145	8888633	-1	-	CG43169
FBgn0085485	120.993	-0.623137	0.177054	-3.51948	0.000432397	0.0110969	CG34456	3L	9362108	9362734	1	-	CG34456
FBgn0028416	15337.6	-0.712736	0.202512	-3.51949	0.000432385	0.0110969	CG32197	3L	18472143	18472384	-1	Met75Ca	Met75Ca
FBgn0265444	409.932	0.645304	0.183525	3.51617	0.000437817	0.0111998	CR44344	2R	17386840	17389081	-1	-	CR44344
FBgn0014018	7343.56	0.470515	0.133817	3.51611	0.000437917	0.0111998	CG11992	3R	9044183	9047977	-1	Relish	Rel
FBgn0261055	6823.15	-0.483324	0.137507	-3.5149	0.000439922	0.0112317	CG42603	2L	5942623	5943304	-1	Seminal fluid protein 26Ad	Sfp26Ad
FBgn0263209	751.69	0.512502	0.145924	3.51211	0.000444566	0.0113307	CR43379	X	19929229	19929580	-1	-	CR43379
FBgn0033249	389.244	-0.431401	0.122942	-3.50899	0.000449819	0.0114449	CG11191	2R	8000490	8002120	-1	-	CG11191
FBgn0027054	1642.11	0.341725	0.0974093	3.50813	0.000451261	0.0114577	CG8725	2R	7972175	7974099	1	COP9 complex homolog subunit 4	CSN4
FBgn0265605	3199.53	-0.248253	0.0707723	-3.50778	0.000451871	0.0114577	CG8418	2R	16107440	16110017	-1	Ras-related protein interacting with calmodulin	Ric
FBgn0262537	723.986	-0.712549	0.203305	-3.50484	0.000456888	0.0115651	CG43091	3R	22768127	22768733	-1	-	CG43091
FBgn0004425	3319.23	0.556712	0.158926	3.50296	0.000460114	0.0116071	CG1179	3L	1207371	1207981	1	Lysozyme B	LysB
FBgn0040351	458.702	-0.498456	0.142287	-3.50318	0.000459743	0.0116071	CG11638	X	1013984	1026703	-1	-	CG11638
FBgn0002533	44.4017	1.40652	0.401746	3.50103	0.000463464	0.0116675	CG8697	2R	8433797	8434785	-1	Larval cuticle protein 2	Lcp2
FBgn0002865	48432.5	0.313686	0.0896074	3.50067	0.000464085	0.0116675	CG11719	3R	28291338	28292656	1	Male-specific RNA 98Ca	Mst98Ca
FBgn0037028	1403.9	-0.27566	0.0788232	-3.4972	0.000470178	0.0117633	CG3618	3L	20813353	20816075	-1	-	CG3618
FBgn0038871	520.193	0.382867	0.109452	3.49803	0.000468713	0.0117633	CG3337	3R	21222815	21223584	-1	-	CG3337
FBgn0031011	4658.41	-0.299664	0.0856883	-3.49714	0.000470277	0.0117633	CG8034	X	19281232	19298162	-1	-	CG8034
FBgn0002563	1982.18	-1.25464	0.359079	-3.49405	0.000475758	0.0118803	CG4178	2L	898500	901316	1	Larval serum protein 1 beta	Lsp1beta
FBgn0039719	660.738	0.528328	0.151375	3.4902	0.000482655	0.0120323	CG15515	3R	29905464	29906448	1	-	CG15515
FBgn0262996	380.794	0.492149	0.14104	3.48943	0.000484043	0.0120466	CR43304	2L	17541854	17542383	1	-	CR43304
FBgn0250836	3376.36	-0.344858	0.0988648	-3.48818	0.000486329	0.0120819	CG8628	3L	7130874	7131505	1	-	CG8628
FBgn0083984	1943.47	0.445117	0.127624	3.48773	0.000487146	0.0120819	CG34148	3R	21877870	21878686	-1	-	CG34148
FBgn0053548	1167.07	-0.509862	0.146224	-3.48686	0.000488727	0.0120819	CG33548	X	2205515	2213809	-1	msta	msta
FBgn0265523	8128.31	-0.389484	0.111689	-3.48722	0.000488066	0.0120819	CG4013	X	12684203	12742618	-1	Smrter	Smr
FBgn0037765	5005.7	0.658847	0.189169	3.48285	0.000496115	0.0122441	CG9458	3R	9818914	9819877	-1	-	CG9458
FBgn0033274	5822.93	0.319138	0.091697	3.48035	0.000500764	0.0123199	CG14757	2R	8172364	8173613	-1	-	CG14757
FBgn0261853	3926.81	-0.509229	0.146318	-3.4803	0.000500849	0.0123199	CG42782	2R	12419114	12419395	-1	-	CG42782
FBgn0024285	1411.36	-0.300976	0.0865341	-3.47812	0.000504951	0.0123904	CG4602	2L	9912911	9915044	1	Srp54	Srp54
FBgn0051248	1066.3	-0.731724	0.210394	-3.47788	0.00050539	0.0123904	CG31248	3R	7129320	7130908	1	-	CG31248
FBgn0014037	20004.5	-0.228718	0.0658099	-3.47543	0.000510026	0.0124834	CG32217	3L	19889120	19909410	-1	Su(Tpl)	Su(Tpl)
FBgn0265271	2224.44	0.346014	0.0997239	3.46972	0.000520995	0.0127309	CG14717	3R	11696509	11698327	1	-	CG14717
FBgn0262356	279.03	0.487265	0.140739	3.46219	0.000535792	0.0130494	CG43054	2L	17627859	17628389	1	-	CG43054
FBgn0037934	4225.62	-0.540724	0.156177	-3.46225	0.000535684	0.0130494	CG6830	3R	11680972	11684342	-1	-	CG6830
FBgn0023416	798.162	-0.40379	0.116698	-3.46013	0.000539905	0.0131085	CG1506	2L	21632587	21647964	1	Ac3	Ac3
FBgn0266231	64.2458	0.823197	0.237912	3.46009	0.000539992	0.0131085	CR44926	3R	5969983	5970598	1	-	CR44926
FBgn0266419	57.7249	-1.07078	0.309971	-3.45447	0.000551384	0.0133632	CR45059	X	20739538	20740308	1	-	CR45059
FBgn0051337	28.8345	1.17468	0.340114	3.45379	0.000552769	0.0133749	CG31337	3R	13543966	13545400	-1	-	CG31337
FBgn0021800	2932.15	-0.297523	0.08621	-3.45114	0.000558224	0.0134848	CG3920	2L	3803545	3810671	1	Regulator of eph expression	Reph
FBgn0038242	23.8287	1.08266	0.313929	3.44873	0.000563231	0.0135836	CG14852	3R	14565927	14566513	1	-	CG14852
FBgn0035812	400.666	0.480072	0.139228	3.4481	0.000564554	0.0135934	CG7457	3L	7721805	7726473	-1	-	CG7457
FBgn0029766	10187.5	-0.460851	0.133706	-3.44674	0.000567388	0.0136394	CG15784	X	5429571	5432526	1	-	CG15784
FBgn0013435	295.262	0.534245	0.155114	3.4442	0.000572746	0.0137459	CG1362	2R	10067217	10068702	-1	cdc2-related-kinase	cdc2rk
FBgn0259985	977.517	-0.49613	0.14411	-3.44272	0.000575905	0.0137993	CG8889	2R	12025614	12027707	-1	Metallophosphoesterase	Mppe
FBgn0037402	1326.79	0.304629	0.0885496	3.44021	0.000581266	0.0139053	CG1076	3R	6122592	6124405	1	Vacuolar H[+] ATPase 14kD subunit 2	Vha14-2
FBgn0262519	23973.4	-0.218963	0.0636819	-3.43838	0.000585199	0.0139341	CG8103	3L	19882051	19910215	-1	-	Mi-2
FBgn0052432	2404.94	-0.52733	0.153332	-3.43914	0.000583559	0.0139341	CG32432	3L	20844332	20885188	-1	-	CG32432
FBgn0037230	3885.85	-0.349102	0.101532	-3.43834	0.000585294	0.0139341	CG9780	3R	4292274	4294840	-1	-	CG9780
FBgn0033308	1285.11	1.04416	0.303819	3.43679	0.000588651	0.0139916	CG8736	2R	8594031	8595001	-1	-	CG8736
FBgn0051148	2179.86	-0.500544	0.14568	-3.4359	0.000590583	0.014015	CG31148	3R	23700621	23702605	1	-	CG31148
FBgn0259715	5767.04	-0.3417	0.0995334	-3.43302	0.000596889	0.0141074	CG42369	2L	6395853	6397249	-1	-	CG42369
FBgn0010359	1932.36	0.656316	0.191188	3.43282	0.000597336	0.0141074	CG30028	2R	11349061	11349870	-1	gammaTrypsin	gammaTry
FBgn0039593	172.365	0.848212	0.247068	3.43311	0.000596691	0.0141074	CG9989	3R	28670704	28672021	1	-	CG9989
FBgn0058155	804.159	-0.314785	0.0917324	-3.43155	0.000600136	0.014151	CG40155	3R	1342196	1455091	1	-	CG40155
FBgn0011259	2555.4	-0.295596	0.0861905	-3.42957	0.000604547	0.0142176	CG18405	2L	8542147	8672041	1	Sema-1a	Sema-1a
FBgn0033215	139.146	-0.596373	0.173899	-3.42942	0.000604883	0.0142176	CG1942	2R	7712578	7714182	1	-	CG1942
FBgn0032287	1388.44	-0.372603	0.108705	-3.42764	0.000608844	0.0142492	CG6415	2L	10703621	10704930	1	-	CG6415
FBgn0032506	417.857	-0.468772	0.136742	-3.42814	0.000607733	0.0142492	CG9395	2L	13349823	13355073	-1	-	CG9395
FBgn0003248	408.904	-0.671977	0.196053	-3.42752	0.000609112	0.0142492	CG16740	3R	18899423	18901019	1	Rhodopsin 2	Rh2
FBgn0058470	1315.82	-0.356789	0.104131	-3.42635	0.000611745	0.0142708	CG40470	3L	23839860	23986410	-1	-	CG40470
FBgn0030048	188.495	-0.581327	0.169668	-3.42626	0.000611964	0.0142708	CG12112	X	8558879	8560192	-1	-	CG12112
FBgn0004047	369.705	-0.598097	0.174725	-3.42308	0.000619165	0.014416	CG11129	X	13759546	13761547	1	Yolk protein 3	Yp3
FBgn0051665	2198.67	-0.463986	0.135591	-3.42195	0.000621728	0.014453	CG31665	2L	1836538	1858550	1	weary	wry
FBgn0039742	731.939	0.406023	0.118672	3.42139	0.000623011	0.0144601	CG15528	3R	30048635	30052112	-1	-	CG15528
FBgn0030961	223.425	-0.630372	0.184431	-3.41794	0.000630977	0.0146221	CG7058	X	18806694	18812002	1	-	CG7058
FBgn0261722	3450.11	-0.365741	0.107153	-3.41325	0.000641937	0.0148528	CG6151	3L	15810081	15816410	-1	flower	fwe
FBgn0037078	33.9706	-1.05779	0.310003	-3.4122	0.000644406	0.0148867	CG12971	3L	21355100	21356495	-1	-	CG12971
FBgn0262966	595.747	0.72553	0.212684	3.4113	0.000646549	0.0149129	CG43277	2R	19637559	19638041	1	-	CG43277
FBgn0052833	1217.89	-0.455516	0.13359	-3.40981	0.000650084	0.0149711	CG32833	2R	22984273	22985334	-1	-	CG32833
FBgn0263495	108.379	-0.737782	0.21681	-3.40289	0.000666766	0.0153315	CR43484	3L	3688786	3689409	1	-	CR43484
FBgn0040658	1100.95	0.334716	0.098496	3.39827	0.000678137	0.0155688	CG13516	2R	22669145	22670622	1	-	CG13516
FBgn0261873	5412.25	-0.319602	0.0941452	-3.39477	0.000686857	0.0157446	CG32717	X	8178549	8240474	1	stardust	sdt
FBgn0262819	180.417	0.533711	0.157285	3.39328	0.000690615	0.0157575	CG43190	2R	11844378	11845099	1	-	CG43190
FBgn0265363	180.417	0.533711	0.157285	3.39328	0.000690615	0.0157575	CR44304	2R	11844378	11845099	-1	-	CR44304
FBgn0035434	4130.54	-0.59757	0.176061	-3.39411	0.000688523	0.0157575	CG10812	3L	3316781	3317144	1	Drosomycin-like 5	Drsl5
FBgn0266158	95.5958	-0.809117	0.238561	-3.39166	0.000694714	0.0158267	CR44864	2L	15515821	15516727	-1	-	CR44864
FBgn0035904	1387.94	-0.34127	0.100642	-3.39093	0.000696557	0.0158443	CG6776	3L	8518885	8520295	1	Glutathione S transferase O3	GstO3
FBgn0262730	3067.02	-0.420489	0.124088	-3.38862	0.000702455	0.0159539	CG14446	X	6225647	6236218	1	-	CG14446
FBgn0010197	613.208	0.50647	0.149526	3.38718	0.000706163	0.0160136	CG33114	2L	11138759	11149101	-1	Guanyl cyclase at 32E	Gyc32E
FBgn0028879	696.182	-0.445997	0.131749	-3.38521	0.00071123	0.0161038	CG15270	2L	15074776	15096915	1	-	CG15270
FBgn0264878	902.153	-0.508764	0.150372	-3.38337	0.000716009	0.0161873	CR44069	2R	9610464	9615617	1	-	CR44069
FBgn0054049	690.027	0.576106	0.170427	3.38037	0.000723883	0.0163155	CG34049	2L	2264231	2265321	-1	-	CG34049
FBgn0025726	9167.46	-0.374057	0.110644	-3.38073	0.000722929	0.0163155	CG2999	4	867824	912331	-1	unc-13	unc-13
FBgn0050161	513.277	0.544207	0.1611	3.37807	0.00072996	0.0164274	CG30161	2R	24663532	24664377	-1	-	CG30161
FBgn0030775	5958.38	-0.541178	0.160466	-3.37253	0.000744798	0.0167359	CG9673	X	16702786	16703884	-1	-	CG9673
FBgn0034518	376.083	-0.466906	0.138534	-3.37034	0.00075076	0.0167681	CG13430	2R	20550334	20552090	-1	-	CG13430
FBgn0034519	376.083	-0.466906	0.138534	-3.37034	0.00075076	0.0167681	CG18065	2R	20550334	20552090	-1	-	CG18065
FBgn0053110	3012.99	-0.350526	0.103981	-3.37107	0.000748766	0.0167681	CG33110	3R	22570188	22580392	1	-	CG33110
FBgn0058232	1490.99	-0.341811	0.101407	-3.37068	0.000749834	0.0167681	CG41056	3R	2554124	2744070	-1	-	CG41056
FBgn0001125	11936.1	-0.320188	0.0951255	-3.36595	0.00076281	0.0170116	CG4233	2L	1984512	1987758	-1	Glutamate oxaloacetate transaminase 2	Got2
FBgn0011582	686.777	-0.386168	0.114803	-3.36373	0.000768967	0.0171231	CG9652	3R	14165379	14214810	-1	Dopamine 1-like receptor 1	Dop1R1
FBgn0030572	515.688	-0.448063	0.133309	-3.3611	0.00077634	0.0172613	CG14413	X	14582136	14582982	-1	mitochondrial ribosomal protein S25	mRpS25
FBgn0020767	3028.33	-0.352551	0.104982	-3.35821	0.000784499	0.0173628	CG10155	2R	14759646	14769423	-1	Sprouty-related protein with EVH-1 domain	Spred
FBgn0035890	1510.95	0.454013	0.135211	3.35782	0.000785592	0.0173628	CG13667	3L	8405454	8407354	1	-	CG13667
FBgn0266741	1191.23	0.46213	0.137579	3.35901	0.000782224	0.0173628	CR45214	3R	25266811	25270007	-1	-	CR45214
FBgn0030716	1296.1	-0.346011	0.10303	-3.35836	0.000784051	0.0173628	CG9170	X	15977967	15982944	-1	-	CG9170
FBgn0001301	2890.48	0.252771	0.0752965	3.357	0.000787922	0.0173748	CG7210	2L	18129884	18138083	-1	kelch	kel
FBgn0035524	460.186	-0.391156	0.116526	-3.35681	0.000788484	0.0173748	CG11583	3L	4281504	4282817	-1	-	CG11583
FBgn0013467	2861.37	-0.298831	0.0890499	-3.35577	0.000791439	0.017414	CG18285	2R	15155437	15190292	1	igloo	igl
FBgn0001142	5491.22	-0.403211	0.120267	-3.35264	0.000800444	0.0175287	CG2718	2L	132077	134472	1	Glutamine synthetase 1	Gs1
FBgn0263355	3116.66	-0.334445	0.0997386	-3.35322	0.00079878	0.0175287	CG31688	2L	20426199	20447905	1	-	CG31688
FBgn0039756	3530.71	-0.550534	0.164194	-3.35295	0.000799563	0.0175287	CG9743	3R	30196360	30202998	-1	-	CG9743
FBgn0030742	446.028	-0.476962	0.142278	-3.35231	0.000801388	0.0175287	CG9919	X	16328437	16330759	-1	-	CG9919
FBgn0035481	7043.42	-0.244942	0.0731696	-3.34759	0.000815181	0.0178041	CG12605	3L	3954251	3964771	-1	-	CG12605
FBgn0030999	51780.5	-0.321542	0.09609	-3.34626	0.000819103	0.0178634	CG7874	X	19213254	19214938	1	Mucin related 18B	Mur18B
FBgn0004870	401.12	-0.380626	0.11385	-3.34323	0.000828096	0.018033	CG9097	3L	1036369	1101089	-1	bric a brac 1	bab1
FBgn0034402	209.579	-0.504784	0.151123	-3.34023	0.0008371	0.0182023	CG15084	2R	18850844	18851963	1	-	CG15084
FBgn0033192	897.887	-0.460265	0.137848	-3.33892	0.000841036	0.0182611	CG2105	2R	7540111	7564435	1	Corin	Corin
FBgn0038832	1336.37	-0.282964	0.0849498	-3.33095	0.000865488	0.0187645	CG15695	3R	20842140	20844981	1	-	CG15695
FBgn0038638	1969.09	0.294234	0.0883806	3.32917	0.000871042	0.0188573	CG7702	3R	18669390	18674679	1	-	CG7702
FBgn0086613	30371.7	0.25534	0.0767419	3.32726	0.000877046	0.0189596	CG31212	3R	19368995	19403153	-1	Ino80	Ino80
FBgn0052823	2730.08	0.287592	0.0864717	3.32585	0.000881487	0.0190278	CG32823	X	20189440	20194227	-1	Sperm-specific dynein intermediate chain 3	Sdic3
FBgn0032652	738.384	-0.432351	0.130183	-3.32111	0.000896589	0.0193256	CG6870	2L	17591315	17592299	-1	-	CG6870
FBgn0037472	1093.33	-0.726804	0.218881	-3.32054	0.000898445	0.0193375	CG10098	3R	7124548	7126503	1	-	CG10098
FBgn0260011	50.8501	-1.11496	0.336093	-3.31743	0.000908508	0.019441	CG16876	2L	14047582	14048863	1	Nimrod C4	NimC4
FBgn0036202	1031.97	-0.408421	0.1231	-3.31779	0.00090733	0.019441	CG6024	3L	11733589	11766182	-1	-	CG6024
FBgn0051229	1797.83	0.359811	0.108456	3.31758	0.000907997	0.019441	CG31229	3R	18667852	18669083	1	-	CG31229
FBgn0039186	1270.27	-0.501396	0.151106	-3.31817	0.000906086	0.019441	CG5746	3R	24343895	24348791	-1	-	CG5746
FBgn0261380	602.699	-0.408978	0.123539	-3.31051	0.000931267	0.0198993	CG42632	3R	10782563	10784092	-1	mitochondrial ribosomal protein L37	mRpL37
FBgn0038143	4443.63	-0.509942	0.154105	-3.30904	0.000936149	0.0199516	CG9813	3R	13373104	13379775	-1	-	CG9813
FBgn0053109	1187.09	0.572291	0.172952	3.30897	0.00093641	0.0199516	CG33109	3R	14220560	14221584	-1	-	CG33109
FBgn0266232	108.997	0.771437	0.233182	3.30831	0.000938613	0.0199698	CR44927	3R	5989227	5990341	1	-	CR44927
FBgn0082953	4132.63	-0.596509	0.180332	-3.30783	0.000940222	0.0199753	CR34640	3L	9429374	9429518	-1	snoRNA:Psi28S-612	snoRNA:Psi28S-612
FBgn0033911	541.216	-0.374764	0.113333	-3.30677	0.000943796	0.0200225	CG8394	2R	14198478	14201249	-1	Vesicular GABA Transporter	VGAT
FBgn0025616	1691.91	0.378218	0.114495	3.30335	0.000955387	0.0202394	CG13359	X	801669	803470	-1	-	CG13359
FBgn0035719	737.679	-0.429323	0.130018	-3.30202	0.000959918	0.0203064	CG14821	3L	6942856	6949313	1	target of wingless	tow
FBgn0038165	782.946	-0.449378	0.136126	-3.30119	0.000962768	0.0203376	CG9637	3R	13667046	13674542	-1	TWIK-related acid-sensitive K[+] channel 6	Task6
FBgn0053510	60.8222	-0.802163	0.243263	-3.29751	0.000975471	0.0205007	CG33510	2L	21082643	21084326	-1	-	CG33510
FBgn0004435	7464.89	-0.295514	0.0896168	-3.29753	0.000975392	0.0205007	CG17759	2R	12612740	12623197	1	G protein alpha q subunit	Galphaq
FBgn0029746	14450.2	-0.261848	0.0794117	-3.29735	0.000976025	0.0205007	CG15465	X	5085759	5254864	1	-	CG15465
FBgn0266098	14450.2	-0.261848	0.0794117	-3.29735	0.000976025	0.0205007	CG44835	X	5085759	5254864	1	rugose	rg
FBgn0031697	269.166	-0.558205	0.169405	-3.29509	0.000983884	0.0205326	CG14024	2L	5311311	5314895	-1	-	CG14024
FBgn0037489	1287.42	-0.585735	0.177769	-3.29492	0.00098448	0.0205326	CG1234	3R	7244232	7246969	-1	-	CG1234
FBgn0017590	3295.61	-0.235814	0.0715465	-3.29596	0.000980858	0.0205326	CG6669	3R	22899284	22961731	1	klingon	klg
FBgn0025635	393.228	-0.364197	0.110525	-3.29516	0.000983652	0.0205326	CG17829	X	625542	628016	1	-	CG17829
FBgn0030613	3131.44	-0.340056	0.103191	-3.29539	0.000982838	0.0205326	CG5627	X	15089682	15113744	1	Rab3 GDP-GTP exchange factor	Rab3-GEF
FBgn0034605	424.048	-0.479451	0.145683	-3.29107	0.000998075	0.0207869	CG15661	2R	21215435	21217779	-1	-	CG15661
FBgn0011802	1112.02	0.411723	0.125155	3.2897	0.00100293	0.0208586	CG6539	3L	10459081	10463101	-1	Gemin3	Gem3
FBgn0038878	6149.55	0.637287	0.193804	3.28832	0.00100789	0.0209324	CG3301	3R	21274243	21276249	-1	-	CG3301
FBgn0035903	677.681	-0.593498	0.180527	-3.28758	0.00101053	0.0209578	CG6765	3L	8512767	8518738	1	-	CG6765
FBgn0035138	1132.45	0.467357	0.142466	3.28049	0.00103628	0.0213748	CG13884	3L	365664	366437	-1	-	CG13884
FBgn0027843	5395.7	-0.489158	0.149074	-3.2813	0.0010333	0.0213748	CG6906	3L	12177601	12183347	1	Carbonic anhydrase 2	CAH2
FBgn0261953	362.513	-0.488153	0.148807	-3.28045	0.00103641	0.0213748	CG7807	3L	21586828	21613349	1	Transcription factor AP-2	TfAP-2
FBgn0030013	1091.81	0.32892	0.100247	3.28109	0.00103408	0.0213748	CG1583	X	8157628	8159348	1	-	GIIIspla2
FBgn0026085	250.541	0.450403	0.137449	3.27688	0.00104961	0.0216171	CG4865	X	4113701	4114929	1	dim gamma-tubulin 4	dgt4
FBgn0083963	943.398	-0.331609	0.101217	-3.2762	0.00105213	0.0216388	CG34127	3R	7570281	7639434	-1	-	CG34127
FBgn0260770	3604.37	0.233329	0.071245	3.27503	0.00105652	0.021669	CG42568	2R	24157668	24159312	-1	-	CG42568
FBgn0260775	3604.37	0.233329	0.071245	3.27503	0.00105652	0.021669	CG42567	2R	24157668	24159312	-1	DnaJ-like-60	DnaJ-60
FBgn0052036	28.364	1.15396	0.35246	3.27402	0.00106031	0.0217165	CG32036	3L	9488050	9489233	-1	-	CG32036
FBgn0036262	11822.6	0.336696	0.102889	3.27241	0.00106635	0.0218101	CG6910	3L	12184984	12187860	1	-	CG6910
FBgn0265900	318.609	-0.843857	0.257916	-3.27182	0.00106856	0.0218252	CR44689	3L	22898191	22898580	-1	-	CR44689
FBgn0034103	65.582	-0.79076	0.241813	-3.27013	0.00107498	0.021926	CG15704	2R	16280015	16280470	1	-	CG15704
FBgn0262022	545.081	0.481148	0.147192	3.26884	0.00107988	0.0219956	CG42833	3L	20200093	20200487	1	-	CG42833
FBgn0039911	1153.13	-0.3495	0.107145	-3.26193	0.00110657	0.0225085	CG1909	4	583108	589348	1	-	CG1909
FBgn0034687	1363.34	0.407611	0.125022	3.2603	0.00111293	0.0226068	CG11475	2R	22069725	22071286	-1	-	CG11475
FBgn0261292	49.7547	1.08865	0.334051	3.25894	0.00111828	0.0226843	CG33550	2R	16466709	16467522	1	Chemosensory protein B 53a	CheB53a
FBgn0038447	123.108	-0.588287	0.180598	-3.25744	0.00112424	0.0227739	CG14892	3R	16594414	16597241	1	-	CG14892
FBgn0259172	1622.33	-0.500089	0.153829	-3.25095	0.00115021	0.0232681	CG32466	3R	3135351	3098339	-1	rotund	rn
FBgn0030482	3383	0.344353	0.105937	3.25053	0.0011519	0.0232705	CG1673	X	13396899	13401224	1	-	CG1673
FBgn0035253	6672.5	-0.391794	0.12056	-3.2498	0.00115486	0.0232986	CG7971	3L	1654247	1665064	-1	-	CG7971
FBgn0031249	5396.49	0.377913	0.116339	3.24838	0.00116065	0.023299	CG11911	2L	320279	321248	-1	-	CG11911
FBgn0265653	154.793	0.759706	0.233932	3.24755	0.00116402	0.023299	CR44460	2R	19868745	19869495	1	-	CR44460
FBgn0035189	6478.58	-0.365811	0.112669	-3.24678	0.00116718	0.023299	CG9119	3L	1203316	1204795	-1	-	CG9119
FBgn0266173	880.257	-0.296849	0.0914523	-3.24595	0.00117061	0.023299	CG44879	3R	21355692	21359768	-1	-	pre-mod(mdg4)-K
FBgn0266174	880.257	-0.296849	0.0914523	-3.24595	0.00117061	0.023299	CG44880	3R	21355692	21359768	-1	-	pre-mod(mdg4)-L
FBgn0266175	880.257	-0.296849	0.0914523	-3.24595	0.00117061	0.023299	CG44881	3R	21355692	21359768	-1	-	pre-mod(mdg4)-P
FBgn0266176	880.257	-0.296849	0.0914523	-3.24595	0.00117061	0.023299	CG44882	3R	21355692	21359768	-1	-	pre-mod(mdg4)-J
FBgn0266177	880.257	-0.296849	0.0914523	-3.24595	0.00117061	0.023299	CG44883	3R	21355692	21359768	-1	-	pre-mod(mdg4)-I
FBgn0266178	880.257	-0.296849	0.0914523	-3.24595	0.00117061	0.023299	CG44884	3R	21355692	21359768	-1	-	pre-mod(mdg4)-B
FBgn0051198	36472.2	-0.436564	0.134431	-3.24749	0.00116427	0.023299	CG31198	3R	21754324	21757758	1	-	CG31198
FBgn0263765	54.5355	0.776946	0.239477	3.24435	0.00117719	0.0233984	CR43682	2L	15277797	15279497	1	-	CR43682
FBgn0031653	19681.2	-0.386192	0.119074	-3.2433	0.00118153	0.0234531	CG8871	2L	4949941	4950767	-1	Jonah 25Biii	Jon25Biii
FBgn0262998	778.872	0.419841	0.129569	3.24028	0.00119411	0.0236712	CR43306	3L	18294604	18295800	1	-	CR43306
FBgn0265883	385.383	0.642991	0.198482	3.23955	0.00119717	0.0237002	CR44672	3L	18475298	18475679	1	-	CR44672
FBgn0041337	1362.2	-0.331483	0.102354	-3.23858	0.00120126	0.0237176	CG18559	2L	2564886	2573037	-1	Cyp309a2	Cyp309a2
FBgn0032125	22.1896	1.31568	0.406207	3.23894	0.00119973	0.0237176	CG3818	2L	9542878	9543658	1	Cuticular protein 30B	Cpr30B
FBgn0040670	1190.44	-0.610692	0.188681	-3.23664	0.00120945	0.0238159	CG14612	3R	7093935	7094727	1	enhancer of yellow 2b	e(y)2b
FBgn0266354	1874.18	-0.276874	0.0855399	-3.23678	0.00120888	0.0238159	CG45002	X	16969069	17066732	-1	-	CG45002
FBgn0003209	4148.1	0.365383	0.112932	3.23543	0.00121459	0.0238792	CG12437	2L	8709880	8740660	-1	raw	raw
FBgn0032946	17053.6	-0.271888	0.0840522	-3.23475	0.00121751	0.0238792	CG8663	2L	21380000	21393319	1	nervana 3	nrv3
FBgn0023514	703.981	-0.316434	0.097818	-3.23493	0.00121674	0.0238792	CG14805	X	1877317	1879077	1	-	CG14805
FBgn0023537	7568.7	-0.256793	0.079396	-3.23433	0.00121931	0.0238829	CG17896	X	490787	493495	-1	-	CG17896
FBgn0062449	2948.57	0.28843	0.0892713	3.23094	0.00123383	0.0241355	CG13197	2R	11691285	11697785	1	-	CG13197
FBgn0033169	306.611	-0.452886	0.140221	-3.22979	0.0012388	0.0241989	CG11123	2R	7440706	7442885	1	-	CG11123
FBgn0028473	15768.9	-0.372764	0.115427	-3.22944	0.00124034	0.0241989	CG8801	2R	9396265	9398734	-1	Novel nucleolar protein 1	Non1
FBgn0032732	906.958	0.425248	0.131968	3.22236	0.00127139	0.024772	CG15168	2L	18987707	18988331	1	-	CG15168
FBgn0086917	311.831	-0.566343	0.175871	-3.22023	0.00128089	0.0249244	CG41624	3R	3322810	3354486	1	spookier	spok
FBgn0015569	2859.38	-0.386114	0.119935	-3.21935	0.00128482	0.0249679	CG1131	3R	7486583	7493845	-1	alpha-Esterase-10	alpha-Est10
FBgn0039470	430.276	-0.745125	0.23148	-3.21896	0.00128656	0.024969	CG6296	3R	27003236	27005469	-1	-	CG6296
FBgn0030913	494.191	-0.456049	0.141733	-3.21766	0.00129239	0.0250494	CG6123	X	18322958	18356191	-1	-	CG6123
FBgn0086691	1600.71	-0.359094	0.111671	-3.21565	0.00130151	0.025103	CG15261	2L	15274181	15275091	-1	UK114	UK114
FBgn0035786	2647.33	0.297983	0.0926909	3.21481	0.00130533	0.025103	CG16991	3L	7465509	7468808	1	Tetraspanin 66A	Tsp66A
FBgn0261536	2647.33	0.297983	0.0926909	3.21481	0.00130533	0.025103	CG42660	3L	7465509	7468808	1	-	CG42660
FBgn0261537	2647.33	0.297983	0.0926909	3.21481	0.00130533	0.025103	CG42661	3L	7465509	7468808	1	-	CG42661
FBgn0036124	548.204	-0.342411	0.106477	-3.2158	0.0013008	0.025103	CG7839	3L	11074769	11078736	1	-	CG7839
FBgn0038722	3500.02	0.263069	0.0817981	3.21608	0.00129954	0.025103	CG7360	3R	19645026	19646906	1	Nucleoporin 58kD	Nup58
FBgn0086711	635.617	0.427561	0.133064	3.21319	0.0013127	0.0252121	CG4482	2L	14975747	14997559	-1	moladietz	mol
FBgn0086680	7389.47	-0.361063	0.112455	-3.21073	0.00132398	0.0253956	CG10037	3L	6790158	6794941	1	ventral veins lacking	vvl
FBgn0032956	5203.36	0.202964	0.06331	3.20588	0.00134652	0.0257674	CG1512	2L	21658735	21663698	1	Cullin 2	Cul2
FBgn0034195	407.163	0.351888	0.109766	3.20581	0.00134684	0.0257674	CG10956	2R	17122898	17124237	-1	Serpin 53F	Spn53F
FBgn0039768	1117.49	-0.416282	0.12997	-3.20291	0.00136046	0.0259945	CG15533	3R	30428820	30431362	1	-	CG15533
FBgn0015663	863.802	0.360846	0.112846	3.19767	0.00138542	0.0264372	CG2788	2L	3619097	3621573	1	Dorothy	Dot
FBgn0264787	161.04	-0.719497	0.225181	-3.1952	0.00139734	0.0266304	CR44017	3R	6408978	6409578	-1	-	CR44017
FBgn0010222	9474.89	0.394967	0.123668	3.19378	0.00140423	0.0267273	CG18466	3R	9042508	9050555	-1	NAD-dependent methylenetetrahydrofolate dehydrogenase	Nmdmc
FBgn0020257	1824.66	-0.361773	0.113308	-3.19284	0.00140881	0.0267801	CG9952	2R	22684955	22688987	-1	partner of paired	ppa
FBgn0033203	899.431	-0.391559	0.122706	-3.19103	0.00141766	0.0269136	CG2070	2R	7661855	7663408	1	-	CG2070
FBgn0047135	6583.47	0.315564	0.0989048	3.19059	0.00141985	0.0269208	CG32276	3L	3197863	3199047	-1	-	CG32276
FBgn0051496	1526.89	-0.547623	0.171716	-3.18913	0.00142704	0.0270225	CG31496	3R	7345069	7346354	1	-	CG31496
FBgn0027590	20486.7	0.409788	0.128592	3.18674	0.00143888	0.0271426	CG16936	2R	24766718	24768172	-1	Glutathione S transferase E12	GstE12
FBgn0266684	135.441	-0.607734	0.1907	-3.18686	0.00143826	0.0271426	CR45174	3L	23690626	23691668	-1	-	CR45174
FBgn0051559	74.8785	0.739619	0.232053	3.18728	0.00143618	0.0271426	CG31559	3R	6150116	6157235	-1	-	CG31559
FBgn0035016	5089.81	-0.330096	0.103666	-3.18422	0.00145144	0.0273446	CG4612	2R	24521874	24526089	-1	-	CG4612
FBgn0035756	1274.37	-0.284557	0.0894606	-3.18081	0.00146865	0.0275167	CG32381	3L	7266192	7312896	-1	unc-13-4A	unc-13-4A
FBgn0010113	4690.4	-0.29589	0.0930083	-3.18133	0.00146603	0.0275167	CG15532	3R	30277932	30372382	1	headcase	hdc
FBgn0000557	16597.2	-0.263789	0.0829308	-3.18083	0.00146853	0.0275167	CG1873	3R	31738468	31743306	1	Elongation factor 1alpha100E	Ef1alpha100E
FBgn0013674	82104	0.593383	0.186559	3.18067	0.00146937	0.0275167	CG34067	dmel_mitochondrion_genome	1474	3009	1	mitochondrial Cytochrome c oxidase subunit I	mt:CoI
FBgn0030788	917.654	-0.370398	0.116456	-3.18057	0.00146986	0.0275167	CG4756	X	16787283	16789644	1	SIN3-associated polypeptide 30	Sap30
FBgn0264790	86.1729	0.799824	0.251749	3.17708	0.00148768	0.0278151	CR44020	3R	8934279	8935287	-1	-	CR44020
FBgn0031733	2120.42	0.35546	0.11199	3.17402	0.00150344	0.0280744	CG14006	2L	5726415	5728811	-1	-	CG14006
FBgn0027491	984.369	-0.520669	0.164081	-3.17325	0.00150745	0.0280783	CG5387	2L	10308131	10310956	-1	Cdk5 activator-like protein	Cdk5alpha
FBgn0266401	147.873	-0.601402	0.18951	-3.17346	0.00150632	0.0280783	CR45041	3R	28237449	28238570	-1	-	CR45041
FBgn0033789	647.83	-0.601957	0.190009	-3.16805	0.00153467	0.0285495	CG13324	2R	13049146	13049656	-1	-	CG13324
FBgn0041161	3743.26	0.291047	0.0919387	3.16566	0.00154733	0.0287129	CG6451	3L	14043694	14049892	-1	bluestreak	blue
FBgn0051226	14538.9	0.51691	0.163272	3.16594	0.00154584	0.0287129	CG31226	3R	18851305	18851798	-1	-	CG31226
FBgn0031307	408.566	0.497912	0.157385	3.16366	0.00155801	0.0287535	CG4726	2L	1143201	1147395	1	Major Facilitator Superfamily Transporter 3	MFS3
FBgn0040723	5170.66	-0.600345	0.18972	-3.16438	0.00155414	0.0287535	CG5011	2L	1200671	1201220	1	-	CG5011
FBgn0004516	3611.34	-0.294078	0.0929329	-3.16441	0.00155398	0.0287535	CG14994	3L	4074077	4088744	-1	Glutamic acid decarboxylase 1	Gad1
FBgn0038702	7658.1	0.469734	0.148484	3.16354	0.00155862	0.0287535	CG3739	3R	19393360	19395188	1	-	CG3739
FBgn0264617	103.122	-0.686519	0.217017	-3.16343	0.00155923	0.0287535	CR43957	4	56497	63124	1	-	CR43957
FBgn0032507	285.405	-0.770346	0.243574	-3.16268	0.00156323	0.0287556	CG9377	2L	13359901	13361565	-1	-	CG9377
FBgn0014903	2002.89	-0.408272	0.129082	-3.16288	0.00156218	0.0287556	CG14630	X	1031505	1033165	1	-	CG14630
FBgn0039107	250.526	-0.475327	0.15032	-3.16209	0.0015664	0.0287782	CG10300	3R	23711527	23713313	1	-	CG10300
FBgn0264362	29.462	-1.09276	0.345917	-3.15903	0.00158295	0.0290103	CG43814	2L	18804491	18805347	-1	-	CG43814
FBgn0030882	2380.79	-0.269994	0.0854612	-3.15926	0.00158171	0.0290103	CG6835	X	17889547	17898603	1	Glutathione Synthetase	GS
FBgn0030418	437.574	-0.343733	0.108977	-3.15417	0.00160956	0.0294615	CG4004	X	12744212	12749785	1	-	CG4004
FBgn0032004	2235.87	0.463631	0.147041	3.15307	0.00161565	0.0295172	CG8292	2L	8216851	8218017	-1	-	CG8292
FBgn0265448	199.343	-0.485831	0.15409	-3.1529	0.00161659	0.0295172	CR44348	3L	9741403	9744403	1	-	CR44348
FBgn0033354	371.241	-0.419141	0.132998	-3.15147	0.00162449	0.0296249	CG13745	2R	8934576	8939789	-1	Fanconi anemia complementation group I homologue	FANCI
FBgn0262999	426.903	0.596788	0.189525	3.14886	0.00163908	0.0298176	CG43307	2L	5811574	5811925	1	-	CG43307
FBgn0085484	3215.8	-0.302354	0.0960188	-3.14891	0.00163883	0.0298176	CG34455	3L	9360316	9362042	1	Pyridoxal kinase	Pdxk
FBgn0030895	114.245	-0.996299	0.316454	-3.14833	0.00164209	0.0298356	CG7135	X	18103653	18105393	1	-	CG7135
FBgn0053783	20.5277	-1.23787	0.393391	-3.14668	0.00165137	0.0299449	CG33783	3R	10066770	10067567	1	-	CG33783
FBgn0023215	6655.56	-0.34705	0.110296	-3.14654	0.00165215	0.0299449	CG13316	X	3671801	3701672	1	Mnt	Mnt
FBgn0263759	281.986	-0.607669	0.193187	-3.1455	0.00165805	0.0300152	CG43676	2R	673574	705848	1	-	CG43676
FBgn0038938	7184.4	0.200511	0.0637876	3.14342	0.00166987	0.0301553	CG7084	3R	22298805	22304420	1	-	CG7084
FBgn0039217	42.7899	-0.901223	0.286699	-3.14345	0.0016697	0.0301553	CG13627	3R	24712780	24717430	1	-	CG13627
FBgn0263601	1752.34	-0.29601	0.0941923	-3.14262	0.00167444	0.0302012	CG5841	3L	16006552	16011812	-1	mind bomb 1	mib1
FBgn0052726	57.5495	-0.821411	0.261517	-3.14095	0.00168402	0.030337	CG32726	X	7425220	7425743	-1	-	CG32726
FBgn0037949	2424.17	-0.333318	0.106133	-3.14055	0.00168629	0.030341	CG17360	3R	11781131	11787014	-1	-	CG17360
FBgn0263034	1283.97	0.55667	0.177319	3.13937	0.00169312	0.0304204	CG43329	3L	22504487	22505218	-1	-	CG43329
FBgn0013679	1362.73	-1.14096	0.36347	-3.13908	0.00169482	0.0304204	CG34092	dmel_mitochondrion_genome	11720	12658	-1	mitochondrial NADH-ubiquinone oxidoreductase chain 1	mt:ND1
FBgn0265689	291.526	0.54094	0.172832	3.12986	0.00174891	0.0313534	CR44496	2L	11588576	11589181	1	-	CR44496
FBgn0030103	218.727	-0.46631	0.149092	-3.12767	0.00176198	0.0315495	CG12665	X	9214876	9215699	1	Odorant-binding protein 8a	Obp8a
FBgn0260474	645.519	0.489754	0.156634	3.12674	0.00176753	0.0316107	CG30002	2R	9704384	9706147	1	-	CG30002
FBgn0031432	1515.3	-0.576059	0.18439	-3.12413	0.00178329	0.0318208	CG9964	2L	2562483	2564830	-1	Cyp309a1	Cyp309a1
FBgn0085396	187.346	0.58341	0.186746	3.12409	0.00178358	0.0318208	CG34367	2L	10347851	10353905	-1	-	CG34367
FBgn0030508	375.078	-0.467856	0.149798	-3.12324	0.00178871	0.0318739	CG15760	X	13669699	13676232	1	-	CG15760
FBgn0037525	4452.75	-0.30488	0.097664	-3.12172	0.00179796	0.0320003	CG17816	3R	7855582	7886733	-1	-	CG17816
FBgn0037326	3188.28	-0.3143	0.100748	-3.11967	0.00181052	0.0321081	CG14669	3R	5414527	5458394	1	-	CG14669
FBgn0040606	9518.92	-0.425147	0.136276	-3.11975	0.00181003	0.0321081	CG6503	3R	26424698	26425105	-1	-	CG6503
FBgn0052698	1322.49	-0.388653	0.124575	-3.11984	0.00180952	0.0321081	CG32698	X	9783223	9855449	1	-	CG32698
FBgn0031720	1629.42	0.377893	0.121225	3.11729	0.00182522	0.0322271	CG14013	2L	5552843	5553850	-1	-	CG14013
FBgn0004839	291.349	-0.584277	0.187432	-3.11726	0.00182538	0.0322271	CG8967	2R	12001473	12019846	-1	off-track	otk
FBgn0035677	447.718	-0.417368	0.133884	-3.11738	0.00182464	0.0322271	CG13293	3L	6082883	6092188	1	-	CG13293
FBgn0262738	16981.7	-0.250269	0.0802873	-3.11717	0.00182594	0.0322271	CG3620	X	4322626	4365408	1	no receptor potential A	norpA
FBgn0036319	532.996	-0.374674	0.120341	-3.11344	0.00184922	0.0325992	CG11010	3L	12853646	12857428	1	Equilibrative nucleoside transporter 3	Ent3
FBgn0025571	3008.59	-0.303195	0.0974238	-3.11213	0.00185745	0.0327053	CG5836	3R	17540421	17545148	1	Splicing factor 1	SF1
FBgn0031389	378.305	0.4816	0.154823	3.11065	0.00186677	0.0328253	CG4259	2L	2127309	2129237	-1	-	CG4259
FBgn0082951	26.537	-1.23684	0.397654	-3.11034	0.0018687	0.0328253	CR34532	2R	14621782	14621881	1	snoRNA:Me18S-C1366	snoRNA:Me18S-C1366
FBgn0033777	6464.39	-0.274499	0.0883038	-3.10858	0.00187989	0.0329578	CG17574	2R	12849358	12869423	-1	-	CG17574
FBgn0034011	168.663	-0.846865	0.272439	-3.10845	0.00188069	0.0329578	CG8160	2R	15327143	15328271	-1	-	CG8160
FBgn0002917	1089.73	-0.353304	0.113676	-3.10799	0.00188366	0.0329707	CG1517	X	14266367	14277416	1	narrow abdomen	na
FBgn0031148	1453.41	-0.393437	0.12664	-3.10673	0.00189166	0.0330717	CG1753	X	21045138	21049096	1	Cystathionine beta-synthase	Cbs
FBgn0264369	210.966	-0.502649	0.161856	-3.10553	0.00189941	0.033168	CR43821	2L	2797832	2798321	1	-	CR43821
FBgn0031849	8487.92	0.276031	0.0889884	3.10187	0.001923	0.0334616	CG11327	2L	6684842	6686712	-1	-	CG11327
FBgn0001122	6180.81	-0.313478	0.10105	-3.10222	0.00192076	0.0334616	CG2204	2R	10437985	10465701	1	G protein alpha o subunit	Galphao
FBgn0051245	3841.1	0.365032	0.117669	3.1022	0.00192088	0.0334616	CG31245	3R	19376195	19377225	-1	-	CG31245
FBgn0052751	40.6463	1.00293	0.323551	3.09976	0.00193676	0.0336615	CG32751	X	6196580	6198654	-1	-	CG32751
FBgn0028382	411.442	-0.43481	0.14035	-3.09805	0.001948	0.0338171	CG4886	2R	17545222	17546400	1	cyclophilin-33	cyp33
FBgn0263443	372.714	0.371373	0.119899	3.09738	0.00195241	0.033854	CR43466	2R	24881130	24881817	-1	-	CR43466
FBgn0016061	1009.37	-0.380218	0.122955	-3.09234	0.00198587	0.0343938	CG31062	3R	27375088	27437482	-1	sidestep	side
FBgn0261932	149.443	0.701716	0.227009	3.09113	0.00199394	0.0344933	CG42798	3R	17406678	17407534	1	-	CG42798
FBgn0005626	3930.55	-0.511378	0.165668	-3.08677	0.00202345	0.0349629	CG10118	3L	6713356	6719525	-1	pale	ple
FBgn0266208	69.2785	0.651626	0.21115	3.08608	0.00202811	0.0349792	CR44903	2L	18523271	18523941	-1	-	CR44903
FBgn0033784	5445.45	0.266831	0.0864667	3.08594	0.00202912	0.0349792	CG13322	2R	12934234	12936535	-1	-	CG13322
FBgn0265809	23.7225	1.11334	0.360853	3.08528	0.00203358	0.0350154	CR44598	2L	12570672	12571157	-1	-	CR44598
FBgn0034982	2152.19	0.313912	0.101757	3.0849	0.00203618	0.0350194	CG4065	2R	24135180	24138050	-1	-	CG4065
FBgn0030011	428.307	-0.492498	0.159732	-3.08328	0.00204736	0.0351708	CG10763	X	8150731	8152275	-1	Gbeta5	Gbeta5
FBgn0031971	1654.72	0.276132	0.0895869	3.08228	0.00205421	0.0352476	CG7224	2L	7998869	7999676	1	Starvation-upregulated protein	Sirup
FBgn0032719	546.502	-0.402611	0.130709	-3.08022	0.00206846	0.0353693	CG17321	2L	18845184	18855110	1	-	CG17321
FBgn0052069	457.75	-0.545134	0.176961	-3.08054	0.00206626	0.0353693	CG32069	3L	11062131	11062614	-1	-	CG32069
FBgn0025621	1352.66	-0.366562	0.118993	-3.08052	0.00206638	0.0353693	CG16989	X	793147	797061	1	-	CG16989
FBgn0036929	969.601	-0.321013	0.104319	-3.07722	0.00208944	0.0356784	CG7668	3L	20002736	20004834	1	-	CG7668
FBgn0250908	652.996	-0.376043	0.122213	-3.07694	0.00209136	0.0356784	CG42242	3R	26645282	26681966	-1	beat-VII	beat-VII
FBgn0037487	530.117	-1.20211	0.391124	-3.07348	0.0021158	0.0360538	CG14608	3R	7224414	7241138	1	-	CG14608
FBgn0037127	86.9495	0.792245	0.257858	3.07241	0.00212335	0.0361408	CG14566	3L	21739479	21740309	-1	-	CG14566
FBgn0052369	3134.53	-0.231425	0.0753539	-3.07118	0.00213217	0.0361978	CG32369	3L	7777105	7809825	-1	-	CG32369
FBgn0243512	3424.23	0.378376	0.123213	3.07092	0.00213403	0.0361978	CG7850	3R	8105332	8122294	1	puckered	puc
FBgn0029587	332.364	-0.617656	0.201087	-3.07158	0.00212931	0.0361978	CG14797	X	1681566	1684891	1	-	CG14797
FBgn0086675	5651.59	-0.315864	0.102874	-3.07041	0.00213763	0.0362174	CG4396	X	12917477	12950417	1	found in neurons	fne
FBgn0034866	161.029	0.618865	0.201643	3.06911	0.00214696	0.0363017	CG17226	2R	23472300	23473753	-1	Odorant receptor 59c	Or59c
FBgn0069969	1083.29	-0.282991	0.0922471	-3.06774	0.00215681	0.0363017	CG40498	2R	924636	951252	-1	-	CG40498
FBgn0264776	1321.1	-0.470226	0.153277	-3.06783	0.00215621	0.0363017	CG44014	3R	15507940	15508886	-1	-	CG44014
FBgn0261532	1452.43	-0.268937	0.0876535	-3.06818	0.00215368	0.0363017	CG7212	3R	18179275	18183479	-1	cadmus	cdm
FBgn0053218	1957.58	0.490844	0.160005	3.06767	0.00215731	0.0363017	CR33218	X	2330159	2330826	1	-	CR33218
FBgn0052523	200.043	0.525151	0.171183	3.06777	0.00215664	0.0363017	CG32523	X	21217878	21218835	1	-	CG32523
FBgn0037100	175.541	0.470173	0.153402	3.06498	0.00217685	0.0365889	CG14575	3L	21558974	21562181	-1	Capability receptor	CapaR
FBgn0050355	2145.51	0.415597	0.135677	3.06315	0.00219022	0.0366824	CG30355	2R	8679146	8679953	-1	-	CG30355
FBgn0035583	3427.56	-0.499359	0.163005	-3.06346	0.00218794	0.0366824	CG13704	3L	4898900	4900869	1	-	CG13704
FBgn0037488	678.262	-0.929319	0.30336	-3.06343	0.00218819	0.0366824	CG14607	3R	7241760	7244006	1	-	CG14607
FBgn0266239	450.666	-1.27363	0.415832	-3.06286	0.00219232	0.0366824	CR44934	3R	7467940	7468662	-1	-	CR44934
FBgn0264828	164.803	0.558189	0.182276	3.06233	0.00219622	0.0367061	CR44036	3R	12239677	12240527	1	-	CR44036
FBgn0039192	4290.14	0.495953	0.16204	3.06069	0.00220831	0.0368666	CG17784	3R	24364081	24364980	-1	-	CG17784
FBgn0011335	375.33	-0.369331	0.120696	-3.06001	0.00221332	0.0369086	CG6801	3L	12116101	12118055	1	lethal (3) j2D3	l(3)j2D3
FBgn0031860	616.922	0.415386	0.135852	3.05763	0.00223096	0.037161	CG11236	2L	6803011	6804372	1	-	CG11236
FBgn0011020	744.331	-1.00253	0.328251	-3.05417	0.00225681	0.0375492	CG10061	3R	7151367	7154219	1	Spindle assembly abnormal 4 ortholog (C. elegans)	Sas-4
FBgn0038851	37.0324	-0.906631	0.297152	-3.05107	0.00228028	0.0378971	CG5737	3R	21074007	21076798	1	doublesex-Mab related 93B	dmrt93B
FBgn0052544	290.134	-0.519235	0.170293	-3.04908	0.00229547	0.0381068	CG32544	X	18860284	18861964	1	-	CG32544
FBgn0011282	576.813	-1.20685	0.396017	-3.04748	0.0023077	0.0382338	CG1176	3R	7250725	7251957	-1	Odorant-binding protein 84a	Obp84a
FBgn0003257	885.428	-0.392443	0.128779	-3.0474	0.00230828	0.0382338	CG3593	3R	21070557	21073319	-1	rudimentary-like	r-l
FBgn0039009	136.4	0.631822	0.207492	3.04504	0.00232652	0.0384929	CG13842	3R	22704254	22707278	-1	-	CG13842
FBgn0036619	1085.17	-0.511897	0.168372	-3.04027	0.00236368	0.038977	CG4784	3L	16365894	16367340	-1	Cuticular protein 72Ec	Cpr72Ec
FBgn0040687	39293	-0.32848	0.108025	-3.04077	0.0023597	0.038977	CG14645	3R	4335098	4335506	1	-	CG14645
FBgn0086367	4206.01	-0.488411	0.160646	-3.04029	0.00236354	0.038977	CG12120	X	9217655	9223257	-1	tan	t
FBgn0261608	11543.4	-0.351315	0.115687	-3.03676	0.00239133	0.0393891	CG5827	2L	5070957	5072055	1	Ribosomal protein L37A	RpL37A
FBgn0263220	6146.9	-0.273253	0.0900126	-3.03572	0.00239966	0.0394824	CG43388	X	10233347	10263485	-1	Hyperkinetic	Hk
FBgn0051730	971.543	0.458908	0.151202	3.03507	0.00240483	0.0395236	CG31730	2L	13259064	13259743	-1	-	CG31730
FBgn0264494	6193.86	0.257349	0.0848092	3.03444	0.00240982	0.0395616	CG17646	2L	1732524	1750612	1	-	CG17646
FBgn0005558	367.913	-0.408182	0.134557	-3.03353	0.00241709	0.0396138	CG1464	4	697689	721173	1	eyeless	ey
FBgn0030696	712.631	0.378099	0.124646	3.03338	0.00241835	0.0396138	CG8509	X	15809555	15810947	1	-	CG8509
FBgn0264838	584.292	0.392999	0.12961	3.03217	0.00242806	0.039729	CR44046	3R	30049293	30052211	1	-	CR44046
FBgn0037242	4108.95	0.273738	0.0903185	3.0308	0.00243903	0.0398644	CG9855	3R	4395979	4397875	-1	-	CG9855
FBgn0033543	2476.55	-0.323408	0.106767	-3.02911	0.00245276	0.0400447	CG12338	2R	10729578	10731528	-1	-	CG12338
FBgn0033347	168.398	-0.53157	0.175535	-3.02829	0.00245945	0.0401096	CG8248	2R	8918940	8920368	-1	-	CG8248
FBgn0028704	10106.4	-0.304195	0.100462	-3.02795	0.00246217	0.0401098	CG18660	2L	9711512	9746495	-1	Nckx30C	Nckx30C
FBgn0033636	3328.98	-0.403885	0.133403	-3.02754	0.00246551	0.0401201	CG10897	2R	11577485	11616045	-1	toutatis	tou
FBgn0037236	39553	-0.326114	0.107776	-3.02585	0.00247933	0.0403006	CG9772	3R	4334879	4337674	-1	-	Skp2
FBgn0086056	2340.8	-0.32963	0.109018	-3.02363	0.00249765	0.0405539	CR34685	3R	11222841	11222924	1	-	snoRNA:Me18S-A425
FBgn0051021	1157.05	0.418743	0.138668	3.01976	0.00252971	0.0410296	CG31021	3R	30602206	30604041	1	-	CG31021
FBgn0015039	7233.28	-0.605944	0.20074	-3.01855	0.00253989	0.0411495	CG4486	2R	7130277	7132139	-1	Cytochrome P450-9b2	Cyp9b2
FBgn0030049	4155.92	-0.25887	0.0857795	-3.01785	0.00254573	0.0411991	CG11265	X	8560322	8570159	1	-	Trf4-1
FBgn0265423	667.434	-1.05597	0.350195	-3.01537	0.00256667	0.0414927	CG44335	3R	7325597	7326459	1	-	CG44335
FBgn0033252	845.329	-0.423794	0.140596	-3.01427	0.002576	0.0415725	CG12769	2R	8052080	8065554	-1	-	CG12769
FBgn0030260	61.4627	-0.852949	0.282984	-3.01412	0.00257723	0.0415725	CG1537	X	11062027	11063170	-1	-	CG1537
FBgn0052103	5148.19	0.227394	0.0755929	3.00813	0.00262857	0.0423546	CG32103	3L	12402295	12414842	-1	-	CG32103
FBgn0039039	241.05	0.412733	0.137239	3.00741	0.00263483	0.0424093	CG4677	3R	23021222	23026713	-1	lame duck	lmd
FBgn0032779	1142.53	-0.374567	0.124662	-3.00467	0.00265869	0.0426204	CG16771	2L	19424050	19429224	1	-	CG16771
FBgn0265959	1168.82	-0.384738	0.128079	-3.00392	0.00266521	0.0426204	CG44746	3L	20248080	20265554	1	retinal degeneration C	rdgC
FBgn0037376	1863.63	0.324372	0.107926	3.0055	0.0026514	0.0426204	CG2051	3R	5787337	5789384	-1	-	CG2051
FBgn0037602	371.885	0.498924	0.166084	3.00405	0.0026641	0.0426204	CG8021	3R	8651084	8651493	1	-	CG8021
FBgn0266703	49.4063	0.831423	0.276745	3.0043	0.00266195	0.0426204	CR45193	3R	16371578	16372778	-1	-	CR45193
FBgn0038926	264.012	-0.457242	0.152153	-3.00515	0.00265448	0.0426204	CG13409	3R	22029440	22031900	-1	-	CG13409
FBgn0264910	51.1591	0.915737	0.30496	3.00281	0.00267496	0.0427301	CR44101	2R	4621118	4622511	-1	-	CR44101
FBgn0044047	810.336	-0.422825	0.140874	-3.00145	0.00268698	0.0428759	CG14049	X	2331493	2334658	-1	Insulin-like peptide 6	Ilp6
FBgn0031464	672.378	-0.349515	0.116518	-2.99967	0.00270268	0.0430799	CG3131	2L	2815970	2830248	-1	Dual oxidase	Duox
FBgn0000024	4444.01	-0.386929	0.129067	-2.9979	0.00271844	0.0432845	CG17907	3R	13222951	13259517	-1	Acetylcholine esterase	Ace
FBgn0031596	1039.97	0.327377	0.109271	2.99601	0.00273533	0.0435067	CG15429	2L	4352975	4354034	1	-	CG15429
FBgn0034959	977.342	-0.265931	0.0887848	-2.99523	0.00274234	0.0435715	CG11388	2R	24022343	24023981	1	-	CG11388
FBgn0038423	5578.24	0.319196	0.106621	2.99375	0.00275568	0.0436793	CG10317	3R	16368855	16370533	-1	-	CG10317
FBgn0038859	107.821	0.80747	0.269688	2.99409	0.0027526	0.0436793	CG17284	3R	21128950	21129717	-1	Odorant-binding protein 93a	Obp93a
FBgn0014427	1470.01	-0.407792	0.136241	-2.99317	0.00276093	0.0436793	CG11899	3R	29200454	29201770	1	-	CG11899
FBgn0039698	735.634	-0.276394	0.0923336	-2.99343	0.00275864	0.0436793	CG7789	3R	29803196	29804389	1	-	CG7789
FBgn0037547	14584.4	0.274896	0.091851	2.99285	0.0027639	0.0436796	CG7910	3R	8087252	8089526	1	-	CG7910
FBgn0035101	3823.11	0.224718	0.0751001	2.99224	0.00276939	0.0437197	CG1212	3L	152884	174517	1	p130CAS	p130CAS
FBgn0034711	1885.34	0.289125	0.0966685	2.9909	0.00278161	0.0438659	CG3290	2R	22206005	22207987	-1	-	CG3290
FBgn0003358	2280.06	-0.852819	0.285276	-2.98946	0.00279475	0.0439933	CG31039	3R	29925226	29926189	-1	Jonah 99Ci	Jon99Ci
FBgn0030555	796.045	-0.410671	0.137378	-2.98936	0.00279563	0.0439933	CG1839	X	14234413	14237923	-1	F box and leucine-rich-repeat gene 4	Fbxl4
FBgn0026563	18994.7	0.260306	0.0870922	2.98885	0.00280027	0.0440195	CG1979	3R	7054586	7058671	1	-	CG1979
FBgn0051901	2629.48	0.315162	0.105491	2.98758	0.00281195	0.0441563	CG31901	2L	8352187	8355172	1	Mucin related 29B	Mur29B
FBgn0003087	812.293	0.497043	0.166393	2.98717	0.00281572	0.0441686	CG5052	2L	10362989	10364092	1	pimples	pim
FBgn0033446	49176.1	-0.388883	0.130356	-2.98325	0.00285208	0.0446643	CG1648	2R	9810974	9820053	-1	-	CG1648
FBgn0265421	474.209	-1.23788	0.414963	-2.98311	0.00285335	0.0446643	CR44333	3R	7285230	7285595	-1	-	CR44333
FBgn0035679	3618.07	-0.294298	0.0987155	-2.98127	0.00287052	0.0448383	CG10467	3L	6093204	6094747	-1	-	CG10467
FBgn0037481	929.278	-0.658388	0.220831	-2.98141	0.0028692	0.0448383	CG10059	3R	7154238	7155180	-1	MAGE	MAGE
FBgn0037475	589.196	-1.14069	0.382873	-2.97928	0.00288925	0.0450452	CG33323	3R	7136206	7141972	1	48 related 1	Fer1
FBgn0039727	15457.6	0.225221	0.0755973	2.97922	0.00288985	0.0450452	CG15523	3R	29935978	29948207	1	-	CG15523
FBgn0032796	988.354	-0.372025	0.124917	-2.97818	0.00289968	0.0451508	CG10188	2L	19502335	19508764	-1	-	CG10188
FBgn0266418	1478.11	-0.266213	0.0894132	-2.97733	0.00290771	0.0452283	CG45058	3R	22639808	22683827	1	wide awake	wake
FBgn0028550	6305.93	0.33076	0.111158	2.97559	0.00292428	0.0454383	CG11405	X	1242740	1275284	-1	Activating transcription factor 3	Atf3
FBgn0040465	167.763	-0.499172	0.167998	-2.9713	0.00296539	0.0460289	CG12767	2R	18128494	18130246	1	Dorsal interacting protein 3	Dip3
FBgn0051266	435.397	-0.382207	0.128751	-2.96857	0.00299184	0.0463908	CG31266	3R	17132662	17133719	1	-	CG31266
FBgn0037477	521.038	-1.21297	0.408753	-2.96749	0.00300237	0.0465054	CG14610	3R	7143729	7144295	-1	-	CG14610
FBgn0034627	120.123	0.567379	0.191439	2.96376	0.00303909	0.0469663	CG9841	2R	21384552	21386221	-1	EfSec	EfSec
FBgn0261508	804.388	-1.01571	0.34274	-2.9635	0.00304164	0.0469663	CG42656	3R	7492961	7493271	-1	-	CG42656
FBgn0041780	236.358	0.414888	0.139995	2.9636	0.00304065	0.0469663	CG11833	3R	29030951	29032642	-1	Strictosidine synthase-like 2	Ssl2
FBgn0039023	525.912	-0.433668	0.146388	-2.96245	0.00305197	0.0470514	CG4723	3R	22761440	22763711	-1	-	CG4723
FBgn0085770	12.2388	1.22458	0.413388	2.9623	0.00305351	0.0470514	CR40734	-	-	-	-	-	CR40734
FBgn0010411	29147.1	-0.296503	0.100165	-2.96016	0.00307484	0.0473308	CG8900	2R	20263979	20264848	1	Ribosomal protein S18	RpS18
FBgn0016122	8926.76	-0.172365	0.0582422	-2.95945	0.0030819	0.047341	CG10593	2L	8521933	8525740	1	Angiotensin-converting enzyme-related	Acer
FBgn0031064	1529.24	-0.556006	0.187874	-2.95946	0.00308181	0.047341	CG12531	X	19718923	19730199	1	-	CG12531
FBgn0051690	380.195	-0.386046	0.130542	-2.95726	0.00310384	0.0476286	CG31690	2L	2677734	2719431	1	-	CG31690
FBgn0036019	155.037	0.500363	0.169259	2.95619	0.00311465	0.0476464	CG14176	3L	9627316	9629193	-1	Odorant receptor 67b	Or67b
FBgn0004456	4517.23	0.215018	0.0727269	2.95652	0.00311134	0.0476464	CG1771	X	13214409	13258490	-1	multiple edematous wings	mew
FBgn0030710	242.859	-0.489064	0.165424	-2.95642	0.00311233	0.0476464	CG8924	X	15941077	15944449	1	-	CG8924
FBgn0038972	1731.4	-0.328675	0.111259	-2.95416	0.00313523	0.0479117	CG7054	3R	22464985	22465938	1	-	CG7054
FBgn0033208	1159.7	0.337875	0.114471	2.95161	0.00316126	0.0482597	CG1577	2R	7673721	7674400	-1	mitochondrial ribosomal protein L52	mRpL52
FBgn0266430	43.8136	0.835301	0.283133	2.95021	0.00317559	0.0484286	CG45060	X	9868068	9868568	-1	-	CG45060
FBgn0264980	1755.1	0.48138	0.163253	2.94868	0.00319135	0.0486188	CR44131	2R	6068795	6069795	1	-	CR44131
FBgn0036680	323.641	-0.401811	0.136331	-2.94732	0.00320542	0.048783	CG9665	3L	16939100	16942949	-1	Cuticular protein 73D	Cpr73D
FBgn0039820	134.422	-0.550716	0.186989	-2.94517	0.00322774	0.0490723	CG15554	3R	31126149	31127335	1	-	CG15554
FBgn0033519	2588.36	-0.506079	0.171893	-2.94415	0.00323844	0.0491844	CG11825	2R	10420414	10423650	-1	-	CG11825
FBgn0030954	111.898	-0.5997	0.203766	-2.94309	0.00324958	0.049303	CG32540	X	18764483	18774027	-1	Cholecystokinin-like receptor at 17D3	CCKLR-17D3
FBgn0010078	32336.4	-0.312272	0.106125	-2.94251	0.00325568	0.0493451	CG3661	2R	22854383	22855694	1	Ribosomal protein L23	RpL23
FBgn0037063	2676.93	-0.208052	0.0707404	-2.94106	0.00327091	0.0495251	CG9391	3L	21266680	21268335	-1	-	CG9391
FBgn0035673	1722.74	0.273081	0.092887	2.93993	0.00328289	0.0496557	CG6602	3L	6072139	6073539	1	-	CG6602
FBgn0052284	49.2773	0.780307	0.265465	2.9394	0.00328849	0.0496898	CG32284	3L	3186664	3187245	1	-	CG32284

## Sheet: Dmel. PanamevsMaine at 21C
Gene_ID	baseMean	log2FoldChange	lfcSE	stat	pvalue	padj	ANNOTATION_SYMBOL	LOCATION_ARM	LOCATION_MIN	LOCATION_MAX	LOCATION_STRAND	NAME	SYMBOL
FBgn0031001	378.528	-3.36214	0.257979	-13.0326	7.98383e-39	1.11822e-34	CG7884	X	19220622	19235910	1	-	CG7884
FBgn0035176	746.736	-1.34478	0.134861	-9.97157	2.03003e-23	1.42163e-19	CG13905	3L	902898	903810	1	-	CG13905
FBgn0036945	3854.17	0.993272	0.10474	9.48317	2.46662e-21	1.15158e-17	CG6981	3L	20188522	20189779	1	Snakeskin	Ssk
FBgn0053503	3207.83	-1.44765	0.158142	-9.15409	5.48153e-20	1.91936e-16	CG33503	2R	11123658	11125647	-1	Cyp12d1-d	Cyp12d1-d
FBgn0050489	3754.55	-1.21226	0.148376	-8.17022	3.07839e-16	8.62318e-13	CG30489	2R	11117225	11121884	-1	Cyp12d1-p	Cyp12d1-p
FBgn0004511	64.0795	-2.51945	0.323097	-7.79781	6.29883e-15	1.47036e-11	CG9355	X	11769769	11778784	-1	dusky	dy
FBgn0260658	1472.52	0.753096	0.105332	7.14973	8.695e-13	1.73975e-09	CG42541	X	3891497	3930578	-1	-	CG42541
FBgn0086917	311.831	-1.26562	0.179339	-7.05715	1.69953e-12	2.97546e-09	CG41624	3R	3322810	3354486	1	spookier	spok
FBgn0015381	564.368	-2.66179	0.382574	-6.95757	3.46196e-12	5.38758e-09	CG9019	2L	5925937	5939261	1	dissatisfaction	dsf
FBgn0030999	51780.5	-0.666155	0.0961334	-6.92949	4.22363e-12	5.91562e-09	CG7874	X	19213254	19214938	1	Mucin related 18B	Mur18B
FBgn0263210	648.223	-1.26674	0.187866	-6.74278	1.55384e-11	1.71298e-08	CR43380	X	19934345	19934565	-1	-	CR43380
FBgn0052160	33.0264	2.24512	0.332953	6.74304	1.55109e-11	1.71298e-08	CR32160	3L	16308940	16311318	1	-	CR32160
FBgn0040001	4195.13	0.633135	0.0939447	6.73944	1.58994e-11	1.71298e-08	CG17374	3L	25752859	25762779	-1	-	CG17374
FBgn0263212	636.868	-1.1532	0.175692	-6.56375	5.24711e-11	5.24936e-08	CR43382	X	19944198	19944417	-1	-	CR43382
FBgn0034329	2649.06	1.06376	0.165405	6.43121	1.26594e-10	1.18205e-07	CG18108	2R	18383949	18384378	1	Immune induced molecule 1	IM1
FBgn0028863	3018.05	0.562943	0.0880703	6.39197	1.63763e-10	1.34922e-07	CG4587	2L	15644183	15718272	-1	-	CG4587
FBgn0264989	740.163	0.973266	0.152091	6.39925	1.56142e-10	1.34922e-07	CG44140	2L	15694038	15694471	-1	-	CG44140
FBgn0040653	10803.3	1.21573	0.191211	6.35805	2.04325e-10	1.58987e-07	CG15231	2R	20868496	20869321	-1	Immune induced molecule 4	IM4
FBgn0039307	620.951	1.0363	0.1646	6.29587	3.05674e-10	2.17244e-07	CR13656	3R	25268661	25269965	1	-	CR13656
FBgn0030882	2380.79	-0.538752	0.0856034	-6.29359	3.10215e-10	2.17244e-07	CG6835	X	17889547	17898603	1	Glutathione Synthetase	GS
FBgn0031653	19681.2	-0.746838	0.119036	-6.27405	3.51774e-10	2.34617e-07	CG8871	2L	4949941	4950767	-1	Jonah 25Biii	Jon25Biii
FBgn0038498	805.357	0.627003	0.10069	6.22708	4.75196e-10	3.02527e-07	CG14334	3R	17320004	17366119	-1	beaten path IIa	beat-IIa
FBgn0264990	732.441	0.954904	0.159283	5.99502	2.03456e-09	1.23896e-06	CG44141	2L	15659041	15659474	-1	-	CG44141
FBgn0036449	4835.95	-0.567157	0.0947218	-5.98761	2.12944e-09	1.24271e-06	CG5295	3L	14776496	14786412	-1	brummer	bmm
FBgn0038901	56.5592	-1.48552	0.248512	-5.97764	2.26396e-09	1.26836e-06	CG13419	3R	21769518	21770279	1	Bursicon	Burs
FBgn0030607	751.96	-0.780588	0.131734	-5.92547	3.1141e-09	1.67754e-06	CG5560	X	15067007	15069091	1	doppelganger von brummer	dob
FBgn0035933	4928.73	-0.586866	0.09968	-5.8875	3.92073e-09	2.03384e-06	CG13309	3L	8810395	8811265	1	-	CG13309
FBgn0264566	54.0829	-1.52227	0.266584	-5.71028	1.12794e-08	5.6421e-06	CG43938	3L	21121653	21123415	1	-	CG43938
FBgn0264358	463.232	-0.916843	0.162042	-5.65806	1.53097e-08	7.28254e-06	CR43810	2R	13783995	13784496	1	-	CR43810
FBgn0040582	966.997	0.865566	0.153066	5.65484	1.55988e-08	7.28254e-06	CG5791	3R	22087075	22087829	1	-	CG5791
FBgn0030331	6499.14	0.588885	0.105364	5.58907	2.28284e-08	1.0314e-05	CG15221	X	11724246	11736617	1	-	CG15221
FBgn0259918	6353.22	0.596739	0.107528	5.54964	2.86266e-08	1.23975e-05	CG42447	X	11724668	11732770	-1	inaF-B	inaF-B
FBgn0038878	6149.55	1.07585	0.193983	5.54611	2.92102e-08	1.23975e-05	CG3301	3R	21274243	21276249	-1	-	CG3301
FBgn0086778	2614.76	0.54576	0.0986803	5.53059	3.19164e-08	1.31477e-05	CG32538	X	19327075	19348447	-1	nicotinic Acetylcholine Receptor alpha7	nAChRalpha7
FBgn0260812	6033.51	0.589415	0.106952	5.51101	3.56779e-08	1.42773e-05	CG42563	X	11724668	11729099	-1	inaF-D	inaF-D
FBgn0264791	1004.64	-0.602597	0.109669	-5.49466	3.91461e-08	1.523e-05	CR44021	3R	24519625	24520078	-1	-	CR44021
FBgn0016675	1881.09	0.55235	0.100753	5.48219	4.20089e-08	1.59021e-05	CG9976	2L	19417447	19418274	1	Galactose-specific C-type lectin	Lectin-galC1
FBgn0066365	111.359	-1.74405	0.318678	-5.47276	4.43088e-08	1.63313e-05	CG15013	3L	4294004	4307718	-1	dusky-like	dyl
FBgn0036255	547.089	0.60278	0.110303	5.46474	4.63573e-08	1.66482e-05	CG10861	3L	12136967	12137559	1	Autophagy-specific gene 12	Atg12
FBgn0039927	3210.56	0.56647	0.104221	5.43527	5.47124e-08	1.91575e-05	CG11155	4	1126602	1137919	1	-	CG11155
FBgn0034011	168.663	-1.45427	0.271422	-5.35796	8.41671e-08	2.80677e-05	CG8160	2R	15327143	15328271	-1	-	CG8160
FBgn0013772	3074.53	0.736735	0.137416	5.36135	8.26015e-08	2.80677e-05	CG10248	2R	14887171	14889010	-1	Cytochrome P450-6a8	Cyp6a8
FBgn0030897	2947.83	0.541922	0.101325	5.34837	8.87476e-08	2.89069e-05	CG5744	X	18155369	18174744	1	Frequenin 1	Frq1
FBgn0012344	4243.58	-0.832264	0.15608	-5.3323	9.69789e-08	3.08702e-05	CG8348	3R	9638182	9650706	1	Diuretic hormone 44	Dh44
FBgn0263093	639.703	0.514745	0.0967461	5.32058	1.03436e-07	3.2194e-05	CR43361	4	905179	907924	1	-	CR43361
FBgn0039452	16388.8	-1.08214	0.203801	-5.30979	1.0975e-07	3.34166e-05	CG14245	3R	26728727	26729341	1	-	CG14245
FBgn0037078	33.9706	-1.68156	0.317078	-5.30331	1.13723e-07	3.38894e-05	CG12971	3L	21355100	21356495	-1	-	CG12971
FBgn0037724	3801.33	-0.931136	0.175977	-5.29124	1.21489e-07	3.54496e-05	CG9434	3R	9644978	9646154	-1	Frost	Fst
FBgn0002577	7724.09	-1.03261	0.195908	-5.27087	1.3578e-07	3.8811e-05	CG9369	X	11754273	11769508	1	miniature	m
FBgn0030332	7676.27	-1.03708	0.197022	-5.2638	1.41112e-07	3.95282e-05	CG9360	X	11763474	11764590	-1	-	CG9360
FBgn0003358	2280.06	-1.50066	0.285723	-5.25217	1.50319e-07	4.12817e-05	CG31039	3R	29925226	29926189	-1	Jonah 99Ci	Jon99Ci
FBgn0264678	395.99	0.797838	0.152155	5.2436	1.57474e-07	4.2415e-05	CR43963	X	12717624	12730953	-1	-	CR43963
FBgn0035812	400.666	0.733123	0.140656	5.21217	1.86642e-07	4.93228e-05	CG7457	3L	7721805	7726473	-1	-	CG7457
FBgn0036433	3517.56	0.533652	0.103064	5.17786	2.24446e-07	5.6499e-05	CG9628	3L	14622796	14628174	1	-	CG9628
FBgn0052282	4020.25	0.744693	0.143863	5.1764	2.26211e-07	5.6499e-05	CG32282	3L	3315620	3315942	1	Drosomycin-like 4	Drsl4
FBgn0038967	185.929	1.09952	0.212535	5.17335	2.29933e-07	5.6499e-05	CG13847	3R	22425214	22436150	-1	-	CG13847
FBgn0040794	118.644	1.0218	0.197167	5.18241	2.19043e-07	5.6499e-05	CG13056	3L	16333313	16333782	1	-	CG13056
FBgn0002565	15822	-1.57217	0.304955	-5.15544	2.53041e-07	6.11051e-05	CG6806	3L	12129393	12131869	1	Larval serum protein 2	Lsp2
FBgn0038714	155.314	-0.882699	0.17175	-5.13944	2.75562e-07	6.54155e-05	CG6240	3R	19597502	19598955	-1	Cuticular protein 92A	Cpr92A
FBgn0261556	6999.29	0.436503	0.0850214	5.13404	2.83588e-07	6.61989e-05	CG42674	3L	20149614	20198317	-1	-	CG42674
FBgn0031432	1515.3	-0.953818	0.185911	-5.1305	2.88969e-07	6.63492e-05	CG9964	2L	2562483	2564830	-1	Cyp309a1	Cyp309a1
FBgn0040608	17364.3	-1.00296	0.195853	-5.12099	3.03929e-07	6.86586e-05	CG14246	3R	26727314	26730117	1	-	CG14246
FBgn0053294	372.407	0.748573	0.146392	5.11349	3.16269e-07	7.03121e-05	CR33294	3R	4186963	4196210	1	-	CR33294
FBgn0027552	8468.03	-0.529082	0.103557	-5.10909	3.23723e-07	7.08447e-05	CG10863	3L	3941008	3942465	-1	-	CG10863
FBgn0259748	2469.35	0.669011	0.131208	5.09884	3.41739e-07	7.36368e-05	CG42397	3L	11973085	11973790	-1	-	CG42397
FBgn0266306	43.6222	-1.45617	0.286763	-5.07798	3.81478e-07	7.85733e-05	CR44971	2L	12841517	12841895	1	-	CR44971
FBgn0261060	3716.45	1.05069	0.206772	5.08139	3.7468e-07	7.85733e-05	CG42608	3R	21735909	21736296	-1	Seminal fluid protein 93F	Sfp93F
FBgn0040773	16080.3	0.69229	0.136314	5.07863	3.80171e-07	7.85733e-05	CG2249	2R	10048353	10050066	1	Cytochrome c oxidase subunit VIIc	CoVIIc
FBgn0263763	2500.92	1.05278	0.207493	5.07382	3.89917e-07	7.91476e-05	CG43680	3L	15052998	15053351	-1	-	CG43680
FBgn0250833	125.203	1.22356	0.241706	5.0622	4.14455e-07	8.29265e-05	CG34461	3L	8325859	8328307	1	-	CG34461
FBgn0016122	8926.76	-0.294133	0.0583309	-5.04249	4.59514e-07	9.06473e-05	CG10593	2L	8521933	8525740	1	Angiotensin-converting enzyme-related	Acer
FBgn0038159	45.4285	-1.46885	0.292494	-5.02181	5.11877e-07	9.95743e-05	CG14369	3R	13591632	13592657	-1	-	CG14369
FBgn0085440	892.063	0.653122	0.130177	5.01716	5.24396e-07	0.000100612	CG34411	X	13161714	13189164	-1	-	CG34411
FBgn0034187	201.536	0.858662	0.171355	5.01101	5.41443e-07	0.000101938	CG6967	2R	17062775	17066546	1	-	CG6967
FBgn0038236	2379.1	0.542932	0.108382	5.00945	5.4586e-07	0.000101938	CG3360	3R	14521049	14523064	1	Cyp313a1	Cyp313a1
FBgn0039925	738.291	0.4853	0.0969721	5.00453	5.59986e-07	0.0001032	CG17461	4	1147466	1169239	1	Kinesin family member 3C ortholog	Kif3C
FBgn0035510	102.36	1.19664	0.239331	4.99995	5.73455e-07	0.000104309	CG15006	3L	4207838	4209178	-1	Cuticular protein 64Aa	Cpr64Aa
FBgn0035679	3618.07	-0.492201	0.0990432	-4.96956	6.7106e-07	0.000120498	CG10467	3L	6093204	6094747	-1	-	CG10467
FBgn0053109	1187.09	0.851375	0.17143	4.96632	6.82354e-07	0.000120975	CG33109	3R	14220560	14221584	-1	-	CG33109
FBgn0065110	80.5093	1.26089	0.254477	4.95483	7.23944e-07	0.00012518	CG34042	2L	10450134	10452396	-1	pickpocket 10	ppk10
FBgn0039777	10659.3	-0.546102	0.110164	-4.95718	7.15225e-07	0.00012518	CG2229	3R	30487016	30487928	-1	Jonah 99Fii	Jon99Fii
FBgn0262531	109.486	-1.23615	0.249726	-4.95003	7.42008e-07	0.000126739	CG43085	3L	17645486	17646737	-1	-	CG43085
FBgn0039027	39.4587	1.65396	0.334602	4.94306	7.69071e-07	0.000129778	CG7031	3R	22804291	22807290	1	-	CG7031
FBgn0039226	1781.62	-0.439046	0.0899175	-4.88277	1.04608e-06	0.000174421	CG18410	3R	24797460	24799668	-1	Uracil-DNA degrading factor	Ude
FBgn0013467	2861.37	0.428738	0.0881499	4.86373	1.15191e-06	0.000189808	CG18285	2R	15155437	15190292	1	igloo	igl
FBgn0040959	1618.28	0.601657	0.123817	4.85925	1.17829e-06	0.000191897	CG17814	2L	8395665	8396096	-1	Peritrophin-15a	Peritrophin-15a
FBgn0053470	3251.45	0.624476	0.128864	4.84602	1.25961e-06	0.000202783	CG33470	2R	13411739	13413085	1	-	CG33470
FBgn0035217	3680.25	-0.641181	0.132866	-4.82577	1.39462e-06	0.000221966	CG9169	3L	1416231	1417933	1	FucTD	FucTD
FBgn0043783	23866.5	-0.526577	0.109383	-4.81407	1.47889e-06	0.000232733	CG32444	3L	21636947	21639060	1	-	CG32444
FBgn0262010	830.371	0.841594	0.175225	4.80292	1.56367e-06	0.000243342	CG42828	3R	23373703	23374245	1	-	CG42828
FBgn0032946	17053.6	0.401811	0.0838866	4.78993	1.6684e-06	0.000256787	CG8663	2L	21380000	21393319	1	nervana 3	nrv3
FBgn0085625	560.385	0.623949	0.130402	4.7848	1.71159e-06	0.000260571	CG41343	3L	25480784	25670980	-1	-	CG41343
FBgn0058178	5381.71	0.390513	0.0818366	4.77187	1.82525e-06	0.000274886	CG40178	3L	25798441	26014112	-1	-	CG40178
FBgn0027584	358.881	1.23633	0.260605	4.74409	2.09449e-06	0.000312079	CG4757	3R	11161207	11163498	1	-	CG4757
FBgn0034438	1397.23	0.536142	0.113448	4.72586	2.29141e-06	0.000337825	CG9416	2R	19367248	19373702	-1	-	CG9416
FBgn0264377	137.186	0.911365	0.193475	4.7105	2.47105e-06	0.000357882	CG43829	2R	15193996	15194505	-1	-	CG43829
FBgn0262003	264.94	0.824783	0.175117	4.70989	2.47855e-06	0.000357882	CG42821	3R	17413077	17413639	1	-	CG42821
FBgn0032593	210.414	-0.745246	0.159334	-4.67725	2.90755e-06	0.000415542	CG5996	2L	16663454	16676701	-1	Transient receptor potential cation channel gamma	Trpgamma
FBgn0054034	8239.02	0.634825	0.136052	4.66606	3.07035e-06	0.000431651	CG34034	3R	21738345	21739110	-1	-	CG34034
FBgn0051288	2425.88	-0.498864	0.10694	-4.6649	3.08765e-06	0.000431651	CG31288	3R	25297960	25299557	-1	-	CG31288
FBgn0031373	563.17	0.801561	0.171889	4.66324	3.11272e-06	0.000431651	CG15358	2L	1882201	1884059	-1	-	CG15358
FBgn0033835	3335.87	0.585307	0.125941	4.64747	3.36039e-06	0.000461427	CG18279	2R	13407011	13408358	1	Immune induced molecule 10	IM10
FBgn0038098	1732.42	-0.639752	0.138214	-4.62872	3.67935e-06	0.000500321	CG7381	3R	12967775	12977471	-1	-	CG7381
FBgn0063670	367.025	0.676354	0.146551	4.61514	3.92833e-06	0.000529041	CG40228	3L	27082091	27083906	-1	-	CG40228
FBgn0052198	320.116	-1.12431	0.244617	-4.59621	4.30251e-06	0.000573914	CG32198	3L	18526976	18527445	1	-	CG32198
FBgn0004425	3319.23	0.731264	0.159177	4.59401	4.34799e-06	0.000574509	CG1179	3L	1207371	1207981	1	Lysozyme B	LysB
FBgn0032382	5146.92	-0.490384	0.107114	-4.57813	4.69151e-06	0.000614106	CG14935	2L	11849958	11852881	1	Maltase B2	Mal-B2
FBgn0069923	1939.47	0.73016	0.160193	4.55801	5.16417e-06	0.000669716	CG41128	3R	3750363	3752353	1	-	CG41128
FBgn0052641	407.838	0.575688	0.126372	4.55549	5.22637e-06	0.000671565	CG32641	X	13184478	13184996	1	-	CG32641
FBgn0265551	167.186	-1.02264	0.225381	-4.53738	5.69573e-06	0.000712271	CR44401	3R	20485778	20486679	-1	-	CR44401
FBgn0038889	2259.12	-0.355302	0.0783052	-4.5374	5.6952e-06	0.000712271	CG7922	3R	21482325	21487444	1	-	CG7922
FBgn0036919	3087.76	-0.309557	0.0682022	-4.53881	5.6573e-06	0.000712271	CG7809	3L	19924943	19927175	1	Grasp65	Grasp65
FBgn0262687	2998.97	0.76	0.168369	4.51389	6.36501e-06	0.000788923	CR43157	X	11919125	11919657	-1	-	CR43157
FBgn0266441	517.874	-0.471577	0.104519	-4.51188	6.42546e-06	0.00078943	CG45071	3L	15105882	15110730	1	-	CG45071
FBgn0029608	2151.49	-0.52002	0.115541	-4.50075	6.77127e-06	0.000824682	CG3091	X	2252332	2254197	-1	-	CG3091
FBgn0011259	2555.4	0.383561	0.0856712	4.47713	7.56542e-06	0.000913459	CG18405	2L	8542147	8672041	1	Sema-1a	Sema-1a
FBgn0250908	652.996	0.531107	0.118757	4.47224	7.74063e-06	0.000926626	CG42242	3R	26645282	26681966	-1	beat-VII	beat-VII
FBgn0036820	1842.86	0.531629	0.119394	4.45271	8.47932e-06	0.000997272	CG6852	3L	18869230	18870057	1	-	CG6852
FBgn0085236	1166.71	0.669633	0.150465	4.45043	8.56998e-06	0.000997272	CG34207	2R	22329195	22329720	-1	-	CG34207
FBgn0040609	797.448	0.550631	0.123757	4.44929	8.61559e-06	0.000997272	CG3348	3R	27291535	27292209	-1	-	CG3348
FBgn0261675	1412.92	-0.761986	0.171247	-4.44964	8.60161e-06	0.000997272	CG12092	X	20934869	20939503	1	Niemann-Pick type C-1b	Npc1b
FBgn0263389	212.648	0.896875	0.201752	4.44543	8.77157e-06	0.000998818	CG43441	3R	9652659	9653228	-1	-	CG43441
FBgn0000384	881.043	0.413416	0.0929652	4.447	8.70796e-06	0.000998818	CG17678	2L	22981816	22992951	1	concertina	cta
FBgn0025454	71522.5	-0.680115	0.15308	-4.44287	8.87678e-06	0.00100265	CG8453	2R	12185667	12188431	1	Cyp6g1	Cyp6g1
FBgn0038909	5163.23	-0.481589	0.108523	-4.43767	9.09372e-06	0.00101345	CG6569	3R	21866172	21867919	-1	-	CG6569
FBgn0069973	906.426	0.623331	0.140487	4.43693	9.12506e-06	0.00101345	CG40485	X	22960609	22962360	-1	-	CG40485
FBgn0033836	1087.36	0.539001	0.121544	4.43462	9.22333e-06	0.00101345	CG18278	2R	13408042	13409887	-1	-	CG18278
FBgn0039827	918.602	-0.498896	0.112523	-4.43373	9.26186e-06	0.00101345	CG1544	3R	31196916	31203722	1	-	CG1544
FBgn0265076	42.6558	-1.47407	0.332735	-4.43014	9.41709e-06	0.00102245	CR44187	2L	20710096	20711006	1	-	CR44187
FBgn0038291	1296.28	-0.684037	0.154713	-4.42132	9.81018e-06	0.00105693	CG3984	3R	15137148	15139007	1	-	CG3984
FBgn0035691	553.762	-0.643222	0.145743	-4.4134	1.01761e-05	0.0010833	CG7386	3L	6189745	6192049	1	-	CG7386
FBgn0032888	183.248	0.89328	0.202435	4.41269	1.02096e-05	0.0010833	CG14405	2L	20820089	20820867	-1	Chemosensory protein B 38c	CheB38c
FBgn0038846	1512.84	-0.415028	0.0941126	-4.40991	1.03412e-05	0.00108901	CG5697	3R	21015949	21017120	1	-	CG5697
FBgn0040931	6509.14	0.567848	0.128993	4.40216	1.07178e-05	0.00112025	CG9034	X	9159514	9160052	-1	-	CG9034
FBgn0044872	226.477	-0.694691	0.157904	-4.39944	1.08529e-05	0.00112597	CG40305	X	23008766	23011303	-1	FucTC	FucTC
FBgn0026086	3694.84	0.399938	0.0910367	4.39316	1.11716e-05	0.00115051	CG12598	X	1773725	1788065	1	Adenosine deaminase acting on RNA	Adar
FBgn0259209	14133.3	0.582116	0.132656	4.38816	1.14313e-05	0.00116866	CG42309	2R	24074602	24078223	1	Muscle LIM protein at 60A	Mlp60A
FBgn0264868	81.6009	-0.942624	0.215309	-4.378	1.19776e-05	0.00120743	CR44059	2L	4246209	4249676	-1	-	CR44059
FBgn0264476	44.0659	1.30739	0.298634	4.3779	1.19829e-05	0.00120743	CR43884	3L	5050838	5051438	-1	-	CR43884
FBgn0029766	10187.5	-0.585183	0.133735	-4.37569	1.21047e-05	0.00121099	CG15784	X	5429571	5432526	1	-	CG15784
FBgn0034733	2379.49	-0.379513	0.0870073	-4.36185	1.28967e-05	0.00124573	CG4752	2R	22478379	22483054	1	-	CG4752
FBgn0053774	697.22	0.66154	0.151529	4.36576	1.26683e-05	0.00124573	CG33774	2R	9399753	9400329	-1	-	CG33774
FBgn0033777	6464.39	-0.385873	0.0884459	-4.36281	1.28401e-05	0.00124573	CG17574	2R	12849358	12869423	-1	-	CG17574
FBgn0250835	995.272	0.67749	0.155308	4.36224	1.28737e-05	0.00124573	CG15394	2L	2591869	2592773	1	-	CG15394
FBgn0004428	2843.43	0.585513	0.134061	4.36752	1.25666e-05	0.00124573	CG1180	3L	1212827	1213406	1	Lysozyme E	LysE
FBgn0264352	156.789	-0.935864	0.214727	-4.35839	1.3102e-05	0.00125689	CR43808	2L	5904958	5906250	-1	-	CR43808
FBgn0004595	17327.4	0.444065	0.101922	4.3569	1.3192e-05	0.00125692	CG17228	3R	11328480	11407627	1	prospero	pros
FBgn0052523	200.043	0.715113	0.164728	4.34117	1.41723e-05	0.0013412	CG32523	X	21217878	21218835	1	-	CG32523
FBgn0039152	9174.47	-0.311898	0.0720686	-4.3278	1.5061e-05	0.00141573	CG6129	3R	24113286	24128193	1	Rootletin	Rootletin
FBgn0038237	4940.84	0.367682	0.0855483	4.29795	1.72385e-05	0.00160962	CG8279	3R	14513901	14558304	-1	Phosphodiesterase 6	Pde6
FBgn0033913	4084.86	-0.458161	0.106809	-4.28955	1.79036e-05	0.00163894	CG8468	2R	14219898	14230620	1	-	CG8468
FBgn0040754	1277.86	0.489599	0.114075	4.29191	1.77141e-05	0.00163894	CG17059	2R	13220283	13221015	1	-	CG17059
FBgn0015522	1037.39	-0.455023	0.106063	-4.29014	1.78562e-05	0.00163894	CG14489	2R	17846699	17848444	1	olf186-M	olf186-M
FBgn0037222	1307.29	0.563974	0.131671	4.2832	1.84224e-05	0.00167231	CG14642	3R	4241045	4242717	-1	-	CG14642
FBgn0032047	3109.56	-0.54689	0.127713	-4.28218	1.85069e-05	0.00167231	CG13088	2L	8488981	8490546	1	-	CG13088
FBgn0004429	5454.36	0.622862	0.145945	4.2678	1.97413e-05	0.00177241	CG9116	3L	1218082	1218696	-1	Lysozyme P	LysP
FBgn0044511	710.105	0.60921	0.143016	4.25973	2.04678e-05	0.00182594	CG32854	3R	13381276	13381809	-1	mitochondrial ribosomal protein S21	mRpS21
FBgn0033079	4880.65	-0.528964	0.124221	-4.25824	2.0604e-05	0.00182646	CG3174	2R	6642418	6645098	-1	Flavin-containing monooxygenase 2	Fmo-2
FBgn0062412	390.086	-0.719844	0.169129	-4.25619	2.07942e-05	0.00183172	CG7459	3R	8317612	8319205	1	Copper transporter 1B	Ctr1B
FBgn0003886	1795.18	-0.433561	0.101951	-4.25264	2.1126e-05	0.00184932	CG9476	3R	9731221	9733250	-1	alpha-Tubulin at 85E	alphaTub85E
FBgn0264350	210.064	0.877413	0.206662	4.24565	2.17963e-05	0.00189614	CR43806	2L	16178761	16179188	-1	-	CR43806
FBgn0038804	760.772	-0.558644	0.13187	-4.23631	2.2722e-05	0.00196447	CG10877	3R	20562486	20564067	-1	-	CG10877
FBgn0266684	135.441	-0.725986	0.171976	-4.22144	2.42752e-05	0.00207316	CR45174	3L	23690626	23691668	-1	-	CR45174
FBgn0032701	686.125	-0.613414	0.145273	-4.2225	2.41611e-05	0.00207316	CG10341	2L	18698714	18700645	1	-	CG10341
FBgn0263207	364.87	-0.781381	0.185691	-4.20795	2.57692e-05	0.00217968	CR43377	X	19915332	19915685	-1	-	CR43377
FBgn0039203	1238.79	0.465674	0.11068	4.20739	2.58337e-05	0.00217968	CG13618	3R	24524794	24527533	1	-	CG13618
FBgn0031751	32476.5	-0.600711	0.142916	-4.20324	2.63126e-05	0.00220679	CG9016	2L	5922876	5923653	-1	-	CG9016
FBgn0266213	536.392	0.659522	0.157064	4.19908	2.68002e-05	0.00222108	CR44908	2L	20000122	20000448	-1	-	CR44908
FBgn0038972	1731.4	-0.470408	0.112001	-4.20005	2.66857e-05	0.00222108	CG7054	3R	22464985	22465938	1	-	CG7054
FBgn0065096	1363	-0.486919	0.11601	-4.19723	2.70205e-05	0.00222617	CR33712	2L	19403535	19403568	-1	small non-messenger RNA 359	snmRNA:359
FBgn0051198	36472.2	-0.562033	0.13447	-4.17962	2.91997e-05	0.00239164	CG31198	3R	21754324	21757758	1	-	CG31198
FBgn0000454	6343.24	-0.345792	0.0830154	-4.1654	3.10811e-05	0.00253094	CG9285	3R	13782288	13785676	1	Dipeptidase B	Dip-B
FBgn0031737	687.145	0.479743	0.115562	4.15137	3.30487e-05	0.00267561	CG11142	2L	5762553	5766142	-1	obstructor-E	obst-E
FBgn0036783	294.947	0.854505	0.20605	4.14707	3.36761e-05	0.00268405	CG7313	3L	18252088	18252846	1	Chemosensory protein A 75a	CheA75a
FBgn0038681	4970.66	-0.60764	0.146515	-4.14728	3.36443e-05	0.00268405	CG6042	3R	19135158	19137136	1	Cyp12a4	Cyp12a4
FBgn0032598	234.618	-0.781463	0.188453	-4.14672	3.37279e-05	0.00268405	CG17905	2L	16738850	16742610	1	ChLD3	ChLD3
FBgn0028789	613.019	-0.47056	0.113674	-4.13957	3.47964e-05	0.00275344	CG5133	3L	9041375	9045042	1	Dorsocross1	Doc1
FBgn0034511	1163.25	0.479543	0.116008	4.13372	3.56942e-05	0.00280861	CG13422	2R	20526311	20526825	1	-	CG13422
FBgn0025583	5427.26	0.690011	0.167234	4.12602	3.69101e-05	0.00288806	CG18106	2R	18386602	18387030	1	Immune induced molecule 2	IM2
FBgn0263344	871.332	0.563304	0.136645	4.12238	3.74984e-05	0.0029088	CR43425	4	867824	871426	1	-	CR43425
FBgn0037664	3902.97	-0.415041	0.100699	-4.12161	3.76229e-05	0.0029088	CG8420	3R	9246649	9251431	1	-	CG8420
FBgn0085351	2262.61	0.60634	0.147151	4.12054	3.77982e-05	0.0029088	CG34322	X	11726390	11733895	-1	inaF-A	inaF-A
FBgn0037936	1605.21	-0.651237	0.158998	-4.09589	4.20547e-05	0.00321868	CG6908	3R	11688381	11690051	-1	-	CG6908
FBgn0040256	6551.58	-0.725516	0.177256	-4.09304	4.25759e-05	0.00322334	CG6633	3R	11126597	11128328	-1	Ugt86Dd	Ugt86Dd
FBgn0035168	2523.73	-0.423072	0.103352	-4.09351	4.249e-05	0.00322334	CG13889	3L	843926	851080	1	-	CG13889
FBgn0034317	220.18	1.10467	0.270277	4.08719	4.36637e-05	0.00328792	CG14499	2R	18187722	18188289	1	-	CG14499
FBgn0086711	635.617	0.542971	0.132914	4.08513	4.40515e-05	0.00329939	CG4482	2L	14975747	14997559	-1	moladietz	mol
FBgn0086677	3074.03	0.41343	0.101235	4.08385	4.42953e-05	0.0033	CG30040	2R	12085194	12119340	-1	jelly belly	jeb
FBgn0052305	518.334	0.559851	0.137176	4.08124	4.47954e-05	0.00330213	CG32305	3L	2248635	2252729	1	-	CG32305
FBgn0038814	443.183	0.57252	0.140263	4.08178	4.46925e-05	0.00330213	CG15923	3R	20611251	20616901	-1	-	CG15923
FBgn0263765	54.5355	1.00455	0.246801	4.0703	4.69535e-05	0.00342914	CR43682	2L	15277797	15279497	1	-	CR43682
FBgn0069969	1083.29	0.368513	0.0905969	4.06761	4.74977e-05	0.00342914	CG40498	2R	924636	951252	-1	-	CG40498
FBgn0052640	330.932	0.747614	0.183783	4.06793	4.74334e-05	0.00342914	CG32640	X	13178005	13178523	1	-	CG32640
FBgn0250821	1623.43	-0.489418	0.120274	-4.06919	4.71776e-05	0.00342914	CG14644	3R	4251894	4253043	-1	-	CG14644
FBgn0052006	790.438	0.542924	0.133736	4.05966	4.91445e-05	0.00352984	CG32006	4	150764	153538	1	-	CG32006
FBgn0264570	182.649	-0.776688	0.191715	-4.05126	5.09435e-05	0.00361034	CR43942	3L	23909119	23910123	1	-	CR43942
FBgn0026262	5118.82	0.360814	0.0890334	4.05256	5.06595e-05	0.00361034	CG2009	4	459887	466828	-1	bip2	bip2
FBgn0030108	89.0896	1.08302	0.267358	4.05082	5.10386e-05	0.00361034	CG15371	X	9227137	9228827	1	Gustatory receptor 8a	Gr8a
FBgn0037975	735.875	0.484831	0.119852	4.04525	5.22677e-05	0.0036787	CG3397	3R	11983098	11984541	-1	-	CG3397
FBgn0031785	8742.7	-0.303582	0.0751288	-4.04081	5.3266e-05	0.00373022	CG13991	2L	6139382	6145010	1	-	CG13991
FBgn0266227	1115.68	0.497323	0.123142	4.0386	5.37705e-05	0.00374681	CR44922	3R	4375084	4377600	1	-	CR44922
FBgn0040056	2335	0.382891	0.0948946	4.03491	5.46232e-05	0.00378739	CG17698	3L	23737960	23749058	1	-	CG17698
FBgn0015774	1778.93	0.320647	0.0795832	4.02908	5.59946e-05	0.00386335	CG10521	X	14686038	14749376	-1	Netrin-B	NetB
FBgn0004780	82.0501	-1.05163	0.261255	-4.02531	5.69006e-05	0.00390662	CG2341	3R	6692732	6693517	1	Ccp84Ad	Ccp84Ad
FBgn0034725	883.086	0.412404	0.102485	4.02406	5.72037e-05	0.00390827	CG6044	2R	22404177	22408540	1	-	CG6044
FBgn0263766	1536.07	-0.299838	0.0745982	-4.01937	5.83548e-05	0.00394839	CR43683	2L	9961018	9962104	1	-	CR43683
FBgn0039157	1003.57	0.347084	0.0863444	4.01976	5.82574e-05	0.00394839	CG5501	3R	24154826	24161498	-1	Myosin 95E	Myo95E
FBgn0259237	463.627	-0.637828	0.159055	-4.01011	6.0691e-05	0.00406717	CG42335	3R	21758764	21769301	1	-	CG42335
FBgn0034724	1860.49	0.540873	0.134871	4.01031	6.06386e-05	0.00406717	CG3624	2R	22393876	22402059	-1	babos	babos
FBgn0035886	194.975	-1.06026	0.264593	-4.00712	6.14638e-05	0.00409935	CG7118	3L	8391540	8392377	1	Jonah 66Ci	Jon66Ci
FBgn0266741	1191.23	0.548811	0.137218	3.99956	6.34603e-05	0.00421244	CR45214	3R	25266811	25270007	-1	-	CR45214
FBgn0035904	1387.94	-0.401922	0.100608	-3.99492	6.47172e-05	0.00427561	CG6776	3L	8518885	8520295	1	Glutathione S transferase O3	GstO3
FBgn0039580	2524.02	-0.302342	0.0757386	-3.99192	6.55408e-05	0.00430969	CG1345	3R	28337019	28339765	-1	Glutamine:fructose-6-phosphate aminotransferase 2	Gfat2
FBgn0052495	1728.81	-0.563085	0.141155	-3.98913	6.63172e-05	0.00434037	CG32495	X	17899702	17906025	1	-	CG32495
FBgn0085468	4816.25	0.487492	0.122376	3.98356	6.78918e-05	0.00441575	CG34439	2R	13158666	13160190	1	-	CG34439
FBgn0023537	7568.7	-0.316448	0.079453	-3.98283	6.80996e-05	0.00441575	CG17896	X	490787	493495	-1	-	CG17896
FBgn0264991	48.3677	1.20006	0.301636	3.97852	6.93455e-05	0.00445529	CG44142	3R	13312855	13313188	-1	-	CG44142
FBgn0085350	1965.27	0.579385	0.145613	3.97894	6.9224e-05	0.00445529	CG34321	X	11726390	11731765	-1	inaF-C	inaF-C
FBgn0003507	2689.08	-0.596268	0.150015	-3.97473	7.04602e-05	0.00448575	CG3992	3R	15986152	16004081	1	serpent	srp
FBgn0039094	1362.46	-0.542508	0.136473	-3.97522	7.03151e-05	0.00448575	CG10184	3R	23602507	23605495	-1	-	CG10184
FBgn0040958	274.314	0.700066	0.176466	3.96715	7.27377e-05	0.00457046	CG31893	2L	8394446	8394940	-1	Peritrophin-15b	Peritrophin-15b
FBgn0050428	443.726	0.479592	0.120868	3.9679	7.25085e-05	0.00457046	CG30428	2R	25251927	25254535	1	-	CG30428
FBgn0039768	1117.49	-0.535238	0.134921	-3.96704	7.27698e-05	0.00457046	CG15533	3R	30428820	30431362	1	-	CG15533
FBgn0264567	965.535	0.64096	0.161689	3.96415	7.36578e-05	0.00460257	CR43939	3L	21576033	21577219	-1	-	CR43939
FBgn0037786	106.967	-0.81108	0.204705	-3.96219	7.42667e-05	0.00460257	CG5361	3R	10073821	10075373	-1	-	CG5361
FBgn0015806	7523.54	-0.290963	0.073427	-3.96261	7.41346e-05	0.00460257	CG10539	3L	5797549	5810931	-1	RPS6-p70-protein kinase	S6k
FBgn0042129	772.853	0.570586	0.14415	3.95827	7.54931e-05	0.00465601	CG18806	2L	19965664	19966510	-1	Olfactory-specific 9	OS9
FBgn0036837	22820.5	-0.324502	0.0820004	-3.95732	7.5794e-05	0.00465601	CG18135	3L	18990026	18998283	-1	-	CG18135
FBgn0058298	114.951	0.842147	0.213343	3.94739	7.90086e-05	0.00483229	CG40298	3L	23726829	23727989	1	-	CG40298
FBgn0050015	19991.5	-0.380285	0.0964002	-3.94485	7.98492e-05	0.00486247	CG30015	2R	10839102	10874771	-1	-	CG30015
FBgn0003495	2343.18	0.359965	0.0913525	3.9404	8.1346e-05	0.00493217	CG6134	3R	27064990	27070070	-1	spatzle	spz
FBgn0000577	471.887	-0.553722	0.141022	-3.92648	8.61969e-05	0.00520377	CG9015	2R	11524006	11528210	-1	engrailed	en
FBgn0086056	2340.8	-0.429496	0.109434	-3.92469	8.68427e-05	0.00522025	CR34685	3R	11222841	11222924	1	-	snoRNA:Me18S-A425
FBgn0037602	371.885	0.651179	0.166012	3.92248	8.76434e-05	0.00524587	CG8021	3R	8651084	8651493	1	-	CG8021
FBgn0052284	49.2773	0.972472	0.248053	3.92041	8.83967e-05	0.00526844	CG32284	3L	3186664	3187245	1	-	CG32284
FBgn0034902	1580.67	0.830567	0.2121	3.91593	9.00582e-05	0.00534473	CG5532	2R	23752754	23753515	1	-	CG5532
FBgn0001075	770.347	0.598702	0.15294	3.91461	9.05494e-05	0.0053512	CG3352	2L	4198404	4221796	-1	fat	ft
FBgn0034031	3788.28	-0.261174	0.0667564	-3.91234	9.14063e-05	0.00537915	CG12963	2R	15555446	15562436	1	-	CG12963
FBgn0000339	1653.68	0.450203	0.115232	3.90693	9.34755e-05	0.0054779	CG5855	2L	16309292	16310726	-1	cornichon	cni
FBgn0020908	40461.9	0.611783	0.156816	3.90127	9.56898e-05	0.0055843	CG15848	2R	2932595	2968052	-1	Sarcoplasmic calcium-binding protein 1	Scp1
FBgn0083970	400.977	0.592027	0.15192	3.89697	9.74046e-05	0.00566078	CG34134	2L	8190297	8190781	-1	-	CG34134
FBgn0035711	561.275	0.400372	0.102819	3.89393	9.86317e-05	0.00570841	CG8519	3L	6704860	6709000	1	-	CG8519
FBgn0086901	6003.22	0.337819	0.0868269	3.89071	9.99495e-05	0.00576088	CG34389	3R	14391683	14481713	-1	crossveinless c	cv-c
FBgn0029084	1940.2	-0.462185	0.118861	-3.88844	0.000100892	0.00579135	CG6727	2R	22139935	22141364	1	gomdanji	gom
FBgn0052263	284.094	0.726938	0.187432	3.87841	0.000105141	0.00601064	CG32263	3L	3810312	3811114	-1	-	CG32263
FBgn0000094	4845.87	0.801212	0.206718	3.87587	0.000106246	0.00604909	CG1361	3R	30209948	30210382	1	Andropin	Anp
FBgn0039685	5419.15	-0.620722	0.160215	-3.87432	0.000106924	0.00606306	CG7592	3R	29716254	29716896	-1	Odorant-binding protein 99b	Obp99b
FBgn0262738	16981.7	0.310907	0.0802763	3.87296	0.000107522	0.00607237	CG3620	X	4322626	4365408	1	no receptor potential A	norpA
FBgn0033879	5993.34	-0.405404	0.104725	-3.87111	0.000108339	0.00609395	CG6543	2R	13852947	13854331	-1	-	CG6543
FBgn0262719	490.555	0.419453	0.108434	3.86829	0.000109599	0.00611571	CG43163	3L	8472807	8507146	-1	-	CG43163
FBgn0051719	1546.4	0.437432	0.113066	3.86883	0.000109361	0.00611571	CG31719	2L	10463340	10474349	-1	RluA-1	RluA-1
FBgn0039704	158.158	-0.950275	0.247115	-3.84548	0.000120315	0.00666655	CG7802	3R	29819131	29825800	1	neyo	neo
FBgn0038880	241.587	0.65641	0.170706	3.84526	0.000120423	0.00666655	CG10823	3R	21276664	21293998	-1	SIFamide receptor	SIFaR
FBgn0002521	2203.76	0.362442	0.0942971	3.84362	0.000121233	0.00668501	CG17743	4	1172469	1181628	-1	pleiohomeotic	pho
FBgn0261808	3122.82	-0.320874	0.0836343	-3.83663	0.000124732	0.00682423	CG31299	3R	11197592	11208633	1	curled	cu
FBgn0036607	94.9059	0.880443	0.229458	3.83705	0.00012452	0.00682423	CG13059	3L	16323672	16324308	1	-	CG13059
FBgn0031638	2743.86	-0.413954	0.107981	-3.83357	0.000126299	0.00688303	CG11927	2L	4847766	4849499	1	-	CG11927
FBgn0085371	51.1373	1.11048	0.289855	3.83115	0.000127543	0.00690136	CG34342	3L	5503528	5510860	-1	-	CG34342
FBgn0052017	1341.77	0.474574	0.123877	3.83101	0.000127621	0.00690136	CG32017	4	1137830	1162158	-1	-	CG32017
FBgn0038451	1045.71	-0.553827	0.144799	-3.8248	0.000130879	0.00705038	CG14893	3R	16620778	16622702	1	-	CG14893
FBgn0050042	5761.39	-0.614634	0.160754	-3.82345	0.000131599	0.00706195	CG30042	2R	12378440	12379396	1	Cuticular protein 49Ab	Cpr49Ab
FBgn0035611	394.175	0.50459	0.132136	3.81872	0.000134146	0.00717118	CG13285	3L	5533968	5535759	-1	-	CG13285
FBgn0040816	1516.89	0.539796	0.141499	3.81483	0.000136276	0.00725732	CG12521	3L	11847383	11847803	-1	-	CG12521
FBgn0039510	536.888	-0.416883	0.109391	-3.81094	0.000138441	0.00734473	CG3339	3R	27294286	27322325	-1	-	CG3339
FBgn0035198	71743.8	-0.400715	0.105343	-3.80389	0.00014244	0.00745593	CG9133	3L	1252012	1255986	1	-	CG9133
FBgn0035197	71743.8	-0.400715	0.105343	-3.80389	0.00014244	0.00745593	CG9130	3L	1252012	1255986	1	-	CG9130
FBgn0039225	994.275	-0.352172	0.0925916	-3.8035	0.000142667	0.00745593	CG6892	3R	24788054	24797955	1	Ets96B	Ets96B
FBgn0259998	8543.55	0.426337	0.11209	3.80353	0.000142646	0.00745593	CG17571	2L	20255988	20257192	-1	-	CG17571
FBgn0266549	1274.22	0.400841	0.10542	3.80234	0.000143337	0.00746313	CR45102	X	3701857	3703285	1	-	CR45102
FBgn0266249	95.3613	-1.10399	0.291175	-3.79149	0.000149744	0.00770085	CR44944	3R	15038338	15039812	1	-	CR44944
FBgn0263111	5119.63	0.492972	0.130029	3.79125	0.00014989	0.00770085	CG43368	X	11931280	11985087	-1	cacophony	cac
FBgn0043536	431.911	-0.507629	0.133907	-3.7909	0.000150102	0.00770085	CG30150	2R	20548368	20550117	-1	Odorant-binding protein 57d	Obp57d
FBgn0034517	431.911	-0.507629	0.133907	-3.7909	0.000150102	0.00770085	CG18066	2R	20548368	20550117	-1	Cuticular protein 57A	Cpr57A
FBgn0036969	12188.3	-0.580421	0.153204	-3.78855	0.000151528	0.0077435	CG6663	3L	20320952	20322358	1	Serpin 77Bb	Spn77Bb
FBgn0051216	619.845	0.41866	0.110531	3.78771	0.000152039	0.0077435	CG31216	3R	19671450	19698742	1	Nicotinamide amidase	Naam
FBgn0264467	3040.74	0.282431	0.074626	3.78463	0.000153939	0.00781183	CR43875	3L	20315134	20317283	-1	-	CR43875
FBgn0053178	790.17	0.413511	0.109348	3.78161	0.000155816	0.00785022	CG33178	X	15082827	15084017	1	-	CG33178
FBgn0038481	1210.81	-0.501435	0.132578	-3.7822	0.000155449	0.00785022	CG17475	3R	17129339	17130426	-1	-	CG17475
FBgn0266257	88.5369	-0.776056	0.205384	-3.77857	0.000157733	0.00789329	CR44952	3R	28777212	28777850	1	-	CR44952
FBgn0036544	1195.99	0.419671	0.111069	3.77846	0.000157798	0.00789329	CG6114	3L	15900156	15924861	-1	sugar-free frosting	sff
FBgn0263200	6487.64	-0.39383	0.104622	-3.76433	0.000166995	0.00828599	CG9232	2L	6666264	6668033	-1	Galactose-1-phosphate uridylyltransferase	Galt
FBgn0039492	6635.9	-0.404135	0.10734	-3.76499	0.000166558	0.00828599	CG6051	3R	27124759	27151069	-1	-	CG6051
FBgn0036836	210.938	0.615398	0.163509	3.76369	0.000167424	0.00828599	CG11619	3L	18985905	18988323	-1	-	CG11619
FBgn0052369	3134.53	0.285796	0.0760494	3.75803	0.000171254	0.0084457	CG32369	3L	7777105	7809825	-1	-	CG32369
FBgn0264896	100.203	1.12559	0.299775	3.75479	0.000173486	0.00852578	CR44087	3R	21845453	21846711	1	-	CR44087
FBgn0053481	572.773	0.552729	0.14738	3.75036	0.000176583	0.00864765	CG33481	4	247124	253329	-1	dpr7	dpr7
FBgn0263767	379.998	0.876633	0.234025	3.74589	0.000179757	0.00865179	CR43684	3L	15062207	15062622	-1	-	CR43684
FBgn0037716	1941.07	-0.379937	0.101395	-3.74711	0.000178884	0.00865179	CG8273	3R	9578042	9581225	1	-	CG8273
FBgn0045468	100.122	1.1225	0.299652	3.74603	0.000179655	0.00865179	CG31335	3R	21845454	21846659	-1	Gustatory receptor 93d	Gr93d
FBgn0033787	4553.19	-0.499872	0.133322	-3.74935	0.000177296	0.00865179	CG13321	2R	12953112	12955712	1	-	CG13321
FBgn0039733	1345.42	-0.465209	0.124172	-3.74648	0.000179334	0.00865179	CG11504	3R	29997900	29999755	1	-	CG11504
FBgn0261990	6056.17	0.495738	0.132446	3.74296	0.000181867	0.00872338	CG42808	2R	13573618	13574257	-1	-	CG42808
FBgn0051380	834.325	-0.406124	0.108801	-3.73274	0.000189408	0.00905408	CG31380	3R	25787997	25789455	-1	-	CG31380
FBgn0039928	7886.6	0.404237	0.108453	3.72729	0.000193551	0.00922068	CG11059	4	1112874	1123357	-1	Calsyntenin-1	Cals
FBgn0038334	4075.24	-0.398179	0.106905	-3.72461	0.000195615	0.00928742	CG6130	3R	15381407	15382951	-1	heineken-cup	h-cup
FBgn0262815	34.0137	1.34877	0.362658	3.71912	0.000199915	0.00944753	CR43186	2R	15375834	15376481	-1	-	CR43186
FBgn0051144	6113.76	-0.43714	0.117582	-3.71774	0.000201011	0.00944753	CR31144	3R	11222414	11223029	-1	-	CR31144
FBgn0051706	500.249	0.50815	0.136665	3.71821	0.000200636	0.00944753	CG31706	2L	11529038	11531052	-1	-	CG31706
FBgn0264517	3659.82	-0.40824	0.109863	-3.71591	0.000202476	0.00946943	CR43916	3L	3940519	3941301	1	-	CR43916
FBgn0261630	36.8677	1.379	0.371153	3.71547	0.000202829	0.00946943	CG42713	2L	8891440	8892180	1	-	CG42713
FBgn0036020	2602.53	-0.348693	0.0938953	-3.71363	0.000204305	0.00947561	CG8336	3L	9628676	9631795	1	-	CG8336
FBgn0040505	2492.68	0.434409	0.116977	3.71362	0.000204315	0.00947561	CG8250	2R	16625293	16640011	-1	Alk	Alk
FBgn0085385	792.542	0.37121	0.0999836	3.71271	0.000205053	0.00947848	CG34356	3L	9908120	9967298	1	-	CG34356
FBgn0266275	797.815	0.404884	0.109087	3.71157	0.000205981	0.00948415	CR44960	X	15082616	15083753	-1	-	CR44960
FBgn0050269	2034.94	-0.517646	0.139494	-3.71089	0.00020653	0.00948415	CG30269	2R	22667939	22668848	1	-	CG30269
FBgn0051451	15384.1	-0.482669	0.130155	-3.70843	0.000208546	0.00954542	CR31451	3R	23983503	23985065	1	-	CR31451
FBgn0053107	268.488	0.678673	0.183319	3.70213	0.000213793	0.0097537	CG33107	3R	22583352	22584718	-1	-	CG33107
FBgn0000473	4709.24	-0.5844	0.158082	-3.69683	0.000218313	0.00992722	CG9438	2R	6779749	6781491	-1	Cytochrome P450-6a2	Cyp6a2
FBgn0040651	1406.86	-0.522578	0.14139	-3.69601	0.000219014	0.00992722	CG15458	X	20413652	20414199	-1	-	CG15458
FBgn0263407	131.291	0.8897	0.240785	3.695	0.000219887	0.00993466	CR43453	3R	21465701	21466492	1	-	CR43453
FBgn0029676	3410.41	-0.345059	0.0934798	-3.69126	0.000223144	0.0100494	CG2947	X	3789969	3792477	1	Hsc/Hsp70-interacting protein related	HIP-R
FBgn0013764	2151.99	-0.276653	0.0749856	-3.68941	0.000224771	0.010058	CG3924	2R	24031538	24033943	-1	Chip	Chi
FBgn0029897	27303.8	-0.294796	0.0798955	-3.68977	0.000224453	0.010058	CG3203	X	6741537	6744238	-1	Ribosomal protein L17	RpL17
FBgn0050008	19437.4	0.455138	0.123404	3.6882	0.000225847	0.0100739	CG30008	2R	9889878	9891141	1	-	CG30008
FBgn0262543	146.582	-0.602863	0.163614	-3.68466	0.000229007	0.0101824	CR43097	2L	19910648	19911811	-1	-	CR43097
FBgn0035971	374.853	0.702867	0.190945	3.68099	0.000232334	0.0102667	CG4477	3L	9250225	9251338	1	-	CG4477
FBgn0011288	3726.6	0.343019	0.0931877	3.68095	0.000232368	0.0102667	CG40452	3L	24074180	24299205	1	Synaptosomal-associated protein 25kDa	Snap25
FBgn0010053	5540.07	-0.512611	0.139349	-3.67861	0.000234505	0.0103285	CG15101	2R	18853434	18855087	-1	Juvenile hormone epoxide hydrolase 1	Jheh1
FBgn0085405	4396.65	-0.330127	0.0898417	-3.67454	0.000238275	0.0104617	CG34376	3R	22448099	22460749	1	-	CG34376
FBgn0040281	630.21	0.442349	0.120415	3.67354	0.000239211	0.01047	CG1200	3L	1196317	1199339	1	APP-like protein interacting protein 1	Aplip1
FBgn0015299	548.574	0.46494	0.126669	3.67051	0.000242063	0.0105508	CG8396	2L	8211347	8211938	1	Single stranded-binding protein c31A	Ssb-c31a
FBgn0015320	6456.28	-0.275431	0.0750774	-3.66863	0.00024385	0.0105508	CG6720	2L	10765010	10768006	-1	Ubiquitin conjugating enzyme 2	Ubc2
FBgn0085339	29862.4	-0.290894	0.0792973	-3.6684	0.000244071	0.0105508	CG34310	2L	6663664	6674780	1	-	CG34310
FBgn0000392	29862.4	-0.290894	0.0792973	-3.6684	0.000244071	0.0105508	CG11181	2L	6663664	6674780	1	cup	cup
FBgn0265579	207.875	0.695791	0.189925	3.6635	0.000248793	0.0107218	CG44406	2L	16981867	16982301	-1	-	CG44406
FBgn0031424	1651.49	0.35956	0.0981685	3.66269	0.000249582	0.0107228	CG9887	2L	2391660	2410662	1	Vesicular glutamate transporter	VGlut
FBgn0004435	7464.89	0.327433	0.0895158	3.65783	0.00025436	0.0108947	CG17759	2R	12612740	12623197	1	G protein alpha q subunit	Galphaq
FBgn0005670	404.563	-0.538986	0.147467	-3.65496	0.000257223	0.0109837	CG3656	X	2159145	2162180	-1	Cytochrome P450-4d1	Cyp4d1
FBgn0037186	1273.56	-0.429935	0.117661	-3.65402	0.000258169	0.0109906	CG11241	3L	22733152	22738420	-1	-	CG11241
FBgn0037069	140.875	-0.957723	0.262311	-3.65109	0.000261126	0.0110828	CG7658	3L	21300580	21301171	1	Cuticular protein 78Cc	Cpr78Cc
FBgn0053192	1370.75	-0.531239	0.145559	-3.64963	0.000262616	0.0111102	CG33192	3R	20534962	20535301	1	Metallothionein D	MtnD
FBgn0040070	4282.08	0.447333	0.122594	3.64891	0.000263357	0.0111102	CG31884	2L	9613166	9616404	1	thioredoxin-2	Trx-2
FBgn0033447	879.679	-0.451029	0.123658	-3.64738	0.000264933	0.0111431	CG1625	2R	9823082	9827206	-1	dilatory	dila
FBgn0260859	2261.58	-0.373885	0.10259	-3.64446	0.000267956	0.0112365	CG3911	3L	9438482	9442267	-1	BET3 ortholog (S. cerevisiae)	Bet3
FBgn0039568	322.868	-0.605094	0.166169	-3.64145	0.00027111	0.0112689	CG4815	3R	27989699	27990751	-1	-	CG4815
FBgn0051207	550.596	0.524503	0.143984	3.64279	0.000269694	0.0112689	CG31207	3R	21046032	21047027	-1	-	CG31207
FBgn0260799	2598.24	0.34128	0.0937217	3.64142	0.000271143	0.0112689	CG17484	2R	4595288	4609492	1	Adherens junction protein p120	p120ctn
FBgn0020910	56636.1	-0.302799	0.0833247	-3.63397	0.000279098	0.0115311	CG4863	3R	11221894	11225173	1	Ribosomal protein L3	RpL3
FBgn0040020	380.621	0.610508	0.167971	3.6346	0.000278417	0.0115311	CG17397	3L	25114924	25115946	-1	Mediator complex subunit 21	MED21
FBgn0038290	734.21	-0.689856	0.189944	-3.63189	0.000281354	0.0115901	CG6912	3R	15135138	15137004	-1	-	CG6912
FBgn0050022	1035.89	-0.294201	0.081023	-3.63108	0.000282236	0.0115924	CG30022	2R	11387160	11388779	-1	-	CG30022
FBgn0263841	294.093	0.793199	0.218528	3.62974	0.000283711	0.0116189	CG43702	3L	21298675	21299063	1	-	CG43702
FBgn0263083	1828.86	0.705503	0.19446	3.62802	0.000285603	0.0116623	CG43351	2R	19030009	19030250	1	-	CG43351
FBgn0063497	5247.44	-0.406788	0.112157	-3.62697	0.000286772	0.011676	CG17524	2R	18400713	18401467	1	Glutathione S transferase E3	GstE3
FBgn0266361	148.587	-0.65073	0.179603	-3.62316	0.000291022	0.0118147	CR45009	X	23007672	23009452	1	-	CR45009
FBgn0034541	251.933	0.59346	0.16384	3.62219	0.000292116	0.0118248	CG13437	2R	20661585	20662595	1	-	CG13437
FBgn0032151	4793.57	0.419626	0.115943	3.61924	0.000295465	0.0118916	CG4128	2L	9793317	9886250	-1	nicotinic Acetylcholine Receptor alpha6	nAChRalpha6
FBgn0033133	582.579	0.468858	0.129533	3.6196	0.00029506	0.0118916	CG12841	2R	7042656	7044710	1	Tetraspanin 42Ek	Tsp42Ek
FBgn0038583	1014.98	-0.429213	0.118666	-3.61698	0.000298056	0.0119274	CG7183	3R	18218147	18220699	-1	-	CG7183
FBgn0026592	1384.72	0.412685	0.114093	3.61709	0.000297933	0.0119274	CG1079	3L	3892574	3894833	1	Fire exit	Fie
FBgn0085364	10440.5	1.31613	0.36449	3.61087	0.000305167	0.0121425	CR34335	X	3545862	3546110	-1	-	CR34335
FBgn0034628	1936.27	-0.441662	0.122314	-3.61087	0.000305167	0.0121425	CG9707	2R	21386309	21389276	1	acyl-Coenzyme A oxidase at 57D proximal	Acox57D-p
FBgn0038207	89.5813	0.779535	0.216068	3.60782	0.00030878	0.0122169	CG14356	3R	14130680	14132072	-1	-	CG14356
FBgn0030073	581.173	-0.654674	0.181427	-3.60847	0.000308003	0.0122169	CG10962	X	8972908	8974255	-1	-	CG10962
FBgn0263525	1512.04	0.392061	0.108779	3.60422	0.000313097	0.0123106	CR43510	3R	15836287	15836354	-1	mir-4911 stem loop	mir-4911
FBgn0002906	1520.23	-0.379262	0.105242	-3.60372	0.00031369	0.0123106	CG6920	3R	11736810	11741783	-1	Bloom syndrome helicase ortholog	Blm
FBgn0031249	5396.49	0.420007	0.116551	3.60365	0.000313785	0.0123106	CG11911	2L	320279	321248	-1	-	CG11911
FBgn0034928	190.036	0.913388	0.25364	3.60112	0.000316845	0.0123959	CG13562	2R	23903750	23905269	1	-	CG13562
FBgn0038718	2588.02	-0.489541	0.136008	-3.59935	0.000319019	0.0124462	CG17752	3R	19610225	19612437	1	-	CG17752
FBgn0265445	163.614	0.848399	0.236521	3.587	0.000334511	0.0130143	CR44345	2L	17354877	17355523	1	-	CR44345
FBgn0035922	28506	0.41076	0.114555	3.58571	0.000336162	0.0130424	CG6486	3L	8647145	8651011	1	Peroxin 7	Pex7
FBgn0000121	28492.5	0.410651	0.114576	3.5841	0.000338239	0.0130867	CG5962	3L	8647261	8648936	-1	Arrestin 2	Arr2
FBgn0030595	67.2215	1.21088	0.338393	3.57833	0.0003458	0.0133057	CG14406	X	14909873	14910845	-1	-	CG14406
FBgn0036342	188.362	0.567759	0.158664	3.57837	0.00034575	0.0133057	CG11279	3L	13046977	13048919	1	-	CG11279
FBgn0264563	1075.51	0.451728	0.126283	3.57711	0.000347411	0.0133311	CG43935	3R	27065436	27065807	1	-	CG43935
FBgn0014396	4751.43	-0.32007	0.0895161	-3.57556	0.000349477	0.0133737	CG3234	2L	3493986	3508119	-1	timeless	tim
FBgn0031654	3960.57	-1.21185	0.339239	-3.57226	0.000353918	0.0135067	CG8869	2L	4952243	4953136	-1	Jonah 25Bii	Jon25Bii
FBgn0261817	72.2014	1.03389	0.289759	3.56811	0.000359568	0.0136851	CG42759	3R	10143070	10143483	1	-	CG42759
FBgn0031418	9193.48	-0.409295	0.114925	-3.56141	0.000368869	0.014001	CG3609	2L	2372455	2374627	-1	-	CG3609
FBgn0038674	157.001	0.652715	0.183554	3.55598	0.000376569	0.0142547	CG14285	3R	19025099	19026203	1	-	CG14285
FBgn0020277	117.993	0.705262	0.198663	3.55004	0.000385176	0.0145412	CG8807	3L	19604398	19606090	-1	lush	lush
FBgn0262789	51.6498	-0.950121	0.267843	-3.5473	0.000389197	0.0146064	CR43170	3L	27170036	27170567	1	-	CR43170
FBgn0036876	3011.74	0.301406	0.0849813	3.54674	0.000390031	0.0146064	CG9451	3L	19498197	19500798	-1	-	CG9451
FBgn0053170	3624.4	0.427577	0.120521	3.54773	0.000388561	0.0146064	CG33170	3L	22864600	22867535	1	-	CG33170
FBgn0038432	370.57	0.388006	0.109548	3.54189	0.000397271	0.0148378	CG14883	3R	16456052	16458233	1	-	CG14883
FBgn0000279	60.6415	1.23126	0.347818	3.53995	0.000400208	0.0149077	CG1373	3R	30216484	30216938	1	Cecropin C	CecC
FBgn0051008	2453.81	-0.410839	0.116119	-3.53807	0.00040306	0.0149742	CG31008	3R	30989478	30990006	-1	-	CG31008
FBgn0037676	797.547	0.406072	0.114864	3.53524	0.000407403	0.0150955	CG8861	3R	9293642	9328511	-1	-	CG8861
FBgn0041194	5428.24	0.393608	0.111372	3.53416	0.000409078	0.0151175	CG10078	3L	6911999	6914876	-1	Phosphoribosylamidotransferase 2	Prat2
FBgn0261995	2330	-0.348544	0.0987345	-3.53012	0.000415377	0.0152713	CG42813	3R	27227440	27228522	-1	-	CG42813
FBgn0054040	4695.47	-0.71196	0.201683	-3.53009	0.000415419	0.0152713	CG34040	2R	21832501	21833551	-1	-	CG34040
FBgn0265314	303.903	-0.44957	0.12753	-3.52521	0.000423144	0.0155088	CR44287	3R	27318328	27319246	1	-	CR44287
FBgn0032943	497.698	0.414658	0.117646	3.52462	0.000424094	0.0155088	CG8666	2L	21344607	21358271	1	Tetraspanin 39D	Tsp39D
FBgn0058232	1490.99	-0.357402	0.101458	-3.52265	0.000427256	0.0155837	CG41056	3R	2554124	2744070	-1	-	CG41056
FBgn0052791	11609.7	1.22298	0.347548	3.51887	0.00043339	0.0157664	CG32791	X	3507245	3571649	-1	-	CG32791
FBgn0262877	86.7984	0.957277	0.272102	3.51808	0.000434676	0.0157722	CG43232	2L	6932121	6932552	1	-	CG43232
FBgn0003885	14563.1	-0.263563	0.0749587	-3.51611	0.000437911	0.0158485	CG2512	3R	7530753	7532732	1	alpha-Tubulin at 84D	alphaTub84D
FBgn0031545	46550.9	-0.356373	0.101488	-3.51146	0.000445645	0.0160869	CG3213	2L	3517273	3519651	-1	-	CG3213
FBgn0030101	4349.75	0.287698	0.0820096	3.5081	0.000451319	0.0162498	CG12118	X	9194750	9196414	-1	-	CG12118
FBgn0037410	113.208	0.723569	0.206393	3.50578	0.000455265	0.0163498	CG1148	3R	6209373	6213493	1	Osiris 2	Osi2
FBgn0250836	3376.36	-0.346453	0.0989257	-3.50215	0.00046152	0.0164945	CG8628	3L	7130874	7131505	1	-	CG8628
FBgn0039115	693.931	0.373977	0.106787	3.50208	0.000461648	0.0164945	CG10214	3R	23766519	23767488	-1	-	CG10214
FBgn0264086	30064.7	-0.399994	0.114244	-3.50123	0.000463116	0.0165049	CG43755	2L	325522	329761	-1	-	CG43755
FBgn0037250	608.422	0.345621	0.0988119	3.49777	0.00046917	0.0166782	CG1074	3R	4433965	4436175	1	-	CG1074
FBgn0028406	398.371	0.448786	0.128387	3.49558	0.000473039	0.0166886	CG9414	2L	13283912	13286462	-1	DNA fragmentation factor-related protein 4	Drep-4
FBgn0038126	347.482	-0.592963	0.169615	-3.49593	0.000472405	0.0166886	CG8483	3R	13208754	13214465	-1	-	CG8483
FBgn0032495	3063.51	-0.277538	0.0793807	-3.49629	0.00047178	0.0166886	CG16820	2L	13246232	13250189	1	-	CG16820
FBgn0029722	4193.03	-0.392734	0.112375	-3.49486	0.000474308	0.0166914	CG7024	X	4705309	4707504	1	-	CG7024
FBgn0265339	140.502	0.756947	0.216657	3.49375	0.00047629	0.0167114	CR44293	2R	9861145	9861545	1	-	CR44293
FBgn0050045	55.8404	1.23331	0.353061	3.4932	0.000477265	0.0167114	CG30045	2R	12376626	12377378	1	Cuticular protein 49Aa	Cpr49Aa
FBgn0015039	7233.28	-0.701583	0.200939	-3.49152	0.000480272	0.0167748	CG4486	2R	7130277	7132139	-1	Cytochrome P450-9b2	Cyp9b2
FBgn0266419	57.7249	-1.0321	0.295831	-3.48881	0.000485173	0.0169038	CR45059	X	20739538	20740308	1	-	CR45059
FBgn0259968	91995	0.5736	0.164568	3.48549	0.000491231	0.0170301	CG42478	2R	25172245	25172695	-1	Seminal fluid protein 60F	Sfp60F
FBgn0038462	751.148	0.371001	0.106424	3.48607	0.000490175	0.0170301	CG17556	3R	16994542	16996071	-1	-	CG17556
FBgn0033818	5646.13	-0.35201	0.101061	-3.48316	0.000495538	0.0170948	CG4712	2R	13248894	13251724	-1	-	CG4712
FBgn0040732	25958.1	-0.417598	0.119869	-3.48378	0.000494389	0.0170948	CG16926	2R	19500295	19501418	-1	-	CG16926
FBgn0262990	78.6777	0.952084	0.273538	3.48063	0.000500244	0.0172095	CR43298	X	4001210	4001607	-1	-	CR43298
FBgn0033629	34.5707	1.03895	0.298632	3.47905	0.000503195	0.0172095	CG9033	2R	11377193	11379177	-1	Tetraspanin 47F	Tsp47F
FBgn0260747	12900	0.243513	0.0700398	3.47679	0.000507464	0.0172095	CG5010	X	17149001	17150647	1	-	CG5010
FBgn0262880	128.55	0.833234	0.239579	3.47791	0.000505339	0.0172095	CG43235	2L	7693030	7693821	1	-	CG43235
FBgn0262599	3455.47	0.479798	0.137991	3.47703	0.000506997	0.0172095	CG43129	2L	10850141	10854604	1	-	CG43129
FBgn0259110	4350.86	0.344214	0.0989785	3.47767	0.000505798	0.0172095	CG42252	X	15946936	15973159	-1	mind-meld	mmd
FBgn0039218	259.133	0.750692	0.215875	3.47744	0.000506232	0.0172095	CG13628	3R	24717511	24717998	1	Rpb10	Rpb10
FBgn0003256	1964.17	0.357782	0.102956	3.47512	0.000510634	0.0172752	CG12559	2R	1071462	1125927	1	rolled	rl
FBgn0035993	1324.91	-0.459296	0.132229	-3.47349	0.000513746	0.0173386	CG3891	3L	9440056	9442267	-1	Nuclear factor Y-box A	Nf-YA
FBgn0261989	3382.01	-0.476314	0.137304	-3.46905	0.000522298	0.0175849	CG42807	2R	13570595	13572759	-1	-	CG42807
FBgn0025621	1352.66	-0.41322	0.119164	-3.46765	0.000525032	0.0176345	CG16989	X	793147	797061	1	-	CG16989
FBgn0003884	78606.3	-0.310482	0.0895649	-3.46656	0.000527165	0.0176638	CG1913	3R	7086599	7088839	1	alpha-Tubulin at 84B	alphaTub84B
FBgn0029501	6020.78	-0.33458	0.0965605	-3.46498	0.000530269	0.0177254	CG13580	2R	24494518	24497024	1	Caldesmon-related protein	Crtp
FBgn0037755	908.176	0.325487	0.0939991	3.46266	0.000534866	0.0178365	CG12945	3R	9788852	9791221	-1	-	CG12945
FBgn0019661	44193.6	0.535973	0.154903	3.46005	0.000540083	0.0179677	CR32777	X	3857230	3862697	-1	RNA on the X 1	roX1
FBgn0265538	299.259	-0.857706	0.247996	-3.45855	0.000543083	0.0180053	CR44388	2R	17187504	17187695	-1	-	CR44388
FBgn0040650	211.266	0.623571	0.180316	3.45821	0.000543784	0.0180053	CG15456	X	20426431	20427042	-1	-	CG15456
FBgn0030033	5923.14	-0.323162	0.093491	-3.45661	0.000547021	0.0180697	CG1387	X	8385781	8389504	1	-	CG1387
FBgn0036769	1167.09	0.478539	0.138495	3.45528	0.000549713	0.0180734	CG5492	3L	17891820	17895862	-1	Tetraspanin 74F	Tsp74F
FBgn0024288	409.662	-0.645988	0.186955	-3.45531	0.000549657	0.0180734	CG15552	3R	31065253	31083407	1	Sox100B	Sox100B
FBgn0264471	104.686	0.723072	0.209425	3.45265	0.000555106	0.018208	CR43879	3L	4703378	4703979	1	-	CR43879
FBgn0051901	2629.48	0.362908	0.105253	3.44795	0.000564861	0.0184847	CG31901	2L	8352187	8355172	1	Mucin related 29B	Mur29B
FBgn0033463	25180.9	0.351995	0.102117	3.44698	0.000566898	0.0185081	CG1513	2R	9882572	9891689	-1	-	CG1513
FBgn0036519	744.856	-0.370475	0.107514	-3.44585	0.000569265	0.0185383	CG7650	3L	15608707	15610386	-1	-	CG7650
FBgn0011725	27764.7	-0.338173	0.0981554	-3.44528	0.000570471	0.0185383	CG31137	3R	24196893	24221965	-1	twin	twin
FBgn0024913	716.116	0.393761	0.114343	3.44369	0.000573825	0.0186042	CG11062	4	1077331	1084796	-1	Activin-beta	Actbeta
FBgn0264006	4141.14	0.358803	0.104278	3.44084	0.000579904	0.0186762	CG43749	3L	13867414	13903236	-1	dyschronic	dysc
FBgn0085237	775.145	0.437451	0.127102	3.44173	0.000578013	0.0186762	CG34208	2R	22333126	22333505	1	-	CG34208
FBgn0031033	287.727	-0.546779	0.158911	-3.44078	0.000580049	0.0186762	CG14219	X	19587348	19590170	-1	-	CG14219
FBgn0051460	172.525	0.562409	0.163646	3.43673	0.000588779	0.0188706	CG31460	3R	8562673	8563445	1	-	CG31460
FBgn0266347	1336.15	0.367206	0.106847	3.43675	0.000588736	0.0188706	CG12414	3L	23206669	23287448	1	nicotinic Acetylcholine Receptor alpha4	nAChRalpha4
FBgn0030090	571.272	0.341028	0.0993558	3.43239	0.000598279	0.0191313	CG12664	X	9121973	9135099	-1	forked end	fend
FBgn0039470	430.276	-0.792281	0.230881	-3.43155	0.00060014	0.0191471	CG6296	3R	27003236	27005469	-1	-	CG6296
FBgn0028663	5386.73	0.364744	0.106348	3.42971	0.00060422	0.0192334	CG7625	3L	21539862	21541215	1	Vacuolar H[+] ATPase M9.7 subunit b	VhaM9.7-b
FBgn0040475	1434.78	-0.335209	0.0979908	-3.42082	0.000624317	0.0196499	CG6757	3L	9710422	9713827	-1	SH3PX1 ortholog (H. sapiens)	SH3PX1
FBgn0038803	3089.54	-0.302092	0.0882806	-3.42195	0.000621734	0.0196499	CG5191	3R	20560865	20573000	1	-	CG5191
FBgn0037376	1863.63	0.369857	0.108069	3.42241	0.000620681	0.0196499	CG2051	3R	5787337	5789384	-1	-	CG2051
FBgn0250839	265.768	0.616291	0.180054	3.4228	0.000619786	0.0196499	CG2016	3R	4956999	4961351	-1	-	CG2016
FBgn0015278	6980.26	-0.25785	0.0753715	-3.42105	0.000623796	0.0196499	CG11621	3L	11774650	11790013	-1	Phosphotidylinositol 3 kinase 68D	Pi3K68D
FBgn0000045	164508	-0.397359	0.116239	-3.41848	0.000629724	0.0197756	CG7478	3L	21985210	21987190	1	Actin 79B	Act79B
FBgn0264607	6655.12	0.250319	0.0732766	3.41608	0.000635303	0.0199061	CG18069	4	1035288	1053703	-1	Calcium/calmodulin-dependent protein kinase II	CaMKII
FBgn0039754	5424.43	-0.31921	0.0934712	-3.41506	0.000637673	0.0199305	CG9747	3R	30185423	30191252	-1	-	CG9747
FBgn0039408	120.87	-0.729096	0.213528	-3.41453	0.000638927	0.0199305	CG14551	3R	26061268	26063011	-1	-	CG14551
FBgn0033979	61.7632	0.896045	0.262693	3.411	0.000647245	0.0201452	CG10243	2R	14877786	14879752	1	Cyp6a19	Cyp6a19
FBgn0261090	12636	0.391896	0.114952	3.40923	0.000651477	0.0202319	CG42333	3L	15014695	15064977	-1	Synaptotagmin beta	Sytbeta
FBgn0031946	10348.1	-0.424187	0.124476	-3.40777	0.000654968	0.0202953	CG7164	2L	7781465	7782760	1	-	CG7164
FBgn0265000	288.416	-0.555611	0.163082	-3.40693	0.000656977	0.0203126	CR44151	2L	16628752	16629173	-1	-	CR44151
FBgn0052657	1786.86	0.625325	0.183671	3.40459	0.000662627	0.0203766	CR32657	X	12087211	12087695	1	-	CR32657
FBgn0028949	267.661	0.618852	0.181851	3.40307	0.000666321	0.0203766	CG15254	2L	15613905	15614828	-1	-	CG15254
FBgn0263116	2118.67	0.588257	0.172821	3.40386	0.000664407	0.0203766	CG15113	2R	19022325	19032642	-1	5-hydroxytryptamine (serotonin) receptor 1B	5-HT1B
FBgn0026206	13153.3	0.28652	0.0841826	3.40355	0.000665153	0.0203766	CG12218	X	9163255	9189309	1	mei-P26	mei-P26
FBgn0032726	1909.87	-0.403447	0.11847	-3.40547	0.000660514	0.0203766	CG10621	2L	18952206	18954431	-1	-	CG10621
FBgn0046776	256.754	0.634531	0.186709	3.3985	0.000677574	0.0205494	CR14033	2L	5242699	5244239	1	-	CR14033
FBgn0259985	977.517	0.486852	0.143276	3.39799	0.000678831	0.0205494	CG8889	2R	12025614	12027707	-1	Metallophosphoesterase	Mppe
FBgn0036494	388.488	0.406818	0.119774	3.39653	0.000682453	0.0205494	CG7250	3L	15336692	15344315	1	Toll-6	Toll-6
FBgn0004876	9458.54	-0.233236	0.0686327	-3.39833	0.000677983	0.0205494	CG6027	3R	19044882	19094270	-1	center divider	cdi
FBgn0052581	4660.19	-0.250368	0.0737354	-3.3955	0.000685039	0.0205494	CG32581	X	15796908	15799162	-1	-	CG32581
FBgn0030274	1488.58	-0.266429	0.0784232	-3.39732	0.000680494	0.0205494	CG1908	X	11149323	11152592	1	l(3)mbt interacting protein 1	Lint-1
FBgn0038347	20501.7	-0.474613	0.139712	-3.39708	0.00068108	0.0205494	CG18522	3R	15532137	15537292	-1	-	CG18522
FBgn0035529	3429.73	-0.47984	0.141319	-3.39544	0.000685175	0.0205494	CG1319	3L	4292482	4293432	1	-	CG1319
FBgn0039958	931.927	0.360228	0.106045	3.39692	0.000681482	0.0205494	CG12567	2L	23161122	23174484	-1	-	CG12567
FBgn0032286	487.658	-0.544948	0.160584	-3.39353	0.000689972	0.020649	CG7300	2L	10695000	10698043	-1	-	CG7300
FBgn0264001	4966.53	0.329288	0.0971185	3.39058	0.000697456	0.0208285	CG43744	3L	13521907	13803400	-1	bruno-3	bru-3
FBgn0038516	953.251	-0.474704	0.140039	-3.3898	0.000699424	0.0208428	CG5840	3R	17534815	17537136	1	Pyrroline-5-carboxylate reductase-like 2	P5cr-2
FBgn0052068	2157.32	0.311793	0.092058	3.38692	0.000706822	0.0210186	CG32068	3L	10663376	10664435	1	-	CG32068
FBgn0025185	231.958	-0.605105	0.178715	-3.38586	0.000709553	0.0210551	CG1605	2R	7510622	7512749	-1	az2	az2
FBgn0038488	13034.6	-0.361255	0.106774	-3.38335	0.000716067	0.0212035	CG11896	3R	17144475	17149412	-1	mann-cup	m-cup
FBgn0085194	62.4407	0.873632	0.258363	3.38141	0.000721147	0.0213088	CG34165	2L	14713750	14714526	1	-	CG34165
FBgn0035582	77.2378	-1.02485	0.303346	-3.37847	0.000728902	0.0214926	CG13705	3L	4896864	4898470	1	-	CG13705
FBgn0039347	3268.48	-0.363217	0.107558	-3.37692	0.000733017	0.0215233	CG5071	3R	25618414	25620679	1	-	CG5071
FBgn0259956	175.411	0.887596	0.262821	3.3772	0.000732291	0.0215233	CG42466	2L	3700674	3701092	1	Seminal fluid protein 24C1	Sfp24C1
FBgn0037923	169.795	0.568306	0.168485	3.37305	0.000743407	0.0217828	CG6813	3R	11625051	11626638	-1	-	CG6813
FBgn0261506	159.867	0.655119	0.194388	3.37016	0.000751235	0.0219662	CG42654	3L	19953794	19954526	-1	-	CG42654
FBgn0261602	34178.9	-0.271876	0.080701	-3.36893	0.000754618	0.0220191	CG1263	3L	2587456	2588883	1	Ribosomal protein L8	RpL8
FBgn0040734	92.7785	1.10953	0.330081	3.36137	0.000775557	0.0225831	CG15065	2R	18389959	18390242	1	-	CG15065
FBgn0039114	11920.7	-0.426631	0.127045	-3.35812	0.000784755	0.0228035	CG10374	3R	23763857	23766662	1	Lipid storage droplet-1	Lsd-1
FBgn0052819	3993.69	-0.372416	0.110951	-3.35657	0.000789158	0.0228839	CG32819	X	21617889	21621104	-1	-	CG32819
FBgn0023529	10129.8	-0.275806	0.0821847	-3.35593	0.000790998	0.0228899	CG2918	X	2271008	2275068	-1	-	CG2918
FBgn0262787	2827.07	-0.46207	0.137753	-3.35433	0.000795569	0.0229629	CG43168	3L	6275787	6277035	1	-	CG43168
FBgn0029994	9634.98	-0.369615	0.11021	-3.35373	0.000797311	0.0229629	CG2254	X	8078350	8081605	-1	-	CG2254
FBgn0034321	669.198	0.356382	0.106277	3.35334	0.000798438	0.0229629	CG14502	2R	18288696	18294712	1	-	CG14502
FBgn0263039	688.846	0.563837	0.168397	3.34826	0.000813214	0.0233399	CR43334	3L	628435	643900	1	-	CR43334
FBgn0010409	35018.7	-0.342583	0.102362	-3.34678	0.000817572	0.023417	CG6510	2R	17546406	17547462	-1	Ribosomal protein L18A	RpL18A
FBgn0067905	420.692	0.800482	0.239259	3.34567	0.000820829	0.0234623	CG33990	2R	20870392	20870678	1	Immune induced molecule 14	IM14
FBgn0035896	1394.95	0.389449	0.116498	3.34295	0.00082892	0.0236453	CG6983	3L	8443042	8449377	-1	-	CG6983
FBgn0265070	491.638	-0.531898	0.159251	-3.34	0.000837778	0.0238486	CR44181	2L	10695058	10698195	1	-	CR44181
FBgn0029915	53.8664	0.77448	0.231919	3.33945	0.000839452	0.0238486	CG14434	X	6851909	6867194	-1	-	CG14434
FBgn0038842	1794.08	0.309929	0.0929091	3.33583	0.000850464	0.0240153	CG5630	3R	20914296	20929213	1	hadley	hdly
FBgn0025712	2166.03	0.378171	0.113352	3.33626	0.000849145	0.0240153	CG13920	3L	1648635	1651501	1	-	CG13920
FBgn0261789	936.836	0.345643	0.10361	3.33601	0.000849894	0.0240153	CG1249	3R	6345000	6345911	-1	Small ribonucleoprotein particle protein SmD2	SmD2
FBgn0031065	546.164	0.405959	0.121769	3.33385	0.000856515	0.0241375	CG14234	X	19735570	19740456	1	-	CG14234
FBgn0264867	37.6339	-0.965641	0.290029	-3.32946	0.00087014	0.0243648	CR44058	2L	4241070	4242397	1	-	CR44058
FBgn0053105	5907.1	-0.35252	0.105893	-3.32903	0.000871503	0.0243648	CG33105	3R	9687402	9692794	-1	p24-related-2	p24-2
FBgn0052119	9441.47	-0.39311	0.118086	-3.32901	0.000871537	0.0243648	CG32119	3L	13246864	13248702	-1	-	CG32119
FBgn0033153	779.079	-0.32099	0.0963864	-3.33024	0.000867708	0.0243648	CG11086	2R	7249161	7250655	1	Gadd45	Gadd45
FBgn0086042	5254.42	-0.489252	0.147082	-3.32639	0.000879789	0.0243798	CR34671	X	1482559	1482629	-1	-	snoRNA:Me28S-G980
FBgn0044508	5255.82	-0.489265	0.1471	-3.32608	0.000880779	0.0243798	CR32807	X	1482492	1482590	-1	snoRNA:M	snoRNA:M
FBgn0033010	1973.46	0.315386	0.0947782	3.32763	0.000875893	0.0243798	CG3136	2R	5144733	5154756	1	Atf6	Atf6
FBgn0003380	15364.3	0.386192	0.116105	3.32624	0.000880248	0.0243798	CG12348	X	17924307	18063245	-1	Shaker	Sh
FBgn0263831	100.509	-0.678685	0.204029	-3.32641	0.000879724	0.0243798	CG10670	3L	5149849	5152376	-1	XPG-like endonuclease	Gen
FBgn0264840	410.533	0.459725	0.138329	3.32341	0.000889239	0.0245028	CR44048	3R	20878405	20879384	-1	-	CR44048
FBgn0036926	1025.17	0.487032	0.146551	3.32329	0.000889612	0.0245028	CG7646	3L	19991887	19996269	1	-	CG7646
FBgn0014903	2002.89	-0.433291	0.130412	-3.32248	0.000892219	0.0245028	CG14630	X	1031505	1033165	1	-	CG14630
FBgn0036310	3191.02	-0.422678	0.127217	-3.3225	0.000892148	0.0245028	CG10969	3L	12778750	12781097	-1	-	CG10969
FBgn0033886	7765.48	-0.233599	0.0703997	-3.31818	0.000906054	0.024834	CG13349	2R	13958545	13960404	-1	Regulatory particle non-ATPase 13	Rpn13
FBgn0266692	585.724	0.370144	0.111619	3.31614	0.000912702	0.0249543	CR45182	3L	25843821	25844502	1	-	CR45182
FBgn0052537	817.454	-0.561357	0.169301	-3.31574	0.000914006	0.0249543	CG32537	X	19273349	19276539	-1	-	CG32537
FBgn0265318	179.16	0.562586	0.169782	3.31358	0.000921097	0.025099	CR44291	3R	8562828	8563798	-1	-	CR44291
FBgn0053198	479.431	0.468176	0.141397	3.31107	0.000929398	0.025276	CG33198	2R	18277439	18278762	1	presenilin enhancer	pen-2
FBgn0052473	8215.15	-0.247419	0.0749026	-3.3032	0.000955873	0.0259457	CG32473	3R	13302648	13312785	1	-	CG32473
FBgn0266202	219.544	-0.494079	0.149762	-3.29909	0.000969972	0.0261591	CR44897	2L	1381211	1382796	1	-	CR44897
FBgn0035817	9837.06	0.454702	0.13785	3.29852	0.000971966	0.0261591	CG7409	3L	7754409	7755168	1	-	CG7409
FBgn0259712	95.9684	0.757781	0.229647	3.29977	0.000967649	0.0261591	CG42366	2L	9925161	9930378	1	-	CG42366
FBgn0029987	551.413	-0.465488	0.141068	-3.29974	0.000967732	0.0261591	CG15330	X	7956064	7956702	1	-	CG15330
FBgn0039305	780.325	-0.37843	0.114738	-3.2982	0.000973076	0.0261591	CG11858	3R	25262741	25263292	1	-	CG11858
FBgn0032521	665.891	0.342162	0.103784	3.29685	0.000977746	0.0262343	CG7110	2L	13398991	13411047	1	-	CG7110
FBgn0036822	417.475	0.617332	0.18733	3.29543	0.000982707	0.026317	CG11637	3L	18892383	18893278	1	Ninjurin B	NijB
FBgn0260002	6238.77	-0.300928	0.0913554	-3.29403	0.000987619	0.0263279	CR34679	3R	5625178	5625254	1	-	snoRNA:Me28S-U2134b
FBgn0002936	931.168	0.394397	0.119741	3.29375	0.000988608	0.0263279	CG3966	2L	877302	878270	1	neither inactivation nor afterpotential A	ninaA
FBgn0005592	166.223	0.610026	0.18521	3.29371	0.000988753	0.0263279	CG32134	3L	14075772	14083229	1	breathless	btl
FBgn0051155	176.485	0.667787	0.202788	3.29303	0.000991126	0.026341	CG31155	3R	15222251	15223180	-1	Rpb7	Rpb7
FBgn0033927	2885.98	-0.414843	0.126076	-3.29042	0.00100037	0.0264861	CR10102	2R	14360433	14361780	-1	-	CR10102
FBgn0038475	996.706	-0.313652	0.0953179	-3.29059	0.000999788	0.0264861	CG3962	3R	17073942	17079945	-1	Keap1	Keap1
FBgn0266487	5913.2	0.336723	0.102435	3.2872	0.00101188	0.0267403	CG45086	2R	12612740	12619820	1	-	CG45086
FBgn0038000	3615.94	-0.310175	0.0943766	-3.28657	0.00101416	0.0267502	CG10014	3R	12222387	12224048	1	-	CG10014
FBgn0033696	1449.68	-0.474914	0.144569	-3.28503	0.00101972	0.0268461	CG8859	2R	12188338	12190377	-1	Cyp6g2	Cyp6g2
FBgn0058196	1083.34	0.367031	0.111779	3.28355	0.00102508	0.0269368	CG40196	2R	1512810	1527095	-1	-	Maf1
FBgn0014002	41716	-0.384508	0.117123	-3.28293	0.00102734	0.0269455	CG6988	3L	15137738	15142840	-1	Protein disulfide isomerase	Pdi
FBgn0030218	2326.32	-0.282214	0.0859948	-3.28176	0.00103162	0.0270072	CG1628	X	10598146	10602714	-1	-	CG1628
FBgn0029157	12583.9	-0.34849	0.106267	-3.27939	0.0010403	0.0271837	CG6238	3R	24938710	24944956	-1	slingshot	ssh
FBgn0035358	1805.33	-0.362953	0.110743	-3.27744	0.00104751	0.0272937	CG14949	3L	2642184	2643424	-1	-	CG14949
FBgn0035238	1605.52	-0.278441	0.0849629	-3.2772	0.00104841	0.0272937	CG12104	3L	1600726	1602674	-1	-	CG12104
FBgn0037106	277.301	0.392912	0.119915	3.27659	0.00105069	0.0273023	CG11307	3L	21617623	21619873	1	-	CG11307
FBgn0260463	6044.03	-0.341256	0.104215	-3.27454	0.00105834	0.0273994	CG31332	3R	9687060	9692775	-1	-	Unc-115b
FBgn0034501	32200.2	-0.304895	0.0931088	-3.27461	0.00105808	0.0273994	CG13868	2R	20308777	20316917	-1	-	CG13868
FBgn0010350	6497.82	0.298943	0.0913196	3.27359	0.00106189	0.0274407	CG7962	3L	8127762	8131675	1	CDP diglyceride synthetase	CdsA
FBgn0000179	634.079	0.458873	0.140274	3.27127	0.00107064	0.0276158	CG3578	X	4412856	4485647	1	bifid	bi
FBgn0086710	20475.8	0.305924	0.0935538	3.27003	0.00107535	0.0276863	CG10652	2L	19008031	19009306	-1	Ribosomal protein L30	RpL30
FBgn0038871	520.193	0.360694	0.110354	3.26853	0.0010811	0.0277656	CG3337	3R	21222815	21223584	-1	-	CG3337
FBgn0052579	248.326	-0.465421	0.142409	-3.26819	0.0010824	0.0277656	CG32579	X	16323286	16325768	1	-	CG32579
FBgn0002716	587.349	0.312004	0.0955475	3.26543	0.00109299	0.027986	CG7753	2R	19456170	19459523	1	meiotic W68	mei-W68
FBgn0052667	3870	0.4319	0.132316	3.26414	0.00109796	0.028062	CG32667	X	11139762	11140263	-1	short spindle 7	ssp7
FBgn0032484	309.43	0.451942	0.138514	3.26278	0.00110325	0.0281459	CG9431	2L	13212335	13215350	-1	kekkon4	kek4
FBgn0024740	1655.76	-0.302828	0.0928631	-3.26101	0.00111015	0.0282706	CG17116	2L	10701940	10709453	-1	Lipase 2	Lip2
FBgn0028965	1919.62	-0.324778	0.0996681	-3.2586	0.00111964	0.0283062	CG9933	2L	13019575	13021312	-1	A16	A16
FBgn0038730	420.518	-0.457282	0.140298	-3.25936	0.00111664	0.0283062	CG6300	3R	19771382	19773225	-1	-	CG6300
FBgn0036764	437.361	0.393863	0.120867	3.25863	0.0011195	0.0283062	CG5535	3L	17852624	17856794	-1	-	CG5535
FBgn0033204	1426.6	-0.375901	0.115327	-3.25944	0.00111632	0.0283062	CG2065	2R	7663786	7665269	1	-	CG2065
FBgn0051103	774.299	0.534583	0.164145	3.25678	0.00112682	0.0284054	CG31103	3R	25219318	25221444	1	-	CG31103
FBgn0063493	1184.75	-0.475086	0.145885	-3.25658	0.00112762	0.0284054	CG17531	2R	18406924	18407688	1	Glutathione S transferase E7	GstE7
FBgn0035227	4477.32	-0.303286	0.0932521	-3.25233	0.00114464	0.0287826	CG12090	3L	1523414	1534034	-1	-	CG12090
FBgn0015393	415.387	0.491681	0.151272	3.2503	0.00115282	0.0288844	CG3949	2L	9699791	9700459	1	hoi-polloi	hoip
FBgn0034242	5016.94	-0.369331	0.113627	-3.25037	0.00115255	0.0288844	CG14480	2R	17564340	17565852	1	-	CG14480
FBgn0052669	320.711	0.520935	0.160311	3.24954	0.00115593	0.0289105	CG32669	X	10842697	10845081	-1	-	CG32669
FBgn0005564	1107.2	0.34853	0.107306	3.24799	0.00116222	0.0290162	CG9262	3L	19566851	19584568	-1	Shaker cognate l	Shal
FBgn0265255	389.137	-0.458468	0.141319	-3.2442	0.0011778	0.0293528	CR44269	2L	21798043	21799112	-1	-	CR44269
FBgn0033817	169.672	0.51231	0.157998	3.2425	0.00118485	0.0294492	CG4688	2R	13239729	13241013	1	Glutathione S transferase E14	GstE14
FBgn0262363	2556.26	0.632655	0.195128	3.24226	0.00118588	0.0294492	CG43061	3R	8049673	8050059	1	-	CG43061
FBgn0039911	1153.13	0.341846	0.105492	3.24048	0.00119328	0.0295806	CG1909	4	583108	589348	1	-	CG1909
FBgn0038827	168.848	-0.70655	0.218213	-3.23788	0.0012042	0.0297986	CG17269	3R	20810804	20816190	-1	Fancd2	Fancd2
FBgn0000052	2680.98	-0.384286	0.118724	-3.23681	0.00120872	0.0298053	CG9127	2L	6041181	6046050	-1	adenosine 2	ade2
FBgn0003944	930.896	0.348547	0.107672	3.23713	0.0012074	0.0298053	CG10388	3R	16656623	16734426	-1	Ultrabithorax	Ubx
FBgn0013773	805.31	-0.417468	0.129045	-3.23507	0.00121614	0.0299354	CG10240	2R	14871366	14873705	1	Cyp6a22	Cyp6a22
FBgn0085240	66.2759	1.12334	0.347492	3.23271	0.00122623	0.0301308	CG34211	2R	6047195	6047392	1	-	CG34211
FBgn0041707	1587.54	0.405848	0.125579	3.23181	0.00123008	0.0301724	CG1168	3R	5376780	5377975	1	7B2	7B2
FBgn0000036	1740.49	0.321174	0.0994421	3.22976	0.00123893	0.0303365	CG5610	3R	24393896	24457157	-1	nicotinic Acetylcholine Receptor alpha1	nAChRalpha1
FBgn0004580	4078.11	0.271157	0.0840341	3.22674	0.00125208	0.0306049	CG6702	2R	16973927	16996057	1	Calbindin 53E	Cbp53E
FBgn0000500	196.254	0.570696	0.176953	3.22513	0.00125917	0.0307247	CG18090	3R	4189692	4190260	-1	Drosulfakinin	Dsk
FBgn0051119	258.28	0.604498	0.187475	3.22441	0.00126232	0.0307478	CG31119	3R	24854496	24856243	-1	Histone deacetylase X	HdacX
FBgn0035031	390.493	0.82046	0.254572	3.22289	0.00126903	0.0308577	CG13587	2R	24597995	24599091	1	-	CG13587
FBgn0086051	6240.69	-0.295575	0.0918095	-3.21944	0.00128442	0.0311777	CR34680	3R	5625367	5625441	1	-	snoRNA:Me28S-U2134a
FBgn0083953	1435.7	0.352493	0.10951	3.21882	0.00128721	0.0311914	CG34117	3R	9399570	9400053	-1	-	CG34117
FBgn0035709	8375.67	-0.462704	0.143777	-3.2182	0.00128999	0.0312049	CG10124	3L	6664224	6665641	-1	eIF4E-4	eIF4E-4
FBgn0030840	1738.39	-0.352026	0.109496	-3.21497	0.00130457	0.0315031	CG12993	X	17446350	17448774	-1	presidents-cup	p-cup
FBgn0025360	2061.11	-0.356329	0.110884	-3.21354	0.00131109	0.0316061	CG18455	2R	8031283	8042529	1	Optix	Optix
FBgn0032400	87948.1	-0.432526	0.134628	-3.21276	0.00131466	0.0316377	CG6770	2L	12045343	12046118	-1	-	CG6770
FBgn0262025	697.998	-0.416037	0.129586	-3.2105	0.00132504	0.0317238	CR42836	3R	20139148	20139921	-1	-	CR42836
FBgn0036031	4676.83	-0.336169	0.104678	-3.21145	0.00132067	0.0317238	CG6761	3L	9700517	9703595	-1	-	CG6761
FBgn0032703	1281.36	-0.319425	0.0994927	-3.21054	0.00132488	0.0317238	CG10343	2L	18703473	18704454	1	-	CG10343
FBgn0264787	161.04	-0.716575	0.223905	-3.20035	0.00137261	0.0322017	CR44017	3R	6408978	6409578	-1	-	CR44017
FBgn0264370	63.1281	-0.862913	0.26955	-3.20131	0.00136804	0.0322017	CR43822	2L	3575350	3575806	1	-	CR43822
FBgn0263327	94.3851	0.664057	0.20725	3.20413	0.00135471	0.0322017	CR43408	2L	18256531	18257174	1	-	CR43408
FBgn0000556	344588	-0.2618	0.0817447	-3.20266	0.00136165	0.0322017	CG8280	2R	11891135	11895762	1	Elongation factor 1alpha48D	Ef1alpha48D
FBgn0030093	3492.5	-0.35506	0.110832	-3.2036	0.00135722	0.0322017	CG7055	X	9149309	9151976	1	dalao	dalao
FBgn0263079	69.4804	-0.766486	0.239392	-3.2018	0.00136571	0.0322017	CG43338	2L	18666892	18671246	-1	-	CG43338
FBgn0085599	161.865	-0.490872	0.153382	-3.20033	0.00137272	0.0322017	CG41284	3L	26298455	26305572	-1	-	CG41284
FBgn0034792	11105.1	-0.265889	0.0830872	-3.20012	0.00137369	0.0322017	CG3499	2R	22882747	22886247	-1	-	CG3499
FBgn0261113	37068.7	-0.477167	0.148863	-3.20541	0.00134871	0.0322017	CG17836	3R	18914968	18926989	1	-	Xrp1
FBgn0032563	2768.08	-0.466849	0.145918	-3.19939	0.00137718	0.0322017	CG15258	2L	15360921	15361627	-1	-	CG15258
FBgn0038673	182.078	0.616136	0.192556	3.19978	0.00137532	0.0322017	CG14286	3R	19024092	19024853	1	-	CG14286
FBgn0037329	11830.4	-0.194219	0.0606776	-3.20083	0.00137034	0.0322017	CG12162	3R	5467778	5469566	1	-	CG12162
FBgn0038839	1395.66	0.321126	0.100304	3.20151	0.0013671	0.0322017	CG10830	3R	20894452	20897320	-1	-	CG10830
FBgn0033978	3753.93	0.633928	0.198023	3.20129	0.00136814	0.0322017	CG10242	2R	14875829	14877654	1	Cyp6a23	Cyp6a23
FBgn0266455	25940	1.11196	0.347796	3.19716	0.00138786	0.0323973	CG45080	3R	13318991	13319270	-1	-	CG45080
FBgn0030968	3093.92	-0.448471	0.140365	-3.19503	0.00139818	0.0325839	CG7322	X	18855873	18857757	-1	-	CG7322
FBgn0051050	1247.69	0.552557	0.173039	3.19326	0.00140677	0.0327296	CG31050	3R	28649909	28650480	-1	-	CG31050
FBgn0004003	1092.66	-0.425201	0.13339	-3.18767	0.00143426	0.0333138	CG7225	2R	19249395	19250917	1	windbeutel	wbl
FBgn0031343	6034.12	-0.381522	0.119781	-3.18518	0.00144666	0.0335461	CG18131	2L	1498455	1500608	-1	-	CG18131
FBgn0052475	374.249	0.476658	0.149897	3.1799	0.00147324	0.0341062	CG32475	3L	22428	26308	1	methuselah-like 8	mthl8
FBgn0262479	755.476	-0.41327	0.130042	-3.17798	0.00148304	0.0342714	CG43069	2R	18862862	18863277	1	-	CG43069
FBgn0036594	34.7882	-1.06829	0.336201	-3.17755	0.00148527	0.0342714	CG13047	3L	16284680	16285396	-1	-	CG13047
FBgn0013334	20631.7	0.235103	0.074152	3.17055	0.00152148	0.034783	CG8884	3R	15935100	15962124	1	Synapse-associated protein 47kD	Sap47
FBgn0027495	3476.14	-0.36951	0.11655	-3.17039	0.00152235	0.034783	CG8378	2R	12140631	12143272	1	-	CG8378
FBgn0264326	187.993	-0.626039	0.197441	-3.17076	0.00152039	0.034783	CG6768	3R	23348128	23355163	1	DNA polymerase epsilon	DNApol-epsilon
FBgn0259716	970.737	-0.435373	0.137289	-3.17121	0.00151808	0.034783	CG42370	2L	6383435	6385512	-1	-	CG42370
FBgn0005533	32773.2	-0.349797	0.110283	-3.17181	0.00151491	0.034783	CG3922	3L	9428795	9429821	-1	Ribosomal protein S17	RpS17
FBgn0030292	2712.74	0.483963	0.152546	3.17257	0.00151098	0.034783	CG11752	X	11349998	11350474	1	-	CG11752
FBgn0031824	667.162	-0.380087	0.119947	-3.1688	0.00153068	0.0348597	CG9547	2L	6492974	6494532	-1	-	CG9547
FBgn0023095	15856.9	-0.272595	0.086012	-3.16927	0.00152824	0.0348597	CG11282	3L	13228692	13279642	1	capricious	caps
FBgn0032615	357.835	-0.460749	0.145426	-3.16828	0.00153345	0.0348661	CG6012	2L	16860029	16861489	-1	-	CG6012
FBgn0264601	33.0879	-1.03396	0.326494	-3.16687	0.00154088	0.0349782	CR43950	3L	16017165	16018317	-1	-	CR43950
FBgn0038576	1929.06	-0.322114	0.101731	-3.16633	0.00154378	0.0349873	CG7940	3R	18185498	18187875	1	Actin-related protein 5	Arp5
FBgn0262971	350.56	-0.394773	0.124775	-3.16389	0.00155677	0.0352247	CR43282	3R	19920597	19921665	-1	-	CR43282
FBgn0266404	659.904	0.364233	0.115143	3.1633	0.0015599	0.0352386	CR45044	3R	29031028	29034098	1	-	CR45044
FBgn0034626	529.278	0.321033	0.101555	3.16118	0.00157131	0.0354393	CG10795	2R	21383227	21384391	-1	-	CG10795
FBgn0004919	1259.28	0.378673	0.119813	3.16054	0.00157475	0.0354598	CG2679	2R	25072627	25084347	-1	goliath	gol
FBgn0035708	3341.21	-0.323283	0.102386	-3.15749	0.00159136	0.0354737	CG8398	3L	6609325	6619113	1	-	CG8398
FBgn0066293	251.602	0.66911	0.211934	3.15717	0.0015931	0.0354737	CG33351	2R	6943096	6943995	-1	Chemosensory protein B 42b	CheB42b
FBgn0022768	6277.29	-0.29337	0.0928808	-3.15857	0.00158546	0.0354737	CG2984	X	4679988	4686903	-1	Protein phosphatase 2C	Pp2C1
FBgn0032873	393.107	0.477696	0.151277	3.15775	0.00158992	0.0354737	CG2614	2L	20656426	20659218	1	-	CG2614
FBgn0039923	4399.44	0.23901	0.0756999	3.15734	0.00159218	0.0354737	CG1793	4	778516	788978	-1	Mediator complex subunit 26	MED26
FBgn0038829	5038.95	-0.378916	0.120006	-3.15747	0.00159144	0.0354737	CG17271	3R	20819129	20821848	-1	-	CG17271
FBgn0266421	300.626	0.41978	0.13288	3.15908	0.00158266	0.0354737	CG15220	X	11615097	11615840	-1	Replication protein A3	RPA3
FBgn0037963	1928.24	0.264208	0.083743	3.15498	0.00160507	0.0356469	CG6977	3R	11893512	11949129	-1	Cadherin 87A	Cad87A
FBgn0025571	3008.59	-0.305891	0.0969597	-3.15482	0.00160597	0.0356469	CG5836	3R	17540421	17545148	1	Splicing factor 1	SF1
FBgn0038865	1179.37	-0.374526	0.118737	-3.15426	0.00160905	0.0356588	CG10824	3R	21159238	21161092	-1	-	CG10824
FBgn0024289	16485.9	-0.385251	0.122339	-3.14904	0.00163809	0.0362082	CG1982	3R	7052335	7054541	1	Sorbitol dehydrogenase 1	Sodh-1
FBgn0038653	929.628	0.308306	0.0979186	3.14859	0.00164058	0.0362082	CG18208	3R	18799280	18849224	-1	-	CG18208
FBgn0034442	602.47	0.461971	0.146731	3.14841	0.0016416	0.0362082	CG11257	2R	19390128	19391900	1	-	CG11257
FBgn0039789	967.036	0.359274	0.114146	3.14749	0.00164677	0.0362652	CG9717	3R	30584020	30587302	-1	-	CG9717
FBgn0003357	52654.8	-0.470868	0.149675	-3.14593	0.00165561	0.0363955	CG31362	3R	29922216	29923455	1	Jonah 99Ciii	Jon99Ciii
FBgn0039797	7316.41	-0.293679	0.0933641	-3.14553	0.00165788	0.0363955	CG1340	3R	30726087	30728052	1	-	CG1340
FBgn0051935	1669.35	-0.297	0.0944661	-3.14398	0.00166666	0.0364739	CG31935	2L	1594822	1611157	-1	-	CG31935
FBgn0039419	2693.02	0.329383	0.104751	3.14443	0.00166413	0.0364739	CG12290	3R	26230248	26234700	1	-	CG12290
FBgn0032215	762.045	0.421715	0.134163	3.1433	0.00167057	0.0365024	CG5385	2L	10312099	10311050	-1	-	CG5385
FBgn0039210	506.255	-0.408572	0.13013	-3.13973	0.00169103	0.0368918	CG13625	3R	24583067	24585160	-1	-	CG13625
FBgn0030915	460.699	-0.436495	0.1391	-3.13799	0.00170108	0.0370535	CG6179	X	18380082	18381479	1	-	CG6179
FBgn0036106	51321.6	-0.370752	0.118218	-3.13618	0.00171165	0.037168	CG6409	3L	10880699	10882386	-1	-	CG6409
FBgn0031376	2439.92	0.411227	0.131107	3.13657	0.00170936	0.037168	CG10908	2L	1973957	1975413	1	Derlin-1	Der-1
FBgn0053017	9711.15	-0.307875	0.0982321	-3.13416	0.00172346	0.0373665	CG33017	2R	16272114	16277655	1	-	CG33017
FBgn0265922	244.947	0.685056	0.218611	3.13367	0.00172634	0.0373711	CR44711	X	21583802	21584575	1	-	CR44711
FBgn0000256	16180.5	-0.260581	0.0832359	-3.13063	0.00174432	0.037644	CG3399	2L	3872646	3902860	-1	cappuccino	capu
FBgn0003248	408.904	0.60655	0.193744	3.13067	0.00174407	0.037644	CG16740	3R	18899423	18901019	1	Rhodopsin 2	Rh2
FBgn0051269	204.177	-0.462604	0.148004	-3.12562	0.00177433	0.0382327	CG31269	3R	17127126	17128201	1	-	CG31269
FBgn0043791	637.59	0.514594	0.164686	3.1247	0.00177985	0.0382928	CG8147	3R	9494801	9496723	1	-	CG8147
FBgn0038832	1336.37	-0.26423	0.0845788	-3.12407	0.0017837	0.0383166	CG15695	3R	20842140	20844981	1	-	CG15695
FBgn0032079	1148.75	-0.309453	0.0991288	-3.12172	0.00179797	0.038564	CG31886	2L	8953481	8959051	-1	-	CG31886
FBgn0033853	4679.36	-0.326714	0.104888	-3.11488	0.00184022	0.0392899	CG6145	2R	13537371	13547577	-1	-	CG6145
FBgn0051779	11227.5	0.534456	0.171545	3.11555	0.00183603	0.0392899	CG31779	2L	3693184	3693905	-1	Accessory gland protein 24A4	Acp24A4
FBgn0032233	323.982	0.404282	0.129786	3.115	0.00183944	0.0392899	CG13140	2L	10376168	10379905	1	dpr19	dpr19
FBgn0037536	3188.27	0.345952	0.111179	3.11166	0.0018604	0.0396538	CG2698	3R	8001562	8006033	1	-	CG2698
FBgn0036599	684.724	-0.443942	0.142689	-3.11126	0.00186293	0.0396538	CG13044	3L	16302490	16303178	-1	-	CG13044
FBgn0086368	693.74	0.409901	0.131789	3.11029	0.00186903	0.0397233	CG12311	X	784746	788215	1	Protein O-mannosyltransferase 2	tw
FBgn0033754	123.604	0.536018	0.17241	3.10898	0.00187736	0.0398398	CG8816	2R	12569014	12569847	-1	Adenylate kinase 6	Ak6
FBgn0034121	17115.6	-0.293754	0.094561	-3.1065	0.00189318	0.0400054	CG6262	2R	16359730	16363524	1	-	CG6262
FBgn0053169	204.547	0.557491	0.179465	3.10641	0.00189373	0.0400054	CG33169	3L	22863864	22864496	1	-	CG33169
FBgn0035422	36799.5	-0.42732	0.137522	-3.10728	0.00188816	0.0400054	CG12740	3L	3220911	3222960	-1	Ribosomal protein L28	RpL28
FBgn0262362	2868.63	0.58225	0.187539	3.10469	0.00190481	0.0401789	CG43060	3R	8041248	8055970	1	-	CG43060
FBgn0265062	243.734	-0.532158	0.17144	-3.10404	0.00190898	0.0402064	CR44173	3R	19278775	19279728	-1	-	CR44173
FBgn0035244	3667.59	-0.186517	0.0601182	-3.10251	0.00191887	0.0402331	CG7955	3L	1618414	1623413	1	-	ABCB7
FBgn0000229	1697.23	0.264758	0.0853336	3.10262	0.00191813	0.0402331	CG5680	2L	10247502	10250501	-1	basket	bsk
FBgn0038821	183.109	-0.606556	0.19549	-3.10275	0.0019173	0.0402331	CG17267	3R	20737325	20739100	-1	-	CG17267
FBgn0040093	6896.24	-0.265229	0.0855064	-3.10186	0.00192312	0.0402619	CG1656	2R	9817300	9818535	1	lectin-46Ca	lectin-46Ca
FBgn0259714	7620.37	-0.256762	0.0828381	-3.09956	0.00193808	0.040334	CG42368	2L	6377771	6411326	-1	-	CG42368
FBgn0259204	748.891	0.385824	0.124468	3.09979	0.00193655	0.040334	CG42308	X	7011357	7012137	1	-	CG42308
FBgn0052736	748.891	0.385824	0.124468	3.09979	0.00193655	0.040334	CG32736	X	7011357	7012137	1	-	CG32736
FBgn0030816	1092.56	0.279136	0.0900443	3.09999	0.0019353	0.040334	CG16700	X	17091854	17098488	1	-	CG16700
FBgn0023415	10539.2	-0.383724	0.123879	-3.09756	0.0019512	0.0404771	CG4605	2L	11015620	11016571	1	Accessory gland protein 32CD	Acp32CD
FBgn0259224	2545.51	-0.360662	0.116438	-3.09747	0.00195179	0.0404771	CG42324	3L	3472447	3510895	1	-	CG42324
FBgn0028507	552.447	0.348775	0.11261	3.09719	0.00195363	0.0404771	CG3793	2L	15764220	15766267	1	-	CG3793
FBgn0037090	1401.39	-0.415863	0.134548	-3.09083	0.00199599	0.0410634	CG7529	3L	21501421	21503959	1	Esterase Q	Est-Q
FBgn0051324	1691.55	-0.31036	0.100394	-3.09143	0.00199196	0.0410634	CG31324	3R	26106868	26130674	1	-	CG31324
FBgn0011694	51567.4	0.538983	0.17432	3.09191	0.00198871	0.0410634	CG2665	2R	25173568	25174230	-1	Protein ejaculatory bulb II	PebII
FBgn0042119	4099.03	0.431865	0.1397	3.09139	0.00199224	0.0410634	CG18778	3L	6131242	6132109	-1	Cuticular protein 65Au	Cpr65Au
FBgn0029761	5427.03	0.327397	0.105928	3.09074	0.00199659	0.0410634	CG10706	X	5340236	5405138	1	small conductance calcium-activated potassium channel	SK
FBgn0039642	268.134	0.507122	0.164134	3.08969	0.00200364	0.0411481	CG11882	3R	29147016	29148172	-1	-	CG11882
FBgn0039821	433.068	0.351446	0.114005	3.08273	0.00205112	0.0420615	CG15556	3R	31127965	31130666	-1	-	CG15556
FBgn0050343	269.084	0.563884	0.18323	3.07747	0.00208765	0.042748	CG30343	2R	9252021	9253255	1	-	CG30343
FBgn0000008	3119.07	-0.299722	0.0974115	-3.07686	0.00209192	0.042773	CG6741	2R	22136968	22172834	1	arc	a
FBgn0266488	16157.3	-0.461132	0.150028	-3.07364	0.00211466	0.043112	CG45087	2R	18536767	18539416	1	-	CG45087
FBgn0003067	16157.3	-0.461132	0.150028	-3.07364	0.00211466	0.043112	CG17725	2R	18536767	18539416	1	Phosphoenolpyruvate carboxykinase	Pepck
FBgn0037560	353.041	0.495152	0.161216	3.07136	0.00213085	0.0433159	CR18228	3R	8260706	8261898	-1	-	CR18228
FBgn0036019	155.037	0.548919	0.178719	3.07141	0.00213053	0.0433159	CG14176	3L	9627316	9629193	-1	Odorant receptor 67b	Or67b
FBgn0263830	1044.7	-0.404908	0.131872	-3.07046	0.00213728	0.0433837	CG40486	X	22958856	22960091	-1	-	CG40486
FBgn0016693	14669.6	-0.251887	0.0820934	-3.0683	0.00215283	0.043629	CG6148	3R	12697322	12704875	1	Putative Achaete Scute Target 1	Past1
FBgn0050431	1720.92	-0.363412	0.118456	-3.06791	0.0021556	0.043629	CG30431	2R	6202725	6205224	1	-	CG30431
FBgn0027111	2529.69	0.270588	0.0882274	3.06694	0.00216265	0.0437085	CG1221	3L	267299	270336	1	miple	miple
FBgn0004034	111.369	0.632552	0.206435	3.06418	0.00218269	0.04405	CG3757	X	356509	361245	1	yellow	y
FBgn0261614	355.273	0.597546	0.195048	3.06358	0.00218704	0.0440607	CG42703	2R	23101232	23101777	-1	-	CG42703
FBgn0259148	797.75	0.474333	0.154847	3.06324	0.00218951	0.0440607	CG42263	3L	19954547	19955799	-1	-	CG42263
FBgn0040532	1959.27	0.497686	0.162602	3.06076	0.00220772	0.044064	CG8369	3R	8822008	8822838	1	-	CG8369
FBgn0053300	452.584	-0.711198	0.232349	-3.0609	0.00220673	0.044064	CG33300	2L	9897820	9903128	-1	Mucin 30E	Muc30E
FBgn0003227	780.85	0.392564	0.128262	3.06065	0.00220855	0.044064	CG31293	3R	15823019	15832632	-1	recombination-defective	rec
FBgn0083167	17493.9	0.31585	0.103184	3.06102	0.00220582	0.044064	CG15304	X	10460736	10461878	1	Neb-cGP	Neb-cGP
FBgn0033104	5093.86	0.327157	0.10688	3.06097	0.00220619	0.044064	CG15237	2R	6809044	6809766	-1	-	CG15237
FBgn0031700	1849.16	0.368879	0.12046	3.06225	0.00219681	0.044064	CG14022	2L	5327975	5328879	-1	-	CG14022
FBgn0032670	101.12	0.762636	0.249287	3.05927	0.0022188	0.0442055	CG5783	2L	18156043	18157162	1	-	CG5783
FBgn0083013	2378.01	-0.36727	0.120133	-3.05721	0.00223411	0.0444473	CR34591	X	6742852	6743001	-1	snoRNA:Psi28S-1060	snoRNA:Psi28S-1060
FBgn0030522	148.124	0.552957	0.180945	3.05594	0.00224352	0.0445714	CG11103	X	13782459	13783381	1	-	CG11103
FBgn0034824	8426.13	-0.294894	0.096519	-3.05529	0.00224841	0.0446052	CG3219	2R	23123923	23126042	-1	Kinesin-like protein at 59C	Klp59C
FBgn0037270	8379.43	-0.283988	0.0929625	-3.05486	0.00225163	0.0446058	CG9769	3R	4712882	4714182	-1	-	CG9769
FBgn0266348	1027.16	0.478545	0.156906	3.04988	0.00228936	0.0446584	CR44997	X	22657324	22797682	1	-	CR44997
FBgn0264794	340.484	0.450056	0.147426	3.05277	0.0022674	0.0446584	CR44024	4	427331	431769	1	-	CR44024
FBgn0086602	2383.09	-0.366965	0.120192	-3.05315	0.00226455	0.0446584	CR33799	X	6742349	6742491	-1	snoRNA:Psi28S-3436b	snoRNA:Psi28S-3436b
FBgn0086668	2375.78	-0.367611	0.120518	-3.05026	0.00228641	0.0446584	CR33751	X	6742686	6742826	-1	snoRNA:Psi28S-3436a	snoRNA:Psi28S-3436a
FBgn0033584	348.354	0.3896	0.127664	3.05175	0.0022751	0.0446584	CG7737	2R	11222871	11226746	1	-	CG7737
FBgn0031401	6107.81	-0.207426	0.0679312	-3.05347	0.00226214	0.0446584	CG7082	2L	2220748	2225544	1	papi	papi
FBgn0035977	585.102	0.414302	0.135798	3.05086	0.00228185	0.0446584	CG4437	3L	9349609	9351489	1	Peptidoglycan recognition protein LF	PGRP-LF
FBgn0028926	539.329	-0.426726	0.139886	-3.05054	0.00228433	0.0446584	CG4185	2L	15007813	15008538	1	Negative Cofactor 2beta	NC2beta
FBgn0085312	142.959	0.553225	0.181167	3.05366	0.00226065	0.0446584	CG34283	3R	18721967	18722590	-1	-	CG34283
FBgn0053108	434.888	0.414075	0.135678	3.0519	0.00227398	0.0446584	CG33108	3R	23995659	23997544	1	-	CG33108
FBgn0031213	1909.81	0.30132	0.0987911	3.05007	0.00228784	0.0446584	CG11372	2L	71757	76211	1	galectin	galectin
FBgn0263090	58.9086	0.987898	0.324312	3.04613	0.00231807	0.0451447	CR43358	2L	18293733	18294056	-1	-	CR43358
FBgn0033294	5477.26	-0.384731	0.126316	-3.04579	0.00232073	0.0451447	CG8693	2R	8458815	8460884	1	Maltase A4	Mal-A4
FBgn0264366	219.866	-0.479805	0.157715	-3.04224	0.00234825	0.045522	CR43818	2L	12807643	12808340	-1	-	CR43818
FBgn0034471	1318.4	-0.424622	0.139585	-3.04203	0.00234988	0.045522	CG8462	2R	19712345	19712932	1	Odorant-binding protein 56e	Obp56e
FBgn0265959	1168.82	0.384832	0.126497	3.04224	0.00234828	0.045522	CG44746	3L	20248080	20265554	1	retinal degeneration C	rdgC
FBgn0034758	9977.72	-0.493137	0.162273	-3.03894	0.00237416	0.0459288	CG13510	2R	22657901	22661389	1	-	CG13510
FBgn0265665	62.8908	0.791617	0.260641	3.0372	0.0023879	0.0460673	CR44472	2R	19504775	19505462	1	-	CR44472
FBgn0264562	856.15	0.305043	0.100435	3.03721	0.00238779	0.0460673	CG43934	X	1941940	2007956	1	Hr4	Hr4
FBgn0031952	13992.8	-0.326064	0.107398	-3.03602	0.00239725	0.0461842	CG7134	2L	7801668	7810703	-1	cdc14	cdc14
FBgn0038363	1275.29	0.256498	0.0845011	3.03544	0.00240188	0.0462097	CG18505	3R	15792688	15793487	1	Acylphosphatase 2	Acyp2
FBgn0264255	14697.6	0.334586	0.110329	3.03263	0.00242436	0.0465762	CG9907	X	16455027	16533096	-1	paralytic	para
FBgn0036890	293.13	0.409979	0.13523	3.03173	0.0024316	0.0465762	CG9368	3L	19601633	19604120	1	-	CG9368
FBgn0036880	165.386	0.501261	0.165424	3.03016	0.0024442	0.0465762	CG9295	3L	19520945	19527272	1	Cuticular protein 76Bc	Cpr76Bc
FBgn0033322	2892.95	-0.302911	0.0999444	-3.03079	0.00243912	0.0465762	CG8584	2R	8700692	8701794	-1	-	CG8584
FBgn0263029	273.246	0.515786	0.170179	3.03085	0.00243864	0.0465762	CG43324	2R	17563606	17564351	1	-	CG43324
FBgn0032481	35211.7	-0.2963	0.097754	-3.03108	0.0024368	0.0465762	CG16972	2L	13197102	13203295	-1	-	CG16972
FBgn0261403	3559.86	0.336558	0.111062	3.03038	0.0024425	0.0465762	CG10392	2R	5307288	5329555	1	super sex combs	sxc
FBgn0037913	28547	-0.276837	0.0914793	-3.02623	0.00247627	0.0469319	CG6783	3R	11559896	11567054	-1	fatty acid bindin protein	fabp
FBgn0037912	28547	-0.276837	0.0914793	-3.02623	0.00247627	0.0469319	CG6782	3R	11559896	11567054	-1	scheggia	sea
FBgn0015664	690.203	0.642678	0.212317	3.02697	0.00247015	0.0469319	CG5838	2L	9964147	9967229	-1	DNA replication-related element factor	Dref
FBgn0016756	21083.5	-0.217368	0.0718203	-3.02655	0.00247364	0.0469319	CG5486	3L	5752973	5761886	1	Ubiquitin-specific protease 64E	Ubp64E
FBgn0067783	4977.51	-0.320035	0.105809	-3.02465	0.00248921	0.0471134	CG4241	3R	20552385	20557667	-1	alternative testis transcripts open reading frame A	att-ORFA
FBgn0264987	298.487	0.607937	0.201147	3.02235	0.00250821	0.047409	CR44138	3R	13376903	13377395	1	-	CR44138
FBgn0033973	348.55	0.384331	0.127215	3.02112	0.00251841	0.0475375	CG12855	2R	14855429	14857502	1	Hermansky-Pudlak Syndrome 1 ortholog (H. sapiens)	HPS1
FBgn0029817	2142.05	-0.419076	0.13878	-3.01971	0.00253016	0.0476951	CG15764	X	5869095	5870266	1	-	CG15764
FBgn0037934	4225.62	-0.472306	0.156439	-3.0191	0.00253531	0.0477278	CG6830	3R	11680972	11684342	-1	-	CG6830
FBgn0000464	4225.8	0.287206	0.0951967	3.01697	0.00255313	0.0479989	CG10443	2L	19586623	19732069	1	Leukocyte-antigen-related-like	Lar
FBgn0032330	13266.8	-0.32492	0.107772	-3.01489	0.00257073	0.0482649	CG31868	2L	11013206	11066998	-1	SAM-motif ubiquitously expressed punctatedly localized protein	Samuel
FBgn0067782	4149.46	-0.319515	0.105994	-3.01447	0.00257427	0.0482668	CG33488	3R	20552635	20554409	-1	alternative testis transcripts open reading frame B	att-ORFB
FBgn0085282	328.159	0.580587	0.192904	3.00972	0.00261487	0.0489623	CG34253	3L	18086674	18087320	-1	-	CG34253
FBgn0039507	2672.9	-0.435803	0.144842	-3.00882	0.00262264	0.0490422	CG3361	3R	27277249	27282661	-1	martik	mrt
FBgn0264961	116.346	0.791447	0.263127	3.00785	0.00263101	0.0491146	CR44130	2R	6047170	6047738	-1	-	CR44130
FBgn0004620	488.024	-0.308976	0.102733	-3.00756	0.00263352	0.0491146	CG6992	2L	5555072	5558994	1	Glutamate receptor IIA	GluRIIA
FBgn0034335	3219.82	-0.411574	0.1369	-3.00639	0.00264371	0.0492391	CG5164	2R	18398393	18399223	1	Glutathione S transferase E1	GstE1
FBgn0010300	2277.62	0.245937	0.0818283	3.00553	0.0026512	0.049313	CG10719	2L	19133816	19179758	1	brain tumor	brat
FBgn0031675	1425.46	0.332563	0.11069	3.00445	0.00266062	0.0493571	CG9121	2L	5047818	5051062	-1	-	CG9121
FBgn0038545	308.761	0.471538	0.15693	3.00477	0.00265786	0.0493571	CG7713	3R	17795075	17796317	1	-	CG7713
FBgn0037345	279.831	0.498668	0.166004	3.00395	0.00266496	0.0493723	CG2948	3R	5588873	5589703	1	rev7	rev7
FBgn0266414	138.456	0.8838	0.294434	3.00169	0.00268484	0.0495656	CR45054	3R	10083381	10090525	1	-	CR45054
FBgn0032197	730.948	0.307435	0.102425	3.00157	0.00268591	0.0495656	CG5694	2L	10227760	10231692	-1	-	CG5694
FBgn0034863	1589.05	-0.350141	0.116653	-3.00156	0.00268601	0.0495656	CG12227	2R	23458065	23458759	-1	skpF	skpF

## Sheet: Dsim.PanamavsMaine at 29C
Gene_ID	baseMean	log2FoldChange	lfcSE	stat	pvalue	padj	ANNOTATION_SYMBOL	LOCATION_ARM	LOCATION_MIN	LOCATION_MAX	LOCATION_STRAND	NAME	SYMBOL
FBgn0190914	311.875	4.69707	0.255013	18.4189	9.25875e-76	1.31863e-71	GD19413	3R	4349664	4350322	-1	-	Dsim\GD19413
FBgn0191473	372.569	3.50836	0.196128	17.8881	1.46015e-71	1.03977e-67	GD19990	3R	4342583	4354527	1	-	Dsim\GD19990
FBgn0187069	2261.06	1.85859	0.154679	12.0158	2.93594e-33	1.39379e-29	GD15401	chr2R_Mrandom_438	1050	3844	1	-	Dsim\GD15401
FBgn0188988	63857.7	1.1236	0.0939862	11.955	6.1159e-33	2.17757e-29	GD17434	X	14772028	14773920	1	-	Dsim\GD17434
FBgn0184144	68.4304	3.26467	0.306555	10.6495	1.75223e-26	4.99106e-23	GD12412	3L	16713163	16716004	-1	-	Dsim\GD12412
FBgn0190183	923.135	1.56179	0.148599	10.5101	7.76408e-26	1.84293e-22	GD18662	3R	15495813	15496668	-1	-	Dsim\GD18662
FBgn0190868	6635.03	-1.14164	0.110735	-10.3096	6.37435e-25	1.29691e-21	GD19366	3R	4965970	4968418	-1	-	Dsim\GD19366
FBgn0182391	1220.97	-1.64344	0.160971	-10.2095	1.7973e-24	3.19965e-21	GD10624	2R	3627200	3634432	1	-	Dsim\GD10624
FBgn0182502	544.234	1.59741	0.161928	9.86497	5.90494e-23	9.34425e-20	GD10738	2R	4935136	4935489	1	-	Dsim\GD10738
FBgn0184685	114.751	1.76206	0.183157	9.62051	6.55066e-22	9.32945e-19	GD12961	3L	8233934	8234452	-1	-	Dsim\GD12961
FBgn0069511	263.792	-1.24311	0.12992	-9.56827	1.08712e-21	1.40752e-18	GD15242	chr2R_Mrandom_439	3305	3571	-1	-	Dsim\DebB
FBgn0184217	64.6529	3.15377	0.332198	9.49363	2.23128e-21	2.64816e-18	GD12488	3L	15636963	15637382	-1	-	Dsim\GD12488
FBgn0192888	76.0719	-2.62574	0.279674	-9.38857	6.08179e-21	6.66283e-18	GD21454	3R	25220850	25221184	1	-	Dsim\GD21454
FBgn0186060	46.3692	-2.80727	0.314615	-8.92287	4.5437e-19	4.62224e-16	GD14377	3L	11811219	11814994	1	-	Dsim\GD14377
FBgn0191977	115.013	2.25011	0.265508	8.47473	2.35632e-17	2.23724e-14	GD20506	3R	12235387	12236782	1	-	Dsim\GD20506
FBgn0185647	71.93	2.89026	0.350298	8.25085	1.57269e-16	1.39989e-13	GD13951	3L	5817475	5818910	1	-	Dsim\GD13951
FBgn0197131	16945.6	-0.782727	0.0968154	-8.08474	6.22987e-16	5.21917e-13	GD25851	2R	6659339	6660169	-1	-	Dsim\GD25851
FBgn0187071	3754.31	-1.15269	0.14314	-8.0529	8.08572e-16	6.3976e-13	GD15403	chr2R_Mrandom_439	59	1558	1	-	Dsim\GD15403
FBgn0190857	1960.93	-0.9954	0.125729	-7.91705	2.43211e-15	1.82305e-12	GD19355	3R	5109649	5109850	-1	Metallothionein D	Dsim\MtnD
FBgn0193730	30.3755	3.12579	0.400737	7.8001	6.18591e-15	4.40499e-12	GD22323	2L	9722041	9722544	-1	-	Dsim\GD22323
FBgn0185861	463.468	1.34676	0.173761	7.75067	9.14077e-15	6.19918e-12	GD14174	3L	8759563	8760084	1	-	Dsim\GD14174
FBgn0191023	16.0716	-3.02	0.403864	-7.47777	7.55967e-14	4.83775e-11	GD19528	3R	2553911	2554628	-1	-	Dsim\GD19528
FBgn0192701	261.332	1.02458	0.137097	7.47344	7.81269e-14	4.83775e-11	GD21251	3R	21590228	21591874	1	-	Dsim\GD21251
FBgn0195091	1025.63	0.838754	0.114922	7.29848	2.91042e-13	1.72709e-10	GD23715	2L	10339116	10340456	1	-	Dsim\GD23715
FBgn0185807	303.166	-1.33761	0.184812	-7.23768	4.56414e-13	2.58721e-10	GD14115	3L	8073661	8076501	1	-	Dsim\GD14115
FBgn0197209	22.4656	-2.83364	0.391764	-7.23303	4.72318e-13	2.58721e-10	GD25932	2R	5697968	5698481	-1	-	Dsim\GD25932
FBgn0183026	23.3692	2.82738	0.392738	7.19917	6.05813e-13	3.19555e-10	GD11276	2R	12127040	12130385	1	-	Dsim\GD11276
FBgn0012903	324.747	-1.53483	0.21484	-7.14407	9.06067e-13	4.60865e-10	GD24705	chrX_Mrandom_037	7249	11342	1	yellow	Dsim\y
FBgn0187070	60.1305	1.83416	0.257114	7.13362	9.77628e-13	4.80117e-10	GD15402	chr2R_Mrandom_438	3846	4531	1	-	Dsim\GD15402
FBgn0195316	99.9013	1.78923	0.252071	7.09812	1.2647e-12	6.00394e-10	GD23952	2L	13804654	13805787	1	-	Dsim\GD23952
FBgn0186556	164.894	-1.59731	0.225685	-7.07764	1.46635e-12	6.54583e-10	GD14884	3L	19766810	19772672	1	-	Dsim\GD14884
FBgn0186295	18.6811	2.95499	0.417535	7.07722	1.47077e-12	6.54583e-10	GD14615	3L	15605633	15606118	1	-	Dsim\GD14615
FBgn0189905	611.337	-1.06141	0.151226	-7.01867	2.23988e-12	9.66677e-10	GD18378	3R	19167665	19173351	-1	-	Dsim\GD18378
FBgn0182579	174.938	1.15988	0.165572	7.00525	2.46552e-12	1.03276e-09	GD10816	2R	6262315	6262686	1	-	Dsim\GD10816
FBgn0193783	1056.08	0.840634	0.124821	6.7347	1.64265e-11	6.68417e-09	GD22377	2L	8719678	8721126	-1	-	Dsim\GD22377
FBgn0193060	466.698	0.885956	0.132197	6.70178	2.05899e-11	8.14558e-09	GD21636	2L	21062459	21074473	-1	-	Dsim\GD21636
FBgn0182533	36.4553	2.29411	0.342995	6.68848	2.25505e-11	8.6801e-09	GD10769	2R	5573227	5573658	1	-	Dsim\GD10769
FBgn0068671	444.304	-0.822528	0.124341	-6.61512	3.7126e-11	1.39144e-08	GD15405	chr2R_Mrandom_439	2590	4688	1	-	Dsim\GD15405
FBgn0196954	258.279	-1.21971	0.186791	-6.52983	6.58443e-11	2.4045e-08	GD25669	chrU_M_1355	6849	7412	1	-	Dsim\GD25669
FBgn0195097	1178.11	-0.671387	0.104058	-6.45205	1.1035e-10	3.92902e-08	GD23723	2L	10476135	10477618	1	-	Dsim\GD23723
FBgn0192700	257.889	0.957875	0.148825	6.43625	1.22464e-10	4.25398e-08	GD21250	3R	21588115	21589733	1	-	Dsim\GD21250
FBgn0186842	436.59	1.49104	0.232328	6.4178	1.38254e-10	4.68812e-08	GD15172	chr3R_Mrandom_215	35	585	1	-	Dsim\GD15172
FBgn0185020	2758.54	0.560351	0.0876812	6.39078	1.6504e-10	5.46629e-08	GD13301	3L	3562035	3564119	-1	-	Dsim\GD13301
FBgn0186843	854.253	1.25028	0.196255	6.37069	1.88176e-10	6.09092e-08	GD15173	chr3R_Mrandom_242	1245	1686	1	-	Dsim\GD15173
FBgn0184999	57.1405	1.71618	0.271907	6.31163	2.76111e-10	8.73859e-08	GD13280	3L	3749634	3750567	-1	-	Dsim\GD13280
FBgn0188521	1507.05	1.12215	0.178341	6.29216	3.13069e-10	9.6929e-08	GD16941	X	7268194	7268618	1	-	Dsim\GD16941
FBgn0184684	1306.04	0.761259	0.121323	6.27462	3.50492e-10	1.06207e-07	GD12960	3L	8235948	8236486	-1	-	Dsim\GD12960
FBgn0190250	299.365	-1.01555	0.162529	-6.24845	4.14542e-10	1.22998e-07	GD18729	3R	14439943	14478727	-1	-	Dsim\GD18729
FBgn0191641	1943.7	0.860319	0.138122	6.22868	4.70389e-10	1.3672e-07	GD20162	3R	7044359	7044861	1	-	Dsim\GD20162
FBgn0182104	338.327	1.0391	0.167468	6.20475	5.47837e-10	1.56046e-07	GD10332	2R	964273	964911	-1	-	Dsim\GD10332
FBgn0184065	672.766	-0.708364	0.114289	-6.19799	5.7189e-10	1.57161e-07	GD12333	3L	17988574	17989149	-1	-	Dsim\GD12333
FBgn0186050	11068.1	0.614595	0.0991689	6.19746	5.73822e-10	1.57161e-07	GD14365	3L	11550484	11551720	1	-	Dsim\GD14365
FBgn0195223	82.5807	-1.97042	0.322334	-6.11296	9.77993e-10	2.62803e-07	GD23853	2L	12639429	12646896	1	-	Dsim\GD23853
FBgn0185442	80.1108	1.63983	0.273846	5.98815	2.12247e-09	5.59783e-07	GD13736	3L	2713798	2714256	1	-	Dsim\GD13736
FBgn0182945	469.135	0.887316	0.148473	5.97627	2.28306e-09	5.91188e-07	GD11192	2R	11052558	11053357	1	-	Dsim\GD11192
FBgn0195337	11598.3	0.939098	0.158005	5.94346	2.79069e-09	7.09732e-07	GD23975	2L	14489445	14489856	1	-	Dsim\GD23975
FBgn0185771	42.9773	2.09721	0.354339	5.91865	3.24594e-09	8.1103e-07	GD14078	3L	7778863	7780156	1	-	Dsim\GD14078
FBgn0188951	27.3917	2.25642	0.38426	5.87213	4.30242e-09	1.05647e-06	GD17394	X	14136485	14139292	1	-	Dsim\GD17394
FBgn0256307	27099.9	-0.837056	0.14267	-5.86707	4.4356e-09	1.07071e-06	GD26456	2L	7822194	7822355	-1	-	Dsim\snoRNA:GD26456
FBgn0196262	23.4551	-2.70549	0.461765	-5.85902	4.65617e-09	1.10522e-06	GD24949	2R	18838350	18838991	-1	-	Dsim\GD24949
FBgn0193875	8200.48	-0.794871	0.136291	-5.83215	5.47192e-09	1.27756e-06	GD22473	2L	7533652	7534214	-1	-	Dsim\GD22473
FBgn0020076	3785.42	-0.702984	0.120792	-5.81978	5.89261e-09	1.34536e-06	GD22753	2L	3447910	3457858	-1	-	Dsim\tim
FBgn0188658	1238.05	0.527394	0.0906468	5.81812	5.95124e-09	1.34536e-06	GD17088	X	9679446	9681413	1	-	Dsim\GD17088
FBgn0192388	5653.26	0.39593	0.0682162	5.80405	6.47326e-09	1.4405e-06	GD20931	3R	17931461	17934773	1	-	Dsim\GD20931
FBgn0185369	1366.95	0.502081	0.0867917	5.7849	7.2557e-09	1.58978e-06	GD13661	3L	1519850	1521987	1	-	Dsim\GD13661
FBgn0184207	6164.44	0.61758	0.106996	5.77199	7.83426e-09	1.69054e-06	GD12478	3L	15699582	15700898	-1	-	Dsim\GD12478
FBgn0183227	4532.02	0.784152	0.136658	5.73804	9.57759e-09	2.03588e-06	GD11478	2R	14301219	14301675	1	Odorant-binding protein 56e	Dsim\Obp56e
FBgn0190803	919.595	1.04731	0.182899	5.7262	1.02702e-08	2.15101e-06	GD19300	3R	6033872	6036020	-1	-	Dsim\GD19300
FBgn0195090	1161.96	0.81165	0.142953	5.67775	1.36482e-08	2.81706e-06	GD23714	2L	10334183	10337718	1	-	Dsim\GD23714
FBgn0183112	1098.79	1.13179	0.200019	5.65842	1.5277e-08	3.10821e-06	GD11363	2R	12992502	12992706	1	-	Dsim\GD11363
FBgn0188739	159.281	1.1245	0.199152	5.64644	1.63807e-08	3.27852e-06	GD17170	X	10966401	10967159	1	-	Dsim\GD17170
FBgn0188016	46.7962	-2.02223	0.358363	-5.64296	1.67151e-08	3.27852e-06	GD16399	X	1302765	1303038	-1	-	Dsim\GD16399
FBgn0195028	937.574	-1.13639	0.201414	-5.64204	1.68047e-08	3.27852e-06	GD23651	2L	9819632	9825537	1	-	Dsim\GD23651
FBgn0183417	178.239	1.01741	0.180476	5.63736	1.72678e-08	3.28485e-06	GD11677	2R	17039699	17040111	1	-	Dsim\GD11677
FBgn0045603	66752.1	0.904355	0.160431	5.63705	1.72984e-08	3.28485e-06	GD14875	3L	19693248	19694746	1	-	Dsim\GD14875
FBgn0189989	24.3129	2.18816	0.391816	5.58465	2.34173e-08	4.38828e-06	GD18466	chrU_M_4532	317	913	-1	-	Dsim\GD18466
FBgn0193920	1674.53	0.538574	0.0969035	5.55783	2.73142e-08	5.05207e-06	GD22518	2L	6804556	6813153	-1	-	Dsim\GD22518
FBgn0262091	912.181	-0.573148	0.103465	-5.53951	3.03316e-08	5.53825e-06	GD19997	3R	4401493	4404439	1	ebony	Dsim\e
FBgn0194611	1232.43	0.674138	0.122029	5.52438	3.30643e-08	5.96079e-06	GD23222	2L	3268799	3270518	1	-	Dsim\GD23222
FBgn0183215	2399.15	-0.511489	0.0937001	-5.45879	4.79398e-08	8.53449e-06	GD11466	2R	14174599	14174958	1	-	Dsim\GD11466
FBgn0183913	973.224	0.554847	0.101887	5.44573	5.15927e-08	9.0714e-06	GD12177	3L	19873161	19883880	-1	-	Dsim\GD12177
FBgn0185008	56.1688	-1.6362	0.301019	-5.43555	5.46269e-08	9.41049e-06	GD13289	3L	3694661	3701371	-1	-	Dsim\GD13289
FBgn0196843	600.131	0.543593	0.10002	5.43485	5.48428e-08	9.41049e-06	GD25557	2R	10850558	10852416	-1	-	Dsim\GD25557
FBgn0256505	1062.98	-0.627166	0.115671	-5.42197	5.8947e-08	9.89587e-06	GD26654	3R	24120194	24120345	1	-	Dsim\snoRNA:GD26654
FBgn0188723	86.5203	-1.35044	0.249186	-5.41941	5.97972e-08	9.89587e-06	GD17154	X	10813248	10813981	1	-	Dsim\GD17154
FBgn0189347	12.3907	-2.36208	0.436005	-5.41755	6.04216e-08	9.89587e-06	GD17799	2L	20167256	20167498	-1	-	Dsim\GD17799
FBgn0195644	4836.16	0.624693	0.115311	5.41746	6.04508e-08	9.89587e-06	GD24297	2L	20666861	20668129	1	-	Dsim\GD24297
FBgn0191970	59.7168	1.5383	0.284322	5.41043	6.28737e-08	1.01755e-05	GD20499	3R	12203152	12205358	1	-	Dsim\GD20499
FBgn0182840	1356.59	0.96669	0.179669	5.3804	7.43212e-08	1.18931e-05	GD11083	2R	9530083	9531640	1	-	Dsim\GD11083
FBgn0192654	4775.58	0.629111	0.116977	5.37808	7.52832e-08	1.19131e-05	GD21203	3R	20933703	20934729	1	-	Dsim\GD21203
FBgn0192314	906.376	0.610786	0.113635	5.375	7.65824e-08	1.19856e-05	GD20853	3R	16795598	16798238	1	-	Dsim\GD20853
FBgn0186664	1510.81	0.724821	0.135349	5.35519	8.54645e-08	1.32303e-05	GD14992	3L	21073639	21074069	1	-	Dsim\GD14992
FBgn0191544	424.086	-1.16553	0.217742	-5.35278	8.66142e-08	1.32641e-05	GD20063	3R	5143841	5144033	1	Metallothionein B	Dsim\MtnB
FBgn0194856	526.373	0.72033	0.134788	5.34417	9.08315e-08	1.37619e-05	GD23476	2L	7377729	7379035	1	-	Dsim\GD23476
FBgn0190217	173.351	-1.15833	0.217384	-5.32852	9.90137e-08	1.48437e-05	GD18696	3R	15090157	15115965	-1	-	Dsim\GD18696
FBgn0187931	808.258	0.530601	0.0996665	5.32377	1.01641e-07	1.50789e-05	GD16305	3R	27198096	27200673	-1	-	Dsim\GD16305
FBgn0189649	1862.97	0.516608	0.0972564	5.31181	1.08543e-07	1.59367e-05	GD18107	3R	22642931	22645629	-1	-	Dsim\GD18107
FBgn0184997	20.7916	2.09405	0.398173	5.25915	1.44725e-07	2.10324e-05	GD13278	3L	3753703	3754331	-1	-	Dsim\GD13278
FBgn0182190	388.847	1.22188	0.232582	5.25357	1.49179e-07	2.14607e-05	GD10419	2R	1399743	1400525	1	-	Dsim\GD10419
FBgn0183027	19.191	2.33219	0.444489	5.24691	1.5467e-07	2.20282e-05	GD11277	2R	12131575	12132426	1	-	Dsim\GD11277
FBgn0194989	16.1712	2.35419	0.449695	5.23509	1.64905e-07	2.32533e-05	GD23612	2L	9314941	9315469	1	-	Dsim\GD23612
FBgn0192668	390.804	0.610123	0.116736	5.22653	1.72721e-07	2.41166e-05	GD21217	3R	21128197	21130293	1	-	Dsim\GD21217
FBgn0190397	1275.88	0.563463	0.108248	5.20529	1.93695e-07	2.67825e-05	GD18886	3R	12419499	12420253	-1	-	Dsim\GD18886
FBgn0183428	3403.9	0.740227	0.145317	5.09388	3.50803e-07	4.80398e-05	GD11688	2R	17144926	17145476	1	-	Dsim\GD11688
FBgn0188006	896.976	0.881118	0.173475	5.07922	3.78987e-07	5.1405e-05	GD16387	X	1443757	1445494	-1	-	Dsim\GD16387
FBgn0192699	1126.52	0.597507	0.117822	5.07125	3.95213e-07	5.31002e-05	GD21249	3R	21584332	21587952	1	-	Dsim\GD21249
FBgn0186420	822.27	0.660849	0.130548	5.06214	4.14587e-07	5.51827e-05	GD14745	3L	17434855	17436198	1	-	Dsim\GD14745
FBgn0189754	566.399	0.765134	0.151577	5.04782	4.46888e-07	5.89312e-05	GD18219	chrU_M_4754	104	728	-1	-	Dsim\GD18219
FBgn0182229	192.295	0.737721	0.146273	5.04345	4.57203e-07	5.97384e-05	GD10458	2R	1805176	1813405	1	-	Dsim\GD10458
FBgn0184694	214.215	0.935962	0.185749	5.03886	4.68318e-07	6.06344e-05	GD12970	3L	8078123	8079612	-1	-	Dsim\GD12970
FBgn0190622	9436.44	0.482644	0.0959417	5.0306	4.88952e-07	6.27356e-05	GD19115	3R	9021785	9023501	-1	-	Dsim\GD19115
FBgn0187091	910.955	-0.742906	0.148018	-5.01902	5.19355e-07	6.60416e-05	GD15424	chr2R_Mrandom_509	194	855	1	-	Dsim\GD15424
FBgn0187465	481.866	-0.769014	0.153714	-5.00287	5.64829e-07	7.11885e-05	GD15807	X	11766257	11769053	-1	-	Dsim\GD15807
FBgn0182014	1615.08	0.447521	0.0895495	4.99747	5.80878e-07	7.2569e-05	GD10239	2R	2178231	2179087	-1	-	Dsim\GD10239
FBgn0195489	985.05	0.842823	0.169402	4.97528	6.51531e-07	8.06879e-05	GD24133	2L	17831251	17834066	1	-	Dsim\GD24133
FBgn0262090	501.09	0.643798	0.129695	4.96394	6.90765e-07	8.48093e-05	GD14642	3L	15833502	15836077	1	scarlet	Dsim\st
FBgn0193878	541.706	0.591447	0.119437	4.95197	7.34665e-07	8.94282e-05	GD22476	2L	7518086	7520874	-1	-	Dsim\GD22476
FBgn0188752	1299.8	-0.430469	0.087193	-4.93697	7.93467e-07	9.57674e-05	GD17186	X	11521123	11523116	1	-	Dsim\GD17186
FBgn0192594	2417.52	0.544213	0.110973	4.90401	9.38973e-07	0.000112377	GD21142	3R	20539957	20541967	1	-	Dsim\GD21142
FBgn0194696	715.981	0.579053	0.118157	4.90073	9.54817e-07	0.000113321	GD23310	2L	4811030	4813664	1	-	Dsim\GD23310
FBgn0183385	137.461	0.929187	0.189732	4.89738	9.71229e-07	0.000114316	GD11645	2R	16631959	16633010	1	-	Dsim\GD11645
FBgn0184389	78.3998	1.01444	0.207327	4.89294	9.93421e-07	0.00011597	GD12662	3L	12816567	12816929	-1	-	Dsim\GD12662
FBgn0185818	2504.36	0.664407	0.136141	4.88029	1.05931e-06	0.000122656	GD14128	3L	8234783	8238059	1	-	Dsim\GD14128
FBgn0194414	50598.9	-0.569713	0.11679	-4.8781	1.07113e-06	0.000123024	GD23023	2L	426559	427048	1	-	Dsim\GD23023
FBgn0189329	691.07	-0.627427	0.128836	-4.86996	1.11623e-06	0.000127179	GD17781	3R	9701740	9702171	1	-	Dsim\GD17781
FBgn0190804	1147.28	1.22292	0.251555	4.86143	1.16541e-06	0.000131729	GD19301	3R	6030712	6032746	-1	-	Dsim\GD19301
FBgn0066167	235.991	1.83241	0.377206	4.85784	1.18673e-06	0.000133082	GD26010	2R	4571869	4572147	-1	-	Dsim\Def
FBgn0190016	301.294	1.21311	0.250868	4.83565	1.3271e-06	0.00014766	GD18493	3R	17520593	17520958	-1	-	Dsim\GD18493
FBgn0194131	3113.83	0.800567	0.165911	4.82528	1.39808e-06	0.000154352	GD22734	2L	3653719	3654027	-1	-	Dsim\GD22734
FBgn0182200	2476.4	-1.10146	0.22992	-4.79063	1.66259e-06	0.000182143	GD10429	2R	1530130	1536899	1	-	Dsim\GD10429
FBgn0187115	620.047	0.633575	0.132299	4.78896	1.67644e-06	0.000182258	GD15448	chr2R_Mrandom_598	3045	4298	1	-	Dsim\GD15448
FBgn0186743	5288.96	-0.648408	0.135472	-4.78627	1.69908e-06	0.00018332	GD15071	chr3R_Mrandom_374	131	1072	-1	-	Dsim\GD15071
FBgn0184641	176.897	1.44375	0.301801	4.78377	1.72038e-06	0.000183711	GD12916	3L	8873169	8874740	-1	-	Dsim\GD12916
FBgn0192264	58756.5	-0.60637	0.126781	-4.78282	1.7285e-06	0.000183711	GD20801	3R	16101476	16102050	1	-	Dsim\GD20801
FBgn0183522	376.404	0.87309	0.182861	4.77461	1.80057e-06	0.000189448	GD11783	2R	18136814	18137912	1	-	Dsim\GD11783
FBgn0186912	1410.4	-0.6714	0.140647	-4.77366	1.80908e-06	0.000189448	GD15244	chr2R_Mrandom_438	115	321	-1	-	Dsim\GD15244
FBgn0196524	206.315	0.749408	0.157109	4.76999	1.84231e-06	0.000191519	GD25212	2R	15820152	15820556	-1	-	Dsim\GD25212
FBgn0184310	316.488	1.02149	0.214596	4.76009	1.93507e-06	0.000199705	GD12583	3L	14365056	14365403	-1	-	Dsim\GD12583
FBgn0186057	390.867	-0.834663	0.176206	-4.73685	2.17067e-06	0.000222408	GD14374	3L	11708142	11708558	1	-	Dsim\GD14374
FBgn0191581	1558	-0.550193	0.116575	-4.71966	2.36243e-06	0.000240327	GD20101	3R	5821556	5868554	1	-	Dsim\GD20101
FBgn0194960	1348.41	0.713445	0.151244	4.71717	2.39154e-06	0.000241562	GD23582	2L	8786522	8787103	1	-	Dsim\GD23582
FBgn0192062	191.981	-1.10982	0.235579	-4.71102	2.4648e-06	0.000247209	GD20595	3R	13350302	13352016	1	-	Dsim\GD20595
FBgn0190606	186.873	1.04008	0.221038	4.70544	2.53322e-06	0.000252294	GD19099	3R	9201159	9202232	-1	-	Dsim\GD19099
FBgn0194243	184.156	-0.897161	0.190993	-4.69736	2.63544e-06	0.000260653	GD22849	2L	2223216	2224078	-1	-	Dsim\GD22849
FBgn0193799	1199.08	-0.53846	0.114726	-4.69345	2.68638e-06	0.000263858	GD22393	2L	8303652	8304083	-1	-	Dsim\GD22393
FBgn0186273	1855.17	0.59701	0.12741	4.68573	2.7897e-06	0.000272129	GD14593	3L	15415687	15416564	1	-	Dsim\GD14593
FBgn0182010	903.321	-0.465307	0.0997983	-4.66247	3.12434e-06	0.0003027	GD10235	2R	2213874	2223938	-1	-	Dsim\GD10235
FBgn0189703	405.142	0.739489	0.158999	4.6509	3.30491e-06	0.000317488	GD18167	3R	21441355	21442696	-1	-	Dsim\GD18167
FBgn0196255	800.357	-0.457459	0.0984007	-4.64894	3.33652e-06	0.000317488	GD24941	2R	18916529	18919630	-1	-	Dsim\GD24941
FBgn0189792	188.433	-1.01986	0.219396	-4.64848	3.34385e-06	0.000317488	GD18259	3R	20519928	20522020	-1	-	Dsim\GD18259
FBgn0186002	5570.59	-0.36906	0.0794434	-4.64557	3.39133e-06	0.000319863	GD14317	3L	10994053	10995224	1	-	Dsim\GD14317
FBgn0012823	49007.8	-1.02427	0.221016	-4.63438	3.58003e-06	0.000335439	GD19025	3R	10211030	10212225	-1	Actin 88F	Dsim\Act88F
FBgn0183815	5648.67	-0.577981	0.124773	-4.63228	3.61664e-06	0.000336655	GD12077	3L	21406724	21411061	-1	-	Dsim\GD12077
FBgn0255961	6553.85	-0.706003	0.152558	-4.62778	3.69614e-06	0.000341821	GD26110	2R	8866671	8866733	-1	-	Dsim\mir-308
FBgn0190590	1683.85	-0.500245	0.108496	-4.61071	4.01293e-06	0.000368723	GD19083	3R	9380452	9424054	-1	-	Dsim\GD19083
FBgn0182031	2060.32	0.497623	0.1084	4.59063	4.41919e-06	0.00040345	GD10256	2R	2053636	2056646	-1	-	Dsim\GD10256
FBgn0183149	1351.23	0.45506	0.099176	4.58841	4.46639e-06	0.000405161	GD11400	2R	13219844	13221025	1	-	Dsim\GD11400
FBgn0183538	317.379	-0.795666	0.173784	-4.57849	4.68354e-06	0.000422171	GD11799	2R	18282839	18290502	1	-	Dsim\GD11799
FBgn0195756	35874.3	0.529576	0.116073	4.56246	5.05582e-06	0.000452861	GD24420	4	839569	842239	1	-	Dsim\GD24420
FBgn0191378	11.7707	-2.04927	0.449408	-4.55994	5.11694e-06	0.000455472	GD19891	3R	2551094	2551756	1	-	Dsim\GD19891
FBgn0186958	221.687	0.759306	0.166573	4.55839	5.15477e-06	0.000455989	GD15290	chr2R_Mrandom_209	2760	3194	-1	-	Dsim\GD15290
FBgn0194606	4588.3	0.405566	0.0890083	4.5565	5.20128e-06	0.000456839	GD23217	2L	3246854	3249159	1	-	Dsim\GD23217
FBgn0186823	476.383	0.618244	0.135717	4.5554	5.22853e-06	0.000456839	GD15153	chr3R_Mrandom_119	185	358	1	-	Dsim\GD15153
FBgn0195603	1259.24	0.393183	0.086413	4.55005	5.36339e-06	0.000465765	GD24255	2L	19986797	19992576	1	-	Dsim\GD24255
FBgn0190647	359.628	-0.953284	0.209728	-4.54533	5.48495e-06	0.000471411	GD19142	3R	8509515	8510734	-1	-	Dsim\GD19142
FBgn0189978	255.978	0.572614	0.125989	4.54496	5.49461e-06	0.000471411	GD18455	3R	18101389	18102225	-1	-	Dsim\GD18455
FBgn0191387	14303.5	0.527696	0.116268	4.53863	5.66222e-06	0.000482882	GD19902	3R	2921255	2923120	1	-	Dsim\GD19902
FBgn0182220	71.0017	-1.15138	0.254299	-4.52768	5.96348e-06	0.000505547	GD10449	2R	1726940	1727628	1	-	Dsim\GD10449
FBgn0195377	113.554	1.4581	0.32265	4.51914	6.20915e-06	0.000523259	GD24018	2L	15413231	15414670	1	-	Dsim\GD24018
FBgn0184171	412.287	0.81658	0.180849	4.51526	6.32398e-06	0.0005298	GD12439	3L	16181447	16181683	-1	-	Dsim\GD12439
FBgn0193619	63.8659	-1.18173	0.262726	-4.49795	6.86113e-06	0.00057144	GD22210	2L	10710524	10710829	-1	-	Dsim\GD22210
FBgn0190347	2396.72	-0.661655	0.147454	-4.48719	7.21683e-06	0.000596825	GD18831	3R	13140591	13141177	-1	-	Dsim\GD18831
FBgn0190941	567.269	-0.642473	0.14321	-4.48622	7.24973e-06	0.000596825	GD19442	3R	3869036	3869511	-1	-	Dsim\GD19442
FBgn0185889	516.253	-0.476343	0.106335	-4.47964	7.47692e-06	0.000609282	GD14203	3L	9050294	9051196	1	-	Dsim\GD14203
FBgn0256358	458.54	0.958628	0.214067	4.47816	7.52876e-06	0.000609282	GD26507	3L	1228163	1228259	-1	-	Dsim\snoRNA:GD26507
FBgn0190061	16131.7	-0.349487	0.0780427	-4.47815	7.5294e-06	0.000609282	GD18539	3R	17091801	17094289	-1	-	Dsim\GD18539
FBgn0186911	229.855	0.766025	0.171301	4.47181	7.75589e-06	0.000624064	GD15243	chr2R_Mrandom_438	4560	4826	-1	-	Dsim\GD15243
FBgn0016353	405.092	0.555036	0.12417	4.46995	7.82361e-06	0.000625912	GD18875	3R	12559070	12563624	-1	rosy	Dsim\ry
FBgn0186654	37733.3	0.392443	0.0878189	4.46878	7.86676e-06	0.000625912	GD14982	3L	20972902	20974624	1	-	Dsim\GD14982
FBgn0181970	651.246	-0.564546	0.126535	-4.46159	8.13541e-06	0.000643692	GD10195	2R	2664740	2665372	-1	-	Dsim\GD10195
FBgn0190236	53.0653	-1.15019	0.258524	-4.44907	8.62431e-06	0.000678604	GD18715	3R	14692217	14692579	-1	-	Dsim\GD18715
FBgn0192085	595.909	0.555689	0.125003	4.44542	8.7719e-06	0.000683302	GD20618	3R	13591421	13592267	1	-	Dsim\GD20618
FBgn0185521	55.5111	1.13415	0.25514	4.44523	8.77997e-06	0.000683302	GD13823	3L	3756967	3758200	1	-	Dsim\GD13823
FBgn0188582	443.095	0.829538	0.18719	4.43153	9.35675e-06	0.000720104	GD17005	X	8539827	8539982	1	-	Dsim\GD17005
FBgn0186309	29.0282	-1.39366	0.314502	-4.43131	9.36627e-06	0.000720104	GD14629	3L	15674152	15678481	1	-	Dsim\GD14629
FBgn0183413	2771.88	0.57857	0.13059	4.43043	9.40453e-06	0.000720104	GD11673	2R	16959707	16962964	1	-	Dsim\GD11673
FBgn0182125	842.168	-0.577247	0.13039	-4.42709	9.5513e-06	0.000727431	GD10353	2R	462636	472933	-1	-	Dsim\GD10353
FBgn0190425	9.46864	2.08826	0.471843	4.42576	9.61049e-06	0.000728046	GD18914	3R	11994898	11995347	-1	-	Dsim\GD18914
FBgn0192773	1004.65	0.474009	0.107131	4.42456	9.66389e-06	0.000728218	GD21336	3R	23041895	23043475	1	-	Dsim\GD21336
FBgn0185711	66.9713	1.31537	0.297373	4.42329	9.72099e-06	0.000728665	GD14015	3L	6907205	6908614	1	-	Dsim\GD14015
FBgn0185581	360.187	-0.592862	0.134213	-4.41732	9.99338e-06	0.000744233	GD13885	3L	4874686	4875404	1	-	Dsim\GD13885
FBgn0192524	233.638	-0.764152	0.173024	-4.41646	1.00332e-05	0.000744233	GD21069	3R	19804286	19806434	1	-	Dsim\GD21069
FBgn0085973	4304.97	-0.502476	0.113842	-4.41381	1.01568e-05	0.000749495	GD16898	X	6624282	6625829	1	-	Dsim\GD16898
FBgn0195310	118.006	1.09264	0.247756	4.41014	1.03305e-05	0.000758385	GD23945	2L	13736385	13738855	1	-	Dsim\GD23945
FBgn0185989	286.955	0.702709	0.15947	4.40654	1.05035e-05	0.000767134	GD14304	3L	10812616	10813788	1	-	Dsim\GD14304
FBgn0190659	49.9542	-1.10428	0.251226	-4.39557	1.10483e-05	0.000802802	GD19154	3R	8236194	8237300	-1	-	Dsim\GD19154
FBgn0183572	10139.9	-0.94665	0.215774	-4.38723	1.14804e-05	0.000829972	GD11833	2R	18510222	18511186	1	-	Dsim\GD11833
FBgn0188694	792.484	0.566341	0.129144	4.38535	1.158e-05	0.000832941	GD17124	X	10184658	10186282	1	-	Dsim\GD17124
FBgn0186125	46258.1	0.503786	0.115386	4.36608	1.26496e-05	0.000905302	GD14443	3L	12747113	12747637	1	-	Dsim\GD14443
FBgn0192057	42.8554	1.40588	0.322233	4.36292	1.28338e-05	0.000908123	GD20590	3R	13334590	13335578	1	-	Dsim\GD20590
FBgn0186928	1494.01	-0.678022	0.15541	-4.36281	1.28405e-05	0.000908123	GD15260	chr2R_Mrandom_376	1584	10085	-1	-	Dsim\GD15260
FBgn0029243	7557.2	-0.411572	0.0943511	-4.36213	1.28803e-05	0.000908123	GD16420	X	1035752	1039351	-1	stubarista	Dsim\sta
FBgn0181951	1361.11	-0.511443	0.117471	-4.35378	1.33813e-05	0.000938798	GD10176	2R	2814779	2815114	-1	-	Dsim\GD10176
FBgn0193851	417.468	0.7798	0.179491	4.34451	1.39588e-05	0.000974517	GD22448	2L	7798199	7799217	-1	-	Dsim\GD22448
FBgn0189440	10.8165	-2.00277	0.461133	-4.34316	1.4045e-05	0.000975749	GD17893	2R	3803596	3803796	1	-	Dsim\GD17893
FBgn0189639	187.876	0.849434	0.197098	4.30971	1.63469e-05	0.00113016	GD18096	3R	22744385	22745511	-1	-	Dsim\GD18096
FBgn0187395	583.923	-0.504467	0.117205	-4.30414	1.67634e-05	0.00115336	GD15734	X	12742344	12745505	-1	-	Dsim\GD15734
FBgn0187141	1187.79	-0.522163	0.121884	-4.28411	1.8347e-05	0.0012527	GD15474	chr4_Mrandom_012	181	1569	-1	-	Dsim\GD15474
FBgn0194447	256.853	-1.1818	0.275885	-4.28367	1.83832e-05	0.0012527	GD23056	2L	885334	887900	1	-	Dsim\GD23056
FBgn0083468	1361.24	0.430232	0.100488	4.28141	1.85713e-05	0.00125949	GD21426	3R	24697221	24698465	1	-	Dsim\GD21426
FBgn0196055	1357.82	-0.424588	0.0992128	-4.27956	1.8726e-05	0.00126396	GD24734	chrX_Mrandom_172	4244	9224	1	-	Dsim\GD24734
FBgn0182883	180.555	-1.31515	0.307397	-4.27833	1.88298e-05	0.00126497	GD11128	2R	10170122	10172168	1	-	Dsim\GD11128
FBgn0181945	192.591	-1.02118	0.239289	-4.26754	1.97644e-05	0.00130968	GD10170	2R	2948702	2951973	-1	-	Dsim\GD10170
FBgn0191181	3186.63	0.431399	0.101089	4.26751	1.97666e-05	0.00130968	GD19690	3R	191886	193793	-1	-	Dsim\GD19690
FBgn0192248	66.8639	1.03193	0.241813	4.26746	1.97712e-05	0.00130968	GD20784	3R	15935576	15936465	1	-	Dsim\GD20784
FBgn0190781	1289.49	0.403088	0.0944986	4.26554	1.99415e-05	0.00131485	GD19278	3R	6440879	6443845	-1	-	Dsim\GD19278
FBgn0190361	3480.22	-0.44773	0.105068	-4.26133	2.03217e-05	0.00133374	GD18848	3R	12963119	12964441	-1	-	Dsim\GD18848
FBgn0188695	567.044	0.649233	0.152614	4.25409	2.09905e-05	0.00137131	GD17125	X	10187004	10187676	1	-	Dsim\GD17125
FBgn0188646	110.653	1.04869	0.246713	4.25066	2.13141e-05	0.0013861	GD17075	X	9429236	9429400	1	-	Dsim\GD17075
FBgn0185773	17.2684	-1.72434	0.406119	-4.24591	2.17709e-05	0.00140937	GD14081	3L	7789689	7791130	1	-	Dsim\GD14081
FBgn0184530	36.0909	-1.56216	0.36824	-4.24223	2.21312e-05	0.00142621	GD12803	3L	10852196	10856977	-1	-	Dsim\GD12803
FBgn0193647	107.79	0.828143	0.195378	4.23866	2.24858e-05	0.00144254	GD22239	2L	10485173	10485652	-1	-	Dsim\GD22239
FBgn0187182	876.769	0.572893	0.135363	4.23226	2.31353e-05	0.00147754	GD15515	X	16058152	16061686	-1	-	Dsim\GD15515
FBgn0188336	243.197	-0.664473	0.157049	-4.231	2.32654e-05	0.00147922	GD16748	X	4386169	4386924	1	-	Dsim\GD16748
FBgn0188984	119.902	0.827977	0.195881	4.22695	2.36883e-05	0.00149942	GD17430	X	14745859	14746392	1	-	Dsim\GD17430
FBgn0189825	137.154	-0.89979	0.213144	-4.22152	2.4266e-05	0.00152919	GD18292	3R	20034053	20035510	-1	-	Dsim\GD18292
FBgn0196965	1298.86	-0.63704	0.151409	-4.20742	2.583e-05	0.00162058	GD25680	chrU_M_1355	7831	20019	1	-	Dsim\GD25680
FBgn0193360	458.726	0.589566	0.140163	4.2063	2.5959e-05	0.00162152	GD21945	2L	15415884	15432176	-1	-	Dsim\GD21945
FBgn0193885	1608.95	-0.500446	0.119051	-4.20362	2.62681e-05	0.00163367	GD22483	2L	7444573	7459033	-1	-	Dsim\GD22483
FBgn0190888	1774.11	0.373606	0.0889809	4.19872	2.68427e-05	0.00166215	GD19387	3R	4704252	4707344	-1	-	Dsim\GD19387
FBgn0191368	1301.63	0.596809	0.142222	4.19631	2.71297e-05	0.00167185	GD19880	3R	2434393	2435488	1	-	Dsim\GD19880
FBgn0188057	86.152	-0.944315	0.225081	-4.19544	2.72343e-05	0.00167185	GD16442	X	685983	709426	-1	-	Dsim\GD16442
FBgn0185915	1304.19	-0.507236	0.121048	-4.19036	2.78507e-05	0.00169726	GD14229	3L	9344457	9344785	1	-	Dsim\GD14229
FBgn0189756	17014.1	0.405652	0.0968126	4.19007	2.78865e-05	0.00169726	GD18221	3R	20896981	20898046	-1	-	Dsim\GD18221
FBgn0188472	309.739	0.745428	0.178049	4.18665	2.83102e-05	0.00171572	GD16890	X	6492667	6500793	1	-	Dsim\GD16890
FBgn0189886	1926.12	-0.409584	0.098109	-4.17479	2.98263e-05	0.00179524	GD18358	3R	19408248	19409723	-1	-	Dsim\GD18358
FBgn0192077	345.077	-0.512623	0.122801	-4.17442	2.98745e-05	0.00179524	GD20610	3R	13549155	13550723	1	-	Dsim\GD20610
FBgn0195299	7958.3	0.610711	0.146821	4.15956	3.18868e-05	0.00190812	GD23933	2L	13609335	13610356	1	-	Dsim\GD23933
FBgn0196916	5537.76	0.416711	0.100219	4.15802	3.21014e-05	0.00190846	GD25630	2R	9844852	9846216	-1	-	Dsim\GD25630
FBgn0197010	41.6248	1.26419	0.30413	4.15673	3.22832e-05	0.00190846	GD25727	2R	8293586	8294804	-1	-	Dsim\GD25727
FBgn0183728	23.911	1.92838	0.463926	4.15665	3.22945e-05	0.00190846	GD11989	chr2L_Mrandom_054	17901	24145	-1	-	Dsim\GD11989
FBgn0191097	1239.52	-0.483811	0.116451	-4.15464	3.25802e-05	0.00191739	GD19605	3R	1428837	1429743	-1	-	Dsim\GD19605
FBgn0184358	25.4173	1.70751	0.411196	4.15255	3.28796e-05	0.00192704	GD12631	3L	13442399	13445545	-1	-	Dsim\GD12631
FBgn0194263	1008.54	0.730776	0.176253	4.14618	3.38071e-05	0.00196905	GD22869	2L	2146071	2146324	-1	-	Dsim\GD22869
FBgn0186199	599.976	0.58624	0.141408	4.14573	3.38728e-05	0.00196905	GD14517	3L	14302876	14307956	1	-	Dsim\GD14517
FBgn0184584	1019.39	-0.549082	0.132521	-4.14335	3.42267e-05	0.00198153	GD12859	3L	9995870	10009690	-1	-	Dsim\GD12859
FBgn0188090	4524.01	0.342452	0.0827174	4.14002	3.47273e-05	0.00200237	GD16476	X	281248	282801	-1	-	Dsim\GD16476
FBgn0196507	220.784	-0.678076	0.163975	-4.13524	3.54589e-05	0.00203631	GD25195	2R	16063942	16065690	-1	-	Dsim\GD25195
FBgn0190337	45.74	1.47216	0.356631	4.12795	3.66016e-05	0.00209349	GD18821	3R	13180916	13181554	-1	-	Dsim\GD18821
FBgn0193455	274.473	0.829674	0.201358	4.1204	3.78219e-05	0.00215464	GD22042	2L	13572791	13573036	-1	-	Dsim\GD22042
FBgn0186865	1737.14	-0.5226	0.126899	-4.11824	3.81782e-05	0.00216627	GD15195	chr3R_Mrandom_364	229	1264	1	-	Dsim\GD15195
FBgn0196227	1199.25	0.460871	0.111978	4.11572	3.85966e-05	0.00217728	GD24911	2R	19214738	19216207	-1	-	Dsim\GD24911
FBgn0192000	920.412	-0.52521	0.127626	-4.11524	3.86781e-05	0.00217728	GD20530	3R	12607933	12608931	1	-	Dsim\GD20530
FBgn0191672	350.139	0.517937	0.126	4.11062	3.94605e-05	0.00221259	GD20194	3R	7431886	7433461	1	-	Dsim\GD20194
FBgn0193331	101.817	0.820908	0.199946	4.10566	4.0317e-05	0.00225175	GD21914	2L	16050252	16050682	-1	-	Dsim\GD21914
FBgn0190400	837.602	0.492426	0.119996	4.10369	4.06608e-05	0.00226208	GD18889	3R	12409018	12409789	-1	-	Dsim\GD18889
FBgn0188693	263.386	-0.594415	0.144911	-4.10194	4.09699e-05	0.00226951	GD17123	3R	25895526	25895952	-1	-	Dsim\GD17123
FBgn0185674	773.237	-0.627379	0.152977	-4.10113	4.11132e-05	0.00226951	GD13978	chrU_M_5365	590	787	-1	-	Dsim\GD13978
FBgn0185388	100.602	0.920327	0.224649	4.09674	4.19009e-05	0.00230406	GD13680	3L	1862122	1862574	1	-	Dsim\GD13680
FBgn0186822	63.5741	1.17776	0.28765	4.09442	4.23226e-05	0.0023183	GD15152	chr3R_Mrandom_118	21	896	1	-	Dsim\GD15152
FBgn0184878	344.817	0.508133	0.124243	4.08982	4.31702e-05	0.00235345	GD13156	3L	5588408	5589264	-1	-	Dsim\GD13156
FBgn0188043	190.901	-0.830741	0.203175	-4.0888	4.33616e-05	0.00235345	GD16427	X	942646	959652	-1	-	Dsim\GD16427
FBgn0194023	167.892	-0.714452	0.174759	-4.08821	4.34707e-05	0.00235345	GD22623	2L	5742919	5743530	-1	-	Dsim\GD22623
FBgn0186376	7.7637	1.9385	0.474263	4.08739	4.36253e-05	0.00235345	GD14698	3L	16648939	16649220	1	-	Dsim\GD14698
FBgn0196738	312.853	0.677129	0.165739	4.08551	4.39802e-05	0.00236365	GD25443	2R	12380816	12383621	-1	-	Dsim\GD25443
FBgn0190005	7502.67	-0.314985	0.0771533	-4.08259	4.45371e-05	0.00237823	GD18482	3R	17674633	17675535	-1	-	Dsim\GD18482
FBgn0194866	2067.88	1.29044	0.316104	4.08233	4.45856e-05	0.00237823	GD23486	2L	7575708	7576832	1	-	Dsim\GD23486
FBgn0186572	64.3837	0.93128	0.228535	4.07501	4.60134e-05	0.00244523	GD14900	3L	19878449	19880084	1	-	Dsim\GD14900
FBgn0182973	368.102	0.882457	0.216706	4.07214	4.6584e-05	0.0024648	GD11221	2R	11438383	11439184	1	-	Dsim\GD11221
FBgn0194443	246.342	0.682361	0.167598	4.07142	4.67277e-05	0.0024648	GD23052	2L	854322	854869	1	-	Dsim\GD23052
FBgn0182572	401.652	-0.757164	0.186117	-4.06822	4.73735e-05	0.00248289	GD10809	2R	6097702	6098136	1	-	Dsim\GD10809
FBgn0195072	16040	-0.728788	0.179152	-4.068	4.74193e-05	0.00248289	GD23695	2L	10200566	10201345	1	-	Dsim\GD23695
FBgn0189125	37.4518	1.25313	0.308217	4.06574	4.78805e-05	0.00249785	GD17575	chr3L_Mrandom_184	4304	5167	-1	-	Dsim\GD17575
FBgn0191260	588.163	-0.462459	0.113787	-4.06425	4.81882e-05	0.00250473	GD19771	3R	1109064	1109642	1	-	Dsim\GD19771
FBgn0182633	24.3716	1.61981	0.398635	4.06338	4.83681e-05	0.00250494	GD10870	2R	6733194	6734386	1	-	Dsim\GD10870
FBgn0197094	1437.11	-0.497444	0.122486	-4.06122	4.88177e-05	0.00251906	GD25814	2R	7122775	7124227	-1	-	Dsim\GD25814
FBgn0182587	292.608	0.738567	0.182156	4.05458	5.02255e-05	0.00258107	GD10824	chrU_M_5712	544	963	-1	-	Dsim\GD10824
FBgn0182662	1836.56	-0.699252	0.172491	-4.05385	5.03817e-05	0.00258107	GD10899	2R	6921380	6932184	1	-	Dsim\GD10899
FBgn0182610	5242.21	-0.462343	0.114089	-4.05249	5.06748e-05	0.00258677	GD10847	2R	6608398	6609658	1	-	Dsim\GD10847
FBgn0192579	815.787	-0.664344	0.164119	-4.04793	5.16723e-05	0.00262827	GD21127	3R	20428614	20428865	1	-	Dsim\GD21127
FBgn0196133	4919.53	-0.503763	0.124506	-4.0461	5.20785e-05	0.00263951	GD24813	chrX_Mrandom_687	306	1113	1	-	Dsim\GD24813
FBgn0184344	11027.7	-0.393621	0.0973283	-4.04426	5.24888e-05	0.00265087	GD12617	3L	13858920	13868935	-1	-	Dsim\GD12617
FBgn0187746	5709.67	0.372796	0.0922945	4.0392	5.36348e-05	0.00269918	GD16109	X	6653223	6654044	-1	-	Dsim\GD16109
FBgn0194497	943.382	-0.630796	0.156246	-4.03719	5.40953e-05	0.00271276	GD23107	2L	1653685	1654383	1	-	Dsim\GD23107
FBgn0182383	60.0195	-1.16036	0.288225	-4.02589	5.67609e-05	0.00283645	GD10616	2R	3497435	3497776	1	-	Dsim\GD10616
FBgn0193438	136.575	0.83405	0.207243	4.0245	5.70967e-05	0.00284325	GD22025	2L	13723950	13726050	-1	-	Dsim\GD22025
FBgn0194457	1157.76	0.408394	0.101692	4.01599	5.91963e-05	0.00293754	GD23066	2L	1051973	1053614	1	-	Dsim\GD23066
FBgn0185534	54.9575	1.07625	0.268214	4.01266	6.00392e-05	0.00296902	GD13837	3L	3856854	3863266	1	-	Dsim\GD13837
FBgn0188600	159.769	-0.738248	0.184817	-3.99449	6.48325e-05	0.00319496	GD17024	3R	25967756	25971836	-1	-	Dsim\GD17024
FBgn0190870	1544.22	0.828656	0.207539	3.99277	6.5306e-05	0.00319887	GD19368	3R	4905701	4907888	-1	-	Dsim\GD19368
FBgn0196703	14.1981	1.59376	0.399181	3.99257	6.5361e-05	0.00319887	GD25407	chrU_M_5841	5672	6652	-1	-	Dsim\GD25407
FBgn0187164	20230.7	0.926407	0.232094	3.99152	6.56503e-05	0.00320203	GD15497	X	16414253	16414522	-1	-	Dsim\GD15497
FBgn0085957	40950.8	-0.43263	0.108595	-3.98389	6.77956e-05	0.00329537	GD15565	X	15150482	15150715	-1	cytochrome c oxidase subunit VIb	Dsim\CoVIb
FBgn0193689	897.609	0.753534	0.18975	3.97119	7.1515e-05	0.00346434	GD22281	2L	10081495	10082820	-1	-	Dsim\GD22281
FBgn0191630	3390.74	0.519188	0.130836	3.96823	7.24075e-05	0.00349569	GD20151	3R	6889581	6898957	1	-	Dsim\GD20151
FBgn0183114	5504.68	0.686916	0.17322	3.96556	7.32247e-05	0.0035232	GD11365	2R	12995137	12995329	1	-	Dsim\GD11365
FBgn0194844	161.937	-0.632321	0.159527	-3.96373	7.37878e-05	0.00353834	GD23464	chrU_M_718	1665	2084	-1	-	Dsim\GD23464
FBgn0256360	11822.6	-0.550209	0.138981	-3.95889	7.53003e-05	0.00358804	GD26509	3L	2754325	2754400	-1	-	Dsim\snoRNA:GD26509
FBgn0184914	340.854	0.647555	0.163574	3.9588	7.53283e-05	0.00358804	GD13193	3L	5043512	5044307	-1	-	Dsim\GD13193
FBgn0197012	166.126	0.74575	0.188474	3.95678	7.59677e-05	0.00360644	GD25730	2R	8263561	8264342	-1	-	Dsim\GD25730
FBgn0191125	295.34	0.795095	0.201209	3.95159	7.76348e-05	0.00367334	GD19634	3R	1106954	1108095	-1	-	Dsim\GD19634
FBgn0188677	819.229	0.533421	0.1352	3.94542	7.96606e-05	0.00375671	GD17107	X	9962558	9962989	1	-	Dsim\GD17107
FBgn0187568	4990.84	0.46558	0.118233	3.93781	8.22277e-05	0.00386498	GD15919	X	9653447	9655776	-1	-	Dsim\GD15919
FBgn0190638	451.84	0.659315	0.167512	3.93593	8.28751e-05	0.00388259	GD19132	3R	8604863	8605883	-1	-	Dsim\GD19132
FBgn0190783	36.9426	-1.41881	0.361421	-3.92565	8.64971e-05	0.00403899	GD19280	3R	6396192	6398394	-1	-	Dsim\GD19280
FBgn0194071	728.904	0.505706	0.129098	3.91721	8.95787e-05	0.00416921	GD22674	2L	4823849	4824670	-1	-	Dsim\GD22674
FBgn0194815	904.554	0.482477	0.123305	3.91288	9.12008e-05	0.00423088	GD23432	2L	6604381	6605515	1	-	Dsim\GD23432
FBgn0043398	6317.83	0.516908	0.13243	3.90327	9.49025e-05	0.00438832	GD12308	3L	18354237	18355466	-1	-	Dsim\Acp76A
FBgn0184143	58.636	-1.16337	0.29825	-3.90067	9.5928e-05	0.00442138	GD12411	3L	16717386	16723989	-1	-	Dsim\GD12411
FBgn0186438	261.64	-0.662206	0.169938	-3.89675	9.74912e-05	0.00447049	GD14764	3L	17989611	17990097	1	-	Dsim\GD14764
FBgn0193834	1470.44	0.694128	0.17815	3.89631	9.76678e-05	0.00447049	GD22431	2L	8000761	8001684	-1	-	Dsim\GD22431
FBgn0190380	2305.5	-0.311916	0.0800678	-3.89565	9.79352e-05	0.00447049	GD18868	3R	12605364	12610198	-1	-	Dsim\GD18868
FBgn0196981	40569	-0.411864	0.105855	-3.89084	9.98963e-05	0.00453216	GD25696	2R	8866305	8867390	-1	-	Dsim\GD25696
FBgn0256535	20.2274	1.69067	0.434532	3.89078	9.99226e-05	0.00453216	GD26684	3L	15977631	15977866	1	-	Dsim\snRNA:U12:1
FBgn0190085	54.8954	1.00496	0.258781	3.88346	0.00010298	0.00465601	GD18563	3R	16780601	16780993	-1	-	Dsim\GD18563
FBgn0256335	185.433	0.566303	0.145931	3.88063	0.000104186	0.00469561	GD26484	2L	19992009	19992142	1	-	Dsim\snoRNA:GD26484
FBgn0182582	1312.24	0.331814	0.0857083	3.87144	0.000108196	0.00486098	GD10819	2R	6280444	6290128	1	-	Dsim\GD10819
FBgn0186696	2052.7	-0.352657	0.0911582	-3.86862	0.000109452	0.00490193	GD15024	3L	21606833	21618821	1	-	Dsim\GD15024
FBgn0187351	83.3714	0.812992	0.210247	3.86685	0.000110251	0.00492223	GD15689	X	13306483	13308466	-1	-	Dsim\GD15689
FBgn0185284	480.441	0.51564	0.133411	3.86504	0.000111069	0.00494327	GD13574	3L	490656	491361	1	-	Dsim\GD13574
FBgn0184332	362.91	-0.507685	0.131388	-3.86401	0.000111539	0.00494502	GD12605	3L	14072158	14073090	-1	-	Dsim\GD12605
FBgn0194320	5.25349	-1.84485	0.477641	-3.86242	0.000112269	0.00494502	GD22926	2L	1102340	1103926	-1	-	Dsim\GD22926
FBgn0191611	710.619	0.442822	0.114667	3.86182	0.000112546	0.00494502	GD20132	3R	6498426	6502804	1	-	Dsim\GD20132
FBgn0196772	57.562	1.53209	0.396775	3.86137	0.000112753	0.00494502	GD25479	2R	12074292	12076215	-1	-	Dsim\GD25479
FBgn0189064	415.143	0.489513	0.126778	3.86117	0.000112844	0.00494502	GD17514	X	16128598	16131030	1	-	Dsim\GD17514
FBgn0184040	209.615	-0.779441	0.202285	-3.85319	0.000116588	0.00509341	GD12306	3L	18374911	18375063	-1	-	Dsim\GD12306
FBgn0193541	261.435	-0.690349	0.179338	-3.84942	0.000118398	0.00515095	GD22131	chrU_M_1636	2510	14173	-1	-	Dsim\GD22131
FBgn0186141	2167.02	0.741196	0.192571	3.84894	0.000118629	0.00515095	GD14459	3L	13194990	13209646	1	-	Dsim\GD14459
FBgn0181943	651.584	0.55856	0.145183	3.84729	0.000119433	0.00517008	GD10168	2R	2969188	2969911	-1	-	Dsim\GD10168
FBgn0194502	4192.02	0.349625	0.0909457	3.84432	0.000120885	0.0052171	GD23112	2L	1732877	1741367	1	-	Dsim\GD23112
FBgn0196065	7644.39	-0.298462	0.0776704	-3.84268	0.0001217	0.00523642	GD24744	chrX_Mrandom_250	93	383	1	-	Dsim\GD24744
FBgn0189016	1706.58	-0.412945	0.107489	-3.84174	0.000122167	0.00524067	GD17463	X	15153915	15154488	1	-	Dsim\GD17463
FBgn0189368	11386.1	-0.304056	0.0791798	-3.84007	0.000122998	0.00526049	GD17820	3R	24816153	24819691	-1	-	Dsim\GD17820
FBgn0183118	660.03	0.634144	0.165425	3.83342	0.000126372	0.00538861	GD11369	2R	13002676	13004125	1	-	Dsim\GD11369
FBgn0192671	436.78	0.473155	0.123538	3.83003	0.000128129	0.00541562	GD21220	3R	21138246	21139993	1	-	Dsim\GD21220
FBgn0185690	3522.64	0.460742	0.120297	3.83002	0.000128132	0.00541562	GD13994	3L	6630812	6631203	1	-	Dsim\GD13994
FBgn0021123	6217.33	0.36823	0.0961436	3.82999	0.000128147	0.00541562	GD11104	2R	9844421	9849509	1	-	Dsim\Hex-C
FBgn0190621	1514.3	0.396395	0.103548	3.82813	0.000129118	0.00544053	GD19114	3R	9024417	9026097	-1	-	Dsim\GD19114
FBgn0184063	1838.02	-0.785787	0.205452	-3.82468	0.000130944	0.00550121	GD12331	3L	17991883	17993654	-1	-	Dsim\GD12331
FBgn0189146	3424.52	-0.397648	0.104033	-3.82234	0.000132192	0.00553728	GD17596	chr3L_Mrandom_077	10982	12702	-1	-	Dsim\GD17596
FBgn0183814	1838.87	0.357199	0.0935073	3.82002	0.000133443	0.00557331	GD12076	3L	21413529	21414605	-1	-	Dsim\GD12076
FBgn0182746	4339.02	-0.399056	0.10452	-3.81798	0.000134547	0.00560299	GD10986	2R	8156320	8158599	1	-	Dsim\GD10986
FBgn0181932	1328.93	0.72648	0.190344	3.81666	0.00013527	0.00561667	GD10157	2R	3092277	3093863	-1	-	Dsim\GD10157
FBgn0192612	137.758	-0.658109	0.172576	-3.81344	0.000137046	0.00567384	GD21161	3R	20699480	20700466	1	-	Dsim\GD21161
FBgn0192973	812.483	0.411032	0.107841	3.81144	0.000138159	0.00570336	GD21547	3R	26273965	26274661	1	-	Dsim\GD21547
FBgn0183828	1174.13	-0.702448	0.184582	-3.80562	0.00014145	0.00581785	GD12090	3L	21076441	21077025	-1	-	Dsim\GD12090
FBgn0188284	162.344	0.731321	0.192195	3.8051	0.000141749	0.00581785	GD16695	X	3444742	3445482	1	-	Dsim\GD16695
FBgn0184488	60.768	0.975147	0.256442	3.8026	0.000143184	0.00585983	GD12761	3L	11305558	11306642	-1	-	Dsim\GD12761
FBgn0192078	702.15	0.40935	0.107684	3.80139	0.000143884	0.00587164	GD20611	3R	13555540	13557481	1	-	Dsim\GD20611
FBgn0186994	6.63931	-1.7856	0.470643	-3.79397	0.000148259	0.00601754	GD15326	chr2R_Mrandom_009	79045	79875	1	-	Dsim\GD15326
FBgn0190090	321.499	-0.439376	0.115811	-3.79389	0.000148305	0.00601754	GD18568	3R	16744557	16745998	-1	-	Dsim\GD18568
FBgn0183750	408.753	0.724475	0.191008	3.7929	0.0001489	0.00602455	GD12011	chr2L_Mrandom_043	100	861	1	-	Dsim\GD12011
FBgn0182526	631.938	0.492683	0.130237	3.78299	0.000154958	0.00625188	GD10762	2R	5360685	5361851	1	-	Dsim\GD10762
FBgn0183232	525.288	-0.652067	0.172431	-3.78161	0.000155819	0.00626884	GD11484	2R	14414537	14415017	1	Odorant-binding protein 56i	Dsim\Obp56i
FBgn0189705	262.295	0.722575	0.191328	3.77664	0.000158961	0.00637725	GD18169	3R	21430670	21431578	-1	-	Dsim\GD18169
FBgn0192628	948.546	0.320782	0.0849589	3.77573	0.000159542	0.00638258	GD21177	3R	20783960	20787199	1	-	Dsim\GD21177
FBgn0189353	44.193	1.21881	0.322977	3.77366	0.000160871	0.00640654	GD17805	2L	16527375	16527587	-1	-	Dsim\GD17805
FBgn0191913	9536.2	0.580673	0.153886	3.7734	0.000161041	0.00640654	GD20442	3R	11394946	11395836	1	-	Dsim\GD20442
FBgn0182640	3846.37	-0.482538	0.127937	-3.7717	0.000162142	0.00643238	GD10877	2R	6761121	6763341	1	-	Dsim\GD10877
FBgn0193501	1972.33	0.716794	0.19009	3.7708	0.000162723	0.00643748	GD22088	2L	12936157	12936477	-1	-	Dsim\GD22088
FBgn0040418	57729.2	-0.387613	0.102889	-3.7673	0.000165022	0.00651038	GD17388	3R	25537753	25538216	-1	-	Dsim\RpL32
FBgn0188605	1164.6	-0.424554	0.112733	-3.76602	0.000165873	0.00652588	GD17031	X	8831077	8831664	1	-	Dsim\GD17031
FBgn0182301	820.779	0.399857	0.106195	3.7653	0.000166349	0.00652656	GD10530	2R	2585872	2587130	1	-	Dsim\GD10530
FBgn0189878	3324.59	-0.349476	0.092958	-3.7595	0.000170253	0.00663536	GD18349	3R	19467494	19467679	-1	-	Dsim\GD18349
FBgn0182638	167.185	0.780161	0.207537	3.75914	0.000170499	0.00663536	GD10875	2R	6752432	6753519	1	-	Dsim\GD10875
FBgn0190378	123.3	-0.745793	0.198396	-3.75911	0.00017052	0.00663536	GD18866	3R	12615980	12618200	-1	-	Dsim\GD18866
FBgn0193279	1523.81	0.348274	0.0927444	3.7552	0.000173205	0.00672149	GD21860	2L	17225087	17228673	-1	-	Dsim\GD21860
FBgn0187506	367.312	0.589207	0.157011	3.75265	0.000174974	0.00677167	GD15851	X	10959050	11004386	-1	-	Dsim\GD15851
FBgn0194430	1284.78	-0.642758	0.171421	-3.7496	0.000177117	0.00683603	GD23039	2L	631251	632060	1	-	Dsim\GD23039
FBgn0195056	2327.38	0.532049	0.141945	3.74828	0.000178055	0.00685367	GD23679	2L	10129041	10130288	1	-	Dsim\GD23679
FBgn0183961	263.061	-0.651406	0.174062	-3.74237	0.000182296	0.00698118	GD12225	3L	19388771	19394543	-1	-	Dsim\GD12225
FBgn0192333	9.40998	1.67271	0.446974	3.74229	0.000182348	0.00698118	GD20872	3R	17078332	17078981	1	-	Dsim\GD20872
FBgn0190119	2483.76	-0.372159	0.0995324	-3.73907	0.0001847	0.00705228	GD18597	3R	16233494	16237172	-1	-	Dsim\GD18597
FBgn0185344	728.255	0.510576	0.136594	3.73791	0.000185558	0.00706607	GD13635	3L	1210073	1211766	1	-	Dsim\GD13635
FBgn0256374	1673	0.468704	0.12544	3.73647	0.000186619	0.00708753	GD26523	3L	8893301	8893388	-1	-	Dsim\snoRNA:GD26523
FBgn0185820	6307.77	0.442454	0.118475	3.73457	0.00018804	0.00712251	GD14131	3L	8242738	8243504	1	-	Dsim\GD14131
FBgn0185790	268.939	-0.529322	0.141763	-3.73386	0.000188564	0.00712343	GD14098	3L	7948001	7950544	1	-	Dsim\GD14098
FBgn0191504	2029.88	0.342135	0.0917366	3.72954	0.000191828	0.00721149	GD20022	3R	4703021	4723292	1	-	Dsim\GD20022
FBgn0184331	2100.52	-0.475428	0.12748	-3.72944	0.000191908	0.00721149	GD12604	3L	14076348	14080532	-1	-	Dsim\GD12604
FBgn0256334	183.783	0.552285	0.148153	3.72781	0.000193149	0.00723902	GD26483	2L	19991862	19991990	1	-	Dsim\snoRNA:GD26483
FBgn0193087	477.499	0.594639	0.159946	3.71775	0.000201003	0.00751361	GD21664	2L	20542780	20546895	-1	-	Dsim\GD21664
FBgn0195486	200.823	0.703225	0.189587	3.70926	0.000207868	0.00774491	GD24130	2L	17789709	17790047	1	-	Dsim\GD24130
FBgn0189732	133.872	0.729074	0.196582	3.70876	0.000208278	0.00774491	GD18196	3R	21130440	21131531	-1	-	Dsim\GD18196
FBgn0191056	1129.99	-0.657114	0.177254	-3.70719	0.000209576	0.00777285	GD19561	3R	1946404	1954044	-1	-	Dsim\GD19561
FBgn0256332	184.151	0.551279	0.148844	3.70374	0.000212444	0.00785877	GD26481	2L	19991556	19991681	1	-	Dsim\snoRNA:GD26481
FBgn0191083	169.154	0.667201	0.180474	3.69694	0.000218213	0.00805128	GD19590	3R	1541408	1542897	-1	-	Dsim\GD19590
FBgn0193327	231.472	-0.550289	0.148936	-3.69479	0.000220069	0.00808347	GD21910	2L	16180223	16194239	-1	-	Dsim\GD21910
FBgn0183746	814.73	0.460533	0.12465	3.69461	0.000220221	0.00808347	GD12007	chr2L_Mrandom_002	188	1198	1	-	Dsim\GD12007
FBgn0182685	75.703	1.081	0.292754	3.69252	0.000222046	0.0081295	GD10922	2R	7165676	7165894	1	-	Dsim\GD10922
FBgn0186917	78.8104	-0.874397	0.23712	-3.68758	0.000226398	0.0082676	GD15249	chr2R_Mrandom_422	860	1145	-1	-	Dsim\GD15249
FBgn0184279	4730.36	-0.340986	0.0925113	-3.68588	0.000227911	0.00830157	GD12552	3L	14919431	14920856	-1	-	Dsim\GD12552
FBgn0185174	243.22	0.696244	0.188944	3.68492	0.000228774	0.00831174	GD13462	3L	1194380	1196523	-1	-	Dsim\GD13462
FBgn0187976	1787.26	-0.434678	0.11799	-3.68401	0.000229591	0.0083202	GD16356	X	1814969	1816495	-1	-	Dsim\GD16356
FBgn0187836	70.7313	-1.10853	0.301177	-3.68067	0.000232623	0.00840865	GD16208	X	4807042	4808931	-1	-	Dsim\GD16208
FBgn0186217	789.518	0.420955	0.11441	3.67935	0.000233832	0.00843099	GD14536	3L	14637609	14641080	1	-	Dsim\GD14536
FBgn0256333	184.426	0.544957	0.148175	3.6778	0.000235258	0.00845801	GD26482	2L	19991699	19991833	1	-	Dsim\snoRNA:GD26482
FBgn0197121	29.56	-1.15682	0.314588	-3.67724	0.00023577	0.00845801	GD25841	chrU_M_1636	8622	8990	1	-	Dsim\GD25841
FBgn0183615	741.543	-0.395704	0.10769	-3.67447	0.000238341	0.00852878	GD11876	2R	18923108	18925590	1	-	Dsim\GD11876
FBgn0183264	78.3227	-0.916672	0.249531	-3.67358	0.000239176	0.00853721	GD11523	2R	15105838	15108004	1	-	Dsim\GD11523
FBgn0192247	1685.17	0.644215	0.175696	3.66664	0.000245756	0.00872883	GD20783	3R	15934330	15935222	1	-	Dsim\GD20783
FBgn0192310	319.549	0.484042	0.132013	3.66663	0.00024577	0.00872883	GD20849	3R	16737209	16740807	1	-	Dsim\GD20849
FBgn0193482	511.71	-0.690547	0.188369	-3.66593	0.000246437	0.00873075	GD22069	2L	13148073	13149787	-1	-	Dsim\GD22069
FBgn0193263	2138.23	-0.384199	0.104829	-3.665	0.000247343	0.00874109	GD21844	2L	17806933	17814205	-1	-	Dsim\GD21844
FBgn0194513	1234.6	-0.33899	0.0925147	-3.66417	0.00024814	0.00874756	GD23123	2L	1953122	1954053	1	-	Dsim\GD23123
FBgn0191942	850.414	0.572152	0.156429	3.65758	0.000254609	0.00895343	GD20471	3R	11746494	11747259	1	-	Dsim\GD20471
FBgn0183306	763.269	-0.380951	0.104202	-3.65588	0.000256305	0.00898951	GD11565	2R	15672998	15673499	1	-	Dsim\GD11565
FBgn0182756	1989.93	-0.302071	0.0826396	-3.65528	0.000256897	0.00898951	GD10996	2R	8291625	8293510	1	-	Dsim\GD10996
FBgn0189981	77.4838	0.819899	0.224454	3.65285	0.000259343	0.00905285	GD18458	3R	18083009	18083253	-1	-	Dsim\GD18458
FBgn0186909	208.038	0.726842	0.199143	3.64985	0.000262396	0.00913702	GD15240	chr2R_Mrandom_441	77	1695	-1	-	Dsim\GD15240
FBgn0196452	45.8259	1.12158	0.307606	3.64616	0.00026619	0.00924654	GD25140	chrU_M_1006	1898	2353	1	-	Dsim\GD25140
FBgn0190968	1438.64	0.441559	0.121199	3.64327	0.000269194	0.00932814	GD19469	3R	3424616	3427626	-1	-	Dsim\GD19469
FBgn0193635	298.478	0.485638	0.133431	3.63961	0.000273052	0.00943884	GD22226	2L	10569327	10570772	-1	-	Dsim\GD22226
FBgn0196571	1414.83	0.453295	0.12461	3.63772	0.000275059	0.00948519	GD25259	2R	15202498	15204349	-1	-	Dsim\GD25259
FBgn0186553	24.0103	1.34007	0.369016	3.63146	0.000281821	0.00969492	GD14881	3L	19720014	19721147	1	-	Dsim\GD14881
FBgn0186879	441.704	0.64462	0.177557	3.6305	0.000282875	0.00970774	GD15209	chr2R_Mrandom_600	43	1334	-1	-	Dsim\GD15209
FBgn0192471	1528.38	0.590718	0.162821	3.62802	0.000285601	0.0097777	GD21016	3R	19045640	19052516	1	-	Dsim\GD21016
FBgn0186814	241.881	0.525437	0.144865	3.62707	0.00028665	0.0097901	GD15144	chr3R_Mrandom_037	4111	5146	1	-	Dsim\GD15144
FBgn0195873	3989.74	-0.334597	0.0923576	-3.62285	0.00029138	0.00989944	GD24539	chrX_Mrandom_572	4643	5369	-1	-	Dsim\GD24539
FBgn0187409	847.958	-0.385609	0.106452	-3.62237	0.000291912	0.00989944	GD15748	X	12571747	12572297	-1	-	Dsim\GD15748
FBgn0183310	195.64	-0.61207	0.168986	-3.62201	0.000292324	0.00989944	GD11569	2R	15691303	15692492	1	-	Dsim\GD11569
FBgn0184305	1114.72	-0.418155	0.115475	-3.62119	0.000293254	0.00989944	GD12578	3L	14403999	14405906	-1	-	Dsim\GD12578
FBgn0191642	289.732	-0.626492	0.173011	-3.62112	0.000293327	0.00989944	GD20163	3R	7059202	7063364	1	-	Dsim\GD20163
FBgn0196638	911.71	-0.596672	0.164897	-3.61845	0.000296367	0.0099784	GD25340	2R	13642282	13642925	-1	-	Dsim\GD25340
FBgn0016355	103.482	-0.758988	0.209807	-3.61755	0.000297408	0.00998981	GD11731	2R	17517525	17519117	1	twist	Dsim\twi
FBgn0191017	126.105	0.883947	0.244452	3.61603	0.000299156	0.0100249	GD19522	3R	2609478	2610595	-1	-	Dsim\GD19522
FBgn0041672	1478.54	0.368648	0.101981	3.61489	0.000300476	0.0100455	GD18333	3R	19602266	19605472	-1	-	Dsim\Aats-glupro
FBgn0197165	66.8457	0.981925	0.271711	3.61386	0.000301668	0.0100617	GD25886	2R	6195371	6202310	-1	-	Dsim\GD25886
FBgn0184142	92949.2	-0.412565	0.114188	-3.61304	0.000302627	0.0100701	GD12410	3L	16730617	16743798	-1	-	Dsim\GD12410
FBgn0192156	1918.16	-0.468326	0.129742	-3.60968	0.000306575	0.0101777	GD20690	3R	14651990	14652641	1	-	Dsim\GD20690
FBgn0184678	11898.7	-0.32322	0.0895844	-3.60799	0.000308575	0.0102203	GD12954	3L	8372754	8379570	-1	-	Dsim\GD12954
FBgn0046913	12654.2	0.461265	0.127976	3.60431	0.000312983	0.0103422	GD19707	3R	144218	148389	1	Gelsolin	Dsim\Gel
FBgn0256331	186.523	0.536304	0.14912	3.59646	0.000322576	0.0106346	GD26480	2L	19991386	19991519	1	-	Dsim\snoRNA:GD26480
FBgn0083464	7290	0.281638	0.0783507	3.59458	0.000324912	0.0106868	GD21558	3R	26521866	26525150	1	-	Dsim\GD21558
FBgn0182585	78972.7	-0.36231	0.10109	-3.58403	0.000338331	0.0111026	GD10822	2R	6319716	6319904	1	-	Dsim\GD10822
FBgn0256330	185.366	0.537187	0.149916	3.58326	0.00033933	0.0111097	GD26479	2L	19991233	19991356	1	-	Dsim\snoRNA:GD26479
FBgn0194608	195.884	0.783291	0.218694	3.58167	0.000341403	0.011152	GD23219	2L	3258269	3260708	1	-	Dsim\GD23219
FBgn0193307	225.904	-0.76507	0.213725	-3.5797	0.000343993	0.0112042	GD21890	2L	16543681	16545055	-1	-	Dsim\GD21890
FBgn0195453	977.992	-0.462109	0.129109	-3.57921	0.000344636	0.0112042	GD24097	2L	16665511	16673500	1	-	Dsim\GD24097
FBgn0184543	75.5766	0.862615	0.241044	3.57866	0.000345363	0.0112042	GD12817	3L	10533463	10539651	-1	-	Dsim\GD12817
FBgn0194873	1911.26	-0.508358	0.142078	-3.57802	0.000346205	0.011206	GD23494	2L	7654839	7655666	1	-	Dsim\GD23494
FBgn0187350	740.425	0.40335	0.112781	3.57638	0.000348379	0.0112296	GD15688	X	13309780	13312847	-1	-	Dsim\GD15688
FBgn0183117	12.3099	1.60541	0.448905	3.57629	0.000348509	0.0112296	GD11368	2R	12998933	12999124	1	-	Dsim\GD11368
FBgn0193248	29.9588	1.22907	0.343833	3.5746	0.000350765	0.0112647	GD21828	2L	18287228	18287821	-1	-	Dsim\GD21828
FBgn0194915	17.4997	-1.35483	0.379048	-3.57429	0.000351181	0.0112647	GD23537	2L	8185442	8186372	1	-	Dsim\GD23537
FBgn0192178	670.006	0.487095	0.136361	3.57211	0.00035412	0.0113334	GD20712	3R	14827349	14828096	1	-	Dsim\GD20712
FBgn0189615	233.48	0.68622	0.192145	3.57136	0.000355128	0.0113402	GD18072	3R	23143673	23150724	-1	-	Dsim\GD18072
FBgn0183645	914.803	-0.466601	0.13071	-3.56973	0.000357344	0.0113822	GD11906	2R	19216794	19219319	1	-	Dsim\GD11906
FBgn0190067	1764.03	0.300174	0.0841007	3.56922	0.000358042	0.0113822	GD18545	3R	16927147	16928686	-1	-	Dsim\GD18545
FBgn0183785	15642	0.42002	0.117811	3.56519	0.000363588	0.0115328	GD12046	3L	22326543	22328041	-1	-	Dsim\GD12046
FBgn0188983	501.368	0.587567	0.165207	3.55655	0.000375751	0.0118921	GD17429	X	14743662	14745676	1	-	Dsim\GD17429
FBgn0184819	3471.61	-0.582947	0.164351	-3.54696	0.000389699	0.0122619	GD13097	3L	6452270	6452571	-1	-	Dsim\GD13097
FBgn0195536	198.456	0.61874	0.174444	3.54693	0.000389754	0.0122619	GD24182	2L	18759056	18759310	1	-	Dsim\GD24182
FBgn0066166	8561.32	-0.31439	0.0886418	-3.54675	0.000390019	0.0122619	GD13179	3L	5255464	5256522	-1	-	Dsim\DnaJ-1
FBgn0183073	1198.26	-0.403182	0.113743	-3.54469	0.000393077	0.0123308	GD11324	2R	12479270	12483325	1	-	Dsim\GD11324
FBgn0191912	278.012	0.469823	0.132575	3.54384	0.000394348	0.0123435	GD20441	3R	11392457	11394409	1	-	Dsim\GD20441
FBgn0188320	3913.19	0.508944	0.143718	3.54127	0.000398206	0.012437	GD16732	X	4100053	4101783	1	-	Dsim\GD16732
FBgn0197082	1001.27	0.757164	0.21393	3.5393	0.000401188	0.0125027	GD25801	2R	7284999	7285529	-1	-	Dsim\GD25801
FBgn0195502	52.1837	-1.00755	0.284901	-3.53648	0.000405495	0.0125899	GD24147	2L	18354154	18355181	1	-	Dsim\GD24147
FBgn0194154	250.499	-0.5668	0.16028	-3.53631	0.000405754	0.0125899	GD22760	2L	3314748	3315256	-1	-	Dsim\GD22760
FBgn0191851	1776.17	0.305409	0.0863788	3.53569	0.000406707	0.012592	GD20378	3R	10435781	10437124	1	-	Dsim\GD20378
FBgn0195100	1243.68	-0.476215	0.13479	-3.53301	0.000410863	0.0126931	GD23726	2L	10502307	10503580	1	-	Dsim\GD23726
FBgn0195802	2217.59	0.382518	0.108321	3.53136	0.000413436	0.0127449	GD24467	chrX_Mrandom_907	2449	3767	-1	-	Dsim\GD24467
FBgn0189612	1050.35	-0.390587	0.110668	-3.52935	0.000416576	0.012814	GD18069	3R	23194439	23196585	-1	-	Dsim\GD18069
FBgn0182289	302.966	0.589912	0.167174	3.52872	0.000417577	0.0128171	GD10518	2R	2508402	2510853	1	-	Dsim\GD10518
FBgn0183388	1136.7	-0.370529	0.105145	-3.52399	0.000425094	0.0130192	GD11648	chrU_M_2893	71	762	1	-	Dsim\GD11648
FBgn0187528	8506.8	0.365086	0.103616	3.52344	0.00042599	0.0130192	GD15875	X	10461165	10462881	-1	-	Dsim\GD15875
FBgn0190580	2094.72	-0.405202	0.115022	-3.52283	0.000426962	0.013021	GD19073	3R	9563748	9565045	-1	-	Dsim\GD19073
FBgn0256525	812.584	0.59866	0.170013	3.52125	0.000429513	0.0130439	GD26674	chr3h_Mrandom_001	21865	21934	-1	-	Dsim\snoRNA:GD26674
FBgn0084735	729.956	0.522909	0.148502	3.52123	0.000429545	0.0130439	GD24033	2L	15693515	15694063	1	-	Dsim\GD24033
FBgn0194132	1357.53	0.542901	0.154227	3.52015	0.000431306	0.0130695	GD22735	2L	3652711	3653015	-1	-	Dsim\GD22735
FBgn0191947	352.119	-0.630545	0.179195	-3.51876	0.000433566	0.0131101	GD20476	3R	11898379	11899185	1	-	Dsim\GD20476
FBgn0196245	321.411	-0.639179	0.181972	-3.51251	0.00044389	0.0133492	GD24931	2R	19005692	19006031	-1	-	Dsim\GD24931
FBgn0069480	63.5368	-0.855916	0.243687	-3.51236	0.000444153	0.0133492	GD19307	3R	5981753	5983453	-1	-	Dsim\ort
FBgn0185201	20.4829	1.20584	0.343323	3.51228	0.000444286	0.0133492	GD13490	3L	836161	837093	-1	-	Dsim\GD13490
FBgn0189003	89.2786	1.55399	0.442583	3.51119	0.000446104	0.0133692	GD17449	X	15045696	15048361	1	-	Dsim\GD17449
FBgn0190184	48.6977	-1.284	0.365732	-3.51076	0.000446828	0.0133692	GD18663	3R	15489122	15489749	-1	-	Dsim\GD18663
FBgn0181996	3062.56	-0.419721	0.119748	-3.50504	0.000456534	0.0136309	GD10221	2R	2400571	2400936	-1	-	Dsim\GD10221
FBgn0195673	27.1394	1.37626	0.393091	3.50113	0.000463289	0.0138037	GD24326	2L	21109223	21109943	1	-	Dsim\GD24326
FBgn0197135	14181	0.384614	0.110068	3.49434	0.000475234	0.01413	GD25855	2R	6563189	6563344	-1	-	Dsim\GD25855
FBgn0186718	18.2222	1.405	0.402181	3.49346	0.000476802	0.0141471	GD15046	3L	21975826	21976185	1	-	Dsim\GD15046
FBgn0196083	597.493	0.416534	0.119253	3.49286	0.000477871	0.0141494	GD24762	chrX_Mrandom_387	954	2908	1	-	Dsim\GD24762
FBgn0188254	1423.21	0.305206	0.0873991	3.4921	0.000479241	0.0141605	GD16664	X	2853453	2856357	1	-	Dsim\GD16664
FBgn0185858	2649.52	-0.751938	0.215427	-3.49046	0.000482186	0.0141962	GD14171	3L	8747060	8748095	1	-	Dsim\GD14171
FBgn0186942	817.6	0.690681	0.197885	3.49032	0.000482442	0.0141962	GD15274	chr2R_Mrandom_260	2830	3072	-1	-	Dsim\GD15274
FBgn0192988	568.915	0.429445	0.123166	3.48671	0.000488999	0.0143594	GD21563	3R	26665633	26672316	1	-	Dsim\GD21563
FBgn0192237	152.111	0.563877	0.161829	3.48441	0.000493222	0.0144468	GD20773	3R	15825506	15827943	1	-	Dsim\GD20773
FBgn0194386	2156.11	-0.473624	0.135951	-3.48379	0.000494358	0.0144468	GD22994	2L	30099	59028	-1	-	Dsim\GD22994
FBgn0193786	570.228	-1.2022	0.34512	-3.48344	0.000495018	0.0144468	GD22380	2L	8551742	8554562	-1	-	Dsim\GD22380
FBgn0191417	1710.4	-0.593346	0.170437	-3.48131	0.000498962	0.0145321	GD19934	3R	3261653	3262172	1	-	Dsim\GD19934
FBgn0191836	444.565	-0.382271	0.109895	-3.4785	0.000504231	0.0146556	GD20362	3R	10319686	10322170	1	-	Dsim\GD20362
FBgn0191399	2635.48	-0.507011	0.145857	-3.47609	0.000508783	0.0147316	GD19916	3R	3010570	3016980	1	-	Dsim\GD19916
FBgn0192241	27581.4	-0.216349	0.0622406	-3.47602	0.000508912	0.0147316	GD20777	3R	15880542	15882246	1	-	Dsim\GD20777
FBgn0194737	879.789	-0.455924	0.131472	-3.46783	0.000524671	0.0151569	GD23351	2L	5347208	5347984	1	-	Dsim\GD23351
FBgn0193080	97.302	0.751974	0.217017	3.46505	0.000530141	0.0152839	GD21657	2L	20661372	20663699	-1	-	Dsim\GD21657
FBgn0192637	1554.72	0.538935	0.155863	3.45775	0.000544708	0.0156389	GD21186	3R	20867048	20869326	1	-	Dsim\GD21186
FBgn0196491	318.072	0.694491	0.200852	3.45773	0.000544748	0.0156389	GD25179	2R	16197874	16198473	-1	-	Dsim\GD25179
FBgn0193166	65.5877	0.841931	0.243527	3.45724	0.000545746	0.0156389	GD21744	2L	19267562	19268199	-1	-	Dsim\GD21744
FBgn0194300	848.122	0.490054	0.141924	3.45295	0.000554501	0.0158578	GD22906	2L	1491815	1492159	-1	-	Dsim\GD22906
FBgn0194461	1367.23	-0.441478	0.127922	-3.45115	0.000558208	0.0159319	GD23070	2L	1105345	1110575	1	-	Dsim\GD23070
FBgn0261711	426.796	-0.450689	0.13062	-3.45039	0.000559779	0.0159447	GD14278	3L	10456717	10459951	1	-	Dsim\SuUR
FBgn0183124	542.829	0.451924	0.131047	3.44856	0.000563575	0.0159677	GD11375	2R	13015595	13016263	1	-	Dsim\GD11375
FBgn0194612	1133.72	0.442886	0.128433	3.44839	0.000563933	0.0159677	GD23223	2L	3270748	3272571	1	-	Dsim\GD23223
FBgn0250857	324.247	0.465114	0.134879	3.44839	0.000563948	0.0159677	GD21077	3R	19875730	19876799	1	-	Dsim\cav
FBgn0187773	255.378	-0.510698	0.148139	-3.44742	0.000565969	0.0159931	GD16139	X	6275875	6277000	-1	-	Dsim\GD16139
FBgn0192592	450.842	0.505253	0.146652	3.44526	0.000570505	0.0160894	GD21140	3R	20525334	20528475	1	-	Dsim\GD21140
FBgn0187238	108.202	0.816257	0.237129	3.44224	0.000576915	0.016238	GD15573	X	15040000	15042642	-1	-	Dsim\GD15573
FBgn0256498	4918.19	-0.291071	0.0846148	-3.43995	0.000581811	0.0163129	GD26647	3R	23459660	23459806	1	-	Dsim\snoRNA:GD26647
FBgn0187119	41999.2	0.442296	0.128588	3.43964	0.000582487	0.0163129	GD15452	chr2R_Mrandom_618	16029	16503	1	-	Dsim\GD15452
FBgn0192467	116.393	0.598253	0.173941	3.4394	0.000583012	0.0163129	GD21012	3R	18991044	18999280	1	-	Dsim\GD21012
FBgn0185415	10.7517	1.58285	0.46034	3.43844	0.000585087	0.0163388	GD13709	chrU_M_4561	35	865	1	-	Dsim\GD13709
FBgn0182448	124.24	-0.767919	0.223448	-3.43668	0.000588888	0.0163466	GD10681	2R	4305528	4307800	1	-	Dsim\GD10681
FBgn0196964	269	-0.528715	0.15385	-3.43656	0.000589143	0.0163466	GD25679	2R	9079093	9083449	-1	-	Dsim\GD25679
FBgn0188596	500.209	0.420671	0.122415	3.43643	0.000589433	0.0163466	GD17020	X	8698475	8712356	1	-	Dsim\GD17020
FBgn0187563	471.981	-0.595934	0.173455	-3.43567	0.00059108	0.0163466	GD15913	X	9758105	9758416	-1	-	Dsim\GD15913
FBgn0186785	10.353	1.54416	0.449471	3.43552	0.000591424	0.0163466	GD15114	chr3R_Mrandom_069	104	566	-1	-	Dsim\GD15114
FBgn0183715	291.299	0.494131	0.143846	3.43514	0.000592251	0.0163466	GD11976	chr2L_Mrandom_124	199	575	-1	-	Dsim\GD11976
FBgn0182230	505.768	0.503359	0.147086	3.4222	0.000621167	0.0171115	GD10459	2R	1833319	1834797	1	-	Dsim\GD10459
FBgn0192924	922.928	-0.343041	0.100307	-3.41991	0.000626407	0.0172226	GD21490	3R	25492825	25494057	1	-	Dsim\GD21490
FBgn0188345	4696.98	-0.288092	0.0842602	-3.41907	0.000628347	0.0172426	GD16757	X	4451702	4472133	1	-	Dsim\GD16757
FBgn0042864	6.23344	1.63004	0.476877	3.41816	0.000630462	0.0172674	GD24015	2L	15369314	15370106	1	-	Dsim\BG:BACR44L22.4
FBgn0193107	121.995	0.603461	0.176775	3.41373	0.000640798	0.0175168	GD21684	2L	20341079	20343842	-1	-	Dsim\GD21684
FBgn0193011	357.106	-0.489778	0.143544	-3.41205	0.000644765	0.0175915	GD21586	3R	27047508	27049885	1	-	Dsim\GD21586
FBgn0183349	732.598	0.476325	0.139765	3.40804	0.000654324	0.0178181	GD11608	2R	16168255	16170158	1	-	Dsim\GD11608
FBgn0185486	3864.25	-0.40441	0.118793	-3.40433	0.000663258	0.0180066	GD13786	3L	3443494	3444091	1	-	Dsim\GD13786
FBgn0196786	22168.9	-0.302316	0.0888122	-3.40399	0.000664094	0.0180066	GD25495	2R	11719179	11720153	-1	-	Dsim\GD25495
FBgn0183756	1751.26	0.338059	0.099324	3.4036	0.000665038	0.0180066	GD12017	chrU_M_3242	443	1081	1	-	Dsim\GD12017
FBgn0194826	250.912	0.678872	0.199638	3.40051	0.000672602	0.0181768	GD23444	2L	6801807	6802004	1	-	Dsim\GD23444
FBgn0196164	910.469	-0.464771	0.136742	-3.39888	0.000676617	0.0182507	GD24847	chrX_Mrandom_822	23424	24143	1	-	Dsim\GD24847
FBgn0195320	353.608	0.613085	0.180454	3.39746	0.000680138	0.0183003	GD23956	2L	14006846	14021385	1	-	Dsim\GD23956
FBgn0189082	342.075	0.662148	0.194939	3.39669	0.000682056	0.0183003	GD17532	X	16369027	16371073	1	-	Dsim\GD17532
FBgn0182193	509.314	0.387998	0.114232	3.39659	0.000682308	0.0183003	GD10422	2R	1448266	1450391	1	-	Dsim\GD10422
FBgn0184860	862.659	-0.394089	0.116075	-3.39511	0.000686014	0.0183651	GD13138	3L	5680828	5683423	-1	-	Dsim\GD13138
FBgn0186993	10.1079	1.58342	0.466653	3.39314	0.000690971	0.0184631	GD15325	chr2R_Mrandom_009	73222	74420	1	-	Dsim\GD15325
FBgn0194118	125.38	-0.611603	0.180472	-3.38891	0.000701719	0.0187151	GD22721	2L	3869930	3885553	-1	-	Dsim\GD22721
FBgn0184559	390.07	-0.716568	0.212003	-3.37998	0.000724904	0.0192816	GD12834	3L	10453088	10453458	-1	-	Dsim\GD12834
FBgn0185620	2030.26	-0.481318	0.142415	-3.37969	0.000725667	0.0192816	GD13924	3L	5547556	5548365	1	-	Dsim\GD13924
FBgn0190996	2319.14	-0.531776	0.157387	-3.37878	0.000728089	0.0193099	GD19500	3R	3012129	3016379	-1	-	Dsim\GD19500
FBgn0182684	673.518	-0.508911	0.151006	-3.37014	0.000751301	0.0198885	GD10921	2R	7156895	7159915	1	-	Dsim\GD10921
FBgn0185542	5519.82	-0.391401	0.116166	-3.36932	0.000753533	0.0199055	GD13845	3L	3966412	3973974	1	-	Dsim\GD13845
FBgn0184976	262.019	-0.565626	0.167897	-3.36888	0.000754739	0.0199055	GD13256	3L	4016193	4017746	-1	-	Dsim\GD13256
FBgn0188363	1345.22	0.584395	0.173529	3.36771	0.000757953	0.0199128	GD16776	X	4612060	4614948	1	-	Dsim\GD16776
FBgn0190235	250.107	-0.655191	0.194565	-3.36747	0.000758602	0.0199128	GD18714	3R	14692632	14698244	-1	-	Dsim\GD18714
FBgn0195030	827.235	-0.75304	0.223636	-3.36725	0.000759211	0.0199128	GD23653	2L	9836176	9837458	1	-	Dsim\GD23653
FBgn0196454	18.1668	1.33596	0.396989	3.36522	0.000764816	0.020023	GD25142	2R	16647326	16648224	-1	-	Dsim\GD25142
FBgn0185104	3336.18	0.738478	0.21952	3.36406	0.000768044	0.0200706	GD13390	3L	2027943	2028760	-1	-	Dsim\GD13390
FBgn0195704	1632.52	0.439803	0.130756	3.36353	0.000769513	0.0200722	GD24357	4	921581	925114	-1	-	Dsim\GD24357
FBgn0195112	300.432	-0.71277	0.211999	-3.36214	0.000773405	0.0201368	GD23739	2L	10660973	10662103	1	-	Dsim\GD23739
FBgn0193809	481.785	0.458911	0.136529	3.36126	0.000775864	0.0201383	GD22403	2L	8195247	8197705	-1	-	Dsim\GD22403
FBgn0182702	309.094	1.35781	0.403976	3.36111	0.00077629	0.0201383	GD10939	2R	7465682	7468231	1	-	Dsim\GD10939
FBgn0182731	2888.8	-0.350301	0.104388	-3.35575	0.000791508	0.0204957	GD10971	2R	7845094	7846997	1	-	Dsim\GD10971
FBgn0195073	60709.8	-0.490023	0.146075	-3.3546	0.000794802	0.0205437	GD23696	2L	10201528	10202181	1	-	Dsim\GD23696
FBgn0186745	751.104	-0.394687	0.117729	-3.35252	0.000800793	0.020661	GD15073	chr3R_Mrandom_363	1102	1550	-1	-	Dsim\GD15073
FBgn0190921	327.148	0.525752	0.156942	3.34998	0.000808188	0.0208141	GD19420	3R	4279411	4281151	-1	-	Dsim\GD19420
FBgn0189139	620.495	0.389611	0.116368	3.34808	0.000813721	0.0209188	GD17589	chr3L_Mrandom_110	66	1247	-1	-	Dsim\GD17589
FBgn0185934	153.742	-0.587718	0.175597	-3.34696	0.00081703	0.020966	GD14249	3L	10018216	10018708	1	-	Dsim\GD14249
FBgn0192045	2236.29	0.480866	0.14371	3.3461	0.000819579	0.0209936	GD20578	3R	13196154	13196810	1	-	Dsim\GD20578
FBgn0068686	432.374	0.453154	0.135486	3.34467	0.000823805	0.021064	GD24700	chrX_Mrandom_022	168995	171223	1	-	Dsim\GD24700
FBgn0183161	147.628	-0.740767	0.221771	-3.34023	0.000837093	0.021231	GD11412	2R	13393413	13399554	1	-	Dsim\GD11412
FBgn0195105	204.703	-0.579435	0.173483	-3.34	0.000837781	0.021231	GD23732	2L	10571943	10572239	1	-	Dsim\GD23732
FBgn0189109	613.549	0.422011	0.126358	3.33981	0.000838358	0.021231	GD17559	chr3L_Mrandom_259	5114	6058	-1	-	Dsim\GD17559
FBgn0190900	1546.89	0.39534	0.11838	3.33959	0.000839012	0.021231	GD19399	3R	4502270	4503260	-1	-	Dsim\GD19399
FBgn0194092	117.942	0.782821	0.234407	3.33957	0.000839068	0.021231	GD22695	2L	4569285	4569428	-1	-	Dsim\GD22695
FBgn0196518	1301.79	0.575228	0.17225	3.3395	0.000839281	0.021231	GD25206	2R	15858824	15859188	-1	-	Dsim\GD25206
FBgn0190003	971.165	-0.380754	0.114257	-3.33244	0.000860881	0.0217179	GD18480	3R	17680656	17682511	-1	-	Dsim\GD18480
FBgn0196978	3844.04	-0.366591	0.11003	-3.33174	0.00086305	0.0217179	GD25693	2R	8886264	8889315	-1	-	Dsim\GD25693
FBgn0193409	134289	0.299801	0.0900079	3.33082	0.000865892	0.0217179	GD21995	2L	14352608	14437262	-1	-	Dsim\GD21995
FBgn0067508	18200.5	-0.55137	0.165538	-3.33078	0.000866036	0.0217179	GD23237	2L	3431948	3432708	1	-	Dsim\Thor
FBgn0041663	1653.61	0.369075	0.110813	3.33062	0.000866531	0.0217179	GD15699	X	13213546	13216420	-1	-	Dsim\mei-218
FBgn0194241	130.588	0.81791	0.245632	3.32981	0.000869039	0.0217179	GD22847	2L	2245873	2248220	-1	-	Dsim\GD22847
FBgn0193083	28.9834	1.02037	0.306439	3.32976	0.000869205	0.0217179	GD21660	2L	20657801	20659167	-1	-	Dsim\GD21660
FBgn0255869	1245.03	-1.27133	0.382027	-3.32784	0.000875207	0.0218296	GD26018	3R	2678751	2679047	1	-	Dsim\GD26018
FBgn0182726	4633.57	0.492513	0.148023	3.32727	0.000877021	0.0218366	GD10965	2R	7752972	7753899	1	-	Dsim\GD10965
FBgn0196338	5905.42	0.247138	0.0743057	3.32596	0.000881138	0.0218879	GD25026	2R	18065736	18067329	-1	-	Dsim\GD25026
FBgn0187083	837.7	-0.417877	0.125653	-3.32564	0.000882156	0.0218879	GD15416	chr2R_Mrandom_502	104	1309	1	-	Dsim\GD15416
FBgn0182741	71.0091	1.0601	0.319145	3.3217	0.000894716	0.022161	GD10981	2R	8083388	8086973	1	-	Dsim\GD10981
FBgn0189979	4554.53	-0.209685	0.0631621	-3.3198	0.000900828	0.0222657	GD18456	3R	18094967	18096136	-1	-	Dsim\GD18456
FBgn0193642	1387.68	-0.410528	0.123675	-3.31941	0.000902072	0.0222657	GD22234	2L	10501097	10504887	-1	-	Dsim\GD22234
FBgn0195307	187.335	0.542566	0.163788	3.31262	0.000924252	0.0227387	GD23942	2L	13719443	13720770	1	-	Dsim\GD23942
FBgn0196581	1267.3	-0.429142	0.129559	-3.31234	0.000925205	0.0227387	GD25269	2R	15108893	15110617	-1	-	Dsim\GD25269
FBgn0193375	169.812	0.525815	0.15877	3.3118	0.000926994	0.0227387	GD21960	2L	15074462	15076268	-1	-	Dsim\GD21960
FBgn0186546	2503.09	0.29175	0.0880993	3.31161	0.000927623	0.0227387	GD14873	3L	19681855	19683939	1	-	Dsim\GD14873
FBgn0182583	91.8337	0.851771	0.257479	3.30812	0.000939245	0.0229677	GD10820	2R	6310369	6311702	1	-	Dsim\GD10820
FBgn0186547	37319.3	0.544093	0.164486	3.30784	0.000940189	0.0229677	GD14874	3L	19685493	19687603	1	-	Dsim\GD14874
FBgn0191343	224.019	0.624832	0.188944	3.30697	0.000943097	0.0229993	GD19854	3R	2135764	2137426	1	-	Dsim\GD19854
FBgn0182576	266.521	0.701529	0.212425	3.30248	0.000958342	0.0233311	GD10813	2R	6184192	6194049	1	-	Dsim\GD10813
FBgn0189583	181.159	-0.670934	0.203208	-3.30171	0.000960977	0.0233553	GD18039	3R	23517551	23518348	-1	-	Dsim\GD18039
FBgn0183230	166.276	1.01726	0.308571	3.29666	0.000978418	0.0237387	GD11481	2R	14361822	14362286	1	Odorant-binding protein 56h	Dsim\Obp56h
FBgn0196939	986.811	0.437075	0.132625	3.29558	0.000982204	0.0237901	GD25654	2R	9500246	9502503	-1	-	Dsim\GD25654
FBgn0189236	12257.1	0.644771	0.195819	3.29269	0.000992326	0.0239609	GD17687	3R	25213438	25213649	-1	-	Dsim\GD17687
FBgn0189198	631.61	0.468681	0.142363	3.29216	0.00099422	0.0239609	GD17648	chr3L_Mrandom_260	588	1616	1	-	Dsim\GD17648
FBgn0195009	1905.51	-0.36172	0.109874	-3.29213	0.000994306	0.0239609	GD23632	2L	9672457	9674295	1	-	Dsim\GD23632
FBgn0194916	46.0916	1.01576	0.308609	3.29142	0.000996826	0.0239811	GD23538	2L	8186910	8187920	1	-	Dsim\GD23538
FBgn0190077	79.862	-0.925403	0.281493	-3.28749	0.00101086	0.0242778	GD18555	3R	16834143	16844697	-1	-	Dsim\GD18555
FBgn0188283	158.244	0.57346	0.174653	3.28344	0.0010255	0.0245878	GD16694	X	3437525	3439226	1	-	Dsim\GD16694
FBgn0186088	1395.02	-0.307592	0.0937484	-3.28103	0.00103427	0.0247565	GD14405	3L	12171746	12175830	1	-	Dsim\GD14405
FBgn0191653	388.522	-0.565491	0.172418	-3.27978	0.00103888	0.0248251	GD20175	3R	7280155	7283105	1	-	Dsim\GD20175
FBgn0182627	133.318	0.653918	0.199583	3.27642	0.00105132	0.0250476	GD10864	2R	6715350	6718631	1	-	Dsim\GD10864
FBgn0186833	1305.88	-0.348212	0.106317	-3.27521	0.00105584	0.0250476	GD15163	chr3R_Mrandom_175	36	1109	1	-	Dsim\GD15163
FBgn0192835	34.17	1.05551	0.322277	3.27515	0.00105605	0.0250476	GD21399	3R	24537245	24537898	1	-	Dsim\GD21399
FBgn0191960	18.3081	1.27869	0.390421	3.27515	0.00105606	0.0250476	GD20489	3R	12002837	12003175	1	-	Dsim\GD20489
FBgn0197127	347.902	0.566445	0.172965	3.2749	0.00105699	0.0250476	GD25847	2R	6737209	6737974	-1	-	Dsim\GD25847
FBgn0188924	658.104	-0.392058	0.11978	-3.27316	0.00106352	0.0251334	GD17365	X	13790931	13800169	1	-	Dsim\GD17365
FBgn0185986	26.3143	-1.33806	0.408819	-3.273	0.00106414	0.0251334	GD14301	3L	10753811	10767044	1	-	Dsim\GD14301
FBgn0183805	2718.45	-0.428097	0.130817	-3.27249	0.00106604	0.0251368	GD12066	3L	21797228	21798485	-1	-	Dsim\GD12066
FBgn0186505	3867.38	-0.3832	0.117135	-3.27145	0.00106999	0.0251828	GD14832	3L	19114953	19122788	1	-	Dsim\GD14832
FBgn0182522	7143.94	-0.358594	0.109627	-3.27104	0.00107153	0.0251828	GD10758	2R	5299120	5300030	1	-	Dsim\GD10758
FBgn0186240	565.248	-0.41172	0.125955	-3.26878	0.00108012	0.025321	GD14560	3L	14937615	14939857	1	-	Dsim\GD14560
FBgn0193521	4179.54	-0.375602	0.114914	-3.26856	0.00108097	0.025321	GD22110	2L	12344117	12348813	-1	-	Dsim\GD22110
FBgn0193214	1461.47	0.295311	0.0903939	3.26694	0.00108716	0.0253571	GD21794	2L	18665215	18667213	-1	-	Dsim\GD21794
FBgn0191748	1105.48	-0.382036	0.116944	-3.26683	0.00108757	0.0253571	GD20273	3R	8999064	9000825	1	-	Dsim\GD20273
FBgn0188796	4063.54	-0.388919	0.119053	-3.26676	0.00108785	0.0253571	GD17233	X	12123010	12123585	1	-	Dsim\GD17233
FBgn0190610	655.707	0.375303	0.114933	3.26542	0.00109303	0.0254362	GD19103	3R	9166071	9167163	-1	-	Dsim\GD19103
FBgn0067517	1100.51	0.390595	0.119709	3.26288	0.00110288	0.0256234	GD14165	3L	8721367	8724654	1	-	Dsim\PGRP-LA
FBgn0188556	301.857	0.535121	0.164063	3.26168	0.00110756	0.0256902	GD16978	X	8114413	8115036	1	-	Dsim\GD16978
FBgn0183387	958.045	0.623792	0.191423	3.25871	0.00111919	0.0258801	GD11647	2R	16644854	16647110	1	-	Dsim\GD11647
FBgn0184018	501.21	0.575855	0.176715	3.25867	0.00111938	0.0258801	GD12283	3L	18744139	18745601	-1	-	Dsim\GD12283
FBgn0182439	475.723	0.417128	0.128108	3.25606	0.00112971	0.0260767	GD10672	2R	4127507	4128393	1	-	Dsim\GD10672
FBgn0195879	628.197	-0.6382	0.196305	-3.25106	0.00114974	0.0264961	GD24545	chrX_Mrandom_541	3333	9925	-1	-	Dsim\GD24545
FBgn0192180	561.829	0.402229	0.123743	3.25051	0.00115196	0.0265028	GD20714	3R	14829953	14831395	1	-	Dsim\GD20714
FBgn0184662	17782.2	0.381992	0.117544	3.24978	0.00115495	0.0265028	GD12937	3L	8738119	8745024	-1	-	Dsim\GD12937
FBgn0190135	652.672	-0.444572	0.136807	-3.24962	0.00115561	0.0265028	GD18613	3R	16097674	16097904	-1	-	Dsim\GD18613
FBgn0185417	538.61	0.412511	0.127014	3.24776	0.00116317	0.0266332	GD13711	3L	2334455	2335003	1	-	Dsim\GD13711
FBgn0183121	2074.54	0.518176	0.159602	3.24669	0.00116757	0.0266515	GD11372	2R	13011386	13012045	1	-	Dsim\GD11372
FBgn0083416	804.152	-0.30585	0.0942204	-3.24611	0.00116994	0.0266515	GD19136	3R	8569905	8570835	-1	-	Dsim\mRpS11
FBgn0196313	960.045	-0.309989	0.0954979	-3.24603	0.00117027	0.0266515	GD25000	2R	18336479	18337579	-1	-	Dsim\GD25000
FBgn0194049	20.1329	1.48139	0.456438	3.24555	0.00117223	0.0266515	GD22651	2L	5189929	5191690	-1	-	Dsim\GD22651
FBgn0186594	227.761	0.63329	0.195141	3.24529	0.00117332	0.0266515	GD14922	3L	20307174	20307896	1	-	Dsim\GD14922
FBgn0195874	430.911	-0.735255	0.226611	-3.24456	0.00117631	0.0266517	GD24540	chrX_Mrandom_572	2885	3157	-1	-	Dsim\GD24540
FBgn0192651	2051.01	0.404529	0.124686	3.24438	0.00117708	0.0266517	GD21200	3R	20923254	20924735	1	-	Dsim\GD21200
FBgn0182442	487.107	0.449831	0.139111	3.23361	0.00122236	0.0276049	GD10675	2R	4233744	4234855	1	-	Dsim\GD10675
FBgn0195135	14.2824	-1.2914	0.399389	-3.23345	0.00122305	0.0276049	GD23763	2L	10913750	10915364	1	-	Dsim\GD23763
FBgn0183659	5.40523	1.53067	0.473713	3.23121	0.00123266	0.0277369	GD11920	2R	19491216	19493061	1	-	Dsim\GD11920
FBgn0196792	3395.57	-0.295147	0.0913456	-3.23111	0.00123312	0.0277369	GD25501	2R	11640894	11642848	-1	-	Dsim\GD25501
FBgn0196798	427.848	0.486216	0.150497	3.23073	0.00123474	0.0277369	GD25507	2R	11576241	11578903	-1	-	Dsim\GD25507
FBgn0184666	1214.6	0.334348	0.103547	3.22894	0.00124248	0.0278668	GD12942	3L	8502139	8504249	-1	-	Dsim\GD12942
FBgn0190988	933.852	-0.762257	0.236385	-3.22464	0.0012613	0.0282445	GD19492	3R	3114257	3116894	-1	-	Dsim\GD19492
FBgn0185230	792.732	-0.347854	0.107889	-3.22419	0.00126331	0.028245	GD13519	3L	332477	334530	-1	-	Dsim\GD13519
FBgn0193867	60614.9	-0.234356	0.0727512	-3.22134	0.00127593	0.0284825	GD22465	2L	7621387	7622880	-1	-	Dsim\GD22465
FBgn0182477	1086.61	0.403477	0.125329	3.21935	0.00128482	0.0286361	GD10713	2R	4596530	4601340	1	-	Dsim\GD10713
FBgn0184429	606.375	0.459332	0.142924	3.21382	0.00130984	0.029148	GD12702	3L	12130791	12132228	-1	-	Dsim\GD12702
FBgn0182571	815.241	-0.524735	0.163383	-3.21169	0.00131958	0.0293189	GD10808	2R	6086581	6088431	1	-	Dsim\GD10808
FBgn0187829	6349.69	0.382932	0.119297	3.2099	0.0013278	0.0294556	GD16200	X	4879550	4881271	-1	-	Dsim\GD16200
FBgn0186056	66.7497	-0.788905	0.245862	-3.20873	0.00133325	0.029507	GD14373	3L	11700820	11706881	1	-	Dsim\GD14373
FBgn0190296	1885.78	0.419154	0.130638	3.20851	0.00133426	0.029507	GD18776	3R	13872859	13873779	-1	-	Dsim\GD18776
FBgn0185985	520.693	0.437308	0.13633	3.20771	0.00133795	0.0295428	GD14300	3L	10693805	10695383	1	-	Dsim\GD14300
FBgn0196699	211.106	-0.682331	0.213123	-3.20159	0.00136673	0.0300984	GD25403	2R	12860398	12881090	-1	-	Dsim\GD25403
FBgn0182913	5396.41	-0.322964	0.10088	-3.20146	0.00136734	0.0300984	GD11158	2R	10726708	10731029	1	-	Dsim\GD11158
FBgn0187130	87.3963	-0.647463	0.202297	-3.20056	0.00137159	0.0301453	GD15463	chr2R_Mrandom_641	6006	7292	1	-	Dsim\GD15463
FBgn0183097	318.616	1.20126	0.375401	3.19995	0.00137454	0.0301636	GD11348	2R	12807436	12808008	1	-	Dsim\GD11348
FBgn0186770	1377.94	0.396786	0.12404	3.19886	0.00137972	0.0302307	GD15099	chr3R_Mrandom_154	1344	5229	-1	-	Dsim\GD15099
FBgn0186303	34.2151	1.0384	0.324721	3.19781	0.00138477	0.0302948	GD14623	3L	15656626	15657164	1	-	Dsim\GD14623
FBgn0190698	1781.12	-0.431559	0.134976	-3.1973	0.0013872	0.0303014	GD19193	3R	7647937	7650237	-1	-	Dsim\GD19193
FBgn0186260	645.116	0.421976	0.132113	3.19407	0.00140284	0.0305961	GD14580	3L	15289910	15291173	1	-	Dsim\GD14580
FBgn0196445	1560.51	-0.38733	0.121288	-3.19347	0.00140573	0.0306122	GD25133	2R	16821949	16832525	-1	-	Dsim\GD25133
FBgn0194932	9189.06	-0.266165	0.0834516	-3.18945	0.00142542	0.0309135	GD23554	2L	8299116	8301602	1	-	Dsim\GD23554
FBgn0189751	7224.76	0.393416	0.123352	3.18938	0.00142577	0.0309135	GD18216	3R	20930079	20931383	-1	-	Dsim\GD18216
FBgn0195683	181.807	0.678366	0.212699	3.18932	0.00142608	0.0309135	GD24336	2L	21475483	21476049	1	-	Dsim\GD24336
FBgn0256353	17.5851	1.42262	0.446837	3.18374	0.00145384	0.0314674	GD26502	3L	487908	488055	-1	-	Dsim\snoRNA:GD26502
FBgn0188102	87.1324	-0.800656	0.251576	-3.18257	0.00145976	0.0315476	GD16489	X	23733	27928	-1	-	Dsim\GD16489
FBgn0186307	20525.3	0.30868	0.0970093	3.18197	0.00146279	0.0315605	GD14627	3L	15665632	15666159	1	-	Dsim\GD14627
FBgn0184673	6191.26	0.294181	0.0924796	3.18104	0.0014675	0.0315605	GD12949	3L	8413804	8415754	-1	-	Dsim\GD12949
FBgn0190065	6.06596	1.5218	0.478448	3.1807	0.00146921	0.0315605	GD18543	3R	17076012	17077151	-1	-	Dsim\GD18543
FBgn0183753	33557.8	-0.366458	0.115213	-3.1807	0.00146922	0.0315605	GD12014	chr2L_Mrandom_054	29318	29704	1	-	Dsim\GD12014
FBgn0182667	3275.03	0.258592	0.0813127	3.18022	0.00147165	0.0315652	GD10904	2R	6988395	6990961	1	-	Dsim\GD10904
FBgn0196790	390.629	0.622752	0.196033	3.17678	0.00148921	0.0318938	GD25499	2R	11678323	11680418	-1	-	Dsim\GD25499
FBgn0182033	2373.08	0.362784	0.114222	3.17614	0.0014925	0.0319162	GD10259	2R	2040728	2041312	-1	-	Dsim\GD10259
FBgn0182613	168.312	-0.676306	0.212971	-3.17558	0.00149535	0.0319292	GD10850	2R	6634328	6640780	1	-	Dsim\GD10850
FBgn0192532	43.8729	0.86309	0.27185	3.17488	0.00149898	0.0319588	GD21078	3R	19880540	19881637	1	-	Dsim\GD21078
FBgn0182332	6069.41	0.440558	0.138828	3.17342	0.00150656	0.0320724	GD10561	2R	2956652	2959746	1	-	Dsim\GD10561
FBgn0196759	32567.6	-0.276897	0.0872702	-3.17287	0.00150942	0.0320853	GD25466	2R	12170975	12171941	-1	-	Dsim\GD25466
FBgn0189054	326.259	0.562208	0.17733	3.17041	0.00152224	0.0323096	GD17504	X	15979631	15980143	1	-	Dsim\GD17504
FBgn0185856	623.684	0.501603	0.158412	3.16645	0.00154314	0.0327046	GD14169	3L	8740716	8741711	1	-	Dsim\GD14169
FBgn0044195	586.961	0.716476	0.226356	3.16526	0.00154943	0.0327458	GD23271	2L	4077344	4079465	1	-	Dsim\Sr-CI
FBgn0194939	720.494	0.350968	0.110903	3.16464	0.00155275	0.0327458	GD23561	2L	8531556	8532281	1	-	Dsim\GD23561
FBgn0186851	5792.36	-0.35343	0.111686	-3.1645	0.0015535	0.0327458	GD15181	chr3R_Mrandom_270	757	1113	1	-	Dsim\GD15181
FBgn0190476	313.521	-0.592588	0.18727	-3.16435	0.00155429	0.0327458	GD18967	3R	11020356	11022576	-1	-	Dsim\GD18967
FBgn0196932	1262.8	0.759654	0.240185	3.16278	0.00156268	0.032874	GD25647	2R	9535849	9537416	-1	-	Dsim\GD25647
FBgn0196771	214.452	0.470353	0.148741	3.16223	0.00156565	0.0328878	GD25478	2R	12077941	12079853	-1	-	Dsim\GD25478
FBgn0186788	118.202	-0.777302	0.245942	-3.16051	0.00157495	0.0330001	GD15117	chr3R_Mrandom_049	1279	1689	-1	-	Dsim\GD15117
FBgn0195589	224.155	0.471389	0.149165	3.16019	0.00157665	0.0330001	GD24241	2L	19716707	19718784	1	-	Dsim\GD24241
FBgn0191401	1314.31	-0.628619	0.198933	-3.15995	0.00157794	0.0330001	GD19918	3R	3030235	3049850	1	-	Dsim\GD19918
FBgn0193426	222.026	-1.24532	0.394172	-3.15933	0.0015813	0.0330218	GD22013	2L	14090984	14091721	-1	-	Dsim\GD22013
FBgn0193671	13836.1	0.26141	0.0827824	3.1578	0.00158966	0.0331479	GD22263	2L	10183746	10185987	-1	-	Dsim\GD22263
FBgn0196528	90.792	0.61919	0.196161	3.15655	0.0015965	0.033238	GD25216	2R	15753383	15753763	-1	-	Dsim\GD25216
FBgn0189919	18000.9	-0.315283	0.0998946	-3.15615	0.00159865	0.033238	GD18393	3R	18907136	18921158	-1	-	Dsim\GD18393
FBgn0183817	1239.1	-0.466913	0.14812	-3.15225	0.00162017	0.0336363	GD12079	3L	21363917	21364354	-1	-	Dsim\GD12079
FBgn0193018	336.523	-0.5427	0.172192	-3.15171	0.00162316	0.0336493	GD21593	3R	27104408	27107100	1	-	Dsim\GD21593
FBgn0185758	51.1434	0.788836	0.250322	3.15129	0.00162552	0.0336493	GD14065	3L	7679039	7679678	1	-	Dsim\GD14065
FBgn0185331	13679.2	-0.24913	0.0790891	-3.15	0.00163272	0.0337047	GD13621	3L	1099571	1104832	1	-	Dsim\GD13621
FBgn0193138	348.976	0.452074	0.143518	3.14996	0.00163293	0.0337047	GD21715	2L	19746793	19747804	-1	-	Dsim\GD21715
FBgn0192482	1763.44	0.618536	0.196496	3.14782	0.0016449	0.0338495	GD21027	3R	19356911	19358807	1	-	Dsim\GD21027
FBgn0184164	2296.66	-0.330699	0.105063	-3.14764	0.00164595	0.0338495	GD12432	3L	16348563	16350351	-1	-	Dsim\GD12432
FBgn0184418	138.379	0.689795	0.219161	3.14744	0.00164708	0.0338495	GD12691	3L	12237916	12240513	-1	-	Dsim\GD12691
FBgn0195415	23.345	1.23356	0.392113	3.14594	0.00165555	0.0339745	GD24059	2L	16197726	16199642	1	-	Dsim\GD24059
FBgn0192360	164.491	0.697753	0.221977	3.14336	0.00167019	0.0342257	GD20900	3R	17503171	17503721	1	-	Dsim\GD20900
FBgn0185676	151.877	0.543533	0.172945	3.1428	0.00167338	0.0342418	GD13980	3L	6423325	6424037	1	-	Dsim\GD13980
FBgn0195086	696.142	0.351712	0.111945	3.14183	0.00167896	0.0342939	GD23710	2L	10286709	10289079	1	-	Dsim\GD23710
FBgn0187073	3177.48	0.517075	0.164594	3.14152	0.00168074	0.0342939	GD15406	chr2R_Mrandom_440	560	799	1	-	Dsim\GD15406
FBgn0261166	80045.4	-0.328444	0.104583	-3.14051	0.00168656	0.0343501	GD23718	2L	10437049	10440602	1	-	Dsim\GD23718
FBgn0192649	831.277	0.500665	0.159437	3.1402	0.00168832	0.0343501	GD21198	3R	20920183	20921482	1	-	Dsim\GD21198
FBgn0194862	1169.49	0.462857	0.147432	3.13945	0.00169263	0.0343886	GD23482	2L	7507327	7510150	1	-	Dsim\GD23482
FBgn0183658	2786.53	0.698622	0.222597	3.1385	0.00169815	0.0344517	GD11919	2R	19469721	19469876	1	-	Dsim\GD11919
FBgn0187727	137.202	-0.713884	0.227759	-3.13439	0.00172214	0.0348664	GD16089	X	7137492	7139666	-1	-	Dsim\GD16089
FBgn0264064	925.568	0.374342	0.119439	3.13416	0.00172349	0.0348664	GD26765	3R	9022602	9022714	-1	mir-2494 stem loop	Dsim\mir-2494
FBgn0183973	127.507	0.595113	0.190098	3.13056	0.00174474	0.0352461	GD12237	3L	19253719	19254285	-1	-	Dsim\GD12237
FBgn0188848	483.422	-0.413967	0.132402	-3.12659	0.00176847	0.0356749	GD17287	X	12677279	12677977	1	-	Dsim\GD17287
FBgn0194169	3639.91	0.502801	0.160951	3.12394	0.00178446	0.0359467	GD22775	2L	3086275	3086759	-1	-	Dsim\GD22775
FBgn0182122	756.428	0.340458	0.109014	3.12306	0.0017898	0.0360034	GD10350	2R	546940	549159	-1	-	Dsim\GD10350
FBgn0194325	877.646	-0.353916	0.113348	-3.12237	0.00179401	0.036037	GD22931	2L	1022576	1032642	-1	-	Dsim\GD22931
FBgn0190362	418.25	-0.498257	0.159616	-3.1216	0.0017987	0.0360404	GD18849	3R	12961094	12962723	-1	-	Dsim\GD18849
FBgn0189853	334.717	0.366546	0.117426	3.12151	0.00179924	0.0360404	GD18322	3R	19785209	19787179	-1	-	Dsim\GD18322
FBgn0183752	253.657	0.699808	0.224219	3.1211	0.00180179	0.036041	GD12013	chr2L_Mrandom_054	3270	4346	1	-	Dsim\GD12013
FBgn0196114	1162.12	0.384672	0.12338	3.11778	0.00182218	0.0363975	GD24793	chrX_Mrandom_600	6853	7866	1	-	Dsim\GD24793
FBgn0186431	541.549	0.565886	0.1816	3.11612	0.0018325	0.0365525	GD14756	3L	17911889	17913708	1	-	Dsim\GD14756
FBgn0190301	2938.32	-0.327318	0.1052	-3.1114	0.00186204	0.0370897	GD18782	3R	13833817	13834939	-1	-	Dsim\GD18782
FBgn0191369	1295.35	0.424753	0.136593	3.10961	0.00187332	0.0372622	GD19881	3R	2456610	2457353	1	-	Dsim\GD19881
FBgn0194922	435.013	0.408036	0.131245	3.10897	0.00187742	0.0372918	GD23544	2L	8228731	8232003	1	-	Dsim\GD23544
FBgn0185250	3566.18	-0.348686	0.112264	-3.10596	0.00189665	0.0375707	GD13539	3L	119623	122214	-1	-	Dsim\GD13539
FBgn0183292	298.864	0.479519	0.154388	3.10594	0.00189674	0.0375707	GD11551	2R	15519306	15519616	1	-	Dsim\GD11551
FBgn0194094	162.361	0.602271	0.194024	3.10411	0.00190853	0.0377381	GD22697	2L	4549640	4550789	-1	-	Dsim\GD22697
FBgn0195520	136.611	0.599779	0.193252	3.10361	0.00191177	0.0377381	GD24165	2L	18662667	18664784	1	-	Dsim\GD24165
FBgn0194239	2120.81	-0.339881	0.10952	-3.10338	0.00191326	0.0377381	GD22845	2L	2249216	2249614	-1	-	Dsim\GD22845
FBgn0189420	218.66	0.588626	0.189697	3.10299	0.00191579	0.0377381	GD17873	3R	24735823	24738823	-1	-	Dsim\GD17873
FBgn0184480	1257.49	-0.317695	0.102479	-3.10009	0.00193459	0.0380558	GD12753	3L	11359347	11363888	-1	-	Dsim\GD12753
FBgn0185074	332.697	-0.52863	0.170549	-3.09957	0.001938	0.0380703	GD13359	3L	2614474	2631675	-1	-	Dsim\GD13359
FBgn0186255	1640.35	-0.293539	0.0947205	-3.099	0.00194173	0.038091	GD14575	3L	15164676	15167148	1	-	Dsim\GD14575
FBgn0193776	306.296	0.497217	0.160553	3.0969	0.00195553	0.038309	GD22370	2L	8761661	8763779	-1	-	Dsim\GD22370
FBgn0183533	24.0314	-1.35373	0.437266	-3.0959	0.00196215	0.038386	GD11794	2R	18205895	18206365	1	-	Dsim\GD11794
FBgn0188511	1337.23	-0.349701	0.11302	-3.09415	0.0019738	0.0385608	GD16931	X	7205786	7207861	1	-	Dsim\GD16931
FBgn0193036	2012.94	0.278041	0.0899843	3.08988	0.00200238	0.0390657	GD21612	3R	27491911	27493938	1	-	Dsim\GD21612
FBgn0191313	97.519	-0.768546	0.248914	-3.0876	0.00201782	0.0392721	GD19824	3R	1661820	1666919	1	-	Dsim\GD19824
FBgn0191409	1089.38	-0.732974	0.237401	-3.0875	0.00201848	0.0392721	GD19926	3R	3137910	3140434	1	-	Dsim\GD19926
FBgn0192500	483.909	0.52636	0.170518	3.08684	0.00202296	0.0393045	GD21045	3R	19579123	19579692	1	-	Dsim\GD21045
FBgn0197101	563.202	0.342696	0.111033	3.08644	0.00202566	0.0393045	GD25821	2R	7053691	7058856	-1	-	Dsim\GD25821
FBgn0182558	314.582	0.438064	0.142077	3.08329	0.00204723	0.0395829	GD10795	2R	5795663	5798690	1	-	Dsim\GD10795
FBgn0197247	898.631	-0.460323	0.149301	-3.08319	0.00204797	0.0395829	GD25970	2R	5023842	5024947	-1	-	Dsim\GD25970
FBgn0184472	6937.64	-0.289518	0.0939232	-3.08249	0.00205274	0.0395829	GD12745	3L	11507898	11510104	-1	-	Dsim\GD12745
FBgn0191389	530.404	-0.320028	0.103824	-3.08242	0.00205327	0.0395829	GD19905	3R	2933524	2935782	1	-	Dsim\GD19905
FBgn0183003	1971.38	-0.60076	0.194905	-3.08232	0.00205391	0.0395829	GD11253	2R	11762407	11762751	1	-	Dsim\GD11253
FBgn0185165	33355.9	-0.347233	0.112737	-3.08004	0.00206975	0.0398343	GD13453	3L	1228358	1229642	-1	-	Dsim\GD13453
FBgn0185886	2456.77	0.737892	0.239673	3.07875	0.00207873	0.0399531	GD14200	3L	9006137	9009634	1	-	Dsim\GD14200
FBgn0186623	185.75	-0.509027	0.165513	-3.07544	0.00210191	0.0403443	GD14951	3L	20657596	20673304	1	-	Dsim\GD14951
FBgn0186715	38.7154	-1.0115	0.328975	-3.07471	0.00210707	0.0403883	GD15043	3L	21955283	21956604	1	-	Dsim\GD15043
FBgn0185966	218.556	0.451716	0.146932	3.07431	0.00210988	0.0403883	GD14281	3L	10463616	10464080	1	-	Dsim\GD14281
FBgn0192261	38249.6	-0.327663	0.106608	-3.07354	0.00211536	0.0404389	GD20798	3R	16092447	16093845	1	-	Dsim\GD20798
FBgn0183525	282.876	-1.23042	0.400406	-3.07292	0.00211973	0.0404682	GD11786	chrU_M_2971	18	941	1	-	Dsim\GD11786
FBgn0187142	3525.2	0.333213	0.108458	3.07227	0.00212438	0.0405025	GD15475	chr4_Mrandom_001	4603	8092	-1	-	Dsim\GD15475
FBgn0186131	5.43705	-1.47694	0.480993	-3.07061	0.00213624	0.0406421	GD14449	3L	12833882	12834949	1	-	Dsim\GD14449
FBgn0186114	333.224	-0.397955	0.129608	-3.07044	0.00213741	0.0406421	GD14431	3L	12501751	12503964	1	-	Dsim\GD14431
FBgn0184744	331.536	0.396687	0.129265	3.06879	0.00214928	0.0408135	GD13022	3L	7575014	7575424	-1	-	Dsim\GD13022
FBgn0191513	3278.66	-0.311062	0.101418	-3.06713	0.00216127	0.0409865	GD20031	3R	4813676	4815199	1	-	Dsim\GD20031
FBgn0195032	49143	-0.30636	0.0999067	-3.06646	0.00216608	0.041023	GD23655	2L	9844263	9847427	1	-	Dsim\GD23655
FBgn0186382	29807.1	-0.504059	0.164414	-3.06578	0.00217101	0.0410618	GD14704	3L	16759636	16760236	1	-	Dsim\GD14704
FBgn0196537	555.692	-0.579633	0.189117	-3.06494	0.00217711	0.0411226	GD25225	2R	15641229	15642340	-1	-	Dsim\GD25225
FBgn0183648	48668	0.525698	0.171552	3.06437	0.0021813	0.041147	GD11909	2R	19240937	19255188	1	-	Dsim\GD11909
FBgn0190499	223.001	-0.422535	0.138029	-3.0612	0.00220452	0.041481	GD18990	3R	10450226	10454289	-1	-	Dsim\GD18990
FBgn0194688	802.253	0.35518	0.116028	3.06116	0.00220483	0.041481	GD23302	2L	4709223	4710928	1	-	Dsim\GD23302
FBgn0187473	390.497	0.487665	0.15951	3.05726	0.00223367	0.0419683	GD15815	X	11650979	11654698	-1	-	Dsim\GD15815
FBgn0193355	206.072	0.544321	0.178072	3.05674	0.00223759	0.0419865	GD21940	2L	15478230	15480569	-1	-	Dsim\GD21940
FBgn0185958	2175.91	0.57233	0.187306	3.0556	0.00224614	0.0420915	GD14273	3L	10417505	10419215	1	-	Dsim\GD14273
FBgn0188709	286.577	0.425893	0.139425	3.05465	0.00225323	0.0421689	GD17140	X	10405252	10406274	1	-	Dsim\GD17140
FBgn0191931	20442.7	-0.315621	0.103454	-3.05083	0.00228211	0.0426533	GD20460	3R	11505534	11506160	1	-	Dsim\GD20460
FBgn0185917	266.392	0.496189	0.162735	3.04906	0.00229559	0.0428491	GD14231	3L	9383225	9422782	1	-	Dsim\GD14231
FBgn0194720	1644.5	-0.463003	0.151895	-3.04817	0.00230238	0.0429147	GD23334	2L	5105812	5109459	1	-	Dsim\GD23334
FBgn0191935	1430.64	-0.307521	0.100899	-3.04781	0.00230514	0.0429147	GD20464	3R	11630175	11632521	1	-	Dsim\GD20464
FBgn0197226	16938.7	-0.300719	0.0987165	-3.04629	0.00231683	0.0430761	GD25949	2R	5321308	5337401	-1	-	Dsim\GD25949
FBgn0195866	695.529	0.47496	0.156037	3.0439	0.00233533	0.0433634	GD24532	chrX_Mrandom_595	392	1173	-1	-	Dsim\GD24532
FBgn0192211	53.5241	0.786503	0.258567	3.04178	0.00235184	0.0435754	GD20745	3R	15539088	15539667	1	-	Dsim\GD20745
FBgn0193026	283.084	-0.514658	0.16921	-3.04153	0.00235382	0.0435754	GD21601	3R	27187060	27187860	1	-	Dsim\GD21601
FBgn0193523	37.7038	-1.07028	0.351921	-3.04126	0.00235592	0.0435754	GD22112	2L	12307435	12307659	-1	-	Dsim\GD22112
FBgn0194208	113.07	0.552392	0.1818	3.03846	0.00237792	0.0439253	GD22814	2L	2606221	2607180	-1	-	Dsim\GD22814
FBgn0185299	885.777	0.280955	0.0924865	3.03779	0.00238319	0.0439497	GD13589	3L	669011	669855	1	-	Dsim\GD13589
FBgn0193897	3532.21	0.303933	0.100068	3.03725	0.00238744	0.0439497	GD22495	2L	7222378	7224914	-1	-	Dsim\GD22495
FBgn0195002	722.324	0.401354	0.13215	3.03712	0.0023885	0.0439497	GD23625	2L	9515704	9516036	1	-	Dsim\GD23625
FBgn0194850	4038.92	0.550084	0.181212	3.03559	0.00240069	0.0440844	GD23470	2L	7199936	7200787	1	-	Dsim\GD23470
FBgn0190873	290.527	0.488422	0.160944	3.03472	0.00240757	0.0440844	GD19371	3R	4900616	4902042	-1	-	Dsim\GD19371
FBgn0186483	334.95	-0.535153	0.176348	-3.03464	0.0024082	0.0440844	GD14810	3L	18859862	18861935	1	-	Dsim\GD14810
FBgn0193035	384.446	0.509211	0.167799	3.03464	0.00240821	0.0440844	GD21611	3R	27477523	27478472	1	-	Dsim\GD21611
FBgn0195923	7045.07	-0.396727	0.130777	-3.03362	0.00241638	0.0441773	GD24594	chrX_Mrandom_284	9130	9916	-1	-	Dsim\GD24594
FBgn0187880	4219.31	-0.351758	0.116112	-3.02946	0.00244988	0.0447322	GD16253	X	4273249	4275784	-1	-	Dsim\GD16253
FBgn0194658	5669.67	0.373137	0.123192	3.0289	0.00245446	0.0447585	GD23272	2L	4105379	4106482	1	-	Dsim\GD23272
FBgn0185916	2176.72	-0.292206	0.096545	-3.02663	0.002473	0.0450389	GD14230	3L	9344810	9345400	1	-	Dsim\GD14230
FBgn0067158	156.606	1.00397	0.331808	3.02575	0.00248016	0.0451117	GD19569	3R	1838833	1839372	-1	-	Dsim\Os-E
FBgn0182833	518.988	0.358076	0.118409	3.02405	0.00249416	0.0453084	GD11076	2R	9427355	9429176	1	-	Dsim\GD11076
FBgn0196157	82.7892	0.677882	0.224286	3.02241	0.00250772	0.0454808	GD24838	chrX_Mrandom_799	104	331	1	-	Dsim\GD24838
FBgn0188571	6347.73	-0.493723	0.163369	-3.02213	0.00251004	0.0454808	GD16994	X	8384730	8386725	1	-	Dsim\GD16994
FBgn0183141	17326.2	0.463882	0.153607	3.01993	0.00252833	0.0457105	GD11392	2R	13141920	13144019	1	-	Dsim\GD11392
FBgn0182966	648.853	0.39218	0.129876	3.01964	0.00253071	0.0457105	GD11214	2R	11389019	11391240	1	-	Dsim\GD11214
FBgn0195326	462.357	-0.359671	0.119118	-3.01945	0.00253234	0.0457105	GD23962	2L	14106122	14108029	1	-	Dsim\GD23962
FBgn0191909	110.027	-0.930719	0.308554	-3.01639	0.00255805	0.0461161	GD20437	3R	11378409	11378890	1	-	Dsim\GD20437
FBgn0195253	13210.9	-0.453734	0.150489	-3.01507	0.00256919	0.0462192	GD23883	2L	13051667	13069740	1	-	Dsim\GD23883
FBgn0194499	599.926	-0.443862	0.14722	-3.01494	0.00257026	0.0462192	GD23109	2L	1706240	1706617	1	-	Dsim\GD23109
FBgn0188699	31.8969	-1.13002	0.374901	-3.01419	0.00257667	0.0462481	GD17129	X	10289691	10290361	1	-	Dsim\GD17129
FBgn0190412	10.7335	1.31171	0.435208	3.01399	0.00257836	0.0462481	GD18901	3R	12251417	12252816	-1	-	Dsim\GD18901
FBgn0193147	268.014	0.712074	0.23651	3.01076	0.00260596	0.0466194	GD21725	2L	19626471	19626950	-1	-	Dsim\GD21725
FBgn0182924	2060.22	-0.405911	0.134825	-3.01065	0.00260688	0.0466194	GD11169	2R	10812438	10816312	1	-	Dsim\GD11169
FBgn0192215	430.655	0.348908	0.115901	3.01039	0.00260916	0.0466194	GD20749	3R	15665021	15691349	1	-	Dsim\GD20749
FBgn0188346	571.999	0.493825	0.164059	3.01004	0.00261215	0.0466194	GD16758	X	4478621	4479331	1	-	Dsim\GD16758
FBgn0194665	433.029	-0.464163	0.154297	-3.00824	0.0026277	0.0468021	GD23279	2L	4284454	4303053	1	-	Dsim\GD23279
FBgn0187259	126.378	0.538091	0.178904	3.00771	0.00263224	0.0468021	GD15594	X	14767686	14768457	-1	-	Dsim\GD15594
FBgn0193500	714.273	0.390669	0.129891	3.00767	0.0026326	0.0468021	GD22087	2L	12936950	12937240	-1	-	Dsim\GD22087
FBgn0185013	15293.1	-0.320673	0.10663	-3.00733	0.00263554	0.0468021	GD13294	3L	3634311	3640979	-1	-	Dsim\GD13294
FBgn0192696	105.678	0.800708	0.266322	3.00654	0.00264242	0.0468247	GD21246	3R	21570968	21572366	1	-	Dsim\GD21246
FBgn0193012	722.293	-0.349348	0.1162	-3.00643	0.00264338	0.0468247	GD21587	3R	27050521	27052046	1	-	Dsim\GD21587
FBgn0068687	5707.02	-0.274995	0.0914871	-3.00583	0.00264854	0.0468579	GD16650	X	2695756	2701709	1	-	Dsim\GD16650
FBgn0182843	60.535	0.749804	0.24953	3.00486	0.00265702	0.0469494	GD11086	2R	9533824	9535405	1	-	Dsim\GD11086
FBgn0195978	13.3511	-1.29357	0.430778	-3.00287	0.00267445	0.0471989	GD24651	chrX_Mrandom_022	89491	90920	-1	-	Dsim\GD24651
FBgn0041931	156748	-0.333106	0.110985	-3.00135	0.00268785	0.0473591	GD21835	2L	18043285	18046183	-1	-	Dsim\Acp36DE
FBgn0190985	1318.58	-0.57832	0.192703	-3.00109	0.00269018	0.0473591	GD19488	3R	3146033	3180590	-1	-	Dsim\GD19488
FBgn0194919	7927.36	-0.234457	0.0781505	-3.00007	0.00269919	0.0474591	GD23541	2L	8213035	8216455	1	-	Dsim\GD23541
FBgn0192469	38675	-0.256168	0.0855105	-2.99575	0.00273771	0.048077	GD21014	3R	19003154	19004152	1	-	Dsim\GD21014
FBgn0085962	234.262	-0.433842	0.145035	-2.99129	0.00277797	0.048724	GD20975	3R	18342703	18344339	1	-	Dsim\Nup133
FBgn0186287	232.687	0.443877	0.148424	2.99059	0.00278439	0.0487765	GD14607	3L	15561732	15562392	1	-	Dsim\GD14607
FBgn0195352	211.571	0.473432	0.158407	2.9887	0.00280166	0.0490186	GD23992	2L	14817191	14819404	1	-	Dsim\GD23992
FBgn0190300	195.906	0.441963	0.147919	2.98787	0.00280927	0.0490494	GD18781	3R	13838484	13843310	-1	-	Dsim\GD18781
FBgn0195013	4427.52	0.255849	0.0856325	2.98776	0.0028103	0.0490494	GD23636	2L	9704938	9706691	1	-	Dsim\GD23636
FBgn0195298	20814.5	0.426386	0.142747	2.98701	0.00281721	0.0491098	GD23932	2L	13608154	13609138	1	-	Dsim\GD23932
FBgn0193433	737.657	0.402565	0.134832	2.98569	0.00282937	0.0492225	GD22020	2L	13786542	13788428	-1	-	Dsim\GD22020
FBgn0183725	718.451	0.36507	0.122278	2.98556	0.00283059	0.0492225	GD11986	chr2L_Mrandom_069	1136	4100	-1	-	Dsim\GD11986
FBgn0184278	562.481	-0.364539	0.122134	-2.98475	0.00283809	0.0492928	GD12551	3L	14942157	14942987	-1	-	Dsim\GD12551
FBgn0183597	7902.63	-0.500848	0.168058	-2.98021	0.00288049	0.0499683	GD11858	2R	18819269	18820483	1	-	Dsim\GD11858

## Sheet: Dsim. PanamavsMaine at 21C
Gene_ID	baseMean	log2FoldChange	lfcSE	stat	pvalue	padj	ANNOTATION_SYMBOL	LOCATION_ARM	LOCATION_MIN	LOCATION_MAX	LOCATION_STRAND	NAME	SYMBOL
FBgn0190914	311.875	3.91576	0.201935	19.3912	9.16277e-84	1.23367e-79	GD19413	3R	4349664	4350322	-1	-	Dsim\GD19413
FBgn0191473	372.569	3.35172	0.17398	19.265	1.05707e-82	7.11618e-79	GD19990	3R	4342583	4354527	1	-	Dsim\GD19990
FBgn0192888	76.0719	-4.52002	0.349167	-12.9452	2.50205e-38	1.12292e-34	GD21454	3R	25220850	25221184	1	-	Dsim\GD21454
FBgn0187069	2261.06	1.86079	0.154376	12.0536	1.85617e-33	6.24788e-30	GD15401	chr2R_Mrandom_438	1050	3844	1	-	Dsim\GD15401
FBgn0185163	37.1415	4.85035	0.405251	11.9688	5.17954e-33	1.39475e-29	GD13451	3L	1231463	1233696	-1	-	Dsim\GD13451
FBgn0197131	16945.6	-1.00565	0.0969201	-10.3761	3.18558e-25	7.14845e-22	GD25851	2R	6659339	6660169	-1	-	Dsim\GD25851
FBgn0190868	6635.03	-1.11715	0.108906	-10.258	1.08984e-24	2.09624e-21	GD19366	3R	4965970	4968418	-1	-	Dsim\GD19366
FBgn0069511	263.792	-1.32373	0.132899	-9.96043	2.27082e-23	3.82178e-20	GD15242	chr2R_Mrandom_439	3305	3571	-1	-	Dsim\DebB
FBgn0193060	466.698	1.27434	0.129452	9.84409	7.26975e-23	1.07489e-19	GD21636	2L	21062459	21074473	-1	-	Dsim\GD21636
FBgn0189792	188.433	-2.07989	0.211486	-9.83466	7.98345e-23	1.07489e-19	GD18259	3R	20519928	20522020	-1	-	Dsim\GD18259
FBgn0195097	1178.11	-1.00457	0.104964	-9.57061	1.06277e-21	1.30084e-18	GD23723	2L	10476135	10477618	1	-	Dsim\GD23723
FBgn0187071	3754.31	-1.36316	0.143161	-9.52191	1.70028e-21	1.90771e-18	GD15403	chr2R_Mrandom_439	59	1558	1	-	Dsim\GD15403
FBgn0188433	345.906	1.20675	0.130651	9.23645	2.54821e-20	2.63916e-17	GD16849	X	5872317	5872583	1	-	Dsim\GD16849
FBgn0182533	36.4553	2.84419	0.343187	8.28757	1.15584e-16	1.11158e-13	GD10769	2R	5573227	5573658	1	-	Dsim\GD10769
FBgn0184999	57.1405	2.27251	0.277007	8.20383	2.32855e-16	2.09011e-13	GD13280	3L	3749634	3750567	-1	-	Dsim\GD13280
FBgn0193730	30.3755	3.3367	0.408091	8.17637	2.92532e-16	2.46166e-13	GD22323	2L	9722041	9722544	-1	-	Dsim\GD22323
FBgn0185521	55.5111	2.23073	0.27377	8.1482	3.69391e-16	2.92558e-13	GD13823	3L	3756967	3758200	1	-	Dsim\GD13823
FBgn0185647	71.93	2.49541	0.318583	7.83284	4.76979e-15	3.5678e-12	GD13951	3L	5817475	5818910	1	-	Dsim\GD13951
FBgn0195304	2613.96	-0.903729	0.119666	-7.55212	4.28221e-14	3.03451e-11	GD23939	2L	13668425	13708492	1	-	Dsim\GD23939
FBgn0193747	834.218	-1.39203	0.184959	-7.52615	5.22578e-14	3.518e-11	GD22340	2L	9526356	9528375	-1	-	Dsim\GD22340
FBgn0184065	672.766	-0.86015	0.114906	-7.48571	7.11627e-14	4.56255e-11	GD12333	3L	17988574	17989149	-1	-	Dsim\GD12333
FBgn0186295	18.6811	2.97019	0.401631	7.39533	1.4106e-13	8.12636e-11	GD14615	3L	15605633	15606118	1	-	Dsim\GD14615
FBgn0186809	2901.88	1.23319	0.166764	7.39484	1.41579e-13	8.12636e-11	GD15139	chr3R_Mrandom_002	73659	73853	1	Metallothionein C	Dsim\MtnC
FBgn0187091	910.955	-1.09751	0.148476	-7.3918	1.44855e-13	8.12636e-11	GD15424	chr2R_Mrandom_509	194	855	1	-	Dsim\GD15424
FBgn0182125	842.168	-0.963082	0.131397	-7.32957	2.30892e-13	1.24349e-10	GD10353	2R	462636	472933	-1	-	Dsim\GD10353
FBgn0181930	1678.56	-1.2272	0.168515	-7.28247	3.27751e-13	1.69725e-10	GD10155	2R	3123197	3124045	-1	-	Dsim\GD10155
FBgn0182640	3846.37	-0.916002	0.127316	-7.19469	6.26014e-13	3.12173e-10	GD10877	2R	6761121	6763341	1	-	Dsim\GD10877
FBgn0193441	551.704	-0.963183	0.134412	-7.16589	7.72807e-13	3.7161e-10	GD22028	2L	13699426	13701642	-1	-	Dsim\GD22028
FBgn0196524	206.315	1.13246	0.158486	7.1455	8.96697e-13	4.16315e-10	GD25212	2R	15820152	15820556	-1	-	Dsim\GD25212
FBgn0182220	71.0017	-1.82135	0.261145	-6.97449	3.06989e-12	1.34867e-09	GD10449	2R	1726940	1727628	1	-	Dsim\GD10449
FBgn0187182	876.769	0.940042	0.134814	6.97288	3.10523e-12	1.34867e-09	GD15515	X	16058152	16061686	-1	-	Dsim\GD15515
FBgn0068671	444.304	-0.874258	0.125571	-6.96225	3.34891e-12	1.40905e-09	GD15405	chr2R_Mrandom_439	2590	4688	1	-	Dsim\GD15405
FBgn0196965	1298.86	-1.0462	0.151572	-6.90234	5.11521e-12	2.06518e-09	GD25680	chrU_M_1355	7831	20019	1	-	Dsim\GD25680
FBgn0182104	338.327	1.0925	0.158343	6.89959	5.2151e-12	2.06518e-09	GD10332	2R	964273	964911	-1	-	Dsim\GD10332
FBgn0184997	20.7916	2.69958	0.395888	6.81906	9.16403e-12	3.43942e-09	GD13278	3L	3753703	3754331	-1	-	Dsim\GD13278
FBgn0193442	701.452	-1.29897	0.190505	-6.81855	9.19631e-12	3.43942e-09	GD22029	2L	13687251	13688839	-1	-	Dsim\GD22029
FBgn0191641	1943.7	0.942402	0.138696	6.79472	1.08525e-11	3.94915e-09	GD20162	3R	7044359	7044861	1	-	Dsim\GD20162
FBgn0020076	3785.42	-0.827878	0.123733	-6.69086	2.21865e-11	7.66192e-09	GD22753	2L	3447910	3457858	-1	-	Dsim\tim
FBgn0195091	1025.63	0.763157	0.11406	6.69081	2.21936e-11	7.66192e-09	GD23715	2L	10339116	10340456	1	-	Dsim\GD23715
FBgn0196954	258.279	-1.23912	0.187143	-6.62127	3.56119e-11	1.1987e-08	GD25669	chrU_M_1355	6849	7412	1	-	Dsim\GD25669
FBgn0189825	137.154	-1.37894	0.208553	-6.61191	3.79394e-11	1.24589e-08	GD18292	3R	20034053	20035510	-1	-	Dsim\GD18292
FBgn0186865	1737.14	-0.808042	0.123213	-6.5581	5.44971e-11	1.74702e-08	GD15195	chr3R_Mrandom_364	229	1264	1	-	Dsim\GD15195
FBgn0195337	11598.3	-1.02737	0.158253	-6.49197	8.47205e-11	2.65274e-08	GD23975	2L	14489445	14489856	1	-	Dsim\GD23975
FBgn0012903	324.747	-1.33959	0.206808	-6.47749	9.32621e-11	2.85382e-08	GD24705	chrX_Mrandom_037	7249	11342	1	yellow	Dsim\y
FBgn0182840	1356.59	1.1638	0.18053	6.4466	1.1439e-10	3.42256e-08	GD11083	2R	9530083	9531640	1	-	Dsim\GD11083
FBgn0193181	2859.23	0.589976	0.0926948	6.36472	1.95646e-10	5.72648e-08	GD21760	2L	19117658	19122292	-1	-	Dsim\GD21760
FBgn0185758	51.1434	1.75373	0.275805	6.35859	2.0362e-10	5.83306e-08	GD14065	3L	7679039	7679678	1	-	Dsim\GD14065
FBgn0184217	64.6529	1.59369	0.251318	6.34133	2.27783e-10	6.38931e-08	GD12488	3L	15636963	15637382	-1	-	Dsim\GD12488
FBgn0184820	3322.35	-0.82586	0.131062	-6.30127	2.95209e-10	8.11161e-08	GD13098	3L	6451882	6452170	-1	-	Dsim\GD13098
FBgn0188016	46.7962	-2.26117	0.360001	-6.281	3.36397e-10	9.0585e-08	GD16399	X	1302765	1303038	-1	-	Dsim\GD16399
FBgn0186274	162.617	-1.0588	0.169142	-6.25981	3.85455e-10	1.0176e-07	GD14594	3L	15417173	15418296	1	-	Dsim\GD14594
FBgn0191581	1558	-0.728596	0.116638	-6.24662	4.19422e-10	1.08598e-07	GD20101	3R	5821556	5868554	1	-	Dsim\GD20101
FBgn0191931	20442.7	-0.640692	0.103518	-6.18916	6.04853e-10	1.53655e-07	GD20460	3R	11505534	11506160	1	-	Dsim\GD20460
FBgn0187070	60.1305	1.59583	0.25969	6.14515	7.98899e-10	1.99192e-07	GD15402	chr2R_Mrandom_438	3846	4531	1	-	Dsim\GD15402
FBgn0085973	4304.97	-0.699185	0.113978	-6.1344	8.54822e-10	2.0926e-07	GD16898	X	6624282	6625829	1	-	Dsim\GD16898
FBgn0197209	22.4656	-2.47531	0.40487	-6.11385	9.72558e-10	2.33831e-07	GD25932	2R	5697968	5698481	-1	-	Dsim\GD25932
FBgn0183648	48668	1.04102	0.17154	6.06869	1.28959e-09	3.04614e-07	GD11909	2R	19240937	19255188	1	-	Dsim\GD11909
FBgn0186699	82.8442	2.18131	0.359699	6.06426	1.32562e-09	3.07727e-07	GD15027	3L	21758579	21758797	1	-	Dsim\GD15027
FBgn0191582	2379.11	-1.11988	0.186218	-6.01381	1.81209e-09	4.13524e-07	GD20102	3R	5885717	5887446	1	-	Dsim\GD20102
FBgn0012851	1202.72	0.782962	0.131654	5.94711	2.72917e-09	6.12427e-07	GD12940	3L	8551579	8568130	-1	Resistance to dieldrin	Dsim\Rdl
FBgn0185636	52.4027	1.89855	0.321159	5.91156	3.38887e-09	7.47995e-07	GD13940	3L	5639967	5640281	1	-	Dsim\GD13940
FBgn0191970	59.7168	1.69846	0.28981	5.86058	4.61242e-09	1.00164e-06	GD20499	3R	12203152	12205358	1	-	Dsim\GD20499
FBgn0194854	290.078	0.971131	0.166545	5.83105	5.50804e-09	1.17715e-06	GD23474	2L	7264248	7264907	1	-	Dsim\GD23474
FBgn0185146	683.814	-0.827701	0.142592	-5.80467	6.44912e-09	1.35673e-06	GD13434	3L	1394512	1395724	-1	-	Dsim\GD13434
FBgn0183026	23.3692	2.28116	0.394053	5.78897	7.08183e-09	1.46692e-06	GD11276	2R	12127040	12130385	1	-	Dsim\GD11276
FBgn0192654	4775.58	0.672081	0.11642	5.7729	7.79187e-09	1.58954e-06	GD21203	3R	20933703	20934729	1	-	Dsim\GD21203
FBgn0186722	655.818	-0.581769	0.101222	-5.74743	9.06088e-09	1.82083e-06	GD15050	3L	22024386	22026632	1	-	Dsim\GD15050
FBgn0190635	86.9167	-1.33068	0.232636	-5.72002	1.06512e-08	2.10893e-06	GD19129	3R	8619152	8622008	-1	-	Dsim\GD19129
FBgn0185413	2620.02	-0.545973	0.0955311	-5.71513	1.09618e-08	2.13898e-06	GD13706	3L	2319181	2319910	1	-	Dsim\GD13706
FBgn0195090	1161.96	0.812407	0.142243	5.71141	1.12043e-08	2.15506e-06	GD23714	2L	10334183	10337718	1	-	Dsim\GD23714
FBgn0186125	46258.1	0.657305	0.115397	5.69601	1.22644e-08	2.32575e-06	GD14443	3L	12747113	12747637	1	-	Dsim\GD14443
FBgn0190118	20.8739	2.18214	0.384608	5.67366	1.3978e-08	2.61389e-06	GD18596	3R	16307747	16309057	-1	-	Dsim\GD18596
FBgn0190217	173.351	-1.24301	0.219353	-5.66672	1.45558e-08	2.68464e-06	GD18696	3R	15090157	15115965	-1	-	Dsim\GD18696
FBgn0187164	20230.7	1.31339	0.232127	5.65804	1.53111e-08	2.75817e-06	GD15497	X	16414253	16414522	-1	-	Dsim\GD15497
FBgn0188757	503.596	0.831049	0.146895	5.65745	1.53642e-08	2.75817e-06	GD17192	X	11553761	11554641	1	-	Dsim\GD17192
FBgn0196786	22168.9	-0.50179	0.0889121	-5.64367	1.66463e-08	2.94903e-06	GD25495	2R	11719179	11720153	-1	-	Dsim\GD25495
FBgn0193783	1056.08	0.713736	0.127222	5.61018	2.02118e-08	3.53417e-06	GD22377	2L	8719678	8721126	-1	-	Dsim\GD22377
FBgn0195207	331.445	0.707547	0.127007	5.57093	2.53388e-08	4.37386e-06	GD23837	2L	12234193	12236105	1	-	Dsim\GD23837
FBgn0181951	1361.11	-0.657091	0.118069	-5.5653	2.61698e-08	4.46013e-06	GD10176	2R	2814779	2815114	-1	-	Dsim\GD10176
FBgn0187083	837.7	-0.701801	0.126337	-5.555	2.77611e-08	4.67219e-06	GD15416	chr2R_Mrandom_502	104	1309	1	-	Dsim\GD15416
FBgn0186606	6299.36	-0.550955	0.0997124	-5.52545	3.28651e-08	5.46292e-06	GD14934	3L	20472751	20473071	1	-	Dsim\GD14934
FBgn0185771	42.9773	1.8261	0.331015	5.51668	3.45459e-08	5.67227e-06	GD14078	3L	7778863	7780156	1	-	Dsim\GD14078
FBgn0184399	8561.86	-0.5487	0.09958	-5.51015	3.58533e-08	5.81601e-06	GD12672	3L	12635566	12637074	-1	-	Dsim\GD12672
FBgn0186823	476.383	0.746705	0.135785	5.49915	3.81629e-08	6.11697e-06	GD15153	chr3R_Mrandom_119	185	358	1	-	Dsim\GD15153
FBgn0184866	532.124	-1.25355	0.228535	-5.48517	4.13077e-08	6.54314e-06	GD13144	3L	5646345	5646743	-1	-	Dsim\GD13144
FBgn0196055	1357.82	-0.553754	0.101019	-5.48167	4.21325e-08	6.59618e-06	GD24734	chrX_Mrandom_172	4244	9224	1	-	Dsim\GD24734
FBgn0256360	11822.6	-0.757695	0.139129	-5.44599	5.15185e-08	7.97292e-06	GD26509	3L	2754325	2754400	-1	-	Dsim\snoRNA:GD26509
FBgn0186942	817.6	1.08898	0.200372	5.43481	5.48544e-08	8.39273e-06	GD15274	chr2R_Mrandom_260	2830	3072	-1	-	Dsim\GD15274
FBgn0189751	7224.76	0.668811	0.123246	5.42663	5.74274e-08	8.68767e-06	GD18216	3R	20930079	20931383	-1	-	Dsim\GD18216
FBgn0192773	1004.65	0.572534	0.105572	5.42316	5.8556e-08	8.75998e-06	GD21336	3R	23041895	23043475	1	-	Dsim\GD21336
FBgn0191540	2511.81	-0.611103	0.112738	-5.42055	5.94161e-08	8.79097e-06	GD20059	3R	5089581	5091572	1	-	Dsim\GD20059
FBgn0185344	728.255	0.734748	0.136258	5.39235	6.95424e-08	1.01774e-05	GD13635	3L	1210073	1211766	1	-	Dsim\GD13635
FBgn0186839	14859.6	-0.522772	0.0971456	-5.38133	7.39382e-08	1.07043e-05	GD15169	chr3R_Mrandom_196	377	1230	1	-	Dsim\GD15169
FBgn0182170	10776	-0.759772	0.141446	-5.37145	7.81051e-08	1.1127e-05	GD10398	2R	956460	958119	1	-	Dsim\GD10398
FBgn0185310	41723.7	-0.5268	0.098091	-5.37052	7.85103e-08	1.1127e-05	GD13600	3L	852056	853581	1	-	Dsim\GD13600
FBgn0190414	112.231	1.21731	0.22763	5.34776	8.90519e-08	1.24655e-05	GD18903	3R	12236837	12237476	-1	-	Dsim\GD18903
FBgn0183618	382.74	1.13763	0.212792	5.34623	8.98066e-08	1.24655e-05	GD11879	2R	18947706	18948202	1	-	Dsim\GD11879
FBgn0189747	2687.12	-0.95251	0.178333	-5.34118	9.23426e-08	1.26867e-05	GD18212	3R	20953929	20955426	-1	-	Dsim\GD18212
FBgn0195030	827.235	-1.19996	0.225081	-5.33125	9.75378e-08	1.32651e-05	GD23653	2L	9836176	9837458	1	-	Dsim\GD23653
FBgn0184543	75.5766	1.41651	0.267278	5.29976	1.15953e-07	1.5612e-05	GD12817	3L	10533463	10539651	-1	-	Dsim\GD12817
FBgn0190336	356.276	-1.34453	0.254555	-5.28191	1.27847e-07	1.70429e-05	GD18820	3R	13182372	13183043	-1	-	Dsim\GD18820
FBgn0192612	137.758	-0.908487	0.172062	-5.27999	1.29191e-07	1.70532e-05	GD21161	3R	20699480	20700466	1	-	Dsim\GD21161
FBgn0192078	702.15	0.576075	0.109235	5.27374	1.33673e-07	1.74736e-05	GD20611	3R	13555540	13557481	1	-	Dsim\GD20611
FBgn0190857	1960.93	0.672446	0.127708	5.26548	1.39824e-07	1.81018e-05	GD19355	3R	5109649	5109850	-1	Metallothionein D	Dsim\MtnD
FBgn0187044	721.215	1.09509	0.208289	5.25755	1.45989e-07	1.87199e-05	GD15376	chr2R_Mrandom_273	2637	4232	1	-	Dsim\GD15376
FBgn0182580	697.941	0.683847	0.130279	5.24911	1.52836e-07	1.94131e-05	GD10817	2R	6264530	6265514	1	-	Dsim\GD10817
FBgn0194486	6118.28	-0.668658	0.127441	-5.24682	1.54751e-07	1.94726e-05	GD23096	2L	1317703	1317972	1	-	Dsim\GD23096
FBgn0193799	1199.08	-0.604205	0.115295	-5.2405	1.60142e-07	1.99644e-05	GD22393	2L	8303652	8304083	-1	-	Dsim\GD22393
FBgn0187735	287.755	-0.820884	0.156735	-5.23739	1.62863e-07	2.01173e-05	GD16098	X	6832941	6833736	-1	-	Dsim\GD16098
FBgn0183815	5648.67	-0.652477	0.12497	-5.22106	1.77903e-07	2.17753e-05	GD12077	3L	21406724	21411061	-1	-	Dsim\GD12077
FBgn0189878	3324.59	-0.486422	0.0931958	-5.21935	1.79551e-07	2.17791e-05	GD18349	3R	19467494	19467679	-1	-	Dsim\GD18349
FBgn0184556	1697.94	-0.436177	0.083689	-5.21188	1.86935e-07	2.24723e-05	GD12831	3L	10464588	10465123	-1	-	Dsim\GD12831
FBgn0196053	234.05	-0.875197	0.167991	-5.2098	1.89048e-07	2.25252e-05	GD24732	chrX_Mrandom_146	103	261	1	-	Dsim\GD24732
FBgn0196843	600.131	0.511216	0.0983277	5.19911	2.0025e-07	2.36506e-05	GD25557	2R	10850558	10852416	-1	-	Dsim\GD25557
FBgn0190803	919.595	0.93391	0.179945	5.18997	2.10327e-07	2.46248e-05	GD19300	3R	6033872	6036020	-1	-	Dsim\GD19300
FBgn0185779	152.792	-0.837019	0.161661	-5.17761	2.24741e-07	2.59596e-05	GD14087	3L	7827718	7839726	1	-	Dsim\GD14087
FBgn0192057	42.8554	1.78634	0.345058	5.17691	2.25585e-07	2.59596e-05	GD20590	3R	13334590	13335578	1	-	Dsim\GD20590
FBgn0191536	2980.94	-0.358666	0.0695745	-5.15513	2.53456e-07	2.89198e-05	GD20055	3R	5063714	5064511	1	-	Dsim\GD20055
FBgn0195511	2308.89	0.661342	0.128464	5.14809	2.63148e-07	2.97733e-05	GD24156	2L	18501307	18501540	1	-	Dsim\GD24156
FBgn0183122	43.5946	1.74674	0.340121	5.13563	2.81194e-07	3.155e-05	GD11373	2R	13012877	13013545	1	-	Dsim\GD11373
FBgn0187583	4122.03	-0.666691	0.130035	-5.12703	2.94348e-07	3.27529e-05	GD15934	X	9350295	9351352	-1	-	Dsim\GD15934
FBgn0188953	312.626	0.70926	0.138408	5.1244	2.98482e-07	3.29407e-05	GD17396	X	14146251	14147339	1	-	Dsim\GD17396
FBgn0197121	29.56	-1.74843	0.341455	-5.12053	3.04681e-07	3.33515e-05	GD25841	chrU_M_1636	8622	8990	1	-	Dsim\GD25841
FBgn0194700	2098.08	0.54372	0.106317	5.11413	3.15195e-07	3.42241e-05	GD23314	2L	4829888	4830967	1	-	Dsim\GD23314
FBgn0188157	210.665	-1.02184	0.199899	-5.11176	3.19168e-07	3.43782e-05	GD16552	X	976591	977285	1	-	Dsim\GD16552
FBgn0184142	92949.2	-0.583215	0.114194	-5.10724	3.26903e-07	3.4932e-05	GD12410	3L	16730617	16743798	-1	-	Dsim\GD12410
FBgn0188951	27.3917	1.69475	0.332582	5.09572	3.47418e-07	3.6817e-05	GD17394	X	14136485	14139292	1	-	Dsim\GD17394
FBgn0196262	23.4551	-2.35327	0.461941	-5.09431	3.50013e-07	3.6817e-05	GD24949	2R	18838350	18838991	-1	-	Dsim\GD24949
FBgn0196904	665.039	0.896607	0.176418	5.08228	3.72925e-07	3.8923e-05	GD25618	2R	9991228	9994691	-1	-	Dsim\GD25618
FBgn0189175	891.934	0.688728	0.135622	5.07828	3.8086e-07	3.94453e-05	GD17625	chr3L_Mrandom_050	10314	11708	1	-	Dsim\GD17625
FBgn0187619	13947.9	-1.16024	0.229752	-5.04998	4.41855e-07	4.54009e-05	GD15972	X	8974377	8975196	-1	-	Dsim\GD15972
FBgn0192592	450.842	0.729392	0.144475	5.04858	4.45107e-07	4.54009e-05	GD21140	3R	20525334	20528475	1	-	Dsim\GD21140
FBgn0186017	402.86	0.64133	0.127215	5.04131	4.62349e-07	4.6805e-05	GD14332	3L	11173605	11174574	1	-	Dsim\GD14332
FBgn0186060	46.3692	-1.58938	0.31599	-5.02985	4.90872e-07	4.93216e-05	GD14377	3L	11811219	11814994	1	-	Dsim\GD14377
FBgn0188861	200.674	0.977439	0.195102	5.00989	5.44621e-07	5.43169e-05	GD17300	3R	25646236	25657742	-1	-	Dsim\GD17300
FBgn0188772	949.539	-0.642252	0.128497	-4.9982	5.78672e-07	5.69586e-05	GD17209	X	11851966	11854627	1	-	Dsim\GD17209
FBgn0187451	1389.04	-0.584278	0.116905	-4.9979	5.7957e-07	5.69586e-05	GD15793	chrU_M_6847	82	396	1	-	Dsim\GD15793
FBgn0186438	261.64	-0.86594	0.173509	-4.99074	6.01486e-07	5.86841e-05	GD14764	3L	17989611	17990097	1	-	Dsim\GD14764
FBgn0184985	1385.56	-0.599473	0.120267	-4.98453	6.21124e-07	6.01641e-05	GD13265	3L	3866128	3867075	-1	-	Dsim\GD13265
FBgn0195923	7045.07	-0.651908	0.130862	-4.98165	6.30451e-07	6.06313e-05	GD24594	chrX_Mrandom_284	9130	9916	-1	-	Dsim\GD24594
FBgn0195873	3989.74	-0.460252	0.0925687	-4.972	6.62651e-07	6.32761e-05	GD24539	chrX_Mrandom_572	4643	5369	-1	-	Dsim\GD24539
FBgn0190250	299.365	-0.810031	0.163171	-4.96432	6.89435e-07	6.53701e-05	GD18729	3R	14439943	14478727	-1	-	Dsim\GD18729
FBgn0182633	24.3716	1.84573	0.372025	4.96131	7.00183e-07	6.59062e-05	GD10870	2R	6733194	6734386	1	-	Dsim\GD10870
FBgn0183105	286.653	0.9924	0.20008	4.96001	7.04879e-07	6.59062e-05	GD11356	2R	12917768	12918500	1	-	Dsim\GD11356
FBgn0188710	827.632	0.539366	0.108843	4.95546	7.21612e-07	6.70054e-05	GD17141	X	10418875	10428690	1	-	Dsim\GD17141
FBgn0186851	5792.36	-0.551669	0.111911	-4.92953	8.24264e-07	7.60129e-05	GD15181	chr3R_Mrandom_270	757	1113	1	-	Dsim\GD15181
FBgn0188621	14178.4	-1.12975	0.22943	-4.92417	8.4719e-07	7.75957e-05	GD17048	X	8973999	8979234	1	-	Dsim\GD17048
FBgn0188752	1299.8	-0.435337	0.0886718	-4.90953	9.12953e-07	8.30541e-05	GD17186	X	11521123	11523116	1	-	Dsim\GD17186
FBgn0187409	847.958	-0.521867	0.107157	-4.87012	1.11531e-06	0.000100782	GD15748	X	12571747	12572297	-1	-	Dsim\GD15748
FBgn0184987	1034.47	0.539089	0.110789	4.8659	1.13936e-06	0.000102269	GD13267	3L	3833921	3834560	-1	-	Dsim\GD13267
FBgn0186556	164.894	-1.05896	0.217909	-4.85966	1.17585e-06	0.000104459	GD14884	3L	19766810	19772672	1	-	Dsim\GD14884
FBgn0193541	261.435	-0.885383	0.182212	-4.85909	1.17927e-06	0.000104459	GD22131	chrU_M_1636	2510	14173	-1	-	Dsim\GD22131
FBgn0184694	214.215	0.846413	0.174332	4.85518	1.20276e-06	0.000105843	GD12970	3L	8078123	8079612	-1	-	Dsim\GD12970
FBgn0184373	134.361	0.974418	0.201212	4.84274	1.28059e-06	0.00011196	GD12646	3L	13239470	13241021	-1	-	Dsim\GD12646
FBgn0192514	2102.6	0.532395	0.11002	4.83907	1.30446e-06	0.000113311	GD21059	3R	19711347	19712375	1	-	Dsim\GD21059
FBgn0195223	82.5807	-1.61326	0.333738	-4.83392	1.33871e-06	0.000115541	GD23853	2L	12639429	12646896	1	-	Dsim\GD23853
FBgn0196908	908.235	-0.94002	0.194997	-4.82069	1.43061e-06	0.000122686	GD25622	2R	9950711	9951128	-1	-	Dsim\GD25622
FBgn0188988	63857.7	0.452874	0.0940582	4.81483	1.47327e-06	0.000125545	GD17434	X	14772028	14773920	1	-	Dsim\GD17434
FBgn0191851	1776.17	0.418742	0.087166	4.80396	1.55555e-06	0.000131723	GD20378	3R	10435781	10437124	1	-	Dsim\GD20378
FBgn0183112	1098.79	0.960505	0.200217	4.79733	1.60793e-06	0.000135308	GD11363	2R	12992502	12992706	1	-	Dsim\GD11363
FBgn0188643	278.619	0.759252	0.158393	4.79348	1.63912e-06	0.000137075	GD17072	X	9360438	9394137	1	-	Dsim\GD17072
FBgn0182737	544.387	-0.573941	0.119803	-4.79072	1.66181e-06	0.000138115	GD10977	2R	7889351	7890367	1	-	Dsim\GD10977
FBgn0193231	285.687	-0.602779	0.126756	-4.75543	1.98021e-06	0.000163568	GD21811	2L	18404160	18407725	-1	-	Dsim\GD21811
FBgn0184389	78.3998	1.02386	0.215458	4.75204	2.01379e-06	0.000165327	GD12662	3L	12816567	12816929	-1	-	Dsim\GD12662
FBgn0187457	89.4955	0.99754	0.210071	4.74858	2.04853e-06	0.00016716	GD15799	X	11831104	11834188	-1	-	Dsim\GD15799
FBgn0183120	406.813	-0.910048	0.191882	-4.74275	2.10839e-06	0.000171008	GD11371	2R	13010357	13011016	1	-	Dsim\GD11371
FBgn0187912	1156.08	-0.562681	0.118674	-4.74139	2.12258e-06	0.000171128	GD16285	X	3528902	3532208	-1	-	Dsim\GD16285
FBgn0184355	34.5508	-1.45145	0.306719	-4.73219	2.22112e-06	0.000177423	GD12628	3L	13483630	13485570	-1	-	Dsim\GD12628
FBgn0194708	1516.04	-0.369406	0.0780713	-4.73165	2.22702e-06	0.000177423	GD23322	2L	4910303	4912000	1	-	Dsim\GD23322
FBgn0192393	10869.1	-0.404789	0.0857124	-4.72263	2.32809e-06	0.000184385	GD20936	3R	17992417	17994752	1	-	Dsim\GD20936
FBgn0192130	284.734	-0.724516	0.154213	-4.69814	2.62545e-06	0.00020672	GD20664	3R	14178222	14179898	1	-	Dsim\GD20664
FBgn0189057	1593.12	0.721937	0.15428	4.6794	2.87713e-06	0.000225219	GD17507	X	16055207	16060155	1	-	Dsim\GD17507
FBgn0184425	1915.83	-0.494614	0.105987	-4.66674	3.06014e-06	0.00023816	GD12698	3L	12158543	12160276	-1	-	Dsim\GD12698
FBgn0194263	1008.54	0.816496	0.175073	4.66375	3.10493e-06	0.000240257	GD22869	2L	2146071	2146324	-1	-	Dsim\GD22869
FBgn0190061	16131.7	-0.364476	0.0781844	-4.66174	3.1354e-06	0.000241228	GD18539	3R	17091801	17094289	-1	-	Dsim\GD18539
FBgn0192156	1918.16	-0.606727	0.130197	-4.66005	3.16136e-06	0.000241844	GD20690	3R	14651990	14652641	1	-	Dsim\GD20690
FBgn0189939	39.2283	-1.57651	0.338576	-4.65629	3.21963e-06	0.00024491	GD18414	3R	18661644	18666154	-1	-	Dsim\GD18414
FBgn0185861	463.468	0.813128	0.175192	4.64135	3.46146e-06	0.000261826	GD14174	3L	8759563	8760084	1	-	Dsim\GD14174
FBgn0186499	1586.86	0.426568	0.0919649	4.63838	3.51147e-06	0.000263156	GD14826	3L	19082475	19083895	1	-	Dsim\GD14826
FBgn0024781	44.9061	-1.31651	0.283854	-4.63799	3.51813e-06	0.000263156	GD23602	2L	9203274	9204103	1	-	Dsim\Fbp2
FBgn0189125	37.4518	1.38838	0.299831	4.63054	3.64719e-06	0.000271303	GD17575	chr3L_Mrandom_184	4304	5167	-1	-	Dsim\GD17575
FBgn0189368	11386.1	-0.366054	0.0791743	-4.62339	3.77514e-06	0.000279277	GD17820	3R	24816153	24819691	-1	-	Dsim\GD17820
FBgn0191513	3278.66	-0.468784	0.101606	-4.61373	3.95509e-06	0.000290991	GD20031	3R	4813676	4815199	1	-	Dsim\GD20031
FBgn0196784	473.264	0.952611	0.206805	4.60631	4.09869e-06	0.000299917	GD25491	2R	11765668	11765901	-1	-	Dsim\GD25491
FBgn0183091	28719.4	-0.389604	0.0846554	-4.60224	4.17978e-06	0.000304198	GD11342	2R	12763392	12763904	1	-	Dsim\GD11342
FBgn0194154	250.499	-0.746246	0.162497	-4.59236	4.38259e-06	0.000317243	GD22760	2L	3314748	3315256	-1	-	Dsim\GD22760
FBgn0193939	58122.5	-0.559075	0.121922	-4.58553	4.52837e-06	0.000326043	GD22538	2L	6601602	6602074	-1	-	Dsim\GD22538
FBgn0188375	260.369	0.71069	0.155229	4.57834	4.68682e-06	0.000334271	GD16788	X	4852787	4854538	1	-	Dsim\GD16788
FBgn0189265	18765.9	-0.577114	0.12606	-4.57809	4.6923e-06	0.000334271	GD17716	chr2h_Mrandom_021	57375	57911	1	-	Dsim\GD17716
FBgn0186912	1410.4	-0.641897	0.141235	-4.54489	5.49639e-06	0.000389492	GD15244	chr2R_Mrandom_438	115	321	-1	-	Dsim\GD15244
FBgn0184652	727.855	-0.528932	0.116449	-4.54217	5.56792e-06	0.000392494	GD12927	3L	8789145	8792569	-1	-	Dsim\GD12927
FBgn0194187	27866.8	-0.398256	0.0877462	-4.53872	5.65959e-06	0.000396879	GD22793	2L	2829738	2834449	-1	-	Dsim\GD22793
FBgn0183428	3403.9	0.66111	0.145823	4.53366	5.79704e-06	0.000404411	GD11688	2R	17144926	17145476	1	-	Dsim\GD11688
FBgn0191271	1563.61	-0.557465	0.123069	-4.52969	5.90712e-06	0.000409966	GD19782	3R	1252810	1253267	1	-	Dsim\GD19782
FBgn0183264	78.3227	-1.06812	0.236214	-4.52182	6.13104e-06	0.000423324	GD11523	2R	15105838	15108004	1	-	Dsim\GD11523
FBgn0182582	1312.24	0.389009	0.0860897	4.51864	6.22371e-06	0.000427531	GD10819	2R	6280444	6290128	1	-	Dsim\GD10819
FBgn0256534	119.077	0.841085	0.186456	4.5109	6.45523e-06	0.000441184	GD26683	chr3L_Mrandom_050	10513	10785	-1	-	Dsim\snRNA:U11:1
FBgn0182239	770.994	-0.547162	0.121339	-4.50935	6.50261e-06	0.000442178	GD10468	2R	1921080	1922308	1	-	Dsim\GD10468
FBgn0187011	2513.55	-0.452529	0.100393	-4.50757	6.55735e-06	0.000443659	GD15343	chr2R_Mrandom_100	153	1183	1	-	Dsim\GD15343
FBgn0185020	2758.54	0.400532	0.0889742	4.50167	6.74222e-06	0.000453886	GD13301	3L	3562035	3564119	-1	-	Dsim\GD13301
FBgn0185889	516.253	-0.48852	0.108625	-4.49731	6.882e-06	0.000460991	GD14203	3L	9050294	9051196	1	-	Dsim\GD14203
FBgn0183388	1136.7	-0.477444	0.106507	-4.48274	7.36921e-06	0.000491183	GD11648	chrU_M_2893	71	762	1	-	Dsim\GD11648
FBgn0185174	243.22	0.831433	0.185544	4.48105	7.42782e-06	0.000492651	GD13462	3L	1194380	1196523	-1	-	Dsim\GD13462
FBgn0193776	306.296	0.727394	0.162475	4.47696	7.57147e-06	0.000499717	GD22370	2L	8761661	8763779	-1	-	Dsim\GD22370
FBgn0193652	24409.9	-0.526395	0.117655	-4.47405	7.67517e-06	0.000501794	GD22244	2L	10380282	10381046	-1	-	Dsim\GD22244
FBgn0186635	20.0162	-2.01715	0.450863	-4.47399	7.67747e-06	0.000501794	GD14963	3L	20788260	20797499	1	-	Dsim\GD14963
FBgn0193147	268.014	1.05393	0.236122	4.46349	8.06358e-06	0.000524483	GD21725	2L	19626471	19626950	-1	-	Dsim\GD21725
FBgn0194328	5012.03	-0.592875	0.132954	-4.45924	8.22502e-06	0.000532412	GD22934	2L	996606	997154	-1	-	Dsim\GD22934
FBgn0183590	107.681	0.986961	0.221642	4.45296	8.46944e-06	0.00054561	GD11851	2R	18655104	18664628	1	-	Dsim\GD11851
FBgn0193946	433.235	0.665971	0.149646	4.45029	8.57529e-06	0.000548755	GD22545	2L	6547605	6547880	-1	-	Dsim\GD22545
FBgn0192145	13361.9	0.633667	0.142407	4.44968	8.59976e-06	0.000548755	GD20679	3R	14334310	14334768	1	-	Dsim\GD20679
FBgn0183315	2720.76	0.347932	0.0782149	4.44841	8.65068e-06	0.0005494	GD11574	2R	15726024	15728556	1	-	Dsim\GD11574
FBgn0182488	125.715	0.803559	0.180955	4.44066	8.96833e-06	0.0005669	GD10724	2R	4764679	4766527	1	-	Dsim\GD10724
FBgn0262162	4284.23	-0.353289	0.0796021	-4.43819	9.0717e-06	0.000570754	GD17509	X	16065060	16068178	1	Nuclear transport factor-2	Dsim\Ntf-2
FBgn0188649	2729.22	0.435053	0.0980816	4.43562	9.18068e-06	0.000574924	GD17078	X	9477097	9492064	1	-	Dsim\GD17078
FBgn0194243	184.156	-0.856072	0.193419	-4.42599	9.59991e-06	0.000598326	GD22849	2L	2223216	2224078	-1	-	Dsim\GD22849
FBgn0194809	16986.8	-0.378373	0.0855076	-4.42502	9.64325e-06	0.000598326	GD23426	2L	6462984	6470997	1	-	Dsim\GD23426
FBgn0189615	233.48	0.857379	0.193982	4.41989	9.87507e-06	0.000609899	GD18072	3R	23143673	23150724	-1	-	Dsim\GD18072
FBgn0192992	2161.51	-0.331957	0.0751698	-4.4161	1.00498e-05	0.000617858	GD21567	3R	26724825	26725988	1	-	Dsim\GD21567
FBgn0197226	16938.7	-0.436067	0.0987811	-4.41447	1.01256e-05	0.000619341	GD25949	2R	5321308	5337401	-1	-	Dsim\GD25949
FBgn0196309	680.812	0.77866	0.176422	4.41361	1.01659e-05	0.000619341	GD24996	2R	18351437	18352169	-1	-	Dsim\GD24996
FBgn0192241	27581.4	-0.27466	0.0622501	-4.4122	1.02326e-05	0.000620592	GD20777	3R	15880542	15882246	1	-	Dsim\GD20777
FBgn0182587	292.608	0.817679	0.185557	4.40661	1.05e-05	0.000633958	GD10824	chrU_M_5712	544	963	-1	-	Dsim\GD10824
FBgn0182953	29.2648	-1.80894	0.410988	-4.40146	1.07527e-05	0.000646314	GD11200	2R	11114320	11115272	1	-	Dsim\GD11200
FBgn0184299	28546.4	-0.369357	0.0839791	-4.3982	1.09152e-05	0.000653166	GD12572	3L	14463064	14469297	-1	-	Dsim\GD12572
FBgn0192303	3328.24	-0.48076	0.109336	-4.39706	1.09725e-05	0.000653687	GD20842	3R	16686057	16686551	1	-	Dsim\GD20842
FBgn0183385	137.461	0.852594	0.194203	4.39022	1.13235e-05	0.00067163	GD11645	2R	16631959	16633010	1	-	Dsim\GD11645
FBgn0194731	5293.61	-0.482679	0.110071	-4.38516	1.159e-05	0.000684422	GD23345	2L	5322839	5323946	1	-	Dsim\GD23345
FBgn0192668	390.804	0.519039	0.118585	4.37695	1.20353e-05	0.000707615	GD21217	3R	21128197	21130293	1	-	Dsim\GD21217
FBgn0192943	1375.44	-0.788566	0.18034	-4.37265	1.22745e-05	0.000718538	GD21517	3R	25901146	25902819	1	-	Dsim\GD21517
FBgn0185285	3618.56	-0.299673	0.0685803	-4.36966	1.24438e-05	0.000725299	GD13575	3L	492972	494336	1	-	Dsim\GD13575
FBgn0193548	41783.1	-0.43774	0.100211	-4.36818	1.25284e-05	0.000727079	GD22138	2L	11849794	11850003	-1	-	Dsim\GD22138
FBgn0182778	301.013	-0.636943	0.1459	-4.36562	1.26763e-05	0.000732504	GD11018	2R	8748170	8748523	1	-	Dsim\GD11018
FBgn0185958	2175.91	0.81656	0.187127	4.36366	1.27905e-05	0.000735946	GD14273	3L	10417505	10419215	1	-	Dsim\GD14273
FBgn0184655	835.939	-0.48694	0.111701	-4.35933	1.30462e-05	0.000747465	GD12930	3L	8771780	8772157	-1	-	Dsim\GD12930
FBgn0192109	677.767	-0.848373	0.194786	-4.35541	1.32819e-05	0.000757745	GD20643	3R	13880457	13880922	1	-	Dsim\GD20643
FBgn0195113	3993.93	-0.413912	0.0950931	-4.3527	1.34469e-05	0.000763919	GD23740	2L	10666593	10669283	1	-	Dsim\GD23740
FBgn0192826	429.313	-0.525019	0.120815	-4.34564	1.38869e-05	0.000785602	GD21390	3R	24409898	24411851	1	-	Dsim\GD21390
FBgn0183362	5003.91	-0.415488	0.0956552	-4.3436	1.40165e-05	0.000789615	GD11622	2R	16254561	16254973	1	-	Dsim\GD11622
FBgn0197165	66.8457	1.21901	0.280929	4.33922	1.42991e-05	0.000802182	GD25886	2R	6195371	6202310	-1	-	Dsim\GD25886
FBgn0192199	103.884	-0.933139	0.215239	-4.33536	1.45523e-05	0.000812994	GD20733	3R	15425197	15427875	1	-	Dsim\GD20733
FBgn0197070	5822.46	0.473064	0.109404	4.32403	1.53206e-05	0.00085238	GD25789	2R	7491790	7498145	-1	-	Dsim\GD25789
FBgn0192219	20606.9	-0.361423	0.0836371	-4.32132	1.551e-05	0.000859369	GD20753	3R	15703122	15703982	1	-	Dsim\GD20753
FBgn0183435	7904.38	-0.572389	0.132526	-4.31908	1.5668e-05	0.000864563	GD11695	2R	17187573	17188411	1	Odorant-binding protein 58b	Dsim\Obp58b
FBgn0194977	342.569	0.593037	0.137481	4.31359	1.60626e-05	0.000882721	GD23599	2L	9145157	9145768	1	-	Dsim\GD23599
FBgn0191097	1239.52	-0.503606	0.116915	-4.30746	1.65136e-05	0.00090382	GD19605	3R	1428837	1429743	-1	-	Dsim\GD19605
FBgn0083464	7290	0.336329	0.0782156	4.30003	1.70775e-05	0.000930898	GD21558	3R	26521866	26525150	1	-	Dsim\GD21558
FBgn0190258	4116.04	-0.526806	0.123069	-4.28058	1.86406e-05	0.00101201	GD18737	chrU_M_4338	404	832	-1	-	Dsim\GD18737
FBgn0184164	2296.66	-0.451573	0.105565	-4.27769	1.88843e-05	0.00101749	GD12432	3L	16348563	16350351	-1	-	Dsim\GD12432
FBgn0193725	510.647	-0.486223	0.113667	-4.27759	1.88928e-05	0.00101749	GD22318	2L	9750338	9751355	-1	-	Dsim\GD22318
FBgn0084845	1917.98	0.635926	0.148804	4.27357	1.92364e-05	0.00102637	GD13754	3L	2852143	2852352	1	drosomycin-5	Dsim\dro5
FBgn0182843	60.535	1.1457	0.268129	4.27294	1.92909e-05	0.00102637	GD11086	2R	9533824	9535405	1	-	Dsim\GD11086
FBgn0193501	1972.33	0.812109	0.190094	4.27214	1.93606e-05	0.00102637	GD22088	2L	12936157	12936477	-1	-	Dsim\GD22088
FBgn0182017	3755.26	-0.532199	0.124575	-4.27212	1.93626e-05	0.00102637	GD10242	2R	2137684	2138896	-1	-	Dsim\GD10242
FBgn0193874	8386.18	-0.455347	0.106628	-4.27041	1.9511e-05	0.00102817	GD22472	2L	7536945	7537490	-1	-	Dsim\GD22472
FBgn0189353	44.193	1.36694	0.32014	4.26983	1.95624e-05	0.00102817	GD17805	2L	16527375	16527587	-1	-	Dsim\GD17805
FBgn0186643	2618.49	0.530576	0.124283	4.26911	1.96256e-05	0.00102817	GD14971	3L	20866818	20867262	1	-	Dsim\GD14971
FBgn0185008	56.1688	-1.26919	0.29767	-4.26374	2.01032e-05	0.00104911	GD13289	3L	3694661	3701371	-1	-	Dsim\GD13289
FBgn0189484	30.27	1.55789	0.365745	4.25951	2.04871e-05	0.00106501	GD17938	3L	3476024	3476212	1	-	Dsim\GD17938
FBgn0182365	1749.38	-0.385553	0.090581	-4.25644	2.07705e-05	0.00107559	GD10597	2R	3300232	3302063	1	-	Dsim\GD10597
FBgn0190974	4669.58	-0.535696	0.12597	-4.25259	2.11315e-05	0.00108392	GD19477	3R	3396336	3396797	-1	-	Dsim\GD19477
FBgn0194531	91.9026	-0.851911	0.200345	-4.25223	2.11655e-05	0.00108392	GD23141	2L	2202367	2202903	1	-	Dsim\GD23141
FBgn0187447	180.215	-1.28785	0.30287	-4.25215	2.11728e-05	0.00108392	GD15788	X	12066739	12072726	-1	-	Dsim\GD15788
FBgn0196107	407.187	0.564431	0.133307	4.23408	2.29493e-05	0.00117042	GD24786	chrX_Mrandom_572	1383	2200	1	-	Dsim\GD24786
FBgn0183161	147.628	-0.887204	0.209603	-4.23278	2.30815e-05	0.00117145	GD11412	2R	13393413	13399554	1	-	Dsim\GD11412
FBgn0186914	33.2956	1.26894	0.299831	4.23218	2.31436e-05	0.00117145	GD15246	chr2R_Mrandom_434	3219	3449	-1	-	Dsim\GD15246
FBgn0187047	511.883	-0.488393	0.115591	-4.22518	2.38751e-05	0.00120395	GD15379	chr2R_Mrandom_293	559	723	1	-	Dsim\GD15379
FBgn0183921	3487.9	-0.96771	0.22917	-4.22267	2.41429e-05	0.00121291	GD12185	3L	19787138	19788678	-1	-	Dsim\GD12185
FBgn0182264	2981.73	-0.342168	0.0810924	-4.21949	2.44858e-05	0.00122557	GD10493	2R	2190425	2197289	1	-	Dsim\GD10493
FBgn0192512	358.121	-0.514942	0.122104	-4.21724	2.47316e-05	0.00122895	GD21057	3R	19707331	19707956	1	-	Dsim\GD21057
FBgn0183924	260.353	0.598417	0.141899	4.21719	2.47361e-05	0.00122895	GD12188	3L	19776852	19778858	-1	-	Dsim\GD12188
FBgn0183027	19.191	1.86406	0.442374	4.21375	2.51162e-05	0.00124325	GD11277	2R	12131575	12132426	1	-	Dsim\GD11277
FBgn0185622	99.1908	1.1728	0.278524	4.21077	2.54502e-05	0.00125517	GD13926	3L	5555351	5556805	1	-	Dsim\GD13926
FBgn0190730	4319.45	-0.352535	0.0837828	-4.20773	2.5795e-05	0.00126753	GD19225	3R	7356728	7357063	-1	-	Dsim\GD19225
FBgn0194234	1374.12	0.420837	0.100144	4.20231	2.64206e-05	0.00129355	GD22840	2L	2327187	2328344	-1	-	Dsim\GD22840
FBgn0189971	1292.22	-0.408228	0.097191	-4.20027	2.666e-05	0.00130054	GD18447	3R	18194468	18195756	-1	-	Dsim\GD18447
FBgn0190586	295.82	-0.818849	0.195247	-4.19392	2.7418e-05	0.00132903	GD19079	3R	9463932	9468792	-1	-	Dsim\GD19079
FBgn0045539	66.4829	1.21818	0.290488	4.19358	2.74592e-05	0.00132903	GD17752	chrU_M_1795	631	864	1	-	Dsim\bip2
FBgn0183586	102.868	-1.06426	0.253859	-4.19234	2.76098e-05	0.00132903	GD11847	2R	18623019	18624789	1	-	Dsim\GD11847
FBgn0186939	546.33	-0.577379	0.13773	-4.1921	2.76387e-05	0.00132903	GD15271	chr2R_Mrandom_275	1286	1968	-1	-	Dsim\GD15271
FBgn0195176	2841.52	0.391821	0.0935232	4.18956	2.79501e-05	0.00133922	GD23806	2L	11803821	11805254	1	-	Dsim\GD23806
FBgn0191360	2781.38	-0.357308	0.0853579	-4.186	2.83917e-05	0.00135555	GD19872	3R	2233123	2235053	1	-	Dsim\GD19872
FBgn0187273	534.788	0.770651	0.184212	4.1835	2.87055e-05	0.00136569	GD15608	X	14655641	14655787	-1	-	Dsim\GD15608
FBgn0197235	262.853	0.667925	0.1598	4.17975	2.9183e-05	0.00138352	GD25958	2R	5282397	5284110	-1	-	Dsim\GD25958
FBgn0182271	2286.4	-0.695317	0.166393	-4.17877	2.93088e-05	0.00138461	GD10500	2R	2276757	2278028	1	-	Dsim\GD10500
FBgn0190131	428.897	0.753078	0.180329	4.17613	2.96512e-05	0.00139589	GD18609	3R	16124986	16127682	-1	-	Dsim\GD18609
FBgn0190379	2296.11	-0.387375	0.0927887	-4.17481	2.98241e-05	0.00139913	GD18867	3R	12612202	12612702	-1	-	Dsim\GD18867
FBgn0194998	64.2743	1.12212	0.26884	4.17394	2.99379e-05	0.0013996	GD23621	2L	9429325	9430950	1	-	Dsim\GD23621
FBgn0190783	36.9426	-1.4757	0.353644	-4.17282	3.00848e-05	0.0014016	GD19280	3R	6396192	6398394	-1	-	Dsim\GD19280
FBgn0184048	948.389	0.627063	0.150353	4.1706	3.03802e-05	0.00141048	GD12315	3L	18222602	18231569	-1	-	Dsim\GD12315
FBgn0194696	715.981	0.49541	0.118878	4.16738	3.08123e-05	0.00142562	GD23310	2L	4811030	4813664	1	-	Dsim\GD23310
FBgn0181877	2055.18	-0.374794	0.0901123	-4.15919	3.19381e-05	0.00147265	GD10102	2R	3681684	3687919	-1	-	Dsim\GD10102
FBgn0189822	210.747	0.678318	0.163236	4.15545	3.24646e-05	0.00149182	GD18289	3R	20065784	20084723	-1	-	Dsim\GD18289
FBgn0182936	76.9104	1.15945	0.279242	4.15213	3.294e-05	0.00150676	GD11181	2R	10905237	10909223	1	-	Dsim\GD11181
FBgn0187995	7503.14	-0.298323	0.0718571	-4.15162	3.30136e-05	0.00150676	GD16375	X	1524356	1527201	-1	-	Dsim\GD16375
FBgn0193326	277.414	-0.641528	0.154809	-4.14399	3.41318e-05	0.00155254	GD21909	2L	16219394	16220863	-1	-	Dsim\GD21909
FBgn0196509	4604.48	-0.426121	0.102961	-4.13869	3.49302e-05	0.00158108	GD25197	2R	16034816	16044814	-1	-	Dsim\GD25197
FBgn0188303	532.171	0.615106	0.148639	4.13827	3.49942e-05	0.00158108	GD16714	X	3722900	3724477	1	-	Dsim\GD16714
FBgn0182461	18222.8	0.444472	0.107456	4.1363	3.5295e-05	0.00158934	GD10696	2R	4408301	4409396	1	-	Dsim\GD10696
FBgn0188952	143.076	0.758209	0.183414	4.13386	3.56721e-05	0.00159659	GD17395	X	14144875	14145522	1	-	Dsim\GD17395
FBgn0064364	110.222	-0.893282	0.216146	-4.13277	3.5841e-05	0.00159659	GD18955	3R	11315033	11315683	-1	Corazonin	Dsim\Crz
FBgn0184358	25.4173	-1.62938	0.394311	-4.13223	3.59258e-05	0.00159659	GD12631	3L	13442399	13445545	-1	-	Dsim\GD12631
FBgn0183215	2399.15	-0.390719	0.0945547	-4.1322	3.59303e-05	0.00159659	GD11466	2R	14174599	14174958	1	-	Dsim\GD11466
FBgn0196320	1854.24	-0.316904	0.0767201	-4.13065	3.61732e-05	0.00160017	GD25008	2R	18297178	18298101	-1	-	Dsim\GD25008
FBgn0193636	5793.9	-0.414695	0.100406	-4.13018	3.62487e-05	0.00160017	GD22227	2L	10567215	10568087	-1	-	Dsim\GD22227
FBgn0192927	1561.14	-0.401883	0.0973712	-4.12733	3.66994e-05	0.00161478	GD21493	3R	25498990	25503987	1	-	Dsim\GD21493
FBgn0186343	1897.06	-0.35735	0.0867666	-4.11851	3.81323e-05	0.00167236	GD14665	3L	16116093	16117824	1	-	Dsim\GD14665
FBgn0184305	1114.72	-0.479182	0.116377	-4.11748	3.83037e-05	0.00167442	GD12578	3L	14403999	14405906	-1	-	Dsim\GD12578
FBgn0190079	739.165	-0.523557	0.127302	-4.11273	3.91013e-05	0.00170375	GD18557	3R	16805581	16806205	-1	-	Dsim\GD18557
FBgn0183230	166.276	1.25054	0.304577	4.10585	4.02839e-05	0.00174962	GD11481	2R	14361822	14362286	1	Odorant-binding protein 56h	Dsim\Obp56h
FBgn0189686	569.898	0.582725	0.142077	4.10147	4.1053e-05	0.00177729	GD18145	3R	21742238	21794113	-1	-	Dsim\GD18145
FBgn0185250	3566.18	-0.461106	0.112478	-4.09951	4.1403e-05	0.0017867	GD13539	3L	119623	122214	-1	-	Dsim\GD13539
FBgn0185749	4006.59	0.349432	0.0852989	4.09657	4.19326e-05	0.00180377	GD14055	3L	7586841	7589433	1	-	Dsim\GD14055
FBgn0193138	348.976	0.601065	0.14684	4.09332	4.25246e-05	0.00182341	GD21715	2L	19746793	19747804	-1	-	Dsim\GD21715
FBgn0189973	3693.51	-0.393535	0.0961752	-4.09185	4.27941e-05	0.00182914	GD18449	3R	18167439	18168482	-1	-	Dsim\GD18449
FBgn0190402	283.78	0.771808	0.188699	4.09016	4.31068e-05	0.00183627	GD18891	3R	12338988	12339468	-1	-	Dsim\GD18891
FBgn0192049	201.489	0.636517	0.15566	4.08914	4.32975e-05	0.00183627	GD20582	3R	13211010	13212103	1	-	Dsim\GD20582
FBgn0194390	1363.22	0.426879	0.104403	4.08875	4.33701e-05	0.00183627	GD22998	2L	72681	76499	1	-	Dsim\GD22998
FBgn0189978	255.978	0.539348	0.132094	4.08306	4.44475e-05	0.00187599	GD18455	3R	18101389	18102225	-1	-	Dsim\GD18455
FBgn0186052	528.253	-0.527729	0.129424	-4.07751	4.55208e-05	0.00191529	GD14369	3L	11636756	11638318	1	-	Dsim\GD14369
FBgn0184819	3471.61	-0.671083	0.164628	-4.07636	4.57456e-05	0.00191875	GD13097	3L	6452270	6452571	-1	-	Dsim\GD13097
FBgn0041672	1478.54	0.418342	0.102707	4.07317	4.63769e-05	0.00193919	GD18333	3R	19602266	19605472	-1	-	Dsim\Aats-glupro
FBgn0195334	14.7317	1.67126	0.410694	4.06937	4.71411e-05	0.00195837	GD23972	2L	14462225	14462523	1	-	Dsim\GD23972
FBgn0183202	1172.56	0.41994	0.103202	4.06909	4.71964e-05	0.00195837	GD11453	2R	14025405	14029627	1	-	Dsim\GD11453
FBgn0184739	493.421	-0.529026	0.130023	-4.06872	4.7272e-05	0.00195837	GD13017	3L	7601616	7617825	-1	-	Dsim\GD13017
FBgn0193336	264.085	0.51814	0.127536	4.06268	4.85117e-05	0.00199744	GD21919	2L	16035910	16036862	-1	-	Dsim\GD21919
FBgn0250854	25740.5	1.34554	0.331194	4.06268	4.85118e-05	0.00199744	GD21079	3R	19882490	19882630	1	-	Dsim\GD21079
FBgn0191673	52.9809	1.10104	0.272094	4.04656	5.1975e-05	0.00213152	GD20195	3R	7433465	7433734	1	-	Dsim\GD20195
FBgn0186230	2761.67	-0.514945	0.12727	-4.04607	5.20849e-05	0.00213152	GD14549	3L	14847063	14848962	1	-	Dsim\GD14549
FBgn0185662	156.494	0.658991	0.163044	4.04179	5.30449e-05	0.00216138	GD13966	3L	6185873	6186856	1	-	Dsim\GD13966
FBgn0181815	19056	0.428658	0.106067	4.04139	5.31356e-05	0.00216138	GD10040	2R	4407082	4409719	-1	-	Dsim\GD10040
FBgn0068644	12163.1	-0.40456	0.100178	-4.03843	5.38113e-05	0.00218227	GD16842	X	5789859	5790503	1	GD16842	Dsim\GD16842
FBgn0193717	781.734	-0.47142	0.116855	-4.03423	5.47808e-05	0.00221492	GD22310	2L	9800878	9802407	-1	-	Dsim\GD22310
FBgn0183593	5472.73	-0.393314	0.0976391	-4.02824	5.61948e-05	0.00226529	GD11854	2R	18742669	18743750	1	-	Dsim\GD11854
FBgn0185703	1702.5	-0.501501	0.12457	-4.02586	5.67682e-05	0.00228157	GD14007	3L	6851729	6851908	1	-	Dsim\GD14007
FBgn0185840	3883.22	0.318198	0.0791134	4.02205	5.7694e-05	0.00231188	GD14152	3L	8512647	8514761	1	-	Dsim\GD14152
FBgn0192881	7910.56	0.619253	0.153997	4.02121	5.79009e-05	0.00231329	GD21447	3R	25168552	25169048	1	Odorant-binding protein 99a	Dsim\Obp99a
FBgn0193878	541.706	0.483932	0.120386	4.01986	5.82338e-05	0.0023197	GD22476	2L	7518086	7520874	-1	-	Dsim\GD22476
FBgn0190992	13401.5	-0.39723	0.098846	-4.01868	5.85256e-05	0.00232125	GD19496	3R	3075928	3076545	-1	-	Dsim\GD19496
FBgn0192759	352.367	0.731701	0.182092	4.01831	5.86175e-05	0.00232125	GD21322	3R	22716456	22717387	1	-	Dsim\GD21322
FBgn0185989	286.955	0.649768	0.16181	4.01562	5.92902e-05	0.002341	GD14304	3L	10812616	10813788	1	-	Dsim\GD14304
FBgn0196065	7644.39	-0.312124	0.0777529	-4.01431	5.96196e-05	0.00234713	GD24744	chrX_Mrandom_250	93	383	1	-	Dsim\GD24744
FBgn0193664	328.17	0.448249	0.111816	4.00881	6.10242e-05	0.00239542	GD22256	2L	10227262	10229447	-1	-	Dsim\GD22256
FBgn0185533	5123.06	-0.601746	0.150146	-4.00775	6.12989e-05	0.00239921	GD13836	3L	3835031	3835577	1	-	Dsim\GD13836
FBgn0182638	167.185	0.834042	0.208446	4.00123	6.30141e-05	0.00245919	GD10875	2R	6752432	6753519	1	-	Dsim\GD10875
FBgn0186620	362.611	0.818844	0.204785	3.99856	6.37292e-05	0.00247452	GD14948	3L	20645024	20645728	1	-	Dsim\GD14948
FBgn0191875	13757.9	-0.487637	0.121958	-3.99839	6.37743e-05	0.00247452	GD20403	3R	10902064	10902408	1	-	Dsim\GD20403
FBgn0195673	27.1394	1.59162	0.398349	3.99553	6.45495e-05	0.0024974	GD24326	2L	21109223	21109943	1	-	Dsim\GD24326
FBgn0192973	812.483	0.429935	0.107691	3.99229	6.54383e-05	0.00252453	GD21547	3R	26273965	26274661	1	-	Dsim\GD21547
FBgn0191345	24.1757	1.50709	0.377966	3.98737	6.68095e-05	0.00257006	GD19856	3R	2147239	2148059	1	-	Dsim\GD19856
FBgn0185886	2456.77	0.953707	0.239247	3.98629	6.71134e-05	0.0025744	GD14200	3L	9006137	9009634	1	-	Dsim\GD14200
FBgn0194707	1787.21	-0.426537	0.107087	-3.98308	6.80291e-05	0.0025967	GD23321	2L	4907988	4909073	1	-	Dsim\GD23321
FBgn0183417	178.239	0.71896	0.180543	3.98221	6.82782e-05	0.0025967	GD11677	2R	17039699	17040111	1	-	Dsim\GD11677
FBgn0196640	1733.27	1.20221	0.301907	3.98206	6.83196e-05	0.0025967	GD25342	2R	13616226	13620415	-1	-	Dsim\GD25342
FBgn0196624	1138.7	0.41357	0.103871	3.98155	6.84661e-05	0.0025967	GD25326	2R	13967129	13970226	-1	-	Dsim\GD25326
FBgn0191672	350.139	0.510061	0.128163	3.97979	6.89764e-05	0.0026087	GD20194	3R	7431886	7433461	1	-	Dsim\GD20194
FBgn0186916	1740.88	-0.302851	0.0761546	-3.9768	6.98503e-05	0.00263436	GD15248	chr2R_Mrandom_433	187	3476	-1	-	Dsim\GD15248
FBgn0189134	1590.87	-0.483266	0.121567	-3.9753	7.02918e-05	0.0026436	GD17584	chr3L_Mrandom_143	224	962	-1	-	Dsim\GD17584
FBgn0190378	123.3	-0.808735	0.203652	-3.97115	7.15255e-05	0.0026825	GD18866	3R	12615980	12618200	-1	-	Dsim\GD18866
FBgn0192788	823.123	-0.599385	0.151011	-3.96915	7.21285e-05	0.0026928	GD21351	3R	23286243	23296226	1	-	Dsim\GD21351
FBgn0182265	465.533	-0.544358	0.137155	-3.96892	7.22e-05	0.0026928	GD10494	2R	2208327	2213599	1	-	Dsim\GD10494
FBgn0191674	769.359	-0.46319	0.116746	-3.96752	7.26251e-05	0.00269661	GD20196	3R	7435087	7436795	1	-	Dsim\GD20196
FBgn0187718	5787.33	0.626779	0.158	3.96696	7.27942e-05	0.00269661	GD16080	X	7214415	7214648	-1	-	Dsim\GD16080
FBgn0191947	352.119	-0.713443	0.179862	-3.96661	7.2903e-05	0.00269661	GD20476	3R	11898379	11899185	1	-	Dsim\GD20476
FBgn0196939	986.811	0.532884	0.134591	3.95928	7.51772e-05	0.00277311	GD25654	2R	9500246	9502503	-1	-	Dsim\GD25654
FBgn0185131	813.66	-0.466342	0.117847	-3.95719	7.58356e-05	0.00278976	GD13418	3L	1525512	1526351	-1	-	Dsim\GD13418
FBgn0189703	405.142	0.622884	0.157443	3.95626	7.61314e-05	0.00279301	GD18167	3R	21441355	21442696	-1	-	Dsim\GD18167
FBgn0184324	124.598	0.833001	0.210835	3.95097	7.78361e-05	0.00284779	GD12597	3L	14125128	14125669	-1	-	Dsim\GD12597
FBgn0192282	111.883	0.729279	0.18469	3.94867	7.85852e-05	0.0028674	GD20819	3R	16330690	16330890	1	-	Dsim\GD20819
FBgn0195836	361.483	0.868219	0.220512	3.93729	8.24056e-05	0.00299867	GD24501	chrX_Mrandom_746	1122	1803	-1	-	Dsim\GD24501
FBgn0196814	45393.3	-0.384183	0.0976609	-3.93384	8.35984e-05	0.00303388	GD25528	2R	11219551	11255443	-1	-	Dsim\GD25528
FBgn0193635	298.478	0.518151	0.13182	3.93075	8.46799e-05	0.00306211	GD22226	2L	10569327	10570772	-1	-	Dsim\GD22226
FBgn0192314	906.376	0.44621	0.11353	3.93032	8.48312e-05	0.00306211	GD20853	3R	16795598	16798238	1	-	Dsim\GD20853
FBgn0182316	1483.12	-0.325211	0.0827615	-3.92949	8.51257e-05	0.00306452	GD10545	2R	2710992	2712158	1	-	Dsim\GD10545
FBgn0190590	1683.85	-0.425037	0.108321	-3.92385	8.71455e-05	0.00312064	GD19083	3R	9380452	9424054	-1	-	Dsim\GD19083
FBgn0183073	1198.26	-0.449148	0.114466	-3.92384	8.7148e-05	0.00312064	GD11324	2R	12479270	12483325	1	-	Dsim\GD11324
FBgn0194326	169.882	0.835281	0.212928	3.92283	8.75141e-05	0.00312544	GD22932	2L	1013778	1016501	-1	-	Dsim\GD22932
FBgn0182878	32.321	-1.2119	0.309416	-3.91674	8.97533e-05	0.00319693	GD11123	2R	10151455	10153897	1	-	Dsim\GD11123
FBgn0194499	599.926	-0.577342	0.147487	-3.91453	9.05807e-05	0.00321788	GD23109	2L	1706240	1706617	1	-	Dsim\GD23109
FBgn0188286	2130.53	-0.474002	0.121124	-3.91336	9.10191e-05	0.00322495	GD16697	3R	26459710	26460054	-1	-	Dsim\GD16697
FBgn0195043	3014.39	-0.44863	0.114723	-3.91057	9.20798e-05	0.00325397	GD23666	2L	10014697	10016479	1	-	Dsim\GD23666
FBgn0185031	4755.25	-0.385997	0.0987244	-3.90984	9.23567e-05	0.00325521	GD13312	3L	3448110	3449718	-1	-	Dsim\GD13312
FBgn0068672	408.272	0.569829	0.145907	3.90544	9.4056e-05	0.00330645	GD17377	3R	25541275	25544364	-1	-	Dsim\GD17377
FBgn0184519	609.722	-0.516758	0.132485	-3.9005	9.59961e-05	0.00336541	GD12792	3L	10968674	10968991	-1	-	Dsim\GD12792
FBgn0189088	265.687	-0.626894	0.160746	-3.8999	9.62331e-05	0.00336541	GD17538	X	16410182	16411375	1	-	Dsim\GD17538
FBgn0191706	3053.11	-0.318967	0.0818045	-3.89914	9.65368e-05	0.00336728	GD20228	3R	8113012	8114208	1	-	Dsim\GD20228
FBgn0196161	224.487	-0.982509	0.25205	-3.89807	9.69644e-05	0.00337346	GD24844	chrX_Mrandom_821	1854	2213	1	-	Dsim\GD24844
FBgn0193938	23200.1	-0.6125	0.157605	-3.8863	0.000101782	0.00352965	GD22537	2L	6603313	6664735	-1	-	Dsim\GD22537
FBgn0185013	15293.1	-0.414467	0.106666	-3.88564	0.00010206	0.00352965	GD13294	3L	3634311	3640979	-1	-	Dsim\GD13294
FBgn0186911	229.855	0.664876	0.17113	3.88521	0.00010224	0.00352965	GD15243	chr2R_Mrandom_438	4560	4826	-1	-	Dsim\GD15243
FBgn0195316	99.9013	0.938793	0.241818	3.88223	0.000103503	0.00356411	GD23952	2L	13804654	13805787	1	-	Dsim\GD23952
FBgn0191393	68612.3	-0.333715	0.0860201	-3.8795	0.000104672	0.00359518	GD19909	3R	2952007	2953860	1	-	Dsim\GD19909
FBgn0183134	323.816	0.525571	0.135613	3.87553	0.000106392	0.00364493	GD11385	2R	13059820	13060325	1	-	Dsim\GD11385
FBgn0189560	1996.99	-0.37291	0.0963603	-3.86996	0.000108855	0.00371987	GD18015	3R	24332417	24337621	-1	-	Dsim\GD18015
FBgn0193102	4249.63	-0.365602	0.0944979	-3.86889	0.000109331	0.00372667	GD21679	2L	20421448	20423209	-1	-	Dsim\GD21679
FBgn0197175	255.536	-0.662745	0.171355	-3.86768	0.000109876	0.00373578	GD25896	2R	5990865	5991050	-1	-	Dsim\GD25896
FBgn0189073	34.3005	1.6356	0.423077	3.86596	0.000110653	0.00375274	GD17523	X	16259202	16260043	1	-	Dsim\GD17523
FBgn0190759	402.492	0.566747	0.146867	3.85891	0.000113893	0.00385291	GD19254	3R	6747967	6749373	-1	-	Dsim\GD19254
FBgn0194144	44281.5	-0.368644	0.0955507	-3.8581	0.000114271	0.00385601	GD22749	2L	3470805	3472835	-1	-	Dsim\GD22749
FBgn0186043	8573.67	-1.35558	0.351581	-3.85566	0.000115416	0.00388492	GD14358	3L	11493551	11495829	1	-	Dsim\GD14358
FBgn0187836	70.7313	-1.19809	0.310792	-3.85494	0.000115757	0.00388666	GD16208	X	4807042	4808931	-1	-	Dsim\GD16208
FBgn0189472	8286.24	-1.37714	0.357652	-3.8505	0.000117878	0.00394804	GD17926	3L	11493688	11495802	-1	-	Dsim\GD17926
FBgn0195915	35.877	-1.37949	0.359325	-3.83912	0.000123474	0.00412519	GD24586	chrX_Mrandom_352	743	1081	-1	-	Dsim\GD24586
FBgn0188454	965.509	-0.401323	0.104708	-3.83279	0.000126696	0.00421931	GD16871	X	6264838	6265527	1	-	Dsim\GD16871
FBgn0196872	6381.49	-0.331283	0.0864564	-3.83179	0.000127214	0.00421931	GD25586	2R	10562594	10564878	-1	-	Dsim\GD25586
FBgn0182819	1955.01	0.357163	0.0932113	3.83176	0.000127231	0.00421931	GD11059	2R	9156042	9156927	1	-	Dsim\GD11059
FBgn0193574	6118.82	0.843364	0.220214	3.82974	0.000128277	0.00424353	GD22164	2L	11398733	11398876	-1	-	Dsim\GD22164
FBgn0195846	73.3619	0.893935	0.233739	3.8245	0.000131037	0.00432421	GD24511	chrX_Mrandom_705	931	1279	-1	-	Dsim\GD24511
FBgn0185818	2504.36	0.526424	0.137784	3.82063	0.00013311	0.00438188	GD14128	3L	8234783	8238059	1	-	Dsim\GD14128
FBgn0083428	1073.14	0.363238	0.0951063	3.81929	0.000133839	0.00439513	GD21724	2L	19627587	19628294	-1	Helical factor	Dsim\Hf
FBgn0191417	1710.4	-0.651599	0.170653	-3.81827	0.00013439	0.0044025	GD19934	3R	3261653	3262172	1	-	Dsim\GD19934
FBgn0188310	2767.38	0.448296	0.117449	3.81694	0.000135116	0.00441553	GD16721	X	3947705	3974399	1	-	Dsim\GD16721
FBgn0194959	1291.74	0.389174	0.102063	3.8131	0.000137237	0.00447399	GD23581	2L	8777750	8781647	1	-	Dsim\GD23581
FBgn0182500	6607.42	-0.465891	0.122412	-3.80591	0.000141283	0.00459477	GD10736	2R	4863959	4864348	1	-	Dsim\GD10736
FBgn0193331	101.817	0.729235	0.191895	3.80017	0.000144596	0.00469118	GD21914	2L	16050252	16050682	-1	-	Dsim\GD21914
FBgn0184562	394.016	0.487704	0.128363	3.7994	0.000145044	0.00469441	GD12837	3L	10371426	10411413	-1	-	Dsim\GD12837
FBgn0183798	2910.08	-0.34683	0.0913099	-3.79838	0.000145645	0.00470255	GD12059	3L	21995194	21997293	-1	-	Dsim\GD12059
FBgn0186345	5504.9	-0.275639	0.0726129	-3.79601	0.000147044	0.00473118	GD14667	3L	16179434	16181214	1	-	Dsim\GD14667
FBgn0192026	709.602	0.465387	0.122609	3.79569	0.000147235	0.00473118	GD20557	3R	13041166	13049798	1	-	Dsim\GD20557
FBgn0188751	366.381	0.442243	0.116575	3.79364	0.000148457	0.0047591	GD17185	X	11504764	11515065	1	-	Dsim\GD17185
FBgn0185581	360.187	-0.51126	0.134928	-3.78914	0.000151169	0.00483454	GD13885	3L	4874686	4875404	1	-	Dsim\GD13885
FBgn0187141	1187.79	-0.467579	0.123507	-3.78584	0.000153189	0.00488753	GD15474	chr4_Mrandom_012	181	1569	-1	-	Dsim\GD15474
FBgn0182627	133.318	0.783756	0.207059	3.78519	0.000153591	0.00488878	GD10864	2R	6715350	6718631	1	-	Dsim\GD10864
FBgn0184631	287.766	0.60048	0.158842	3.78036	0.000156599	0.00497277	GD12906	3L	8995487	8997276	-1	-	Dsim\GD12906
FBgn0194485	1400.23	-0.471678	0.124795	-3.77962	0.000157067	0.00497587	GD23095	2L	1307434	1307928	1	-	Dsim\GD23095
FBgn0194476	3269.27	-0.721658	0.190999	-3.77833	0.000157881	0.00498219	GD23086	2L	1179592	1179804	1	-	Dsim\GD23086
FBgn0029247	710.439	-0.415392	0.109946	-3.77814	0.000158006	0.00498219	GD13815	3L	3679660	3680481	1	-	Dsim\Ras64B
FBgn0186843	854.253	0.745655	0.197462	3.7762	0.00015924	0.00500563	GD15173	chr3R_Mrandom_242	1245	1686	1	-	Dsim\GD15173
FBgn0191445	2482	0.363212	0.0962004	3.77558	0.000159636	0.00500563	GD19962	3R	3870138	3873605	1	-	Dsim\GD19962
FBgn0181902	77.8073	0.778033	0.206089	3.77522	0.000159865	0.00500563	GD10127	2R	3477917	3478654	-1	-	Dsim\GD10127
FBgn0194919	7927.36	-0.294799	0.0781019	-3.77455	0.0001603	0.0050076	GD23541	2L	8213035	8216455	1	-	Dsim\GD23541
FBgn0193851	417.468	0.680363	0.180405	3.77132	0.000162387	0.00506107	GD22448	2L	7798199	7799217	-1	-	Dsim\GD22448
FBgn0193346	8028.36	0.695527	0.184657	3.76659	0.000165495	0.00513813	GD21930	2L	15720696	15720884	-1	-	Dsim\GD21930
FBgn0182502	544.234	0.614905	0.163274	3.7661	0.000165816	0.00513813	GD10738	2R	4935136	4935489	1	-	Dsim\GD10738
FBgn0184650	39222.4	-0.381833	0.101394	-3.76582	0.000166005	0.00513813	GD12925	3L	8811351	8812139	-1	-	Dsim\GD12925
FBgn0184648	1258.76	-0.312621	0.0830515	-3.76418	0.000167099	0.00515254	GD12923	3L	8821363	8827701	-1	-	Dsim\GD12923
FBgn0196119	2285.56	-0.448343	0.119114	-3.76397	0.000167235	0.00515254	GD24798	chrX_Mrandom_637	9076	9822	1	-	Dsim\GD24798
FBgn0191873	8597.34	-0.636279	0.169146	-3.76171	0.000168752	0.0051874	GD20401	3R	10886124	10889203	1	-	Dsim\GD20401
FBgn0189995	51.837	-0.885374	0.235431	-3.76064	0.000169476	0.00519778	GD18472	3R	17965800	17966629	-1	-	Dsim\GD18472
FBgn0194617	1187.32	-0.432589	0.115055	-3.75986	0.00017001	0.0052023	GD23228	2L	3355106	3355651	1	-	Dsim\GD23228
FBgn0066166	8561.32	-0.331824	0.0883536	-3.75564	0.000172899	0.00527746	GD13179	3L	5255464	5256522	-1	-	Dsim\DnaJ-1
FBgn0190781	1289.49	0.354072	0.0942901	3.75513	0.00017325	0.00527746	GD19278	3R	6440879	6443845	-1	-	Dsim\GD19278
FBgn0197182	1190.4	-0.478944	0.127591	-3.75376	0.000174205	0.00529018	GD25904	2R	5802454	5802744	-1	-	Dsim\GD25904
FBgn0196210	115615	0.474504	0.12642	3.7534	0.000174453	0.00529018	GD24894	2R	19499168	19500093	-1	-	Dsim\GD24894
FBgn0187041	4775.76	-0.458831	0.122291	-3.75197	0.000175452	0.00530852	GD15373	chr2R_Mrandom_243	47	913	1	-	Dsim\GD15373
FBgn0189179	77.3507	-1.05054	0.280053	-3.75123	0.000175971	0.00531227	GD17629	chr3L_Mrandom_107	20	1110	1	-	Dsim\GD17629
FBgn0191260	588.163	-0.433301	0.115571	-3.74922	0.000177384	0.00534296	GD19771	3R	1109064	1109642	1	-	Dsim\GD19771
FBgn0183028	49.681	1.04358	0.278547	3.74651	0.00017931	0.00538892	GD11278	chrU_M_2519	482	1129	1	-	Dsim\GD11278
FBgn0186537	682.964	0.478736	0.127829	3.74513	0.000180299	0.00540656	GD14864	3L	19608350	19609369	1	-	Dsim\GD14864
FBgn0182579	174.938	0.617975	0.165102	3.74298	0.000181848	0.0054321	GD10816	2R	6262315	6262686	1	-	Dsim\GD10816
FBgn0191909	110.027	-1.13877	0.304254	-3.74283	0.000181958	0.0054321	GD20437	3R	11378409	11378890	1	-	Dsim\GD20437
FBgn0195453	977.992	-0.486496	0.130023	-3.74163	0.000182833	0.00544615	GD24097	2L	16665511	16673500	1	-	Dsim\GD24097
FBgn0194989	16.1712	1.65985	0.444117	3.73741	0.000185928	0.00552521	GD23612	2L	9314941	9315469	1	-	Dsim\GD23612
FBgn0012845	17255.2	0.534145	0.142938	3.73689	0.000186308	0.00552521	GD20757	3R	15723865	15724224	1	Metallothionein A	Dsim\MtnA
FBgn0182741	71.0091	1.22	0.326556	3.73596	0.000186998	0.00553351	GD10981	2R	8083388	8086973	1	-	Dsim\GD10981
FBgn0188837	194.2	0.526656	0.14107	3.7333	0.000188987	0.0055801	GD17275	X	12509990	12511619	1	-	Dsim\GD17275
FBgn0195438	909.137	0.605247	0.162293	3.72936	0.000191968	0.00565571	GD24082	2L	16486662	16488204	1	-	Dsim\GD24082
FBgn0191056	1129.99	-0.6558	0.176134	-3.72331	0.000196627	0.00578032	GD19561	3R	1946404	1954044	-1	-	Dsim\GD19561
FBgn0186240	565.248	-0.470262	0.126407	-3.72021	0.000199059	0.00583907	GD14560	3L	14937615	14939857	1	-	Dsim\GD14560
FBgn0192408	990.076	-0.324335	0.0872335	-3.71801	0.000200801	0.00587736	GD20951	3R	18093828	18094717	1	-	Dsim\GD20951
FBgn0196454	18.1668	1.48578	0.400046	3.71402	0.000203992	0.00595781	GD25142	2R	16647326	16648224	-1	-	Dsim\GD25142
FBgn0193696	3222.14	0.388137	0.104622	3.7099	0.000207344	0.00604259	GD22288	2L	10037524	10038474	-1	-	Dsim\GD22288
FBgn0191942	850.414	0.58421	0.1575	3.70926	0.000207865	0.0060447	GD20471	3R	11746494	11747259	1	-	Dsim\GD20471
FBgn0189979	4554.53	-0.235031	0.0633783	-3.70839	0.000208581	0.00605245	GD18456	3R	18094967	18096136	-1	-	Dsim\GD18456
FBgn0195446	2580.27	0.397096	0.107134	3.70653	0.000210116	0.00608387	GD24090	2L	16561350	16561700	1	-	Dsim\GD24090
FBgn0188596	500.209	0.447461	0.120776	3.70487	0.000211496	0.00611069	GD17020	X	8698475	8712356	1	-	Dsim\GD17020
FBgn0015670	651.658	0.426404	0.115125	3.70383	0.000212368	0.00612275	GD21758	2L	19130952	19134475	-1	-	Dsim\Top2
FBgn0193956	3969.5	-0.396958	0.107259	-3.70094	0.000214802	0.00617968	GD22555	2L	6468462	6469805	-1	-	Dsim\GD22555
FBgn0185892	3103.99	-0.36585	0.0989708	-3.69655	0.000218553	0.00627421	GD14206	3L	9056342	9056977	1	-	Dsim\GD14206
FBgn0194719	1906.01	-0.398684	0.107904	-3.69479	0.000220068	0.00630424	GD23333	2L	5081494	5084904	1	-	Dsim\GD23333
FBgn0183725	718.451	0.447021	0.121133	3.69035	0.000223947	0.00640173	GD11986	chr2L_Mrandom_069	1136	4100	-1	-	Dsim\GD11986
FBgn0192689	99.5613	0.9499	0.257577	3.68783	0.000226174	0.0064423	GD21239	3R	21536581	21539364	1	-	Dsim\GD21239
FBgn0187080	224.322	-0.678497	0.183991	-3.68766	0.000226322	0.0064423	GD15413	chr2R_Mrandom_492	93	990	1	-	Dsim\GD15413
FBgn0183534	1314.17	0.749739	0.203363	3.6867	0.000227182	0.00645312	GD11795	2R	18206736	18207132	1	-	Dsim\GD11795
FBgn0192945	416.926	-0.769557	0.208835	-3.685	0.000228703	0.00648264	GD21519	3R	25906040	25906664	1	-	Dsim\GD21519
FBgn0187124	485.365	-0.607067	0.164807	-3.6835	0.000230051	0.00650282	GD15457	chr2R_Mrandom_635	1618	1980	1	-	Dsim\GD15457
FBgn0192170	17623.3	0.433372	0.117678	3.6827	0.00023078	0.00650282	GD20704	3R	14756471	14760715	1	-	Dsim\GD20704
FBgn0185915	1304.19	-0.449364	0.122023	-3.6826	0.000230864	0.00650282	GD14229	3L	9344457	9344785	1	-	Dsim\GD14229
FBgn0196491	318.072	-0.752973	0.204944	-3.67404	0.000238747	0.00671082	GD25179	2R	16197874	16198473	-1	-	Dsim\GD25179
FBgn0182613	168.312	-0.810938	0.220871	-3.67154	0.000241091	0.00676259	GD10850	2R	6634328	6640780	1	-	Dsim\GD10850
FBgn0184143	58.636	-1.04422	0.284477	-3.67067	0.000241913	0.00677154	GD12411	3L	16717386	16723989	-1	-	Dsim\GD12411
FBgn0194032	360.734	0.598636	0.163147	3.66931	0.000243203	0.00679353	GD22634	2L	5533067	5533420	-1	-	Dsim\GD22634
FBgn0196306	95358.3	0.43219	0.117892	3.66599	0.000246383	0.00686811	GD24993	2R	18366825	18370383	-1	-	Dsim\GD24993
FBgn0187662	230.625	-0.651	0.177622	-3.6651	0.000247246	0.00687795	GD16021	X	8187074	8187694	-1	-	Dsim\GD16021
FBgn0186141	2167.02	0.710122	0.193863	3.663	0.000249277	0.00692012	GD14459	3L	13194990	13209646	1	-	Dsim\GD14459
FBgn0187413	2306.24	-0.414258	0.113142	-3.66139	0.000250847	0.00694938	GD15752	X	12538819	12540639	-1	-	Dsim\GD15752
FBgn0184651	34616.7	-0.370367	0.101257	-3.65771	0.000254482	0.00702405	GD12926	3L	8796821	8801689	-1	-	Dsim\GD12926
FBgn0186697	1301.94	0.389006	0.106355	3.6576	0.000254585	0.00702405	GD15025	3L	21624582	21628514	1	-	Dsim\GD15025
FBgn0188216	681.969	-0.59836	0.163705	-3.65511	0.000257073	0.00707818	GD16620	X	1886182	1886907	1	-	Dsim\GD16620
FBgn0185877	37.2583	1.36255	0.372921	3.65371	0.000258474	0.0070928	GD14190	3L	8914392	8915793	1	-	Dsim\GD14190
FBgn0189902	108.415	0.963341	0.263674	3.65353	0.000258657	0.0070928	GD18375	3R	19185612	19187296	-1	-	Dsim\GD18375
FBgn0192471	1528.38	0.595352	0.163037	3.65163	0.000260576	0.00712198	GD21016	3R	19045640	19052516	1	-	Dsim\GD21016
FBgn0186572	64.3837	0.903581	0.247459	3.65143	0.00026078	0.00712198	GD14900	3L	19878449	19880084	1	-	Dsim\GD14900
FBgn0186369	1556.79	-0.580381	0.159	-3.6502	0.000262039	0.00714189	GD14691	3L	16380453	16382159	1	-	Dsim\GD14691
FBgn0186664	1510.81	0.491193	0.134646	3.64802	0.00026427	0.00717706	GD14992	3L	21073639	21074069	1	-	Dsim\GD14992
FBgn0187938	3051.49	-0.458135	0.125589	-3.6479	0.000264396	0.00717706	GD16315	3R	27194704	27197317	-1	-	Dsim\GD16315
FBgn0189033	413.914	-0.566149	0.155275	-3.6461	0.000266246	0.00720284	GD17481	X	15444716	15447169	1	-	Dsim\GD17481
FBgn0193395	113.167	0.714005	0.195836	3.64594	0.000266415	0.00720284	GD21980	2L	14681480	14700207	-1	-	Dsim\GD21980
FBgn0183785	15642	0.42949	0.117859	3.6441	0.000268326	0.00722779	GD12046	3L	22326543	22328041	-1	-	Dsim\GD12046
FBgn0188658	1238.05	0.335964	0.0921961	3.64402	0.000268412	0.00722779	GD17088	X	9679446	9681413	1	-	Dsim\GD17088
FBgn0068674	517.418	0.50145	0.137755	3.64016	0.000272468	0.00732238	GD17193	X	11557123	11559155	1	-	Dsim\GD17193
FBgn0192701	261.332	0.493337	0.135616	3.63774	0.000275039	0.00737673	GD21251	3R	21590228	21591874	1	-	Dsim\GD21251
FBgn0183658	2786.53	0.809643	0.222603	3.63716	0.00027566	0.00737869	GD11919	2R	19469721	19469876	1	-	Dsim\GD11919
FBgn0183735	1436.57	0.396438	0.109076	3.63451	0.000278505	0.00744005	GD11996	chr2L_Mrandom_027	5190	5948	-1	-	Dsim\GD11996
FBgn0183556	1393.82	-0.366602	0.100997	-3.62984	0.000283601	0.00756121	GD11817	2R	18405083	18406282	1	-	Dsim\GD11817
FBgn0194694	1311.53	0.386745	0.106619	3.62735	0.000286339	0.00761912	GD23308	2L	4764252	4773146	1	-	Dsim\GD23308
FBgn0187940	307.929	0.584114	0.161062	3.62664	0.000287138	0.0076253	GD16317	X	2838230	2841281	-1	-	Dsim\GD16317
FBgn0189639	187.876	0.735407	0.202898	3.62451	0.000289508	0.00766627	GD18096	3R	22744385	22745511	-1	-	Dsim\GD18096
FBgn0196508	336.065	-0.451801	0.124661	-3.62423	0.00028982	0.00766627	GD25196	2R	16046034	16048541	-1	-	Dsim\GD25196
FBgn0189167	114.925	1.56482	0.432226	3.62037	0.00029418	0.0077486	GD17617	chr3L_Mrandom_015	1515	1937	1	-	Dsim\GD17617
FBgn0183764	1002.1	-0.604759	0.167061	-3.61999	0.000294616	0.0077486	GD12025	chr2L_Mrandom_095	89	328	1	-	Dsim\GD12025
FBgn0186919	434.507	-0.753449	0.208138	-3.61995	0.000294658	0.0077486	GD15251	chr2R_Mrandom_406	594	1167	-1	-	Dsim\GD15251
FBgn0193744	166.058	0.692379	0.191341	3.61857	0.000296239	0.00777499	GD22337	2L	9549343	9549914	-1	-	Dsim\GD22337
FBgn0182576	266.521	0.765943	0.211797	3.61641	0.000298716	0.0078178	GD10813	2R	6184192	6194049	1	-	Dsim\GD10813
FBgn0193740	1563.04	0.544242	0.150507	3.61605	0.000299127	0.0078178	GD22333	2L	9578943	9654168	-1	-	Dsim\GD22333
FBgn0192605	37.1146	-1.06325	0.294069	-3.61563	0.000299613	0.0078178	GD21153	3R	20605255	20607178	1	-	Dsim\GD21153
FBgn0182787	3446.84	0.419189	0.116062	3.61177	0.000304114	0.0079199	GD11027	2R	8827565	8829787	1	-	Dsim\GD11027
FBgn0193351	389.067	-0.469737	0.13013	-3.60977	0.000306473	0.00795447	GD21936	2L	15586230	15586479	-1	-	Dsim\GD21936
FBgn0182634	4836.55	-0.599952	0.166208	-3.60964	0.000306623	0.00795447	GD10871	2R	6735548	6736899	1	-	Dsim\GD10871
FBgn0192887	152.528	-0.652975	0.18093	-3.609	0.000307377	0.0079587	GD21453	3R	25217385	25220540	1	-	Dsim\GD21453
FBgn0192493	926.199	-0.338388	0.0938473	-3.60573	0.000311277	0.00804421	GD21038	3R	19424780	19425805	1	-	Dsim\GD21038
FBgn0191129	4374.17	0.314673	0.0872927	3.6048	0.000312389	0.00805433	GD19638	3R	1073422	1074714	-1	-	Dsim\GD19638
FBgn0184581	310.648	-0.643804	0.178616	-3.60441	0.000312865	0.00805433	GD12856	3L	10026967	10027326	-1	-	Dsim\GD12856
FBgn0185534	54.9575	0.968727	0.268948	3.60191	0.000315885	0.00811261	GD13837	3L	3856854	3863266	1	-	Dsim\GD13837
FBgn0183572	10139.9	0.777259	0.215813	3.60154	0.000316334	0.00811261	GD11833	2R	18510222	18511186	1	-	Dsim\GD11833
FBgn0186102	164.911	0.593441	0.164827	3.60038	0.000317748	0.00812271	GD14419	3L	12387855	12388658	1	-	Dsim\GD14419
FBgn0186833	1305.88	-0.37999	0.105546	-3.60023	0.000317934	0.00812271	GD15163	chr3R_Mrandom_175	36	1109	1	-	Dsim\GD15163
FBgn0195852	1752.59	-0.344579	0.0957688	-3.59803	0.000320641	0.00817635	GD24517	chrX_Mrandom_686	3971	13598	-1	-	Dsim\GD24517
FBgn0190397	1275.88	0.391233	0.108763	3.59713	0.000321747	0.00817848	GD18886	3R	12419499	12420253	-1	-	Dsim\GD18886
FBgn0195492	2284.62	0.464592	0.129162	3.59697	0.000321939	0.00817848	GD24136	chrU_M_049	143	1030	-1	-	Dsim\GD24136
FBgn0195447	139.897	0.669818	0.186263	3.5961	0.000323028	0.00819068	GD24091	2L	16563100	16564970	1	-	Dsim\GD24091
FBgn0197234	705.896	0.6015	0.167412	3.59292	0.000326988	0.00827551	GD25957	2R	5289657	5289913	-1	-	Dsim\GD25957
FBgn0196444	917.801	0.320688	0.0892702	3.59233	0.000327738	0.00827892	GD25132	2R	16879773	16888657	-1	-	Dsim\GD25132
FBgn0184582	651.759	0.362471	0.100933	3.59121	0.000329151	0.00829904	GD12857	3L	10018774	10021910	-1	-	Dsim\GD12857
FBgn0182979	388.448	0.623617	0.173706	3.59008	0.000330577	0.00831943	GD11227	2R	11495541	11496081	1	-	Dsim\GD11227
FBgn0195060	9290.08	-0.336563	0.0937641	-3.58947	0.000331356	0.00832345	GD23683	2L	10146483	10147352	1	-	Dsim\GD23683
FBgn0182369	5166.11	-0.414756	0.115565	-3.58894	0.000332023	0.00832469	GD10601	2R	3361885	3362883	1	-	Dsim\GD10601
FBgn0185894	2653.55	-0.356931	0.0995254	-3.58633	0.000335364	0.00839282	GD14208	3L	9075979	9081448	1	-	Dsim\GD14208
FBgn0190367	9576.91	-0.604511	0.16866	-3.58421	0.000338101	0.00841439	GD18854	3R	12921305	12922650	-1	-	Dsim\GD18854
FBgn0188369	389.079	-0.451281	0.12591	-3.58416	0.000338165	0.00841439	GD16782	X	4686349	4687383	1	-	Dsim\GD16782
FBgn0185387	199.759	0.588338	0.164156	3.58401	0.000338358	0.00841439	GD13679	3L	1859692	1862097	1	-	Dsim\GD13679
FBgn0183424	4420	-0.546518	0.1525	-3.58373	0.000338725	0.00841439	GD11684	2R	17139198	17140158	1	-	Dsim\GD11684
FBgn0197095	2364.2	-0.325389	0.090851	-3.58157	0.000341531	0.00846845	GD25815	2R	7121491	7122751	-1	-	Dsim\GD25815
FBgn0189452	2457.14	0.445492	0.124532	3.57731	0.000347143	0.00859178	GD17906	3R	24719019	24719975	-1	-	Dsim\GD17906
FBgn0182043	370.139	0.481623	0.13471	3.57526	0.000349882	0.00864369	GD10270	2R	1839533	1840916	-1	-	Dsim\GD10270
FBgn0188500	1596.12	0.505442	0.141421	3.57403	0.000351527	0.00866842	GD16920	X	7090580	7109222	1	-	Dsim\GD16920
FBgn0188026	2122.43	0.511466	0.143261	3.57016	0.000356765	0.0087815	GD16409	X	1246261	1246612	-1	-	Dsim\GD16409
FBgn0195516	2816.17	0.356601	0.0999192	3.56889	0.000358498	0.00879261	GD24161	2L	18520211	18522791	1	-	Dsim\GD24161
FBgn0182596	1112.99	0.478182	0.133987	3.56887	0.000358522	0.00879261	GD10833	2R	6458805	6460470	1	-	Dsim\GD10833
FBgn0187142	3525.2	0.387043	0.108492	3.56748	0.000360434	0.00882343	GD15475	chr4_Mrandom_001	4603	8092	-1	-	Dsim\GD15475
FBgn0182965	8835.3	0.359804	0.100941	3.5645	0.000364551	0.00890801	GD11213	2R	11313960	11315825	1	-	Dsim\GD11213
FBgn0182667	3275.03	0.287373	0.0807442	3.55906	0.000372189	0.00907817	GD10904	2R	6988395	6990961	1	-	Dsim\GD10904
FBgn0190742	693.406	-0.492558	0.138467	-3.55722	0.000374806	0.00912547	GD19237	3R	7000309	7001631	-1	-	Dsim\GD19237
FBgn0195792	323.855	-0.562759	0.158254	-3.55604	0.000376483	0.00914977	GD24457	chrX_Mrandom_964	1036	1500	-1	-	Dsim\GD24457
FBgn0196730	550.063	-0.454397	0.127808	-3.55532	0.000377525	0.00915654	GD25435	2R	12490085	12494136	-1	-	Dsim\GD25435
FBgn0183739	868.266	-0.491323	0.13821	-3.5549	0.000378122	0.00915654	GD12000	chr2L_Mrandom_001	11072	12142	-1	-	Dsim\GD12000
FBgn0196157	82.7892	0.77584	0.218295	3.55409	0.000379285	0.00915965	GD24838	chrX_Mrandom_799	104	331	1	-	Dsim\GD24838
FBgn0182603	612.496	-0.653051	0.183758	-3.55387	0.000379611	0.00915965	GD10840	2R	6539687	6539986	1	-	Dsim\GD10840
FBgn0195343	627.281	-0.481735	0.13574	-3.54895	0.000386774	0.0093158	GD23981	2L	14555441	14555989	1	-	Dsim\GD23981
FBgn0188043	190.901	-0.696725	0.196411	-3.54728	0.000389229	0.009342	GD16427	X	942646	959652	-1	-	Dsim\GD16427
FBgn0182772	786.054	0.55326	0.155988	3.54681	0.000389933	0.009342	GD11012	2R	8542998	8543508	1	-	Dsim\GD11012
FBgn0256402	46.4141	1.12172	0.316263	3.5468	0.000389944	0.009342	GD26551	2R	3654130	3654213	1	-	Dsim\snoRNA:GD26551
FBgn0182449	451.704	0.425518	0.120194	3.54027	0.000399717	0.00955914	GD10682	2R	4313642	4323144	1	-	Dsim\GD10682
FBgn0182386	1053.47	0.800127	0.226185	3.53748	0.000403958	0.00964343	GD10619	2R	3509053	3509326	1	-	Dsim\GD10619
FBgn0184279	4730.36	-0.327594	0.0926613	-3.53539	0.000407179	0.0097031	GD12552	3L	14919431	14920856	-1	-	Dsim\GD12552
FBgn0194176	46.5988	0.904275	0.255832	3.53464	0.000408336	0.0097135	GD22782	2L	2979914	2980503	-1	-	Dsim\GD22782
FBgn0182536	1275.66	-0.317531	0.0899653	-3.52948	0.000416377	0.0098873	GD10772	2R	5654355	5655869	1	-	Dsim\GD10772
FBgn0187245	555.93	0.435634	0.123458	3.52861	0.000417751	0.00990246	GD15580	X	14979741	14980404	-1	-	Dsim\GD15580
FBgn0191108	14492.9	0.360797	0.102271	3.52785	0.000418951	0.00991345	GD19617	3R	1323398	1324070	-1	-	Dsim\GD19617
FBgn0192916	10258.2	-0.628642	0.178296	-3.52584	0.000422135	0.00996737	GD21482	3R	25414382	25416744	1	-	Dsim\GD21482
FBgn0196414	4158.15	0.334056	0.0947546	3.52548	0.00042271	0.00996737	GD25102	2R	17337459	17340552	-1	-	Dsim\GD25102
FBgn0195009	1905.51	-0.387917	0.110214	-3.51966	0.000432097	0.0101709	GD23632	2L	9672457	9674295	1	-	Dsim\GD23632
FBgn0183894	30118.4	-0.340904	0.0970471	-3.51276	0.000443471	0.0104204	GD12157	3L	20168221	20168938	-1	-	Dsim\GD12157
FBgn0183093	945.219	-0.715326	0.203746	-3.51088	0.000446626	0.0104763	GD11344	2R	12776717	12780312	1	-	Dsim\GD11344
FBgn0197245	1300.84	0.361021	0.102844	3.51039	0.000447457	0.0104775	GD25968	2R	5030778	5036665	-1	-	Dsim\GD25968
FBgn0020697	92.0284	-0.914351	0.260761	-3.50646	0.000454104	0.0106109	GD19897	3R	2724666	2726054	1	-	Dsim\ftz
FBgn0263786	84.799	0.809754	0.230956	3.5061	0.00045473	0.0106109	GD19836	3R	1961527	1962896	1	Odorant-binding protein 83cd	Dsim\Obp83cd
FBgn0194927	1623	-0.38239	0.109115	-3.50447	0.00045751	0.0106573	GD23549	2L	8266467	8267507	1	-	Dsim\GD23549
FBgn0188162	9298.54	0.47898	0.136717	3.50344	0.000459288	0.0106802	GD16557	3R	26673318	26679175	-1	-	Dsim\GD16557
FBgn0192263	954.565	-0.378939	0.108179	-3.5029	0.000460221	0.0106835	GD20800	3R	16098416	16099815	1	-	Dsim\GD20800
FBgn0189728	67.53	1.06987	0.305499	3.50205	0.000461689	0.0106991	GD18192	3R	21148382	21148708	-1	-	Dsim\GD18192
FBgn0191977	115.013	0.992211	0.283404	3.50104	0.000463439	0.0107212	GD20506	3R	12235387	12236782	1	-	Dsim\GD20506
FBgn0186838	313.77	0.559281	0.159802	3.49983	0.000465562	0.0107518	GD15168	chr3R_Mrandom_186	295	654	1	-	Dsim\GD15168
FBgn0187491	44.0978	1.51441	0.432801	3.49909	0.000466848	0.0107631	GD15833	X	11383524	11385459	-1	-	Dsim\GD15833
FBgn0190370	10266.5	-0.356906	0.102036	-3.49785	0.00046903	0.0107949	GD18857	3R	12892775	12899758	-1	-	Dsim\GD18857
FBgn0250853	3764.01	-0.475527	0.135968	-3.49734	0.000469923	0.010797	GD10474	2R	2005426	2006306	1	-	Dsim\GD10474
FBgn0187889	1666.21	0.309952	0.0886708	3.49554	0.000473106	0.0108516	GD16262	X	4076322	4081264	-1	-	Dsim\GD16262
FBgn0196442	1726.64	-0.399899	0.114442	-3.49435	0.000475226	0.0108748	GD25130	2R	16900568	16902816	-1	-	Dsim\GD25130
FBgn0187206	1627.57	-0.411488	0.117768	-3.49406	0.000475733	0.0108748	GD15540	X	15522174	15522734	-1	-	Dsim\GD15540
FBgn0186457	189.476	0.661756	0.18945	3.49303	0.000477565	0.0108954	GD14784	3L	18252540	18254143	1	-	Dsim\GD14784
FBgn0181884	372.208	0.550175	0.157524	3.49265	0.000478253	0.0108954	GD10109	2R	3618309	3619546	-1	-	Dsim\GD10109
FBgn0187106	2705.88	-0.282951	0.0810813	-3.48972	0.00048353	0.010997	GD15439	chr2R_Mrandom_550	729	1695	1	-	Dsim\GD15439
FBgn0195032	49143	-0.348358	0.099914	-3.48658	0.000489245	0.0110942	GD23655	2L	9844263	9847427	1	-	Dsim\GD23655
FBgn0193389	1281.7	-0.331449	0.0950674	-3.48646	0.000489451	0.0110942	GD21974	2L	14784965	14785859	-1	-	Dsim\GD21974
FBgn0196589	133.277	0.747491	0.214446	3.48568	0.000490895	0.0111083	GD25279	2R	15059422	15059794	-1	-	Dsim\GD25279
FBgn0183387	958.045	0.675388	0.19381	3.48479	0.000492523	0.0111216	GD11647	2R	16644854	16647110	1	-	Dsim\GD11647
FBgn0197094	1437.11	-0.430351	0.123506	-3.48446	0.000493138	0.0111216	GD25814	2R	7122775	7124227	-1	-	Dsim\GD25814
FBgn0196098	2127.04	-0.569698	0.163557	-3.48318	0.000495503	0.0111563	GD24777	chrX_Mrandom_487	38	247	1	-	Dsim\GD24777
FBgn0196365	30980.5	0.308925	0.0887129	3.4823	0.000497132	0.0111743	GD25053	2R	17857531	17857850	-1	-	Dsim\GD25053
FBgn0182684	673.518	-0.531293	0.152643	-3.48063	0.000500237	0.0112253	GD10921	2R	7156895	7159915	1	-	Dsim\GD10921
FBgn0190968	1438.64	0.424633	0.122108	3.47752	0.000506068	0.0113373	GD19469	3R	3424616	3427626	-1	-	Dsim\GD19469
FBgn0184885	1980.07	-0.308723	0.0888419	-3.47497	0.000510917	0.0114269	GD13163	3L	5456458	5464354	-1	-	Dsim\GD13163
FBgn0185036	6830.68	-0.330918	0.0952485	-3.47426	0.000512257	0.0114379	GD13318	3L	3344371	3346538	-1	-	Dsim\GD13318
FBgn0185916	2176.72	-0.336403	0.0969193	-3.47096	0.000518607	0.0115605	GD14230	3L	9344810	9345400	1	-	Dsim\GD14230
FBgn0189636	366.359	-0.394047	0.113664	-3.46676	0.000526766	0.0117229	GD18093	3R	22762579	22763934	-1	-	Dsim\GD18093
FBgn0192388	5653.26	0.234682	0.0678042	3.46117	0.000537837	0.0119496	GD20931	3R	17931461	17934773	1	-	Dsim\GD20931
FBgn0186315	1377.33	0.564817	0.163251	3.45981	0.00054056	0.0119766	GD14635	3L	15702078	15703043	1	-	Dsim\GD14635
FBgn0256218	70.2247	-0.960306	0.277619	-3.45908	0.000542015	0.0119766	GD26367	3R	15284071	15284152	1	-	Dsim\tRNA:GD26367
FBgn0195477	1193.56	-0.571049	0.165128	-3.45822	0.000543752	0.0119766	GD24121	2L	17687755	17687973	1	-	Dsim\GD24121
FBgn0186018	10415.9	0.359787	0.104044	3.45801	0.000544174	0.0119766	GD14333	3L	11181451	11182715	1	-	Dsim\GD14333
FBgn0197135	14181	0.380728	0.110102	3.45795	0.000544296	0.0119766	GD25855	2R	6563189	6563344	-1	-	Dsim\GD25855
FBgn0182592	1072.37	-0.549867	0.159017	-3.45791	0.000544393	0.0119766	GD10829	2R	6400105	6401935	1	-	Dsim\GD10829
FBgn0185487	172.247	0.521256	0.150791	3.45682	0.000546596	0.0120055	GD13787	3L	3445327	3446377	1	-	Dsim\GD13787
FBgn0191729	1271.16	-0.396084	0.1147	-3.45322	0.000553931	0.0121468	GD20252	3R	8565730	8569282	1	-	Dsim\GD20252
FBgn0195218	1018.1	-0.355723	0.10306	-3.45163	0.000557217	0.012199	GD23848	2L	12501460	12502236	1	-	Dsim\GD23848
FBgn0188554	296.298	-0.565878	0.164	-3.45046	0.000559623	0.0122248	GD16976	X	8057105	8057272	1	-	Dsim\GD16976
FBgn0195926	2201.96	-0.361516	0.104788	-3.44998	0.000560629	0.0122248	GD24597	chrX_Mrandom_277	1766	3593	-1	-	Dsim\GD24597
FBgn0191095	640.151	0.369194	0.107021	3.44974	0.000561122	0.0122248	GD19603	3R	1451996	1453507	-1	-	Dsim\GD19603
FBgn0193455	274.473	0.689388	0.199899	3.44869	0.000563319	0.0122529	GD22042	2L	13572791	13573036	-1	-	Dsim\GD22042
FBgn0188739	159.281	0.68149	0.197692	3.44723	0.000566367	0.0122849	GD17170	X	10966401	10967159	1	-	Dsim\GD17170
FBgn0192961	878.009	0.491754	0.142657	3.44711	0.000566617	0.0122849	GD21535	3R	26073788	26075515	1	-	Dsim\GD21535
FBgn0190231	2835.74	0.390033	0.113168	3.4465	0.000567902	0.012293	GD18710	3R	14739463	14739879	-1	-	Dsim\GD18710
FBgn0194757	42.6171	-1.22595	0.356026	-3.44344	0.000574373	0.0124131	GD23372	2L	5744451	5744957	1	-	Dsim\GD23372
FBgn0013875	2173.51	-0.519661	0.150994	-3.44161	0.000578265	0.0124772	GD19489	3R	3122777	3127930	-1	Glucose dehydrogenase	Dsim\Gld
FBgn0190151	2604.89	-0.277134	0.0805385	-3.44101	0.000579553	0.012485	GD18630	3R	15916806	15918741	-1	-	Dsim\GD18630
FBgn0194357	24274.8	-0.348917	0.10143	-3.43998	0.000581749	0.0125123	GD22964	2L	345469	349388	-1	-	Dsim\GD22964
FBgn0186365	772.43	-0.377811	0.109869	-3.43874	0.000584419	0.0125496	GD14687	3L	16362110	16364032	1	-	Dsim\GD14687
FBgn0194751	188.345	-0.616711	0.179493	-3.43585	0.000590692	0.0126641	GD23365	2L	5635193	5635801	1	-	Dsim\GD23365
FBgn0187072	72.4265	-0.731514	0.213165	-3.43167	0.000599867	0.0128404	GD15404	chr2R_Mrandom_439	2163	2588	1	-	Dsim\GD15404
FBgn0189910	679	0.58404	0.170507	3.42532	0.000614076	0.0130662	GD18383	3R	19047247	19047498	-1	-	Dsim\GD18383
FBgn0183386	2236.19	-0.370896	0.108288	-3.4251	0.000614567	0.0130662	GD11646	2R	16640008	16641274	1	-	Dsim\GD11646
FBgn0069516	12701	-0.310597	0.090688	-3.4249	0.000615026	0.0130662	GD18777	3R	13868338	13869675	-1	-	Dsim\GD18777
FBgn0262091	912.181	-0.351642	0.102678	-3.42471	0.000615463	0.0130662	GD19997	3R	4401493	4404439	1	ebony	Dsim\e
FBgn0193222	660.782	0.494459	0.144391	3.42444	0.000616074	0.0130662	GD21802	2L	18548425	18549522	-1	-	Dsim\GD21802
FBgn0193025	1518.54	-0.340896	0.0995571	-3.42413	0.000616781	0.0130662	GD21600	3R	27186371	27186758	1	-	Dsim\GD21600
FBgn0184210	22061.4	0.314467	0.0918438	3.42394	0.000617211	0.0130662	GD12481	3L	15686884	15687800	-1	-	Dsim\GD12481
FBgn0188547	1293.51	0.370349	0.108231	3.42185	0.000621977	0.0131465	GD16969	3R	25989833	25997820	-1	-	Dsim\GD16969
FBgn0195644	4836.16	0.392238	0.114753	3.41809	0.000630621	0.0133083	GD24297	2L	20666861	20668129	1	-	Dsim\GD24297
FBgn0196699	211.106	-0.763861	0.223526	-3.41732	0.000632411	0.0133252	GD25403	2R	12860398	12881090	-1	-	Dsim\GD25403
FBgn0195851	1199.43	0.340577	0.099681	3.41667	0.000633917	0.013336	GD24516	chrX_Mrandom_688	1158	2866	-1	-	Dsim\GD24516
FBgn0189829	501.596	-0.622438	0.182239	-3.41549	0.000636665	0.013373	GD18297	3R	20018751	20020622	-1	-	Dsim\GD18297
FBgn0193910	2760.41	-0.320507	0.0938848	-3.41383	0.000640562	0.0134338	GD22508	2L	6985558	6986659	-1	-	Dsim\GD22508
FBgn0191140	2869.33	-0.380242	0.111437	-3.41219	0.00064444	0.0134815	GD19649	3R	700355	700756	-1	-	Dsim\GD19649
FBgn0192876	5210.44	-0.280277	0.0821439	-3.41202	0.000644837	0.0134815	GD21442	3R	25091691	25103084	1	-	Dsim\GD21442
FBgn0190380	2305.5	-0.275016	0.0806505	-3.40997	0.000649701	0.0135621	GD18868	3R	12605364	12610198	-1	-	Dsim\GD18868
FBgn0196845	6728.44	-0.294446	0.0864109	-3.40751	0.000655591	0.0136639	GD25559	2R	10831069	10832717	-1	-	Dsim\GD25559
FBgn0184901	24.1348	1.34959	0.396283	3.40561	0.000660153	0.0137377	GD13180	3L	5194713	5196594	-1	-	Dsim\GD13180
FBgn0190785	30.3305	1.30954	0.384643	3.40456	0.000662702	0.0137533	GD19282	3R	6366964	6369921	-1	-	Dsim\GD19282
FBgn0195221	1789.35	0.403264	0.118452	3.40446	0.000662943	0.0137533	GD23851	2L	12516238	12516774	1	-	Dsim\GD23851
FBgn0183050	455.096	-0.540546	0.158861	-3.40263	0.000667408	0.0138246	GD11301	2R	12294397	12294721	1	-	Dsim\GD11301
FBgn0195341	17.1256	-1.54867	0.455751	-3.39807	0.000678631	0.0140355	GD23979	2L	14515872	14516960	1	-	Dsim\GD23979
FBgn0184674	323.639	0.46114	0.135989	3.39102	0.000696336	0.0143591	GD12950	3L	8408089	8411408	-1	-	Dsim\GD12950
FBgn0188653	22.9308	-1.31722	0.388474	-3.39077	0.000696968	0.0143591	GD17082	X	9516969	9519482	1	-	Dsim\GD17082
FBgn0193136	103.123	-0.625928	0.184611	-3.39053	0.000697576	0.0143591	GD21713	2L	19758845	19765050	-1	-	Dsim\GD21713
FBgn0195432	450.009	0.46579	0.137395	3.39015	0.000698544	0.0143591	GD24076	2L	16430846	16431781	1	-	Dsim\GD24076
FBgn0196962	2361.97	0.296808	0.087572	3.3893	0.000700703	0.0143815	GD25677	2R	9154671	9157138	-1	-	Dsim\GD25677
FBgn0183257	875.163	0.538401	0.158941	3.38743	0.0007055	0.0144578	GD11516	2R	15048781	15049292	1	Odorant-binding protein 57c	Dsim\Obp57c
FBgn0187707	1454.18	-0.344029	0.101573	-3.38702	0.000706567	0.0144578	GD16069	X	7320181	7322753	-1	-	Dsim\GD16069
FBgn0184063	1838.02	-0.697711	0.206038	-3.38632	0.000708355	0.0144724	GD12331	3L	17991883	17993654	-1	-	Dsim\GD12331
FBgn0192573	1077.92	-0.415649	0.122815	-3.38437	0.000713428	0.0145539	GD21119	3R	20324339	20324742	1	-	Dsim\GD21119
FBgn0191859	38.176	1.09642	0.324281	3.38107	0.00072203	0.0147071	GD20386	3R	10553619	10554374	1	-	Dsim\GD20386
FBgn0183004	4686.61	0.587317	0.173773	3.3798	0.000725398	0.0147534	GD11254	2R	11763213	11764537	1	-	Dsim\GD11254
FBgn0189283	27.5595	1.16049	0.343792	3.37556	0.000736654	0.0149598	GD17734	chr2h_Mrandom_039	19400	20491	1	-	Dsim\GD17734
FBgn0187854	57.8065	-0.912028	0.270319	-3.3739	0.000741121	0.0150278	GD16227	X	4447772	4448422	-1	-	Dsim\GD16227
FBgn0197027	1602.31	-0.434921	0.128958	-3.37259	0.000744645	0.0150766	GD25745	2R	7941002	7941361	-1	-	Dsim\GD25745
FBgn0194877	412.757	0.422574	0.125315	3.3721	0.000745971	0.0150807	GD23498	2L	7809833	7810187	1	-	Dsim\GD23498
FBgn0190870	1544.22	0.70254	0.208379	3.37145	0.000747739	0.0150938	GD19368	3R	4905701	4907888	-1	-	Dsim\GD19368
FBgn0194478	25.2016	1.09216	0.324316	3.36758	0.00075832	0.0152406	GD23088	2L	1183615	1184287	1	-	Dsim\GD23088
FBgn0183821	345.927	0.570152	0.169317	3.36737	0.000758881	0.0152406	GD12083	3L	21168658	21169092	-1	-	Dsim\GD12083
FBgn0187696	497.796	0.49758	0.147774	3.36717	0.000759425	0.0152406	GD16057	X	7530319	7531885	-1	-	Dsim\GD16057
FBgn0256535	20.2274	1.50837	0.447968	3.36713	0.00075954	0.0152406	GD26684	3L	15977631	15977866	1	-	Dsim\snRNA:U12:1
FBgn0195294	2430.39	0.545487	0.162051	3.36614	0.000762281	0.0152728	GD23928	2L	13582381	13584663	1	-	Dsim\GD23928
FBgn0182172	632.331	-0.417682	0.124115	-3.36527	0.000764678	0.0152981	GD10401	2R	986593	988579	1	-	Dsim\GD10401
FBgn0187789	955.582	-0.476705	0.141697	-3.36425	0.000767508	0.015312	GD16156	X	5777624	5777926	-1	-	Dsim\GD16156
FBgn0181996	3062.56	-0.404529	0.120245	-3.3642	0.000767649	0.015312	GD10221	2R	2400571	2400936	-1	-	Dsim\GD10221
FBgn0255993	257.08	-0.608436	0.180896	-3.36346	0.000769718	0.0153306	GD26142	3R	4022578	4022652	1	-	Dsim\mir-11
FBgn0185932	902.628	0.627507	0.186591	3.36301	0.000770978	0.015333	GD14247	chrU_M_4977	412	675	1	-	Dsim\GD14247
FBgn0194513	1234.6	-0.313684	0.0933025	-3.36201	0.000773768	0.0153554	GD23123	2L	1953122	1954053	1	-	Dsim\GD23123
FBgn0194381	1037.47	0.40214	0.119621	3.36179	0.000774387	0.0153554	GD22989	2L	117858	120557	-1	-	Dsim\GD22989
FBgn0188615	4180.22	-0.256976	0.0764621	-3.36083	0.000777079	0.0153702	GD17042	X	8941017	8943371	1	-	Dsim\GD17042
FBgn0190852	2712.6	-0.366122	0.108942	-3.36071	0.000777415	0.0153702	GD19350	3R	5290673	5293143	-1	ryder cup	Dsim\r-cup
FBgn0043403	13761.4	-0.374096	0.111337	-3.36003	0.000779335	0.0153835	GD23752	2L	10813585	10814349	1	-	Dsim\Acp32CD
FBgn0185739	1705.03	-0.369445	0.109965	-3.35966	0.000780372	0.0153835	GD14045	3L	7444270	7445413	1	-	Dsim\GD14045
FBgn0182651	2224.69	0.281551	0.0838485	3.35785	0.000785506	0.0154621	GD10888	2R	6802298	6816855	1	-	Dsim\GD10888
FBgn0193954	1645.17	0.363094	0.108185	3.35623	0.000790135	0.0155305	GD22553	2L	6476829	6481630	-1	-	Dsim\GD22553
FBgn0183051	228.945	0.555348	0.165628	3.35298	0.000799465	0.015691	GD11302	2R	12308880	12310309	1	-	Dsim\GD11302
FBgn0185252	2127.84	-0.391866	0.116887	-3.35252	0.000800787	0.015694	GD13541	3L	52577	53149	-1	-	Dsim\GD13541
FBgn0186110	1023.12	-0.410735	0.122547	-3.35166	0.000803279	0.01572	GD14427	3L	12430006	12431477	1	-	Dsim\GD14427
FBgn0188605	1164.6	-0.377874	0.112782	-3.35049	0.000806688	0.0157638	GD17031	X	8831077	8831664	1	-	Dsim\GD17031
FBgn0186644	2250	-0.627063	0.187242	-3.34895	0.000811187	0.0158287	GD14972	3L	20869902	20870417	1	-	Dsim\GD14972
FBgn0191835	1687.87	-0.340488	0.101703	-3.34787	0.000814339	0.0158672	GD20361	3R	10314683	10315980	1	-	Dsim\GD20361
FBgn0189791	34.0381	-1.10449	0.329953	-3.34741	0.000815709	0.015871	GD18258	3R	20522420	20522629	-1	-	Dsim\GD18258
FBgn0183480	1294.59	0.637405	0.190488	3.34618	0.000819333	0.0159185	GD11741	2R	17608343	17608673	1	-	Dsim\GD11741
FBgn0256358	458.54	0.710831	0.212595	3.34359	0.000827032	0.0160449	GD26507	3L	1228163	1228259	-1	-	Dsim\snoRNA:GD26507
FBgn0185807	303.166	-0.542216	0.162225	-3.34237	0.000830671	0.0160923	GD14115	3L	8073661	8076501	1	-	Dsim\GD14115
FBgn0186320	3635.71	0.225097	0.0673632	3.34155	0.000833127	0.0161167	GD14640	3L	15749849	15752173	1	-	Dsim\GD14640
FBgn0193313	13624.7	0.42373	0.126913	3.33873	0.000841613	0.0162575	GD21896	2L	16483841	16485536	-1	-	Dsim\GD21896
FBgn0194638	478.192	0.373694	0.111985	3.33701	0.000846855	0.0163095	GD23250	2L	3678589	3689173	1	-	Dsim\GD23250
FBgn0188709	286.577	0.450601	0.135042	3.33674	0.000847659	0.0163095	GD17140	X	10405252	10406274	1	-	Dsim\GD17140
FBgn0189640	773.51	-0.462505	0.138613	-3.33665	0.000847937	0.0163095	GD18097	3R	22737934	22739011	-1	-	Dsim\GD18097
FBgn0182432	1238.25	0.323692	0.0970283	3.33606	0.000849742	0.0163209	GD10665	2R	4105651	4106901	1	-	Dsim\GD10665
FBgn0197259	544.152	0.382779	0.114889	3.33173	0.000863076	0.0165309	GD25982	2R	4952148	4952738	-1	-	Dsim\GD25982
FBgn0188232	1014.67	0.462122	0.13872	3.33132	0.000864346	0.0165309	GD16639	X	2315497	2331275	1	-	Dsim\GD16639
FBgn0185202	6563.32	-0.391979	0.117665	-3.33132	0.000864362	0.0165309	GD13491	3L	821607	822850	-1	-	Dsim\GD13491
FBgn0182869	897.274	-0.42798	0.128536	-3.32965	0.000869555	0.0166066	GD11113	2R	9999603	9999887	1	-	Dsim\GD11113
FBgn0196893	6383.44	-0.305104	0.0917212	-3.32643	0.000879655	0.0167757	GD25607	2R	10278112	10291353	-1	-	Dsim\GD25607
FBgn0182219	472.157	0.405158	0.121816	3.326	0.000881028	0.0167782	GD10448	2R	1723229	1724416	1	-	Dsim\GD10448
FBgn0184216	61.0826	-1.05221	0.316413	-3.32543	0.00088281	0.0167883	GD12487	3L	15652016	15652486	-1	-	Dsim\GD12487
FBgn0185934	153.742	-0.585918	0.176244	-3.32447	0.000885858	0.0167956	GD14249	3L	10018216	10018708	1	-	Dsim\GD14249
FBgn0183991	883.718	-0.557286	0.167633	-3.32444	0.000885972	0.0167956	GD12256	3L	19011982	19016454	-1	-	Dsim\GD12256
FBgn0188288	70.842	-0.737456	0.221849	-3.32413	0.000886933	0.0167956	GD16699	X	3524171	3526333	1	-	Dsim\GD16699
FBgn0196159	1758.54	-0.2954	0.0889011	-3.32279	0.000891214	0.016853	GD24840	chrX_Mrandom_803	727	1630	1	-	Dsim\GD24840
FBgn0183533	24.0314	-1.45031	0.436613	-3.32173	0.000894616	0.0168936	GD11794	2R	18205895	18206365	1	-	Dsim\GD11794
FBgn0182014	1615.08	0.301169	0.0907446	3.31886	0.000903843	0.0170439	GD10239	2R	2178231	2179087	-1	-	Dsim\GD10239
FBgn0184106	594.573	0.389846	0.117479	3.31842	0.000905292	0.0170473	GD12374	3L	17140053	17141939	-1	-	Dsim\GD12374
FBgn0186521	2504.5	0.435722	0.131362	3.31694	0.000910078	0.0171135	GD14848	3L	19278457	19279558	1	-	Dsim\GD14848
FBgn0194408	51468	-0.233225	0.0703343	-3.31595	0.000913334	0.0171297	GD23017	2L	337576	365039	1	-	Dsim\GD23017
FBgn0186788	118.202	-0.824571	0.248672	-3.3159	0.00091348	0.0171297	GD15117	chr3R_Mrandom_049	1279	1689	-1	-	Dsim\GD15117
FBgn0190094	656.288	-0.420239	0.12675	-3.3155	0.000914805	0.0171307	GD18572	3R	16715279	16716990	-1	-	Dsim\GD18572
FBgn0256489	4493.03	-0.398337	0.12019	-3.31423	0.000918966	0.0171784	GD26638	3R	14318983	14319075	-1	-	Dsim\snoRNA:GD26638
FBgn0195249	6555.28	0.478501	0.14439	3.31394	0.000919909	0.0171784	GD23879	2L	13026499	13027955	1	-	Dsim\GD23879
FBgn0085963	17301.8	0.4645	0.140188	3.3134	0.000921691	0.0171879	GD10709	2R	4567239	4567655	1	cytochrome c oxidase subunit VIIc	Dsim\CoVIIc
FBgn0192184	5902.04	0.351112	0.106014	3.31194	0.00092652	0.017254	GD20718	3R	14931140	15043331	1	-	Dsim\GD20718
FBgn0188063	106.917	0.603452	0.182245	3.31122	0.000928916	0.0172629	GD16448	X	670328	671086	-1	-	Dsim\GD16448
FBgn0185674	773.237	-0.48028	0.145055	-3.31102	0.000929563	0.0172629	GD13978	chrU_M_5365	590	787	-1	-	Dsim\GD13978
FBgn0182600	305.042	-0.934347	0.282266	-3.31017	0.000932396	0.0172917	GD10837	2R	6477676	6477927	1	-	Dsim\GD10837
FBgn0193339	510.937	-0.386332	0.116739	-3.30936	0.00093511	0.0173099	GD21923	2L	16009802	16010499	-1	-	Dsim\GD21923
FBgn0194412	186.269	0.506942	0.153235	3.30827	0.000938731	0.0173099	GD23021	2L	410807	414315	1	-	Dsim\GD23021
FBgn0185489	16.9981	1.57265	0.475379	3.30821	0.000938946	0.0173099	GD13789	3L	3475366	3475671	1	-	Dsim\GD13789
FBgn0189242	1580.11	0.761919	0.230319	3.30811	0.000939277	0.0173099	GD17693	chr2h_Mrandom_005	172090	176405	1	-	Dsim\GD17693
FBgn0184331	2100.52	-0.424044	0.128189	-3.30795	0.000939805	0.0173099	GD12604	3L	14076348	14080532	-1	-	Dsim\GD12604
FBgn0192794	4135.72	0.310388	0.0938601	3.30692	0.000943272	0.01735	GD21357	3R	23461567	23468276	1	-	Dsim\GD21357
FBgn0194527	1139.61	-0.339941	0.102857	-3.305	0.000949767	0.0174457	GD23137	2L	2171741	2174724	1	-	Dsim\GD23137
FBgn0191181	3186.63	0.334062	0.101101	3.30424	0.000952357	0.0174694	GD19690	3R	191886	193793	-1	-	Dsim\GD19690
FBgn0197098	266.031	0.745442	0.225883	3.30012	0.000966445	0.0177037	GD25818	2R	7064182	7064937	-1	Odorant-binding protein 49a	Dsim\Obp49a
FBgn0191094	2236.46	0.401242	0.121604	3.29957	0.000968338	0.0177143	GD19602	3R	1460259	1461399	-1	-	Dsim\GD19602
FBgn0194752	408.658	-0.457476	0.138664	-3.29917	0.000969695	0.017715	GD23366	2L	5638320	5646262	1	-	Dsim\GD23366
FBgn0193868	13064.5	-0.298727	0.0905957	-3.29737	0.000975958	0.0177975	GD22466	2L	7597834	7602260	-1	-	Dsim\GD22466
FBgn0185299	885.777	0.308088	0.0934417	3.29711	0.000976853	0.0177975	GD13589	3L	669011	669855	1	-	Dsim\GD13589
FBgn0184281	2610.62	0.255776	0.0776288	3.29485	0.000984725	0.0179167	GD12554	3L	14893745	14895600	-1	-	Dsim\GD12554
FBgn0184468	5312.92	-0.357883	0.108657	-3.2937	0.000988766	0.0179659	GD12741	3L	11563375	11565778	-1	-	Dsim\GD12741
FBgn0186830	377.918	-0.414544	0.125875	-3.29329	0.000990214	0.017968	GD15160	chr3R_Mrandom_151	13	1320	1	-	Dsim\GD15160
FBgn0192748	1302.76	-0.312964	0.0951503	-3.28916	0.00100488	0.0182096	GD21310	3R	22523961	22525452	1	-	Dsim\GD21310
FBgn0041657	1861.78	0.460466	0.140138	3.2858	0.00101693	0.0184031	GD15790	X	11981974	12002010	-1	-	Dsim\sog
FBgn0046915	80.2068	1.54364	0.47003	3.28413	0.00102298	0.0184878	GD21509	3R	25709941	25710202	1	-	Dsim\CecC
FBgn0187375	269.711	0.710123	0.216273	3.28346	0.00102542	0.0185071	GD15714	X	12972540	12975403	-1	-	Dsim\GD15714
FBgn0192310	319.549	0.435486	0.132684	3.28214	0.00103023	0.018569	GD20849	3R	16737209	16740807	1	-	Dsim\GD20849
FBgn0192232	1432.4	-0.479161	0.146009	-3.28171	0.00103178	0.018572	GD20767	3R	15782861	15784656	1	-	Dsim\GD20767
FBgn0185369	1366.95	0.289712	0.0882953	3.28117	0.00103376	0.0185829	GD13661	3L	1519850	1521987	1	-	Dsim\GD13661
FBgn0256403	68.3927	0.841964	0.256724	3.27965	0.00103935	0.0186585	GD26552	2R	3654372	3654447	1	-	Dsim\snoRNA:GD26552
FBgn0197010	41.6248	0.943081	0.287652	3.27855	0.00104342	0.0187065	GD25727	2R	8293586	8294804	-1	-	Dsim\GD25727
FBgn0191736	1051.7	-0.316895	0.0967027	-3.277	0.00104917	0.0187636	GD20259	3R	8626514	8627959	1	-	Dsim\GD20259
FBgn0192261	38249.6	-0.349362	0.106612	-3.27694	0.00104939	0.0187636	GD20798	3R	16092447	16093845	1	-	Dsim\GD20798
FBgn0194062	169.025	-0.640348	0.195459	-3.27612	0.00105243	0.0187929	GD22665	2L	4889559	4889840	-1	-	Dsim\GD22665
FBgn0183550	5520.2	0.329369	0.10057	3.27501	0.0010566	0.0188424	GD11811	2R	18380326	18381863	1	-	Dsim\GD11811
FBgn0196792	3395.57	-0.300157	0.0916732	-3.2742	0.00105961	0.0188667	GD25501	2R	11640894	11642848	-1	-	Dsim\GD25501
FBgn0186832	1770.27	-0.419028	0.127992	-3.27387	0.00106084	0.0188667	GD15162	chr3R_Mrandom_173	7	820	1	-	Dsim\GD15162
FBgn0189846	2053.06	-0.261576	0.0799067	-3.27352	0.00106216	0.0188667	GD18315	3R	19827155	19828659	-1	-	Dsim\GD18315
FBgn0191697	4922.7	-0.306271	0.0935857	-3.27262	0.00106554	0.0188805	GD20219	3R	7975165	7978726	1	-	Dsim\GD20219
FBgn0193493	17590.3	-0.318859	0.0974338	-3.27257	0.00106574	0.0188805	GD22080	2L	12993785	12997418	-1	-	Dsim\GD22080
FBgn0190773	1956.09	-0.327629	0.100153	-3.27129	0.0010706	0.0189215	GD19268	3R	6616841	6617545	-1	-	Dsim\GD19268
FBgn0182945	469.135	0.481787	0.147281	3.27121	0.00107087	0.0189215	GD11192	2R	11052558	11053357	1	-	Dsim\GD11192
FBgn0193432	2403.05	0.397606	0.121567	3.27068	0.00107291	0.0189327	GD22019	2L	13797231	13855456	-1	-	Dsim\GD22019
FBgn0194995	3199.52	0.307842	0.0941357	3.27019	0.00107474	0.0189401	GD23618	2L	9387213	9389305	1	Thioredoxin-2	Dsim\Trx-2
FBgn0195813	654.885	-0.432688	0.132365	-3.26889	0.00107969	0.0190025	GD24478	chrX_Mrandom_880	4168	4660	-1	-	Dsim\GD24478
FBgn0190366	1250.43	0.370618	0.113459	3.26654	0.0010887	0.0191362	GD18853	3R	12923689	12940572	-1	-	Dsim\GD18853
FBgn0187498	422.383	-0.522797	0.160093	-3.26558	0.00109238	0.0191572	GD15843	X	11272134	11272699	-1	-	Dsim\GD15843
FBgn0256220	606.856	-0.589657	0.180572	-3.26549	0.00109275	0.0191572	GD26369	3R	16790030	16790123	1	-	Dsim\tRNA:GD26369
FBgn0184332	362.91	-0.425715	0.130499	-3.26221	0.00110548	0.019333	GD12605	3L	14072158	14073090	-1	-	Dsim\GD12605
FBgn0188576	940.947	0.461293	0.141407	3.26217	0.00110564	0.019333	GD16999	X	8513300	8514616	1	-	Dsim\GD16999
FBgn0194529	2472.08	-0.261453	0.0801819	-3.26074	0.00111121	0.0194051	GD23139	2L	2181634	2184793	1	-	Dsim\GD23139
FBgn0188706	260.548	0.454173	0.139315	3.26004	0.00111398	0.0194283	GD17136	X	10376615	10382377	1	-	Dsim\GD17136
FBgn0184009	3637.67	-0.341716	0.104868	-3.25852	0.00111994	0.019507	GD12274	3L	18863182	18867415	-1	-	Dsim\GD12274
FBgn0185147	46.871	-0.887394	0.272435	-3.25727	0.0011249	0.0195681	GD13435	3L	1380524	1381257	-1	-	Dsim\GD13435
FBgn0185524	1581.77	0.4001	0.122854	3.25673	0.00112706	0.0195802	GD13827	3L	3794569	3795678	1	-	Dsim\GD13827
FBgn0195909	1035.07	0.376468	0.115667	3.25476	0.00113489	0.0196637	GD24579	chrX_Mrandom_410	4750	5982	-1	-	Dsim\GD24579
FBgn0195818	831.319	-0.342807	0.105335	-3.25444	0.00113616	0.0196637	GD24483	chrX_Mrandom_868	1398	2919	-1	-	Dsim\GD24483
FBgn0186938	921.386	0.433795	0.133294	3.25442	0.00113624	0.0196637	GD15270	chr2R_Mrandom_285	97	1450	-1	-	Dsim\GD15270
FBgn0194510	1102.44	0.405521	0.124646	3.25339	0.00114036	0.0197096	GD23120	2L	1943687	1944612	1	-	Dsim\GD23120
FBgn0185536	1054.89	0.459429	0.14127	3.25212	0.00114547	0.0197726	GD13839	3L	3901062	3901571	1	-	Dsim\GD13839
FBgn0184630	3724.09	0.326846	0.100558	3.25031	0.0011528	0.0198518	GD12905	3L	8999967	9005811	-1	-	Dsim\GD12905
FBgn0186064	111.071	-0.627622	0.193099	-3.25026	0.00115301	0.0198518	GD14381	3L	11878102	11878795	1	-	Dsim\GD14381
FBgn0190813	51.48	1.36448	0.41997	3.249	0.00115814	0.0198981	GD19311	3R	5882919	5883982	-1	-	Dsim\GD19311
FBgn0192924	922.928	-0.329249	0.101344	-3.24882	0.00115887	0.0198981	GD21490	3R	25492825	25494057	1	-	Dsim\GD21490
FBgn0187729	399.306	-0.685763	0.211101	-3.2485	0.00116013	0.0198981	GD16091	X	7065298	7066268	-1	-	Dsim\GD16091
FBgn0196826	663.378	0.650164	0.200199	3.24759	0.00116386	0.0199366	GD25540	2R	10982215	10982769	-1	-	Dsim\GD25540
FBgn0190557	984.593	0.378989	0.116768	3.24565	0.00117183	0.0200477	GD19050	3R	9827810	9831739	-1	-	Dsim\GD19050
FBgn0188284	162.344	0.607174	0.187108	3.24505	0.00117432	0.0200528	GD16695	X	3444742	3445482	1	-	Dsim\GD16695
FBgn0195168	153.755	-0.836874	0.257908	-3.24485	0.00117511	0.0200528	GD23798	2L	11751187	11753461	1	-	Dsim\GD23798
FBgn0256493	366.485	0.705789	0.217583	3.24377	0.00117958	0.0201037	GD26642	3R	15729636	15729776	-1	-	Dsim\snoRNA:GD26642
FBgn0183470	118.573	-0.791984	0.244242	-3.24262	0.00118435	0.0201595	GD11730	2R	17490431	17517292	1	-	Dsim\GD11730
FBgn0043399	2544.2	0.477832	0.1474	3.24174	0.00118804	0.0201849	GD13315	3L	3356255	3356623	-1	-	Dsim\Acp63F
FBgn0183973	127.507	0.595054	0.183571	3.24154	0.00118884	0.0201849	GD12237	3L	19253719	19254285	-1	-	Dsim\GD12237
FBgn0256222	606.72	-0.585675	0.180749	-3.24027	0.00119416	0.0202277	GD26371	3R	16791015	16791107	1	-	Dsim\tRNA:GD26371
FBgn0193226	4831.57	-0.327851	0.101182	-3.24022	0.00119437	0.0202277	GD21806	2L	18523808	18528702	-1	-	Dsim\GD21806
FBgn0256221	607.489	-0.586592	0.181103	-3.239	0.00119952	0.0202893	GD26370	3R	16790487	16790580	1	-	Dsim\tRNA:GD26370
FBgn0183805	2718.45	-0.4246	0.131123	-3.23817	0.00120299	0.0203038	GD12066	3L	21797228	21798485	-1	-	Dsim\GD12066
FBgn0190332	1198.11	-0.512535	0.158295	-3.23785	0.00120433	0.0203038	GD18816	3R	13187848	13188495	-1	-	Dsim\GD18816
FBgn0187618	14484.2	-0.276103	0.0852771	-3.23772	0.0012049	0.0203038	GD15970	X	9011689	9013059	-1	-	Dsim\GD15970
FBgn0188798	187.211	0.521632	0.161216	3.23562	0.00121381	0.0204284	GD17235	X	12130180	12130807	1	-	Dsim\GD17235
FBgn0195283	4775.79	-0.412824	0.12771	-3.23251	0.00122709	0.0206216	GD23915	2L	13467167	13469238	1	-	Dsim\GD23915
FBgn0186707	1287.27	-0.653528	0.202192	-3.23221	0.00122835	0.0206216	GD15035	3L	21887896	21888333	1	-	Dsim\GD15035
FBgn0189625	652.444	0.473013	0.146399	3.23099	0.00123362	0.0206843	GD18082	3R	22887407	22887703	-1	-	Dsim\GD18082
FBgn0041268	11802.7	-0.459588	0.142358	-3.2284	0.00124483	0.0208463	GD17410	3R	25530530	25531128	-1	janus B	Dsim\janB
FBgn0181862	414.829	-0.422211	0.130817	-3.2275	0.00124877	0.0208863	GD10087	2R	3829944	3830868	-1	-	Dsim\GD10087
FBgn0182585	78972.7	-0.326068	0.101108	-3.22496	0.00125991	0.0210464	GD10822	2R	6319716	6319904	1	-	Dsim\GD10822
FBgn0197106	422.344	-0.420638	0.130536	-3.22239	0.00127126	0.0211889	GD25826	2R	7008150	7008410	-1	-	Dsim\GD25826
FBgn0184278	562.481	-0.394153	0.12232	-3.22232	0.00127159	0.0211889	GD12551	3L	14942157	14942987	-1	-	Dsim\GD12551
FBgn0190685	374.303	-0.486033	0.151032	-3.21808	0.00129053	0.0214779	GD19180	3R	7980287	7982362	-1	-	Dsim\GD19180
FBgn0045545	358.586	-0.442006	0.137374	-3.21753	0.00129299	0.0214923	GD21498	3R	25536359	25537261	1	Serendipity delta	Dsim\Sry-delta
FBgn0185112	508.538	0.648493	0.201589	3.21691	0.00129581	0.0215127	GD13398	3L	1821531	1822403	-1	-	Dsim\GD13398
FBgn0194397	568.676	0.430989	0.133992	3.21654	0.00129745	0.0215134	GD23005	2L	159190	160501	1	-	Dsim\GD23005
FBgn0192086	2197.39	-0.237535	0.0738568	-3.21615	0.00129922	0.0215162	GD20619	3R	13601457	13603379	1	-	Dsim\GD20619
FBgn0191180	2440.05	-0.32266	0.100389	-3.21408	0.00130862	0.0216453	GD19689	3R	207958	208820	-1	-	Dsim\GD19689
FBgn0183155	13.8069	1.3476	0.419356	3.21349	0.00131133	0.0216635	GD11406	2R	13342557	13342976	1	-	Dsim\GD11406
FBgn0184684	1306.04	0.400158	0.124539	3.21312	0.00131302	0.0216648	GD12960	3L	8235948	8236486	-1	-	Dsim\GD12960
FBgn0187128	212.724	-0.498613	0.155232	-3.21205	0.00131791	0.0216785	GD15461	chr2R_Mrandom_639	2926	6215	1	-	Dsim\GD15461
FBgn0186928	1494.01	-0.500498	0.155826	-3.2119	0.00131862	0.0216785	GD15260	chr2R_Mrandom_376	1584	10085	-1	-	Dsim\GD15260
FBgn0191544	424.086	0.70344	0.219012	3.21188	0.00131868	0.0216785	GD20063	3R	5143841	5144033	1	Metallothionein B	Dsim\MtnB
FBgn0191884	7792.73	-0.6857	0.21358	-3.2105	0.00132505	0.0217567	GD20412	3R	11069597	11070026	1	-	Dsim\GD20412
FBgn0191955	2827.09	-0.326373	0.101683	-3.2097	0.00132874	0.0217906	GD20484	3R	11949383	11951457	1	-	Dsim\GD20484
FBgn0186303	34.2151	1.03748	0.323365	3.20838	0.00133484	0.0218495	GD14623	3L	15656626	15657164	1	-	Dsim\GD14623
FBgn0196023	35145	-0.426553	0.132956	-3.20822	0.00133557	0.0218495	GD24697	chrX_Mrandom_022	72098	73008	1	-	Dsim\GD24697
FBgn0197203	280.381	0.592531	0.184736	3.20746	0.00133914	0.0218813	GD25925	2R	5719378	5720030	-1	-	Dsim\GD25925
FBgn0193099	135.634	0.677533	0.211456	3.20413	0.00135472	0.0221091	GD21676	2L	20427617	20428333	-1	-	Dsim\GD21676
FBgn0182122	756.428	0.350705	0.109484	3.20324	0.00135889	0.0221503	GD10350	2R	546940	549159	-1	-	Dsim\GD10350
FBgn0194497	943.382	-0.50618	0.158112	-3.20141	0.00136759	0.022265	GD23107	2L	1653685	1654383	1	-	Dsim\GD23107
FBgn0185694	115.974	-0.868128	0.271234	-3.20066	0.00137115	0.0222961	GD13998	3L	6657486	6657846	1	-	Dsim\GD13998
FBgn0183204	14104.5	0.318674	0.0996168	3.199	0.00137905	0.0223976	GD11455	2R	14042434	14043391	1	-	Dsim\GD11455
FBgn0186690	882.655	-0.369098	0.115457	-3.19684	0.0013894	0.0225383	GD15018	3L	21405117	21405695	1	-	Dsim\GD15018
FBgn0188802	300.655	0.417561	0.130643	3.1962	0.00139252	0.0225618	GD17239	X	12143001	12145600	1	-	Dsim\GD17239
FBgn0190888	1774.11	0.286233	0.089582	3.1952	0.00139732	0.0226124	GD19387	3R	4704252	4707344	-1	-	Dsim\GD19387
FBgn0183195	25575.7	-0.368476	0.115349	-3.19443	0.00140107	0.0226459	GD11446	2R	13941741	13943951	1	-	Dsim\GD11446
FBgn0187380	387.007	-0.383412	0.120127	-3.19171	0.00141435	0.0228332	GD15719	X	12901162	12901848	-1	-	Dsim\GD15719
FBgn0185676	151.877	0.550974	0.172699	3.19038	0.00142086	0.0228898	GD13980	3L	6423325	6424037	1	-	Dsim\GD13980
FBgn0182920	503.992	-0.462642	0.145015	-3.1903	0.00142126	0.0228898	GD11165	2R	10768008	10768552	1	-	Dsim\GD11165
FBgn0187557	1707.84	-0.296586	0.0930037	-3.18897	0.00142781	0.0229677	GD15907	X	9907136	9911756	-1	-	Dsim\GD15907
FBgn0186496	6287.83	0.389507	0.122166	3.18834	0.00143093	0.0229905	GD14823	3L	19009122	19011145	1	-	Dsim\GD14823
FBgn0196778	148.408	0.775361	0.243259	3.18739	0.00143564	0.0230386	GD25485	2R	11860932	11861327	-1	-	Dsim\GD25485
FBgn0194699	1072.63	0.325701	0.102258	3.18509	0.00144711	0.0231895	GD23313	2L	4827687	4829489	1	-	Dsim\GD23313
FBgn0186750	461.702	0.417159	0.130984	3.18481	0.00144848	0.0231895	GD15078	chr3R_Mrandom_303	29	1174	-1	-	Dsim\GD15078
FBgn0196487	275.13	0.464831	0.146035	3.18302	0.00145748	0.0233058	GD25175	2R	16222809	16223931	-1	-	Dsim\GD25175
FBgn0191275	55.7028	0.755774	0.237622	3.18057	0.00146986	0.023476	GD19786	3R	1304870	1313254	1	-	Dsim\GD19786
FBgn0195512	2429.08	-0.448417	0.141127	-3.1774	0.00148604	0.0237062	GD24157	chrU_M_042	360	770	-1	-	Dsim\GD24157
FBgn0196810	10765.3	0.289063	0.0910077	3.17624	0.00149197	0.0237443	GD25523	2R	11295775	11328119	-1	-	Dsim\GD25523
FBgn0192750	359.169	0.352554	0.111005	3.176	0.0014932	0.0237443	GD21313	3R	22540664	22566992	1	-	Dsim\GD21313
FBgn0193875	8200.48	-0.429686	0.135296	-3.1759	0.00149372	0.0237443	GD22473	2L	7533652	7534214	-1	-	Dsim\GD22473
FBgn0184559	390.07	-0.678265	0.213678	-3.17424	0.0015023	0.0238526	GD12834	3L	10453088	10453458	-1	-	Dsim\GD12834
FBgn0022516	726.57	0.623283	0.196428	3.17309	0.00150827	0.0239192	GD20515	3R	12355142	12372034	1	Acetylcholine esterase	Dsim\Ace
FBgn0183669	5636.76	0.54007	0.17024	3.17241	0.00151179	0.0239468	GD11930	chr3h_Mrandom_029	28032	28347	-1	-	Dsim\GD11930
FBgn0192500	483.909	0.54221	0.170937	3.17199	0.00151401	0.0239537	GD21045	3R	19579123	19579692	1	-	Dsim\GD21045
FBgn0194044	481.821	-0.447629	0.141238	-3.16934	0.00152787	0.0241447	GD22646	2L	5346188	5346517	-1	-	Dsim\GD22646
FBgn0189045	181.618	0.576974	0.182193	3.16682	0.00154115	0.0243259	GD17493	X	15613425	15613601	1	-	Dsim\GD17493
FBgn0187319	968.862	-0.374257	0.118227	-3.16559	0.00154767	0.0244002	GD15657	X	13850610	13851485	-1	-	Dsim\GD15657
FBgn0043394	91.4993	0.733685	0.231838	3.16465	0.00155271	0.024451	GD25710	2R	8568483	8570409	-1	-	Dsim\mth
FBgn0190790	22194.3	-1.06016	0.33532	-3.16165	0.0015688	0.0246757	GD19287	3R	6249034	6253512	-1	-	Dsim\GD19287
FBgn0186518	7330.92	-0.381904	0.120838	-3.16046	0.00157519	0.0247472	GD14845	3L	19260509	19265348	1	-	Dsim\GD14845
FBgn0195760	370.803	0.610792	0.19337	3.15867	0.00158492	0.0248509	GD24424	4	921061	921365	1	-	Dsim\GD24424
FBgn0192000	920.412	-0.407076	0.128885	-3.15844	0.00158614	0.0248509	GD20530	3R	12607933	12608931	1	-	Dsim\GD20530
FBgn0193763	1980.22	0.390794	0.123742	3.15814	0.00158782	0.0248509	GD22356	2L	9205219	9207351	-1	-	Dsim\GD22356
[truncated: 346 more rows]
