# Supplementary material for: Parallel Gene Expression Differences between Low and High Latitude Populations of Drosophila melanogaster and D. simulans
Source: PLoS Genet. 2015 May 7;11(5):e1005184. doi: 10.1371/journal.pgen.1005184 (PMC4423912; doi:10.1371/journal.pgen.1005184)
Supplement: S3 Table — (XLSX) [file pgen.1005184.s007.xlsx]

## Sheet: Sheet1
S3 Table. GO enrichment of geographically differentially expressed genes in D. melanogaster and D. simulans
D. melanogaster, Low vs. high latitude at 21°C
Category/ID	Term	P-value	Bonferroni Corrected P-value
GO:0009636	response to toxic substance	1.39181e-10	1.88034e-07
GO:0017085	response to insecticide	5.86583e-10	7.92473e-07
GO:0009584	detection of visible light	2.40926e-06	0.00325491
GO:0042391	regulation of membrane potential	8.73222e-06	0.0117972
GO:0009583	detection of light stimulus	1.93509e-05	0.026143
GO:0009055	electron carrier activity	2.93855e-06	0.00147994
COG_ONTOLOGY	Secondary metabolites biosynthesis, transport, and catabolism	5.305e-05	0.000901468
IPR001128	Cytochrome P450	2.99798e-05	0.0215012
GO:0000267	cell fraction	0.00019304	0.0421385
D. melanogaster, Low vs. high latitude at 29°C
Category/ID	Term	P-value	Bonferroni Corrected P-value
GO:0007186	G-protein coupled receptor signaling pathway	2.79477e-17	4.44648e-14
GO:0007603	phototransduction, visible light	9.07811e-15	1.44433e-11
GO:0016056	rhodopsin mediated signaling pathway	6.08037e-14	9.67387e-11
GO:0071482	cellular response to light stimulus	1.48029e-13	2.35514e-10
GO:0009584	detection of visible light	1.67128e-12	2.65901e-09
GO:0007602	phototransduction	1.85894e-12	2.95758e-09
GO:0016059	deactivation of rhodopsin mediated signaling	1.14157e-11	1.81624e-08
GO:0022400	regulation of rhodopsin mediated signaling pathway	1.14157e-11	1.81624e-08
GO:0009583	detection of light stimulus	2.00802e-11	3.19476e-08
GO:0023052	signaling	2.45767e-11	3.91016e-08
GO:0044700	single organism signaling	2.45767e-11	3.91016e-08
GO:0007154	cell communication	7.60136e-11	1.20938e-07
GO:0071478	cellular response to radiation	7.68176e-11	1.22217e-07
GO:0071214	cellular response to abiotic stimulus	8.27162e-11	1.31601e-07
GO:0009581	detection of external stimulus	2.95688e-10	4.70439e-07
GO:0009582	detection of abiotic stimulus	2.95688e-10	4.70439e-07
GO:0007601	visual perception	3.12208e-10	4.88918e-07
GO:0050953	sensory perception of light stimulus	4.1353e-10	6.47588e-07
GO:0016028	rhabdomere	3.6294e-09	9.79939e-07
GO:0007268	synaptic transmission	1.44982e-09	2.30667e-06
GO:0045202	synapse	8.70454e-09	2.35022e-06
GO:0009416	response to light stimulus	3.22615e-09	5.1328e-06
GO:0008277	regulation of G-protein coupled receptor protein signaling pathway	3.91225e-09	6.22439e-06
GO:0019897	extrinsic to plasma membrane	5.32363e-08	1.43737e-05
GO:0044456	synapse part	9.35646e-08	2.52621e-05
GO:0044459	plasma membrane part	4.95004e-07	0.000133642
GO:0009314	response to radiation	9.53378e-08	0.000149288
GO:0001505	regulation of neurotransmitter levels	1.57609e-07	0.000250756
GO:0007623	circadian rhythm	2.61225e-07	0.000415608
GO:0048511	rhythmic process	3.63971e-07	0.000579079
GO:0006836	neurotransmitter transport	5.30798e-07	0.0008445
GO:0009586	rhodopsin mediated phototransduction	5.47405e-07	0.000856869
GO:0007267	cell-cell signaling	5.65135e-07	0.000899129
GO:0019226	transmission of nerve impulse	1.54954e-06	0.00242364
GO:0043052	thermotaxis	1.53064e-06	0.00243526
GO:0050804	regulation of synaptic transmission	1.97631e-06	0.0031443
GO:0065008	regulation of biological quality	2.60596e-06	0.00414609
GO:0007626	locomotory behavior	3.17926e-06	0.0050582
GO:0016079	synaptic vesicle exocytosis	3.30949e-06	0.0052654
GO:0010517	regulation of phospholipase activity	3.92346e-06	0.00612531
GO:0060191	regulation of lipase activity	3.92346e-06	0.00612531
GO:0050808	synapse organization	3.86533e-06	0.00614975
GO:0009309	amine biosynthetic process	4.37702e-06	0.00683099
GO:0051606	detection of stimulus	4.62386e-06	0.00721482
GO:0007166	cell surface receptor signaling pathway	6.58364e-06	0.0104746
GO:0050908	detection of light stimulus involved in visual perception	6.8253e-06	0.0106315
GO:0007165	signal transduction	7.56253e-06	0.012032
GO:0009648	photoperiodism	8.5571e-06	0.0136143
GO:0050962	detection of light stimulus involved in sensory perception	1.02287e-05	0.0158907
GO:0007269	neurotransmitter secretion	1.06837e-05	0.0169978
GO:0042995	cell projection	6.87559e-05	0.0183935
GO:0016027	inaD signaling complex	7.10201e-05	0.0189934
GO:0006749	glutathione metabolic process	1.38101e-05	0.0219719
GO:0023051	regulation of signaling	1.50302e-05	0.023913
GO:0004364	glutathione transferase activity	4.55613e-05	0.0271887
GO:0008652	cellular amino acid biosynthetic process	1.7526e-05	0.0278839
GO:0006887	exocytosis	1.81697e-05	0.028908
GO:0010646	regulation of cell communication	2.29689e-05	0.0365435
GO:0032101	regulation of response to external stimulus	2.57034e-05	0.0408941
GO:0048512	circadian behavior	2.96048e-05	0.0471013
D. simulans, Low vs. high latitude at 29°C
Category/ID	Term	P-value	Bonferroni Corrected P-value
GO:0042302	structural constituent of cuticle	1.44093e-05	0.00222378
GO:0005198	structural molecule activity	5.71564e-07	0.000176598
D. simulans, Low vs. high latitude at 21°C
Category/ID	Term	P-value	Bonferroni Corrected P-value
GO:0042302	structural constituent of cuticle	4.92772e-06	0.00173306
GO:0005198	structural molecule activity	0.000257373	0.0866232
D. simulans, Low vs. high latitude at 29°C, using D.melanogster orthologs
Category/ID	Term	P-value	Bonferroni Corrected P-value
GO:0005198	structural molecule activity	6.63325e-06	0.00345658
GO:0042302	structural constituent of cuticle	2.04895e-05	0.0106387
D. simulans, Low vs. high latitude at 21°C, using D.melanogster orthologs
Category/ID	Term	P-value	Bonferroni Corrected P-value
GO:0042302	structural constituent of cuticle	5.63352e-06	0.00327896
GO:0005214	structural constituent of chitin-based cuticle	4.72876e-06	0.00275308
