# Supplementary material for: Parallel Gene Expression Differences between Low and High Latitude Populations of Drosophila melanogaster and D. simulans
Source: PLoS Genet. 2015 May 7;11(5):e1005184. doi: 10.1371/journal.pgen.1005184 (PMC4423912; doi:10.1371/journal.pgen.1005184)
Supplement: S4 Table — (XLSX) [file pgen.1005184.s008.xlsx]

## Sheet: Legend
S4 Table. Top 50 most geographically differentially expressed genes of D. melanogaster at 29°C and 21°C.

## Sheet: top50 genes at 29C
Gene_ID	baseMean	log2FoldChange	lfcSE	stat	pvalue	padj	ANNOTATION_SYMBOL	FEATURE_TYPE	NAME	SYMBOL	LOCATION_ARM	LOCATION_MAX	LOCATION_MIN	LOCATION_STRAND	Response to environmental stimulus?
FBgn0085351	2262.61	-1.94177	0.149038	-13.0287	8.40586e-39	1.24474e-34	CG34322	protein_coding_gene	inaF-A	inaF-A	X	11733895	11726390	-1
FBgn0085350	1965.27	-1.88752	0.147744	-12.7756	2.24335e-37	1.66097e-33	CG34321	protein_coding_gene	inaF-C	inaF-C	X	11731765	11726390	-1
FBgn0031741	1627.51	0.936348	0.091922	10.1863	2.28202e-24	1.1264e-20	CG11034	protein_coding_gene	-	CG11034	2L	5809063	5805395	1
FBgn0259918	6353.22	-1.06004	0.107885	-9.82563	8.73256e-23	3.23279e-19	CG42447	protein_coding_gene	inaF-B	inaF-B	X	11732770	11724668	-1	response to light stimulus
FBgn0030331	6499.14	-1.03307	0.1057	-9.7736	1.46165e-22	4.32883e-19	CG15221	protein_coding_gene	-	CG15221	X	11736617	11724246	1
FBgn0260812	6033.51	-1.01229	0.10731	-9.43335	3.97179e-21	9.80237e-18	CG42563	protein_coding_gene	inaF-D	inaF-D	X	11729099	11724668	-1	response to light stimulus
FBgn0053192	1370.75	-1.34235	0.144521	-9.28827	1.5681e-20	3.31719e-17	CG33192	protein_coding_gene	Metallothionein D	MtnD	3R	20535301	20534962	1	response to copper ion
FBgn0031001	378.528	-2.23639	0.255764	-8.74396	2.25073e-18	4.1661e-15	CG7884	protein_coding_gene	-	CG7884	X	19235910	19220622	1
FBgn0053503	3207.83	-1.36249	0.157667	-8.64153	5.54635e-18	8.21303e-15	CG33503	protein_coding_gene	Cyp12d1-d	Cyp12d1-d	2R	11125647	11123658	-1	oxidation-reduction process, response to DDT
FBgn0003861	8924.51	-1.07832	0.132327	-8.14891	3.67215e-16	4.94339e-13	CG7875	protein_coding_gene	transient receptor potential	trp	3R	29920289	29914521	-1	response to light stimulus
FBgn0019940	1335.22	-0.842379	0.104509	-8.06033	7.60889e-16	9.38937e-13	CG5192	protein_coding_gene	Rhodopsin 6	Rh6	3R	15484699	15483158	1
FBgn0050489	3754.55	-1.16282	0.148	-7.85689	3.9378e-15	4.48546e-12	CG30489	protein_coding_gene	Cyp12d1-p	Cyp12d1-p	2R	11121884	11117225	-1
FBgn0043791	637.59	-1.31663	0.169109	-7.78568	6.93399e-15	7.33418e-12	CG8147	protein_coding_gene	-	CG8147	3R	9496723	9494801	1	response to nicotine
FBgn0044872	226.477	-1.20426	0.15763	-7.63979	2.17575e-14	2.1479e-11	CG40305	protein_coding_gene	FucTC	FucTC	X	23011303	23008766	-1
FBgn0039027	39.4587	2.63697	0.348057	7.57626	3.55669e-14	3.29171e-11	CG7031	protein_coding_gene	-	CG7031	3R	22807290	22804291	1
FBgn0085256	384.283	-1.40082	0.198434	-7.05939	1.6724e-12	1.32942e-09	CG34227	protein_coding_gene	-	CG34227	2R	11248610	11248126	1
FBgn0038581	1197.26	0.801603	0.113596	7.05664	1.70577e-12	1.32942e-09	CG14314	protein_coding_gene	-	CG14314	3R	18218014	18216142	1
FBgn0024943	1876.38	-1.08194	0.156612	-6.90843	4.90043e-12	3.46067e-09	CG11219	protein_coding_gene	PIP82	PIP82	X	8529698	8525387	-1	cellular response to light stimulus
FBgn0027111	2529.69	-0.614237	0.0895336	-6.86041	6.86652e-12	3.7659e-09	CG1221	protein_coding_gene	miple	miple	3L	270336	267299	1
FBgn0028993	411.145	-0.86701	0.126279	-6.86585	6.6097e-12	3.7659e-09	CG17594	protein_coding_gene	scarecrow	scro	3L	24758036	24724162	1
FBgn0037546	358.839	-1.01837	0.149782	-6.79902	1.05336e-11	5.57076e-09	CG7918	protein_coding_gene	muscarinic Acetylcholine Receptor, B-type	mAChR-B	3R	8087049	8059284	1
FBgn0004511	64.0795	-2.27142	0.338449	-6.71126	1.92951e-11	9.85249e-09	CG9355	protein_coding_gene	dusky	dy	X	11778784	11769769	-1
FBgn0029123	852.843	-0.839726	0.125272	-6.70321	2.03896e-11	1.00643e-08	CG18024	protein_coding_gene	SoxNeuro	SoxN	2L	8829670	8825645	1
FBgn0038980	473.979	-0.829386	0.123825	-6.69803	2.1125e-11	1.0091e-08	CG6919	protein_coding_gene	Octopamine beta1 receptor	Octbeta1R	3R	22520078	22497215	1
FBgn0037222	1307.29	0.870762	0.131028	6.64564	3.01901e-11	1.39705e-08	CG14642	protein_coding_gene	-	CG14642	3R	4242717	4241045	-1
FBgn0261714	2931.91	-1.05045	0.158582	-6.62401	3.49594e-11	1.56872e-08	CG4795	protein_coding_gene	Calphotin	Cpn	3R	12166186	12162887	-1
FBgn0015323	3019.42	-0.739147	0.112586	-6.56516	5.1976e-11	2.26371e-08	CG32848	protein_coding_gene	VAChT	VAChT	3R	18718916	18705501	1
FBgn0265084	8016.53	-1.15986	0.177039	-6.55143	5.69875e-11	2.41106e-08	CG44195	protein_coding_gene	-	CG44195	3L	7695654	7658409	-1
FBgn0002940	182091	-0.738057	0.113063	-6.52783	6.67286e-11	2.74477e-08	CG4550	protein_coding_gene	neither inactivation nor afterpotential E	ninaE	3R	19888206	19886255	-1	response to light intensity
FBgn0004623	4127.89	-0.822463	0.127279	-6.46191	1.03387e-10	4.13771e-08	CG8770	protein_coding_gene	G protein beta-subunit 76C	Gbeta76C	3L	19689992	19687637	1
FBgn0262009	1002.93	-0.871801	0.135202	-6.44816	1.13218e-10	4.41193e-08	CG42827	protein_coding_gene	-	CG42827	3R	23373600	23372924	1
FBgn0038246	580.722	-0.854564	0.133296	-6.41104	1.44533e-10	5.4878e-08	CG14853	protein_coding_gene	-	CG14853	3R	14618987	14609642	1
FBgn0050045	55.8404	2.28897	0.357347	6.40543	1.49941e-10	5.55083e-08	CG30045	protein_coding_gene	Cuticular protein 49Aa	Cpr49Aa	2R	12377378	12376626	1
FBgn0032663	26.5364	2.30686	0.360468	6.39962	1.55767e-10	5.62587e-08	CG15153	protein_coding_gene	-	CG15153	2L	18092256	18090737	-1
FBgn0016975	4668.36	-0.889592	0.1394	-6.38155	1.75301e-10	6.03688e-08	CG12473	protein_coding_gene	stoned B	stnB	X	23004648	22980722	-1
FBgn0016976	4668.36	-0.889592	0.1394	-6.38155	1.75301e-10	6.03688e-08	CG12500	protein_coding_gene	stoned A	stnA	X	23004648	22980722	-1	flight behavior, response to mechanical stimulus
FBgn0086677	3074.03	-0.649395	0.102001	-6.36657	1.93307e-10	6.31067e-08	CG30040	protein_coding_gene	jelly belly	jeb	2R	12119340	12085194	-1
FBgn0020372	1970.83	-0.639495	0.10048	-6.36441	1.96037e-10	6.31067e-08	CG11303	protein_coding_gene	Transmembrane 4 superfamily	TM4SF	2R	23880860	23878197	1
FBgn0260793	1289.79	-0.763095	0.119868	-6.36614	1.93844e-10	6.31067e-08	CG42573	protein_coding_gene	-	2mit	3R	13155687	13121951	-1
FBgn0000036	1740.49	-0.639469	0.100708	-6.34973	2.15689e-10	6.79558e-08	CG5610	protein_coding_gene	nicotinic Acetylcholine Receptor alpha1	nAChRalpha1	3R	24457157	24393896	-1	response to insecticide
FBgn0015381	564.368	-2.42761	0.382703	-6.34332	2.24859e-10	6.9369e-08	CG9019	protein_coding_gene	dissatisfaction	dsf	2L	5939261	5925937	1
FBgn0032249	509.963	-0.832677	0.131372	-6.33833	2.32262e-10	7.01906e-08	CG5337	protein_coding_gene	-	CG5337	2L	10435656	10432687	-1
FBgn0264542	1521.25	-0.69293	0.109668	-6.31843	2.64241e-10	7.82575e-08	CG43921	protein_coding_gene	-	CG43921	X	12568452	12516634	-1
FBgn0262728	3106.14	-0.730482	0.115671	-6.31518	2.69847e-10	7.8351e-08	CG5472	protein_coding_gene	Peptidyl-alpha-hydroxyglycine-alpha-amidating lyase 2	Pal2	2R	23690838	23688077	1
FBgn0000303	4050.52	-0.593534	0.0946305	-6.27212	3.5617e-10	9.99012e-08	CG12345	protein_coding_gene	Choline acetyltransferase	Cha	3R	18732344	18705501	1
FBgn0029864	456.921	-1.03371	0.164827	-6.27151	3.57561e-10	9.99012e-08	CG15894	protein_coding_gene	-	CG15894	X	6329828	6309212	1
FBgn0023170	8069.74	-1.2157	0.193939	-6.26846	3.64627e-10	9.99889e-08	CG3997	protein_coding_gene	Ribosomal protein L39	RpL39	2R	24062431	24061853	-1
FBgn0039064	1838.12	-0.614996	0.0983549	-6.25283	4.03083e-10	1.08525e-07	CG4467	protein_coding_gene	-	CG4467	3R	23248903	23227727	-1
FBgn0030706	980.823	-0.728539	0.117414	-6.20485	5.47485e-10	1.44771e-07	CG8909	protein_coding_gene	-	CG8909	X	15921013	15910870	1
FBgn0250833	125.203	1.44689	0.234724	6.1642	7.08393e-10	1.84033e-07	CG34461	protein_coding_gene	-	CG34461	3L	8328307	8325859	1

## Sheet: top 50genes at 21C
Gene_ID	baseMean	log2FoldChange	lfcSE	stat	pvalue	padj	ANNOTATION_SYMBOL	FEATURE_TYPE	NAME	SYMBOL	LOCATION_ARM	LOCATION_MAX	LOCATION_MIN	LOCATION_STRAND	Response to environmental stimulus?
FBgn0031001	378.528	-3.36214	0.257979	-13.0326	7.98383e-39	1.11822e-34	CG7884	protein_coding_gene	-	CG7884	X	19235910	19220622	1
FBgn0035176	746.736	-1.34478	0.134861	-9.97157	2.03003e-23	1.42163e-19	CG13905	protein_coding_gene	-	CG13905	3L	903810	902898	1
FBgn0036945	3854.17	0.993272	0.10474	9.48317	2.46662e-21	1.15158e-17	CG6981	protein_coding_gene	Snakeskin	Ssk	3L	20189779	20188522	1
FBgn0053503	3207.83	-1.44765	0.158142	-9.15409	5.48153e-20	1.91936e-16	CG33503	protein_coding_gene	Cyp12d1-d	Cyp12d1-d	2R	11125647	11123658	-1	oxidation-reduction process, response to DDT
FBgn0050489	3754.55	-1.21226	0.148376	-8.17022	3.07839e-16	8.62318e-13	CG30489	protein_coding_gene	Cyp12d1-p	Cyp12d1-p	2R	11121884	11117225	-1	oxidation-reduction process, response to DDT
FBgn0004511	64.0795	-2.51945	0.323097	-7.79781	6.29883e-15	1.47036e-11	CG9355	protein_coding_gene	dusky	dy	X	11778784	11769769	-1
FBgn0260658	1472.52	0.753096	0.105332	7.14973	8.695e-13	1.73975e-09	CG42541	protein_coding_gene	-	CG42541	X	3930578	3891497	-1
FBgn0086917	311.831	-1.26562	0.179339	-7.05715	1.69953e-12	2.97546e-09	CG41624	protein_coding_gene	spookier	spok	3R	3354486	3322810	1
FBgn0015381	564.368	-2.66179	0.382574	-6.95757	3.46196e-12	5.38758e-09	CG9019	protein_coding_gene	dissatisfaction	dsf	2L	5939261	5925937	1
FBgn0030999	51780.5	-0.666155	0.0961334	-6.92949	4.22363e-12	5.91562e-09	CG7874	protein_coding_gene	Mucin related 18B	Mur18B	X	19214938	19213254	1
FBgn0040001	4195.13	0.633135	0.0939447	6.73944	1.58994e-11	1.71298e-08	CG17374	protein_coding_gene	-	CG17374	3L	25762779	25752859	-1
FBgn0034329	2649.06	1.06376	0.165405	6.43121	1.26594e-10	1.18205e-07	CG18108	protein_coding_gene	Immune induced molecule 1	IM1	2R	18384378	18383949	1	oxidation-reduction process, response to DDT
FBgn0028863	3018.05	0.562943	0.0880703	6.39197	1.63763e-10	1.34922e-07	CG4587	protein_coding_gene	-	CG4587	2L	15718272	15644183	-1
FBgn0264989	740.163	0.973266	0.152091	6.39925	1.56142e-10	1.34922e-07	CG44140	protein_coding_gene	-	CG44140	2L	15694471	15694038	-1
FBgn0040653	10803.3	1.21573	0.191211	6.35805	2.04325e-10	1.58987e-07	CG15231	protein_coding_gene	Immune induced molecule 4	IM4	2R	20869321	20868496	-1	oxidation-reduction process, response to DDT
FBgn0030882	2380.79	-0.538752	0.0856034	-6.29359	3.10215e-10	2.17244e-07	CG6835	protein_coding_gene	Glutathione Synthetase	GS	X	17898603	17889547	1	cellular response to DNA damage stimulus
FBgn0031653	19681.2	-0.746838	0.119036	-6.27405	3.51774e-10	2.34617e-07	CG8871	protein_coding_gene	Jonah 25Biii	Jon25Biii	2L	4950767	4949941	-1
FBgn0038498	805.357	0.627003	0.10069	6.22708	4.75196e-10	3.02527e-07	CG14334	protein_coding_gene	beaten path IIa	beat-IIa	3R	17366119	17320004	-1
FBgn0264990	732.441	0.954904	0.159283	5.99502	2.03456e-09	1.23896e-06	CG44141	protein_coding_gene	-	CG44141	2L	15659474	15659041	-1
FBgn0036449	4835.95	-0.567157	0.0947218	-5.98761	2.12944e-09	1.24271e-06	CG5295	protein_coding_gene	brummer	bmm	3L	14786412	14776496	-1
FBgn0038901	56.5592	-1.48552	0.248512	-5.97764	2.26396e-09	1.26836e-06	CG13419	protein_coding_gene	Bursicon	Burs	3R	21770279	21769518	1
FBgn0030607	751.96	-0.780588	0.131734	-5.92547	3.1141e-09	1.67754e-06	CG5560	protein_coding_gene	doppelganger von brummer	dob	X	15069091	15067007	1
FBgn0035933	4928.73	-0.586866	0.09968	-5.8875	3.92073e-09	2.03384e-06	CG13309	protein_coding_gene	-	CG13309	3L	8811265	8810395	1
FBgn0264566	54.0829	-1.52227	0.266584	-5.71028	1.12794e-08	5.6421e-06	CG43938	protein_coding_gene	-	CG43938	3L	21123415	21121653	1
FBgn0040582	966.997	0.865566	0.153066	5.65484	1.55988e-08	7.28254e-06	CG5791	protein_coding_gene	-	CG5791	3R	22088501	22087075	1
FBgn0030331	6499.14	0.588885	0.105364	5.58907	2.28284e-08	1.0314e-05	CG15221	protein_coding_gene	-	CG15221	X	11736617	11724246	1
FBgn0038878	6149.55	1.07585	0.193983	5.54611	2.92102e-08	1.23975e-05	CG3301	protein_coding_gene	-	CG3301	3R	21276249	21274243	-1
FBgn0259918	6353.22	0.596739	0.107528	5.54964	2.86266e-08	1.23975e-05	CG42447	protein_coding_gene	inaF-B	inaF-B	X	11732770	11724668	-1	regulation of membrane potential in photoreceptor cell
FBgn0086778	2614.76	0.54576	0.0986803	5.53059	3.19164e-08	1.31477e-05	CG32538	protein_coding_gene	nicotinic Acetylcholine Receptor alpha7	nAChRalpha7	X	19348447	19327075	-1	jump response, visual behavior
FBgn0260812	6033.51	0.589415	0.106952	5.51101	3.56779e-08	1.42773e-05	CG42563	protein_coding_gene	inaF-D	inaF-D	X	11729099	11724668	-1	response to light stimulus
FBgn0016675	1881.09	0.55235	0.100753	5.48219	4.20089e-08	1.59021e-05	CG9976	protein_coding_gene	Galactose-specific C-type lectin	Lectin-galC1	2L	19418274	19417447	1	defense response
FBgn0066365	111.359	-1.74405	0.318678	-5.47276	4.43088e-08	1.63313e-05	CG15013	protein_coding_gene	dusky-like	dyl	3L	4307718	4294004	-1
FBgn0036255	547.089	0.60278	0.110303	5.46474	4.63573e-08	1.66482e-05	CG10861	protein_coding_gene	Autophagy-specific gene 12	Atg12	3L	12137559	12136967	1
FBgn0039927	3210.56	0.56647	0.104221	5.43527	5.47124e-08	1.91575e-05	CG11155	protein_coding_gene	-	CG11155	4	1137919	1126602	1
FBgn0013772	3074.53	0.736735	0.137416	5.36135	8.26015e-08	2.80677e-05	CG10248	protein_coding_gene	Cytochrome P450-6a8	Cyp6a8	2R	14889010	14887171	-1	oxidation-reduction process, response to caffeine
FBgn0034011	168.663	-1.45427	0.271422	-5.35796	8.41671e-08	2.80677e-05	CG8160	protein_coding_gene	-	CG8160	2R	15328271	15327143	-1
FBgn0030897	2947.83	0.541922	0.101325	5.34837	8.87476e-08	2.89069e-05	CG5744	protein_coding_gene	Frequenin 1	Frq1	X	18174744	18155369	1
FBgn0012344	4243.58	-0.832264	0.15608	-5.3323	9.69789e-08	3.08702e-05	CG8348	protein_coding_gene	Diuretic hormone 44	Dh44	3R	9650706	9638182	1
FBgn0039452	16388.8	-1.08214	0.203801	-5.30979	1.0975e-07	3.34166e-05	CG14245	protein_coding_gene	-	CG14245	3R	26729341	26728727	1
FBgn0037078	33.9706	-1.68156	0.317078	-5.30331	1.13723e-07	3.38894e-05	CG12971	protein_coding_gene	-	CG12971	3L	21356495	21355100	-1
FBgn0037724	3801.33	-0.931136	0.175977	-5.29124	1.21489e-07	3.54496e-05	CG9434	protein_coding_gene	Frost	Fst	3R	9646154	9644978	-1	response to cold
FBgn0002577	7724.09	-1.03261	0.195908	-5.27087	1.3578e-07	3.8811e-05	CG9369	protein_coding_gene	miniature	m	X	11769508	11754273	1
FBgn0030332	7676.27	-1.03708	0.197022	-5.2638	1.41112e-07	3.95282e-05	CG9360	protein_coding_gene	-	CG9360	X	11764590	11763474	-1
FBgn0003358	2280.06	-1.50066	0.285723	-5.25217	1.50319e-07	4.12817e-05	CG31039	protein_coding_gene	Jonah 99Ci	Jon99Ci	3R	29926189	29925226	-1
FBgn0035812	400.666	0.733123	0.140656	5.21217	1.86642e-07	4.93228e-05	CG7457	protein_coding_gene	-	CG7457	3L	7726473	7719899	-1
FBgn0052282	4020.25	0.744693	0.143863	5.1764	2.26211e-07	5.6499e-05	CG32282	protein_coding_gene	Drosomycin-like 4	Drsl4	3L	3315942	3315620	1	defense response
FBgn0036433	3517.56	0.533652	0.103064	5.17786	2.24446e-07	5.6499e-05	CG9628	protein_coding_gene	-	CG9628	3L	14628174	14622796	1
FBgn0040794	118.644	1.0218	0.197167	5.18241	2.19043e-07	5.6499e-05	CG13056	protein_coding_gene	-	CG13056	3L	16333782	16333313	1
FBgn0038967	185.929	1.09952	0.212535	5.17335	2.29933e-07	5.6499e-05	CG13847	protein_coding_gene	-	CG13847	3R	22436150	22425214	-1
FBgn0002565	15822	-1.57217	0.304955	-5.15544	2.53041e-07	6.11051e-05	CG6806	protein_coding_gene	Larval serum protein 2	Lsp2	3L	12131869	12129393	1
