# Supplementary material for: Parallel Gene Expression Differences between Low and High Latitude Populations of Drosophila melanogaster and D. simulans
Source: PLoS Genet. 2015 May 7;11(5):e1005184. doi: 10.1371/journal.pgen.1005184 (PMC4423912; doi:10.1371/journal.pgen.1005184)
Supplement: S5 Table — A) D. melanogaster Panama vs. Maine at 29°C, B) D. melanogaster Panama vs. Maine at 21°C, C) D. simulans Panama vs. Maine at 29°C and D) D. simulans Panama vs. Maine at 21°C. (XLSX) [file pgen.1005184.s009.xlsx]

## Sheet: Legend
S5 Table. List of differentially expressed transcription factors for low vs. high latitude in D. melanogaster and D. simulans. A) D. melanogaster Panama vs. Maine at 29 °C, B) D. melanogaster Panama vs. Maine at 21 °C, C) D. simulans Panama vs. Maine at 29 °C and D) D. simulans Panama vs. Maine at 21 °C.

## Sheet: Dmel Pamvs.Maine 29C
Gene_ID	baseMean	log2FoldChange	lfcSE	stat	pvalue	padj	ANNOTATION_SYMBOL	LOCATION_ARM	LOCATION_MIN	LOCATION_MAX	LOCATION_STRAND	NAME	SYMBOL
FBgn0023489	152.148	-0.806267	0.165136	-4.88246	1.04773e-06	8.08059e-05	CG2819	2L	577486	579549	1	PvuII-PstI homology 13	Pph13
FBgn0015381	564.368	-2.42761	0.382703	-6.34332	2.24859e-10	6.9369e-08	CG9019	2L	5925937	5939261	1	dissatisfaction	dsf
FBgn0051632	370.686	-0.523541	0.147155	-3.55774	0.000374053	0.00987341	CG31632	2L	6821934	6838995	1	senseless-2	sens-2
FBgn0029123	852.843	-0.839726	0.125272	-6.70321	2.03896e-11	1.00643e-08	CG18024	2L	8825645	8829670	1	SoxNeuro	SoxN
FBgn0025185	231.958	-0.689052	0.178346	-3.86357	0.000111742	0.00378919	CG1605	2R	7510622	7512749	-1	az2	az2
FBgn0033252	845.329	-0.423794	0.140596	-3.01427	0.002576	0.0415725	CG12769	2R	8052080	8065554	-1	-	CG12769
FBgn0015371	2855.99	-0.61896	0.121305	-5.10251	3.35183e-07	3.24404e-05	CG11798	2R	15115236	15144783	1	charlatan	chn
FBgn0040465	167.763	-0.499172	0.167998	-2.9713	0.00296539	0.0460289	CG12767	2R	18128494	18130246	1	Dorsal interacting protein 3	Dip3
FBgn0008636	84.507	-0.928067	0.217711	-4.26283	2.01851e-05	0.00093994	CG33152	2R	20954668	20960909	-1	homeobrain	hbn
FBgn0004870	401.12	-0.380626	0.11385	-3.34323	0.000828096	0.018033	CG9097	3L	1036369	1101089	-1	bric a brac 1	bab1
FBgn0035481	7043.42	-0.244942	0.0731696	-3.34759	0.000815181	0.0178041	CG12605	3L	3954251	3964771	-1	-	CG12605
FBgn0004880	5450.34	-0.456719	0.0987972	-4.62279	3.78612e-06	0.000242705	CG1130	3L	3983896	3994003	1	scratch	scrt
FBgn0016694	22715.2	-0.273758	0.0703438	-3.89172	9.95351e-05	0.00350099	CG17888	3L	7811458	7867369	-1	PAR-domain protein 1	Pdp1
FBgn0035849	2104.84	-0.273479	0.0753027	-3.63173	0.000281526	0.00794064	CG7404	3L	8183361	8186671	-1	estrogen-related receptor	ERR
FBgn0035903	677.681	-0.593498	0.180527	-3.28758	0.00101053	0.0209578	CG6765	3L	8512767	8518738	1	-	CG6765
FBgn0036124	548.204	-0.342411	0.106477	-3.2158	0.0013008	0.025103	CG7839	3L	11074769	11078736	1	-	CG7839
FBgn0028993	411.145	-0.86701	0.126279	-6.86585	6.6097e-12	3.7659e-09	CG17594	3L	24724162	24769123	1	scarecrow	scro
FBgn0037475	589.196	-1.14069	0.382873	-2.97928	0.00288925	0.0450452	CG33323	3R	7136206	7141972	1	48 related 1	Fer1
FBgn0014018	7343.56	0.470515	0.133817	3.51611	0.000437917	0.0111998	CG11992	3R	9044183	9047977	-1	Relish	Rel
FBgn0015396	548.201	0.612727	0.168451	3.63741	0.000275389	0.00779723	CG4029	3R	10350182	10361612	1	jumeau	jumu
FBgn0004595	17327.4	-0.403899	0.101935	-3.96233	7.42214e-05	0.00274082	CG17228	3R	11328480	11407627	1	prospero	pros
FBgn0038301	413.532	-0.461463	0.130728	-3.52994	0.000415654	0.0107605	CG6654	3R	15211277	15213658	-1	-	CG6654
FBgn0004618	412.861	-0.485503	0.1371	-3.54123	0.000398267	0.0104013	CG7672	3R	18367927	18372738	-1	glass	gl
FBgn0038851	37.0324	-0.906631	0.297152	-3.05107	0.00228028	0.0378971	CG5737	3R	21074007	21076798	1	doublesex-Mab related 93B	dmrt93B
FBgn0039039	241.05	0.412733	0.137239	3.00741	0.00263483	0.0424093	CG4677	3R	23021222	23026713	-1	lame duck	lmd
FBgn0039209	5607.59	-0.393477	0.105057	-3.74536	0.000180138	0.0055805	CG13624	3R	24557368	24582864	-1	-	CG13624
FBgn0052006	790.438	0.531231	0.132584	4.00675	6.15596e-05	0.00236159	CG32006	4	150764	153538	1	-	CG32006
FBgn0004607	1348.71	-0.579423	0.139657	-4.1489	3.34075e-05	0.00139351	CG1449	4	501810	540874	1	Zn finger homeodomain 2	zfh2
FBgn0028996	1665.25	-0.656449	0.109878	-5.97437	2.30985e-09	5.03003e-07	CG1922	4	598555	607649	-1	onecut	onecut
FBgn0005558	367.913	-0.408182	0.134557	-3.03353	0.00241709	0.0396138	CG1464	4	697689	721173	1	eyeless	ey
FBgn0019650	847.605	-0.793085	0.130993	-6.05443	1.40916e-09	3.36563e-07	CG11186	4	989725	1007922	1	twin of eyeless	toy
FBgn0025635	393.228	-0.364197	0.110525	-3.29516	0.000983652	0.0205326	CG17829	X	625542	628016	1	-	CG17829
FBgn0028550	6305.93	0.33076	0.111158	2.97559	0.00292428	0.0454383	CG11405	X	1242740	1275284	-1	Activating transcription factor 3	Atf3
FBgn0000520	302.906	-0.61785	0.147747	-4.18181	2.892e-05	0.00124491	CG2711	X	2727698	2730042	1	deformed wings	dwg
FBgn0023215	6655.56	-0.34705	0.110296	-3.14654	0.00165215	0.0299449	CG13316	X	3671801	3701672	1	Mnt	Mnt
FBgn0021738	212.25	-0.885598	0.236095	-3.75103	0.000176109	0.00547861	CG32788	X	3793223	3797339	1	Circadianly Regulated Gene	Crg-1
FBgn0003053	4395.08	-0.592921	0.101734	-5.82816	5.60423e-09	1.07073e-06	CG12212	X	4617564	4627206	1	pebbled	peb
FBgn0004198	4115.36	-0.345766	0.091541	-3.77718	0.000158615	0.0049974	CG11387	X	7609148	7678859	1	cut	ct
FBgn0030710	242.859	-0.489064	0.165424	-2.95642	0.00311233	0.0476464	CG8924	X	15941077	15944449	1	-	CG8924

## Sheet: Dmel Pamvs.Maine 21C
Gene_ID	baseMean	log2FoldChange	lfcSE	stat	pvalue	padj	ANNOTATION_SYMBOL	LOCATION_ARM	LOCATION_MIN	LOCATION_MAX	LOCATION_STRAND	NAME	SYMBOL
FBgn0015381	564.368	-2.66179	0.382574	-6.95757	3.46196e-12	5.38758e-09	CG9019	2L	5925937	5939261	1	dissatisfaction	dsf
FBgn0015299	548.574	0.46494	0.126669	3.67051	0.000242063	0.0105508	CG8396	2L	8211347	8211938	1	Single stranded-binding protein c31A	Ssb-c31a
FBgn0015664	690.203	0.642678	0.212317	3.02697	0.00247015	0.0469319	CG5838	2L	9964147	9967229	-1	DNA replication-related element factor	Dref
FBgn0028926	539.329	-0.426726	0.139886	-3.05054	0.00228433	0.0446584	CG4185	2L	15007813	15008538	1	Negative Cofactor 2beta	NC2beta
FBgn0033010	1973.46	0.315386	0.0947782	3.32763	0.000875893	0.0243798	CG3136	2R	5144733	5154756	1	Atf6	Atf6
FBgn0050431	1720.92	-0.363412	0.118456	-3.06791	0.0021556	0.043629	CG30431	2R	6202725	6205224	1	-	CG30431
FBgn0025185	231.958	-0.605105	0.178715	-3.38586	0.000709553	0.0210551	CG1605	2R	7510622	7512749	-1	az2	az2
FBgn0025360	2061.11	-0.356329	0.110884	-3.21354	0.00131109	0.0316061	CG18455	2R	8031283	8042529	1	Optix	Optix
FBgn0000577	471.887	-0.553722	0.141022	-3.92648	8.61969e-05	0.00520377	CG9015	2R	11524006	11528210	-1	engrailed	en
FBgn0035691	553.762	-0.643222	0.145743	-4.4134	1.01761e-05	0.0010833	CG7386	3L	6189745	6192049	1	-	CG7386
FBgn0028789	613.019	-0.47056	0.113674	-4.13957	3.47964e-05	0.00275344	CG5133	3L	9041375	9045042	1	Dorsocross1	Doc1
FBgn0035993	1324.91	-0.459296	0.132229	-3.47349	0.000513746	0.0173386	CG3891	3L	9440056	9442267	-1	Nuclear factor Y-box A	Nf-YA
FBgn0051460	172.525	0.562409	0.163646	3.43673	0.000588779	0.0188706	CG31460	3R	8562673	8563445	1	-	CG31460
FBgn0004595	17327.4	0.444065	0.101922	4.3569	1.3192e-05	0.00125692	CG17228	3R	11328480	11407627	1	prospero	pros
FBgn0037923	169.795	0.568306	0.168485	3.37305	0.000743407	0.0217828	CG6813	3R	11625051	11626638	-1	-	CG6813
FBgn0003507	2689.08	-0.596268	0.150015	-3.97473	7.04602e-05	0.00448575	CG3992	3R	15986152	16004081	1	serpent	srp
FBgn0003944	930.896	0.348547	0.107672	3.23713	0.0012074	0.0298053	CG10388	3R	16656623	16734426	-1	Ultrabithorax	Ubx
FBgn0039225	994.275	-0.352172	0.0925916	-3.8035	0.000142667	0.00745593	CG6892	3R	24788054	24797955	1	Ets96B	Ets96B
FBgn0024288	409.662	-0.645988	0.186955	-3.45531	0.000549657	0.0180734	CG15552	3R	31065253	31083407	1	Sox100B	Sox100B
FBgn0052006	790.438	0.542924	0.133736	4.05966	4.91445e-05	0.00352984	CG32006	4	150764	153538	1	-	CG32006
FBgn0002521	2203.76	0.362442	0.0942971	3.84362	0.000121233	0.00668501	CG17743	4	1172469	1181628	-1	pleiohomeotic	pho
FBgn0000179	634.079	0.458873	0.140274	3.27127	0.00107064	0.0276158	CG3578	X	4412856	4485647	1	bifid	bi

## Sheet: DsimPamvs.Maine 29C
Gene_ID	baseMean	log2FoldChange	lfcSE	stat	pvalue	padj	ANNOTATION_SYMBOL	LOCATION_ARM	LOCATION_MIN	LOCATION_MAX	LOCATION_STRAND	NAME	SYMBOL
FBgn0194720	1644.5	-0.463003	0.151895	-3.04817	0.00230238	0.0429147	GD23334	2L	5105812	5109459	1	-	Dsim\GD23334
FBgn0193521	4179.54	-0.375602	0.114914	-3.26856	0.00108097	0.025321	GD22110	2L	12344117	12348813	-1	-	Dsim\GD22110
FBgn0183264	78.3227	-0.916672	0.249531	-3.67358	0.000239176	0.00853721	GD11523	2R	15105838	15108004	1	-	Dsim\GD11523
FBgn0186056	66.7497	-0.788905	0.245862	-3.20873	0.00133325	0.029507	GD14373	3L	11700820	11706881	1	-	Dsim\GD14373
FBgn0191017	126.105	0.883947	0.244452	3.61603	0.000299156	0.0100249	GD19522	3R	2609478	2610595	-1	-	Dsim\GD19522
FBgn0191389	530.404	-0.320028	0.103824	-3.08242	0.00205327	0.0395829	GD19905	3R	2933524	2935782	1	-	Dsim\GD19905
FBgn0187465	481.866	-0.769014	0.153714	-5.00287	5.64829e-07	7.11885e-05	GD15807	X	11766257	11769053	-1	-	Dsim\GD15807

## Sheet: DsimPamvs.Maine 21C
Gene_ID	baseMean	log2FoldChange	lfcSE	stat	pvalue	padj	ANNOTATION_SYMBOL	LOCATION_ARM	LOCATION_MIN	LOCATION_MAX	LOCATION_STRAND	NAME	SYMBOL
FBgn0193543	981.785	-0.497382	0.159192	-3.12443	0.00178153	0.0271749	GD22133	2L	11880839	11883042	-1	-	Dsim\GD22133
FBgn0195521	389.987	0.537293	0.172987	3.10598	0.00189652	0.0285623	GD24166	2L	18667946	18670292	1	-	Dsim\GD24166
FBgn0183264	78.3227	-1.06812	0.236214	-4.52182	6.13104e-06	0.000423324	GD11523	2R	15105838	15108004	1	-	Dsim\GD11523
FBgn0183269	888.797	0.291745	0.10063	2.89919	0.00374128	0.044299	GD11528	2R	15189736	15190196	1	-	Dsim\GD11528
FBgn0185837	60.4094	-0.757813	0.259812	-2.91677	0.00353672	0.0427454	GD14149	3L	8472790	8476128	1	-	Dsim\GD14149
FBgn0044187	252.368	-0.492989	0.164437	-2.99805	0.00271712	0.0357958	GD12172	3L	20039706	20041493	-1	-	Dsim\kni
FBgn0020697	92.0284	-0.914351	0.260761	-3.50646	0.000454104	0.0106109	GD19897	3R	2724666	2726054	1	-	Dsim\ftz
FBgn0191453	3162.64	-0.392777	0.134971	-2.91008	0.00361339	0.0433994	GD19970	3R	4018772	4023540	1	-	Dsim\GD19970
FBgn0192026	709.602	0.465387	0.122609	3.79569	0.000147235	0.00473118	GD20557	3R	13041166	13049798	1	-	Dsim\GD20557
FBgn0192184	5902.04	0.351112	0.106014	3.31194	0.00092652	0.017254	GD20718	3R	14931140	15043331	1	-	Dsim\GD20718
FBgn0192788	823.123	-0.599385	0.151011	-3.96915	7.21285e-05	0.0026928	GD21351	3R	23286243	23296226	1	-	Dsim\GD21351
FBgn0187735	287.755	-0.820884	0.156735	-5.23739	1.62863e-07	2.01173e-05	GD16098	X	6832941	6833736	-1	-	Dsim\GD16098
FBgn0187465	481.866	-0.459342	0.15497	-2.96408	0.0030359	0.0387812	GD15807	X	11766257	11769053	-1	-	Dsim\GD15807
