# Supplementary material for: Parallel Gene Expression Differences between Low and High Latitude Populations of Drosophila melanogaster and D. simulans
Source: PLoS Genet. 2015 May 7;11(5):e1005184. doi: 10.1371/journal.pgen.1005184 (PMC4423912; doi:10.1371/journal.pgen.1005184)
Supplement: S8 Table — A) At 29°C and B) at 21°C. Columns A and N are orthologous genes between D. melanogaster and D. simulans. (XLSX) [file pgen.1005184.s012.xlsx]

## Sheet: Legend
S8 Table. Parallel differentially expressed genes in D. melanogaster and D. simulans. A) at 29°C and B) at 21°C. Columns A and N are orthologous genes between D. melanogaster and D. simulans.

## Sheet: parallel at 29C
D.mel GeneID	ANNOTATION_SYMBOL	LOCATION_ARM	LOCATION_MAX	LOCATION_MIN	LOCATION_STRAND	SYMBOL	baseMean	log2FoldChange	lfcSE	stat	pvalue	padj	D.sim GeneID	ANNOTATION_SYMBOL	LOCATION_ARM	LOCATION_MAX	LOCATION_MIN	LOCATION_STRAND	SYMBOL	baseMean	log2FoldChange	lfcSE	stat	pvalue	padj
FBgn0031306	CG4577	2L	1141156	1134693	1	CG4577	2734.81	-0.66878	0.12183	-5.48945	4.03184e-08	5.57976e-06	FBgn0194461	GD23070	2L	1110575	1105345	1	Dsim\GD23070	1367.23	-0.441478	0.127922	-3.45115	0.000558208	0.0159319
FBgn0014396	CG3234	2L	3508119	3493986	-1	tim	4751.43	-0.374453	0.0875434	-4.27735	1.89135e-05	0.000886992	FBgn0020076	GD22753	2L	3457858	3447910	-1	Dsim\tim	3785.42	-0.702984	0.120792	-5.81978	5.89261e-09	1.34536e-06
FBgn0032913	CG9259	2L	21090999	21089375	1	CG9259	3070.56	0.492023	0.11698	4.20604	2.59882e-05	0.00115913	FBgn0195644	GD24297	2L	20668129	20666861	1	Dsim\GD24297	4836.16	0.624693	0.115311	5.41746	6.04508e-08	9.89587e-06
FBgn0028533	CG7953	2L	13849223	13847925	1	CG7953	10294.5	-0.362707	0.0930683	-3.89721	9.73063e-05	0.00343074	FBgn0195299	GD23933	2L	13610356	13609335	1	Dsim\GD23933	7958.3	0.610711	0.146821	4.15956	3.18868e-05	0.00190812
FBgn0051677	CG31677	2L	20604196	20603535	-1	CG31677	694.882	0.572232	0.151592	3.77482	0.000160124	0.00503421	FBgn0189347	GD17799	2L	20167498	20167256	-1	Dsim\GD17799	12.3907	-2.36208	0.436005	-5.41755	6.04216e-08	9.89587e-06
FBgn0024740	CG17116	2L	10709453	10701940	-1	Lip2	1655.76	-0.329192	0.0922976	-3.56664	0.000361587	0.00963018	FBgn0193642	GD22234	2L	10504887	10501097	-1	Dsim\GD22234	1387.68	-0.410528	0.123675	-3.31941	0.000902072	0.0222657
FBgn0002563	CG4178	2L	901316	898500	1	Lsp1beta	1982.18	-1.25464	0.359079	-3.49405	0.000475758	0.0118803	FBgn0194447	GD23056	2L	887900	885334	1	Dsim\GD23056	256.853	-1.1818	0.275885	-4.28367	1.83832e-05	0.0012527
FBgn0032287	CG6415	2L	10704930	10703621	1	CG6415	1388.44	-0.372603	0.108705	-3.42764	0.000608844	0.0142492	FBgn0195100	GD23726	2L	10503580	10502307	1	Dsim\GD23726	1243.68	-0.476215	0.13479	-3.53301	0.000410863	0.0126931
FBgn0054049	CG34049	2L	2265321	2264231	-1	CG34049	690.027	0.576106	0.170427	3.38037	0.000723883	0.0163155	FBgn0194243	GD22849	2L	2224078	2223216	-1	Dsim\GD22849	184.156	-0.897161	0.190993	-4.69736	2.63544e-06	0.000260653
FBgn0001301	CG7210	2L	18138083	18129884	-1	kel	2890.48	0.252771	0.0752965	3.357	0.000787922	0.0173748	FBgn0193263	GD21844	2L	17814205	17806933	-1	Dsim\GD21844	2138.23	-0.384199	0.104829	-3.665	0.000247343	0.00874109
FBgn0260011	CG16876	2L	14048863	14047582	1	NimC4	50.8501	-1.11496	0.336093	-3.31743	0.000908508	0.019441	FBgn0195316	GD23952	2L	13805787	13804654	1	Dsim\GD23952	99.9013	1.78923	0.252071	7.09812	1.2647e-12	6.00394e-10
FBgn0032125	CG3818	2L	9543658	9542878	1	Cpr30B	22.1896	1.31568	0.406207	3.23894	0.00119973	0.0237176	FBgn0194989	GD23612	2L	9315469	9314941	1	Dsim\GD23612	16.1712	2.35419	0.449695	5.23509	1.64905e-07	2.32533e-05
FBgn0032507	CG9377	2L	13361565	13359901	-1	CG9377	285.405	-0.770346	0.243574	-3.16268	0.00156323	0.0287556	FBgn0193482	GD22069	2L	13149787	13148073	-1	Dsim\GD22069	511.71	-0.690547	0.188369	-3.66593	0.000246437	0.00873075
FBgn0032004	CG8292	2L	8218017	8216851	-1	CG8292	2235.87	0.463631	0.147041	3.15307	0.00161565	0.0295172	FBgn0193834	GD22431	2L	8001684	8000761	-1	Dsim\GD22431	1470.44	0.694128	0.17815	3.89631	9.76678e-05	0.00447049
FBgn0031860	CG11236	2L	6804372	6803011	1	CG11236	616.922	0.415386	0.135852	3.05763	0.00223096	0.037161	FBgn0194815	GD23432	2L	6605515	6604381	1	Dsim\GD23432	904.554	0.482477	0.123305	3.91288	9.12008e-05	0.00423088
FBgn0264494	CG17646	2L	1750612	1732524	1	CG17646	6193.86	0.257349	0.0848092	3.03444	0.00240982	0.0395616	FBgn0194502	GD23112	2L	1741367	1732877	1	Dsim\GD23112	4192.02	0.349625	0.0909457	3.84432	0.000120885	0.0052171
FBgn0016122	CG10593	2L	8525740	8521933	1	Acer	8926.76	-0.172365	0.0582422	-2.95945	0.0030819	0.047341	FBgn0194932	GD23554	2L	8301602	8299116	1	Dsim\GD23554	9189.06	-0.266165	0.0834516	-3.18945	0.00142542	0.0309135
FBgn0063494	CG17530	2R	18406761	18406011	1	GstE6	1966.06	-0.724194	0.142162	-5.09413	3.50344e-07	3.36087e-05	FBgn0183124	GD11375	2R	13016263	13015595	1	Dsim\GD11375	542.829	0.451924	0.131047	3.44856	0.000563575	0.0159677
FBgn0034911	CG5549	2R	23839864	23820354	1	CG5549	577.547	-0.618623	0.135089	-4.57938	4.66352e-06	0.000284187	FBgn0183538	GD11799	2R	18290502	18282839	1	Dsim\GD11799	317.379	-0.795666	0.173784	-4.57849	4.68354e-06	0.000422171
FBgn0034647	CG15678	2R	21662995	21660967	-1	pirk	995.218	0.896111	0.196239	4.56644	4.96085e-06	0.000295021	FBgn0196491	GD25179	2R	16198473	16197874	-1	Dsim\GD25179	318.072	0.694491	0.200852	3.45773	0.000544748	0.0156389
FBgn0265182	CG44247	2R	24881221	24876691	1	CG44247	2565.12	-0.683884	0.152379	-4.48804	7.18815e-06	0.000398659	FBgn0183645	GD11906	2R	19219319	19216794	1	Dsim\GD11906	914.803	-0.466601	0.13071	-3.56973	0.000357344	0.0113822
FBgn0033196	CG1358	2R	7620711	7595265	-1	CG1358	2637.09	-0.489537	0.11491	-4.26018	2.04262e-05	0.000948184	FBgn0182010	GD10235	2R	2223938	2213874	-1	Dsim\GD10235	903.321	-0.465307	0.0997983	-4.66247	3.12434e-06	0.0003027
FBgn0003326	CG17579	2R	12802010	12780541	1	sca	222.791	-0.574602	0.14365	-4.00002	6.33379e-05	0.00241729	FBgn0182684	GD10921	2R	7159915	7156895	1	Dsim\GD10921	673.518	-0.508911	0.151006	-3.37014	0.000751301	0.0198885
FBgn0061356	CG18003	2R	10884936	10883547	1	CG18003	869.775	-0.500897	0.127509	-3.92833	8.5539e-05	0.00306698	FBgn0182526	GD10762	2R	5361851	5360685	1	Dsim\GD10762	631.938	0.492683	0.130237	3.78299	0.000154958	0.00625188
FBgn0033979	CG10243	2R	14879752	14877786	1	Cyp6a19	61.7632	1.01461	0.261513	3.87979	0.000104546	0.00364262	FBgn0182843	GD11086	2R	9535405	9533824	1	Dsim\GD11086	60.535	0.749804	0.24953	3.00486	0.00265702	0.0469494
FBgn0063498	CG17523	2R	18400375	18399486	1	GstE2	241.701	-0.765538	0.205273	-3.72936	0.000191968	0.00589763	FBgn0183121	GD11372	2R	13012045	13011386	1	Dsim\GD11372	2074.54	0.518176	0.159602	3.24669	0.00116757	0.0266515
FBgn0033872	CG6329	2R	13833503	13826371	1	CG6329	6608.5	-0.394905	0.107888	-3.66034	0.000251883	0.0073423	FBgn0182746	GD10986	2R	8158599	8156320	1	Dsim\GD10986	4339.02	-0.399056	0.10452	-3.81798	0.000134547	0.00560299
FBgn0260474	CG30002	2R	9706147	9704384	1	CG30002	645.519	0.489754	0.156634	3.12674	0.00176753	0.0316107	FBgn0182442	GD10675	2R	4234855	4233744	1	Dsim\GD10675	487.107	0.449831	0.139111	3.23361	0.00122236	0.0276049
FBgn0250833	CG34461	3L	8328307	8325859	1	CG34461	125.203	1.44689	0.234724	6.1642	7.08393e-10	1.84033e-07	FBgn0185771	GD14078	3L	7780156	7778863	1	Dsim\GD14078	42.9773	2.09721	0.354339	5.91865	3.24594e-09	8.1103e-07
FBgn0036602	CG13042	3L	16308480	16307846	-1	CG13042	59.7512	1.79949	0.315586	5.70205	1.18374e-08	2.08996e-06	FBgn0184217	GD12488	3L	15637382	15636963	-1	Dsim\GD12488	64.6529	3.15377	0.332198	9.49363	2.23128e-21	2.64816e-18
FBgn0027660	CG3897	3L	17421514	17396031	-1	blot	58131	-0.680478	0.123419	-5.51357	3.51634e-08	5.05533e-06	FBgn0184142	GD12410	3L	16743798	16730617	-1	Dsim\GD12410	92949.2	-0.412565	0.114188	-3.61304	0.000302627	0.0100701
FBgn0086913	CG34410	3L	21335027	21318774	1	Rab26	590.541	-0.718115	0.156191	-4.59768	4.27229e-06	0.000264439	FBgn0186623	GD14951	3L	20673304	20657596	1	Dsim\GD14951	185.75	-0.509027	0.165513	-3.07544	0.00210191	0.0403443
FBgn0035245	CG13927	3L	1629301	1623179	-1	GC	2646	-0.401458	0.0956126	-4.1988	2.68338e-05	0.00117909	FBgn0185174	GD13462	3L	1196523	1194380	-1	Dsim\GD13462	243.22	0.696244	0.188944	3.68492	0.000228774	0.00831174
FBgn0035933	CG13309	3L	8811265	8810395	1	CG13309	4928.73	-0.391117	0.0986338	-3.96535	7.3289e-05	0.00272679	FBgn0185820	GD14131	3L	8243504	8242738	1	Dsim\GD14131	6307.77	0.442454	0.118475	3.73457	0.00018804	0.00712251
FBgn0036428	CG9238	3L	14550975	14540937	-1	Gbs-70E	18080.3	-0.426274	0.112976	-3.77314	0.000161204	0.00505745	FBgn0184344	GD12617	3L	13868935	13858920	-1	Dsim\GD12617	11027.7	-0.393621	0.0973283	-4.04426	5.24888e-05	0.00265087
FBgn0036590	CG13065	3L	16278180	16277435	1	CG13065	34.6859	1.14091	0.312873	3.64656	0.000265778	0.00756853	FBgn0186295	GD14615	3L	15606118	15605633	1	Dsim\GD14615	18.6811	2.95499	0.417535	7.07722	1.47077e-12	6.54583e-10
FBgn0250836	CG8628	3L	7131505	7130874	1	CG8628	3376.36	-0.344858	0.0988648	-3.48818	0.000486329	0.0120819	FBgn0185690	GD13994	3L	6631203	6630812	1	Dsim\GD13994	3522.64	0.460742	0.120297	3.83002	0.000128132	0.00541562
FBgn0035903	CG6765	3L	8518738	8512767	1	CG6765	677.681	-0.593498	0.180527	-3.28758	0.00101053	0.0209578	FBgn0185790	GD14098	3L	7950544	7948001	1	Dsim\GD14098	268.939	-0.529322	0.141763	-3.73386	0.000188564	0.00712343
FBgn0036262	CG6910	3L	12187860	12184984	1	CG6910	11822.6	0.336696	0.102889	3.27241	0.00106635	0.0218101	FBgn0186050	GD14365	3L	11551720	11550484	1	Dsim\GD14365	11068.1	0.614595	0.0991689	6.19746	5.73822e-10	1.57161e-07
FBgn0085484	CG34455	3L	9362042	9360316	1	Pdxk	3215.8	-0.302354	0.0960188	-3.14891	0.00163883	0.0298176	FBgn0185858	GD14171	3L	8748095	8747060	1	Dsim\GD14171	2649.52	-0.751938	0.215427	-3.49046	0.000482186	0.0141962
FBgn0052069	CG32069	3L	11062614	11062131	-1	CG32069	457.75	-0.545134	0.176961	-3.08054	0.00206626	0.0353693	FBgn0184559	GD12834	3L	10453458	10453088	-1	Dsim\GD12834	390.07	-0.716568	0.212003	-3.37998	0.000724904	0.0192816
FBgn0036619	CG4784	3L	16367340	16365894	-1	Cpr72Ec	1085.17	-0.511897	0.168372	-3.04027	0.00236368	0.038977	FBgn0184207	GD12478	3L	15700898	15699582	-1	Dsim\GD12478	6164.44	0.61758	0.106996	5.77199	7.83426e-09	1.69054e-06
FBgn0052284	CG32284	3L	3187245	3186664	1	CG32284	49.2773	0.780307	0.265465	2.9394	0.00328849	0.0496898	FBgn0185442	GD13736	3L	2714256	2713798	1	Dsim\GD13736	80.1108	1.63983	0.273846	5.98815	2.12247e-09	5.59783e-07
FBgn0038246	CG14853	3R	14618987	14609642	1	CG14853	580.722	-0.854564	0.133296	-6.41104	1.44533e-10	5.4878e-08	FBgn0190476	GD18967	3R	11022576	11020356	-1	Dsim\GD18967	313.521	-0.592588	0.18727	-3.16435	0.00155429	0.0327458
FBgn0263353	CG11000	3R	5813258	5802328	1	CG11000	1742.76	-0.910333	0.148904	-6.11354	9.74429e-10	2.44565e-07	FBgn0191313	GD19824	3R	1666919	1661820	1	Dsim\GD19824	97.519	-0.768546	0.248914	-3.0876	0.00201782	0.0392721
FBgn0003011	CG7411	3R	19663672	19659748	1	ort	76.8545	-1.41215	0.25355	-5.56951	2.55461e-08	4.02432e-06	FBgn0069480	GD19307	3R	5983453	5981753	-1	Dsim\ort	63.5368	-0.855916	0.243687	-3.51236	0.000444153	0.0133492
FBgn0038398	CG4979	3R	16087222	16083878	1	sxe2	1182.83	-0.668471	0.124671	-5.36188	8.23617e-08	1.02488e-05	FBgn0190580	GD19073	3R	9565045	9563748	-1	Dsim\GD19073	2094.72	-0.405202	0.115022	-3.52283	0.000426962	0.013021
FBgn0028400	CG10047	3R	7270809	7266065	1	Syt4	3490.47	-0.578554	0.115564	-5.00636	5.54694e-07	4.83233e-05	FBgn0191409	GD19926	3R	3140434	3137910	1	Dsim\GD19926	1089.38	-0.732974	0.237401	-3.0875	0.00201848	0.0392721
FBgn0038186	CG14362	3R	13855454	13854599	-1	CG14362	897.723	0.65646	0.140508	4.67205	2.98213e-06	0.000198024	FBgn0191942	GD20471	3R	11747259	11746494	1	Dsim\GD20471	850.414	0.572152	0.156429	3.65758	0.000254609	0.00895343
FBgn0038718	CG17752	3R	19612437	19610225	1	CG17752	2588.02	-0.626633	0.136937	-4.57606	4.73814e-06	0.000286377	FBgn0190803	GD19300	3R	6036020	6033872	-1	Dsim\GD19300	919.595	1.04731	0.182899	5.7262	1.02702e-08	2.15101e-06
FBgn0264493	CG12537	3R	14032057	13967061	-1	rdx	17566.1	-0.574491	0.127444	-4.50779	6.5505e-06	0.00037226	FBgn0191935	GD20464	3R	11632521	11630175	1	Dsim\GD20464	1430.64	-0.307521	0.100899	-3.04781	0.00230514	0.0429147
FBgn0038450	CG17560	3R	16619878	16617950	1	CG17560	6550.65	0.451725	0.102821	4.3933	1.11641e-05	0.000574023	FBgn0190622	GD19115	3R	9023501	9021785	-1	Dsim\GD19115	9436.44	0.482644	0.0959417	5.0306	4.88952e-07	6.27356e-05
FBgn0051410	CG31410	3R	10054348	10053332	1	Npc2e	778.156	-0.814401	0.201659	-4.0385	5.37931e-05	0.00208526	FBgn0190183	GD18662	3R	15496668	15495813	-1	Dsim\GD18662	923.135	1.56179	0.148599	10.5101	7.76408e-26	1.84293e-22
FBgn0038719	CG16727	3R	19615784	19613381	1	CG16727	2328.58	0.495984	0.132366	3.74706	0.000178918	0.00555435	FBgn0190804	GD19301	3R	6032746	6030712	-1	Dsim\GD19301	1147.28	1.22292	0.251555	4.86143	1.16541e-06	0.000131729
FBgn0000527	CG3331	3R	21237177	21229839	-1	e	1221.59	-0.609624	0.163886	-3.7198	0.000199381	0.00608749	FBgn0262091	GD19997	3R	4404439	4401493	1	Dsim\e	912.181	-0.573148	0.103465	-5.53951	3.03316e-08	5.53825e-06
FBgn0039862	CG1804	3R	31664646	31622136	1	kek6	731.818	-0.47938	0.131442	-3.64709	0.000265227	0.0075674	FBgn0193018	GD21593	3R	27107100	27104408	1	Dsim\GD21593	336.523	-0.5427	0.172192	-3.15171	0.00162316	0.0336493
FBgn0038631	CG7695	3R	18617511	18616754	-1	CG7695	2184.41	-0.497686	0.137285	-3.6252	0.00028874	0.00805209	FBgn0191641	GD20162	3R	7044861	7044359	1	Dsim\GD20162	1943.7	0.860319	0.138122	6.22868	4.70389e-10	1.3672e-07
FBgn0038099	CG7091	3R	12980535	12978000	1	CG7091	264.088	0.619008	0.172574	3.58691	0.000334622	0.00902566	FBgn0190378	GD18866	3R	12618200	12615980	-1	Dsim\GD18866	123.3	-0.745793	0.198396	-3.75911	0.00017052	0.00663536
FBgn0004618	CG7672	3R	18372738	18367927	-1	gl	412.861	-0.485503	0.1371	-3.54123	0.000398267	0.0104013	FBgn0191653	GD20175	3R	7283105	7280155	1	Dsim\GD20175	388.522	-0.565491	0.172418	-3.27978	0.00103888	0.0248251
FBgn0265271	CG14717	3R	11698327	11696509	1	CG14717	2224.44	0.346014	0.0997239	3.46972	0.000520995	0.0127309	FBgn0190296	GD18776	3R	13873779	13872859	-1	Dsim\GD18776	1885.78	0.419154	0.130638	3.20851	0.00133426	0.029507
FBgn0037230	CG9780	3R	4294840	4292274	-1	CG9780	3885.85	-0.349102	0.101532	-3.43834	0.000585294	0.0139341	FBgn0191181	GD19690	3R	193793	191886	-1	Dsim\GD19690	3186.63	0.431399	0.101089	4.26751	1.97666e-05	0.00130968
FBgn0051148	CG31148	3R	23702605	23700621	1	CG31148	2179.86	-0.500544	0.14568	-3.4359	0.000590583	0.014015	FBgn0192482	GD21027	3R	19358807	19356911	1	Dsim\GD21027	1763.44	0.618536	0.196496	3.14782	0.0016449	0.0338495
FBgn0053109	CG33109	3R	14221584	14220560	-1	CG33109	1187.09	0.572291	0.172952	3.30897	0.00093641	0.0199516	FBgn0191913	GD20442	3R	11395836	11394946	1	Dsim\GD20442	9536.2	0.580673	0.153886	3.7734	0.000161041	0.00640654
FBgn0037489	CG1234	3R	7246969	7244232	-1	CG1234	1287.42	-0.585735	0.177769	-3.29492	0.00098448	0.0205326	FBgn0190988	GD19492	3R	3116894	3114257	-1	Dsim\GD19492	933.852	-0.762257	0.236385	-3.22464	0.0012613	0.0282445
FBgn0259172	CG32466	3R	3135351	3098339	-1	rn	1622.33	-0.500089	0.153829	-3.25095	0.00115021	0.0232681	FBgn0190985	GD19488	3R	3180590	3146033	-1	Dsim\GD19488	1318.58	-0.57832	0.192703	-3.00109	0.00269018	0.0473591
FBgn0038938	CG7084	3R	22304420	22298805	1	CG7084	7184.4	0.200511	0.0637876	3.14342	0.00166987	0.0301553	FBgn0192388	GD20931	3R	17934773	17931461	1	Dsim\GD20931	5653.26	0.39593	0.0682162	5.80405	6.47326e-09	1.4405e-06
FBgn0014427	CG11899	3R	29201770	29200454	1	CG11899	1470.01	-0.407792	0.136241	-2.99317	0.00276093	0.0436793	FBgn0083468	GD21426	3R	24698465	24697221	1	Dsim\GD21426	1361.24	0.430232	0.100488	4.28141	1.85713e-05	0.00125949
FBgn0051266	CG31266	3R	17133719	17132662	1	CG31266	435.397	-0.382207	0.128751	-2.96857	0.00299184	0.0463908	FBgn0190647	GD19142	3R	8510734	8509515	-1	Dsim\GD19142	359.628	-0.953284	0.209728	-4.54533	5.48495e-06	0.000471411
FBgn0086899	CG34412	X	3789770	3720007	1	tlk	5134.85	-0.361589	0.0697638	-5.18305	2.18289e-07	2.30888e-05	FBgn0068687	GD16650	X	2701709	2695756	1	Dsim\GD16650	5707.02	-0.274995	0.0914871	-3.00583	0.00264854	0.0468579
FBgn0031033	CG14219	X	19590170	19587348	-1	CG14219	287.727	-0.770749	0.154288	-4.99554	5.86727e-07	5.05131e-05	FBgn0187238	GD15573	X	15042642	15040000	-1	Dsim\GD15573	108.202	0.816257	0.237129	3.44224	0.000576915	0.016238
FBgn0029814	CG15765	X	5840823	5818559	1	CG15765	3405.19	-0.474561	0.114599	-4.14107	3.45693e-05	0.00142591	FBgn0188345	GD16757	X	4472133	4451702	1	Dsim\GD16757	4696.98	-0.288092	0.0842602	-3.41907	0.000628347	0.0172426
FBgn0029799	CG15772	X	5754041	5752249	1	CG15772	580.744	-0.613722	0.156639	-3.91807	8.926e-05	0.00317731	FBgn0188336	GD16748	X	4386924	4386169	1	Dsim\GD16748	243.197	-0.664473	0.157049	-4.231	2.32654e-05	0.00147922
FBgn0030999	CG7874	X	19214938	19213254	1	Mur18B	51780.5	-0.321542	0.09609	-3.34626	0.000819103	0.0178634	FBgn0188988	GD17434	X	14773920	14772028	1	Dsim\GD17434	63857.7	1.1236	0.0939862	11.955	6.1159e-33	2.17757e-29
FBgn0030482	CG1673	X	13401224	13396899	1	CG1673	3383	0.344353	0.105937	3.25053	0.0011519	0.0232705	FBgn0188695	GD17125	X	10187676	10187004	1	Dsim\GD17125	567.044	0.649233	0.152614	4.25409	2.09905e-05	0.00137131
FBgn0023537	CG17896	X	493495	490787	-1	CG17896	7568.7	-0.256793	0.079396	-3.23433	0.00121931	0.0238829	FBgn0188090	GD16476	X	282801	281248	-1	Dsim\GD16476	4524.01	0.342452	0.0827174	4.14002	3.47273e-05	0.00200237
FBgn0052751	CG32751	X	6198654	6196580	-1	CG32751	40.6463	1.00293	0.323551	3.09976	0.00193676	0.0336615	FBgn0187836	GD16208	X	4808931	4807042	-1	Dsim\GD16208	70.7313	-1.10853	0.301177	-3.68067	0.000232623	0.00840865

## Sheet: parallel at 21C
D.mel GeneID	ANNOTATION_SYMBOL	LOCATION_ARM	LOCATION_MAX	LOCATION_MIN	LOCATION_STRAND	SYMBOL	baseMean	log2FoldChange	lfcSE	stat	pvalue	padj	D.sim GeneID	ANNOTATION_SYMBOL	LOCATION_ARM	LOCATION_MAX	LOCATION_MIN	LOCATION_STRAND	SYMBOL	baseMean	log2FoldChange	lfcSE	stat	pvalue	padj
FBgn0031213	CG11372	2L	76211	71757	1	galectin	1909.81	0.30132	0.0987911	3.05007	0.00228784	0.0446584	FBgn0194390	GD22998	2L	76499	72681	1	Dsim\GD22998	1363.22	0.426879	0.104403	4.08875	4.33701e-05	0.00183627
FBgn0264086	CG43755	2L	329761	325522	-1	CG43755	30064.7	-0.399994	0.114244	-3.50123	0.000463116	0.0165049	FBgn0194357	GD22964	2L	349388	345469	-1	Dsim\GD22964	24274.8	-0.348917	0.10143	-3.43998	0.000581749	0.0125123
FBgn0031373	CG15358	2L	1884059	1882201	-1	CG15358	563.17	0.801561	0.171889	4.66324	3.11272e-06	0.000431651	FBgn0183735	GD11996	chr2L_Mrandom_027	5948	5190	-1	Dsim\GD11996	1436.57	0.396438	0.109076	3.63451	0.000278505	0.00744005
FBgn0031376	CG10908	2L	1975413	1973957	1	Der-1	2439.92	0.411227	0.131107	3.13657	0.00170936	0.037168	FBgn0194510	GD23120	2L	1944612	1943687	1	Dsim\GD23120	1102.44	0.405521	0.124646	3.25339	0.00114036	0.0197096
FBgn0014396	CG3234	2L	3508119	3493986	-1	tim	4751.43	-0.32007	0.0895161	-3.57556	0.000349477	0.0133737	FBgn0020076	GD22753	2L	3457858	3447910	-1	Dsim\tim	3785.42	-0.827878	0.123733	-6.69086	2.21865e-11	7.66192e-09
FBgn0031545	CG3213	2L	3519651	3517273	-1	CG3213	46550.9	-0.356373	0.101488	-3.51146	0.000445645	0.0160869	FBgn0194144	GD22749	2L	3472835	3470805	-1	Dsim\GD22749	44281.5	-0.368644	0.0955507	-3.8581	0.000114271	0.00385601
FBgn0051779	CG31779	2L	3693905	3693184	-1	Acp24A4	11227.5	0.534456	0.171545	3.11555	0.00183603	0.0392899	FBgn0083474	GD22736	2L	3651738	3650886	-1	Dsim\Acp24A4	25357.2	0.603369	0.209524	2.87971	0.00398039	0.0461204
FBgn0031952	CG7134	2L	7810703	7801668	-1	cdc14	13992.8	-0.326064	0.107398	-3.03602	0.00239725	0.0461842	FBgn0193868	GD22466	2L	7602260	7597834	-1	Dsim\GD22466	13064.5	-0.298727	0.0905957	-3.29737	0.000975958	0.0177975
FBgn0032047	CG13088	2L	8490546	8488981	1	CG13088	3109.56	-0.54689	0.127713	-4.28218	1.85069e-05	0.00167231	FBgn0194927	GD23549	2L	8267507	8266467	1	Dsim\GD23549	1623	-0.38239	0.109115	-3.50447	0.00045751	0.0106573
FBgn0040070	CG31884	2L	9616404	9613166	1	Trx-2	4282.08	0.447333	0.122594	3.64891	0.000263357	0.0111102	FBgn0194995	GD23618	2L	9389305	9387213	1	Dsim\Trx-2	3199.52	0.307842	0.0941357	3.27019	0.00107474	0.0189401
FBgn0032151	CG4128	2L	9886250	9793317	-1	nAChRalpha6	4793.57	0.419626	0.115943	3.61924	0.000295465	0.0118916	FBgn0193740	GD22333	2L	9654168	9578943	-1	Dsim\GD22333	1563.04	0.544242	0.150507	3.61605	0.000299127	0.0078178
FBgn0015320	CG6720	2L	10768006	10765010	-1	Ubc2	6456.28	-0.275431	0.0750774	-3.66863	0.00024385	0.0105508	FBgn0193636	GD22227	2L	10568087	10567215	-1	Dsim\GD22227	5793.9	-0.414695	0.100406	-4.13018	3.62487e-05	0.00160017
FBgn0023415	CG4605	2L	11016571	11015620	1	Acp32CD	10539.2	-0.383724	0.123879	-3.09756	0.0019512	0.0404771	FBgn0043403	GD23752	2L	10814349	10813585	1	Dsim\Acp32CD	13761.4	-0.374096	0.111337	-3.36003	0.000779335	0.0153835
FBgn0032400	CG6770	2L	12046118	12045343	-1	CG6770	87948.1	-0.432526	0.134628	-3.21276	0.00131466	0.0316377	FBgn0193548	GD22138	2L	11850003	11849794	-1	Dsim\GD22138	41783.1	-0.43774	0.100211	-4.36818	1.25284e-05	0.000727079
FBgn0032481	CG16972	2L	13203295	13197102	-1	CG16972	35211.7	-0.2963	0.097754	-3.03108	0.0024368	0.0465762	FBgn0193493	GD22080	2L	12997418	12993785	-1	Dsim\GD22080	17590.3	-0.318859	0.0974338	-3.27257	0.00106574	0.0188805
FBgn0032563	CG15258	2L	15361627	15360921	-1	CG15258	2768.08	-0.466849	0.145918	-3.19939	0.00137718	0.0322017	FBgn0193374	GD21959	2L	15119676	15119086	-1	Dsim\GD21959	1286.26	-0.35414	0.124087	-2.85397	0.0043177	0.0486067
FBgn0042129	CG18806	2L	19966510	19965664	-1	OS9	772.853	0.570586	0.14415	3.95827	7.54931e-05	0.00465601	FBgn0193147	GD21725	2L	19626950	19626471	-1	Dsim\GD21725	268.014	1.05393	0.236122	4.46349	8.06358e-06	0.000524483
FBgn0032888	CG14405	2L	20820867	20820089	-1	CheB38c	183.248	0.89328	0.202435	4.41269	1.02096e-05	0.0010833	FBgn0193099	GD21676	2L	20428333	20427617	-1	Dsim\GD21676	135.634	0.677533	0.211456	3.20413	0.00135472	0.0221091
FBgn0050431	CG30431	2R	6205224	6202725	1	CG30431	1720.92	-0.363412	0.118456	-3.06791	0.0021556	0.043629	FBgn0182172	GD10401	2R	988579	986593	1	Dsim\GD10401	632.331	-0.417682	0.124115	-3.36527	0.000764678	0.0152981
FBgn0033204	CG2065	2R	7665269	7663786	1	CG2065	1426.6	-0.375901	0.115327	-3.25944	0.00111632	0.0283062	FBgn0182271	GD10500	2R	2278028	2276757	1	Dsim\GD10500	2286.4	-0.695317	0.166393	-4.17877	2.93088e-05	0.00138461
FBgn0050008	CG30008	2R	9891141	9889878	1	CG30008	19437.4	0.455138	0.123404	3.6882	0.000225847	0.0100739	FBgn0182461	GD10696	2R	4409396	4408301	1	Dsim\GD10696	18222.8	0.444472	0.107456	4.1363	3.5295e-05	0.00158934
FBgn0040773	CG2249	2R	10050066	10048353	1	CoVIIc	16080.3	0.69229	0.136314	5.07863	3.80171e-07	7.85733e-05	FBgn0085963	GD10709	2R	4567655	4567239	1	Dsim\CoVIIc	17301.8	0.4645	0.140188	3.3134	0.000921691	0.0171879
FBgn0050015	CG30015	2R	10874771	10839102	-1	CG30015	19991.5	-0.380285	0.0964002	-3.94485	7.98492e-05	0.00486247	FBgn0197226	GD25949	2R	5337401	5321308	-1	Dsim\GD25949	16938.7	-0.436067	0.0987811	-4.41447	1.01256e-05	0.000619341
FBgn0050042	CG30042	2R	12379396	12378440	1	Cpr49Ab	5761.39	-0.614634	0.160754	-3.82345	0.000131599	0.00706195	FBgn0182634	GD10871	2R	6736899	6735548	1	Dsim\GD10871	4836.55	-0.599952	0.166208	-3.60964	0.000306623	0.00795447
FBgn0040754	CG17059	2R	13221015	13220283	1	CG17059	1277.86	0.489599	0.114075	4.29191	1.77141e-05	0.00163894	FBgn0182714	GD10951	2R	7564639	7564152	1	Dsim\GD10951	929.853	0.245726	0.0847202	2.90044	0.00372638	0.0442044
FBgn0013773	CG10240	2R	14873705	14871366	1	Cyp6a22	805.31	-0.417468	0.129045	-3.23507	0.00121614	0.0299354	FBgn0182839	GD11082	2R	9529492	9527938	1	Dsim\GD11082	586.547	0.591945	0.187747	3.15289	0.00161664	0.0252151
FBgn0033979	CG10243	2R	14879752	14877786	1	Cyp6a19	61.7632	0.896045	0.262693	3.411	0.000647245	0.0201452	FBgn0182843	GD11086	2R	9535405	9533824	1	Dsim\GD11086	60.535	1.1457	0.268129	4.27294	1.92909e-05	0.00102637
FBgn0013772	CG10248	2R	14889010	14887171	-1	Cyp6a8	3074.53	0.736735	0.137416	5.36135	8.26015e-08	2.80677e-05	FBgn0196930	GD25645	2R	9545246	9543665	-1	Dsim\GD25645	3219.12	-0.643179	0.216526	-2.97045	0.00297366	0.0382767
FBgn0040505	CG8250	2R	16640011	16625293	-1	Alk	2492.68	0.434409	0.116977	3.71362	0.000204315	0.00947561	FBgn0196814	GD25528	2R	11255443	11219551	-1	Dsim\GD25528	45393.3	-0.384183	0.0976609	-3.93384	8.35984e-05	0.00303388
FBgn0034321	CG14502	2R	18294712	18288696	1	CG14502	669.198	0.356382	0.106277	3.35334	0.000798438	0.0229629	FBgn0183105	GD11356	2R	12918500	12917768	1	Dsim\GD11356	286.653	0.9924	0.20008	4.96001	7.04879e-07	6.59062e-05
FBgn0034329	CG18108	2R	18384378	18383949	1	IM1	2649.06	1.06376	0.165405	6.43121	1.26594e-10	1.18205e-07	FBgn0183112	GD11363	2R	12992706	12992502	1	Dsim\GD11363	1098.79	0.960505	0.200217	4.79733	1.60793e-06	0.000135308
FBgn0063497	CG17524	2R	18401467	18400713	1	GstE3	5247.44	-0.406788	0.112157	-3.62697	0.000286772	0.011676	FBgn0183120	GD11371	2R	13011016	13010357	1	Dsim\GD11371	406.813	-0.910048	0.191882	-4.74275	2.10839e-06	0.000171008
FBgn0063493	CG17531	2R	18407688	18406924	1	GstE7	1184.75	-0.475086	0.145885	-3.25658	0.00112762	0.0284054	FBgn0183125	GD11376	2R	13017175	13016504	1	Dsim\GD11376	2035.75	-0.585656	0.194296	-3.01425	0.00257614	0.0346505
FBgn0034438	CG9416	2R	19373702	19367248	-1	CG9416	1397.23	0.536142	0.113448	4.72586	2.29141e-06	0.000337825	FBgn0196624	GD25326	2R	13970226	13967129	-1	Dsim\GD25326	1138.7	0.41357	0.103871	3.98155	6.84661e-05	0.0025967
FBgn0029084	CG6727	2R	22141364	22139935	1	gom	1940.2	-0.462185	0.118861	-3.88844	0.000100892	0.00579135	FBgn0183390	GD11650	2R	16658369	16657273	1	Dsim\GD11650	1857.04	-0.385734	0.130699	-2.95131	0.00316427	0.0396133
FBgn0034724	CG3624	2R	22402059	22393876	-1	babos	1860.49	0.540873	0.134871	4.01031	6.06386e-05	0.00406717	FBgn0196444	GD25132	2R	16888657	16879773	-1	Dsim\GD25132	917.801	0.320688	0.0892702	3.59233	0.000327738	0.00827892
FBgn0034758	CG13510	2R	22661389	22657901	1	CG13510	9977.72	-0.493137	0.162273	-3.03894	0.00237416	0.0459288	FBgn0183424	GD11684	2R	17140158	17139198	1	Dsim\GD11684	4420	-0.546518	0.1525	-3.58373	0.000338725	0.00841439
FBgn0034824	CG3219	2R	23126042	23123923	-1	Klp59C	8426.13	-0.294894	0.096519	-3.05529	0.00224841	0.0446052	FBgn0196391	GD25079	2R	17595634	17593757	-1	Dsim\GD25079	7598.27	-0.289487	0.0997617	-2.90179	0.00371037	0.0441667
FBgn0034902	CG5532	2R	23753515	23752754	1	CG5532	1580.67	0.830567	0.2121	3.91593	9.00582e-05	0.00534473	FBgn0183534	GD11795	2R	18207132	18206736	1	Dsim\GD11795	1314.17	0.749739	0.203363	3.6867	0.000227182	0.00645312
FBgn0035031	CG13587	2R	24599091	24597995	1	CG13587	390.493	0.82046	0.254572	3.22289	0.00126903	0.0308577	FBgn0183618	GD11879	2R	18948202	18947706	1	Dsim\GD11879	382.74	1.13763	0.212792	5.34623	8.98066e-08	1.24655e-05
FBgn0004919	CG2679	2R	25084347	25072627	-1	gol	1259.28	0.378673	0.119813	3.16054	0.00157475	0.0354598	FBgn0196213	GD24897	2R	19417943	19413100	-1	Dsim\GD24897	848.579	-0.350329	0.122645	-2.85644	0.0042842	0.0482952
FBgn0035198	CG9133	3L	1255986	1252012	1	CG9133	71743.8	-0.400715	0.105343	-3.80389	0.00014244	0.00745593	FBgn0185310	GD13600	3L	853581	852056	1	Dsim\GD13600	41723.7	-0.5268	0.098091	-5.37052	7.85103e-08	1.1127e-05
FBgn0025712	CG13920	3L	1651501	1648635	1	CG13920	2166.03	0.378171	0.113352	3.33626	0.000849145	0.0240153	FBgn0185344	GD13635	3L	1211766	1210073	1	Dsim\GD13635	728.255	0.734748	0.136258	5.39235	6.95424e-08	1.01774e-05
FBgn0035422	CG12740	3L	3222960	3220911	-1	RpL28	36799.5	-0.42732	0.137522	-3.10728	0.00188816	0.0400054	FBgn0185054	GD13338	3L	2754531	2753740	-1	Dsim\GD13338	39190.6	-0.283372	0.0930655	-3.04487	0.00232784	0.0325801
FBgn0026592	CG1079	3L	3894833	3892574	1	Fie	1384.72	0.412685	0.114093	3.61709	0.000297933	0.0119274	FBgn0189175	GD17625	chr3L_Mrandom_050	11708	10314	1	Dsim\GD17625	891.934	0.688728	0.135622	5.07828	3.8086e-07	3.94453e-05
FBgn0035510	CG15006	3L	4209178	4207838	-1	Cpr64Aa	102.36	1.19664	0.239331	4.99995	5.73455e-07	0.000104309	FBgn0184999	GD13280	3L	3750567	3749634	-1	Dsim\GD13280	57.1405	2.27251	0.277007	8.20383	2.32855e-16	2.09011e-13
FBgn0035529	CG1319	3L	4293432	4292482	1	CG1319	3429.73	-0.47984	0.141319	-3.39544	0.000685175	0.0205494	FBgn0185533	GD13836	3L	3835577	3835031	1	Dsim\GD13836	5123.06	-0.601746	0.150146	-4.00775	6.12989e-05	0.00239921
FBgn0035711	CG8519	3L	6709000	6704860	1	CG8519	561.275	0.400372	0.102819	3.89393	9.86317e-05	0.00570841	FBgn0185662	GD13966	3L	6186856	6185873	1	Dsim\GD13966	156.494	0.658991	0.163044	4.04179	5.30449e-05	0.00216138
FBgn0035817	CG7409	3L	7755168	7754409	1	CG7409	9837.06	0.454702	0.13785	3.29852	0.000971966	0.0261591	FBgn0185728	GD14033	3L	7252203	7251739	1	Dsim\GD14033	15059.9	0.262092	0.0834498	3.14071	0.00168539	0.0260583
FBgn0010350	CG7962	3L	8131675	8127762	1	CdsA	6497.82	0.298943	0.0913196	3.27359	0.00106189	0.0274407	FBgn0185749	GD14055	3L	7589433	7586841	1	Dsim\GD14055	4006.59	0.349432	0.0852989	4.09657	4.19326e-05	0.00180377
FBgn0250833	CG34461	3L	8328307	8325859	1	CG34461	125.203	1.22356	0.241706	5.0622	4.14455e-07	8.29265e-05	FBgn0185771	GD14078	3L	7780156	7778863	1	Dsim\GD14078	42.9773	1.8261	0.331015	5.51668	3.45459e-08	5.67227e-06
FBgn0028789	CG5133	3L	9045042	9041375	1	Doc1	613.019	-0.47056	0.113674	-4.13957	3.47964e-05	0.00275344	FBgn0185837	GD14149	3L	8476128	8472790	1	Dsim\GD14149	60.4094	-0.757813	0.259812	-2.91677	0.00353672	0.0427454
FBgn0005533	CG3922	3L	9429821	9428795	-1	RpS17	32773.2	-0.349797	0.110283	-3.17181	0.00151491	0.034783	FBgn0184650	GD12925	3L	8812139	8811351	-1	Dsim\GD12925	39222.4	-0.381833	0.101394	-3.76582	0.000166005	0.00513813
FBgn0260859	CG3911	3L	9442267	9438482	-1	Bet3	2261.58	-0.373885	0.10259	-3.64446	0.000267956	0.0112365	FBgn0184648	GD12923	3L	8827701	8821363	-1	Dsim\GD12923	1258.76	-0.312621	0.0830515	-3.76418	0.000167099	0.00515254
FBgn0036019	CG14176	3L	9629193	9627316	-1	Or67b	155.037	0.548919	0.178719	3.07141	0.00213053	0.0433159	FBgn0184631	GD12906	3L	8997276	8995487	-1	Dsim\GD12906	287.766	0.60048	0.158842	3.78036	0.000156599	0.00497277
FBgn0002565	CG6806	3L	12131869	12129393	1	Lsp2	15822	-1.57217	0.304955	-5.15544	2.53041e-07	6.11051e-05	FBgn0186043	GD14358	3L	11495829	11493551	1	Dsim\GD14358	8573.67	-1.35558	0.351581	-3.85566	0.000115416	0.00388492
FBgn0036310	CG10969	3L	12781097	12778750	-1	CG10969	3191.02	-0.422678	0.127217	-3.3225	0.000892148	0.0245028	FBgn0184425	GD12698	3L	12160276	12158543	-1	Dsim\GD12698	1915.83	-0.494614	0.105987	-4.66674	3.06014e-06	0.00023816
FBgn0052119	CG32119	3L	13248702	13246864	-1	CG32119	9441.47	-0.39311	0.118086	-3.32901	0.000871537	0.0243648	FBgn0184399	GD12672	3L	12637074	12635566	-1	Dsim\GD12672	8561.86	-0.5487	0.09958	-5.51015	3.58533e-08	5.81601e-06
FBgn0261090	CG42333	3L	15064977	15014695	-1	Sytbeta	12636	0.391896	0.114952	3.40923	0.000651477	0.0202319	FBgn0184315	GD12588	3L	14332719	14324335	-1	Dsim\GD12588	396.587	0.447851	0.150108	2.98352	0.00284954	0.037071
FBgn0014002	CG6988	3L	15142840	15137738	-1	Pdi	41716	-0.384508	0.117123	-3.28293	0.00102734	0.0269455	FBgn0184299	GD12572	3L	14469297	14463064	-1	Dsim\GD12572	28546.4	-0.369357	0.0839791	-4.3982	1.09152e-05	0.000653166
FBgn0036519	CG7650	3L	15610386	15608707	-1	CG7650	744.856	-0.370475	0.107514	-3.44585	0.000569265	0.0185383	FBgn0184278	GD12551	3L	14942987	14942157	-1	Dsim\GD12551	562.481	-0.394153	0.12232	-3.22232	0.00127159	0.0211889
FBgn0036607	CG13059	3L	16324308	16323672	1	CG13059	94.9059	0.880443	0.229458	3.83705	0.00012452	0.00682423	FBgn0186303	GD14623	3L	15657164	15656626	1	Dsim\GD14623	34.2151	1.03748	0.323365	3.20838	0.00133484	0.0218495
FBgn0085282	CG34253	3L	18087320	18086674	-1	CG34253	328.159	0.580587	0.192904	3.00972	0.00261487	0.0489623	FBgn0184086	GD12354	3L	17406987	17406488	-1	Dsim\GD12354	359.356	0.589398	0.200558	2.9388	0.00329491	0.040737
FBgn0263841	CG43702	3L	21299063	21298675	1	CG43702	294.093	0.793199	0.218528	3.62974	0.000283711	0.0116189	FBgn0186620	GD14948	3L	20645728	20645024	1	Dsim\GD14948	362.611	0.818844	0.204785	3.99856	6.37292e-05	0.00247452
FBgn0028663	CG7625	3L	21541215	21539862	1	VhaM9.7-b	5386.73	0.364744	0.106348	3.42971	0.00060422	0.0192334	FBgn0186643	GD14971	3L	20867262	20866818	1	Dsim\GD14971	2618.49	0.530576	0.124283	4.26911	1.96256e-05	0.00102817
FBgn0037250	CG1074	3R	4436175	4433965	1	CG1074	608.422	0.345621	0.0988119	3.49777	0.00046917	0.0166782	FBgn0191222	GD19733	3R	321506	319496	1	Dsim\GD19733	283.924	0.433678	0.147017	2.94985	0.00317929	0.0397455
FBgn0037536	CG2698	3R	8006033	8001562	1	CG2698	3188.27	0.345952	0.111179	3.11166	0.0018604	0.0396538	FBgn0191445	GD19962	3R	3873605	3870138	1	Dsim\GD19962	2482	0.363212	0.0962004	3.77558	0.000159636	0.00500563
FBgn0037664	CG8420	3R	9251431	9246649	1	CG8420	3902.97	-0.415041	0.100699	-4.12161	3.76229e-05	0.0029088	FBgn0190119	GD18597	3R	16237172	16233494	-1	Dsim\GD18597	2483.76	-0.305347	0.0996564	-3.064	0.00218402	0.0311749
FBgn0083953	CG34117	3R	9400053	9399570	-1	CG34117	1435.7	0.352493	0.10951	3.21882	0.00128721	0.0311914	FBgn0192265	GD20802	3R	16102840	16102535	1	Dsim\GD20802	1032.04	-0.362405	0.125632	-2.88465	0.00391851	0.0456391
FBgn0003886	CG9476	3R	9733250	9731221	-1	alphaTub85E	1795.18	-0.433561	0.101951	-4.25264	2.1126e-05	0.00184932	FBgn0191393	GD19909	3R	2953860	2952007	1	Dsim\GD19909	68612.3	-0.333715	0.0860201	-3.8795	0.000104672	0.00359518
FBgn0016693	CG6148	3R	12704875	12697322	1	Past1	14669.6	-0.251887	0.0820934	-3.0683	0.00215283	0.043629	FBgn0190370	GD18857	3R	12899758	12892775	-1	Dsim\GD18857	10266.5	-0.356906	0.102036	-3.49785	0.00046903	0.0107949
FBgn0086901	CG34389	3R	14481713	14391683	-1	cv-c	6003.22	0.337819	0.0868269	3.89071	9.99495e-05	0.00576088	FBgn0191895	GD20423	3R	11237645	11225440	1	Dsim\GD20423	866.092	0.386061	0.124076	3.11149	0.00186147	0.0281252
FBgn0038475	CG3962	3R	17079945	17073942	-1	Keap1	996.706	-0.313652	0.0953179	-3.29059	0.000999788	0.0264861	FBgn0191729	GD20252	3R	8569282	8565730	1	Dsim\GD20252	1271.16	-0.396084	0.1147	-3.45322	0.000553931	0.0121468
FBgn0038583	CG7183	3R	18220699	18218147	-1	CG7183	1014.98	-0.429213	0.118666	-3.61698	0.000298056	0.0119274	FBgn0191674	GD20196	3R	7436795	7435087	1	Dsim\GD20196	769.359	-0.46319	0.116746	-3.96752	7.26251e-05	0.00269661
FBgn0003248	CG16740	3R	18901019	18899423	1	Rh2	408.904	0.60655	0.193744	3.13067	0.00174407	0.037644	FBgn0190759	GD19254	3R	6749373	6747967	-1	Dsim\GD19254	402.492	0.566747	0.146867	3.85891	0.000113893	0.00385291
FBgn0038718	CG17752	3R	19612437	19610225	1	CG17752	2588.02	-0.489541	0.136008	-3.59935	0.000319019	0.0124462	FBgn0190803	GD19300	3R	6036020	6033872	-1	Dsim\GD19300	919.595	0.93391	0.179945	5.18997	2.10327e-07	2.46248e-05
FBgn0038730	CG6300	3R	19773225	19771382	-1	CG6300	420.518	-0.457282	0.140298	-3.25936	0.00111664	0.0283062	FBgn0191582	GD20102	3R	5887446	5885717	1	Dsim\GD20102	2379.11	-1.11988	0.186218	-6.01381	1.81209e-09	4.13524e-07
FBgn0067783	CG4241	3R	20557667	20552385	-1	att-ORFA	4977.51	-0.320035	0.105809	-3.02465	0.00248921	0.0471134	FBgn0191540	GD20059	3R	5091572	5089581	1	Dsim\GD20059	2511.81	-0.611103	0.112738	-5.42055	5.94161e-08	8.79097e-06
FBgn0038829	CG17271	3R	20821848	20819129	-1	CG17271	5038.95	-0.378916	0.120006	-3.15747	0.00159144	0.0354737	FBgn0191513	GD20031	3R	4815199	4813676	1	Dsim\GD20031	3278.66	-0.468784	0.101606	-4.61373	3.95509e-06	0.000290991
FBgn0038842	CG5630	3R	20929213	20914296	1	hdly	1794.08	0.309929	0.0929091	3.33583	0.000850464	0.0240153	FBgn0190888	GD19387	3R	4707344	4704252	-1	Dsim\GD19387	1774.11	0.286233	0.089582	3.1952	0.00139732	0.0226124
FBgn0051207	CG31207	3R	21047027	21046032	-1	CG31207	550.596	0.524503	0.143984	3.64279	0.000269694	0.0112689	FBgn0191498	GD20016	3R	4587058	4586139	1	Dsim\GD20016	651.163	0.417605	0.136233	3.06537	0.00217401	0.0311062
FBgn0038878	CG3301	3R	21276249	21274243	-1	CG3301	6149.55	1.07585	0.193983	5.54611	2.92102e-08	1.23975e-05	FBgn0191474	GD19991	3R	4358233	4357423	1	Dsim\GD19991	7034.28	0.595149	0.200462	2.96888	0.00298887	0.038399
FBgn0038880	CG10823	3R	21293998	21276664	-1	SIFaR	241.587	0.65641	0.170706	3.84526	0.000120423	0.00666655	FBgn0191473	GD19990	3R	4354527	4342583	1	Dsim\GD19990	372.569	3.35172	0.17398	19.265	1.05707e-82	7.11618e-79
FBgn0040582	CG5791	3R	22087829	22087075	1	CG5791	966.997	0.865566	0.153066	5.65484	1.55988e-08	7.28254e-06	FBgn0186843	GD15173	chr3R_Mrandom_242	1686	1245	1	Dsim\GD15173	854.253	0.745655	0.197462	3.7762	0.00015924	0.00500563
FBgn0085405	CG34376	3R	22460749	22448099	1	CG34376	4396.65	-0.330127	0.0898417	-3.67454	0.000238275	0.0104617	FBgn0192407	GD20950	3R	18093457	18084934	1	Dsim\GD20950	2168.24	-0.248721	0.0805329	-3.08844	0.00201211	0.0296726
FBgn0000036	CG5610	3R	24457157	24393896	-1	nAChRalpha1	1740.49	0.321174	0.0994421	3.22976	0.00123893	0.0303365	FBgn0189822	GD18289	3R	20084723	20065784	-1	Dsim\GD18289	210.747	0.678318	0.163236	4.15545	3.24646e-05	0.00149182
FBgn0039218	CG13628	3R	24717998	24717511	1	Rpb10	259.133	0.750692	0.215875	3.47744	0.000506232	0.0172095	FBgn0192577	GD21123	3R	20378883	20378602	1	Dsim\GD21123	212.498	0.62859	0.219893	2.85862	0.00425493	0.0482351
FBgn0051288	CG31288	3R	25299557	25297960	-1	CG31288	2425.88	-0.498864	0.10694	-4.6649	3.08765e-06	0.000431651	FBgn0189747	GD18212	3R	20955426	20953929	-1	Dsim\GD18212	2687.12	-0.95251	0.178333	-5.34118	9.23426e-08	1.26867e-05
FBgn0051380	CG31380	3R	25789455	25787997	-1	CG31380	834.325	-0.406124	0.108801	-3.73274	0.000189408	0.00905408	FBgn0189703	GD18167	3R	21442696	21441355	-1	Dsim\GD18167	405.142	0.622884	0.157443	3.95626	7.61314e-05	0.00279301
FBgn0264563	CG43935	3R	27065807	27065436	1	CG43935	1075.51	0.451728	0.126283	3.57711	0.000347411	0.0133311	FBgn0192759	GD21322	3R	22717387	22716456	1	Dsim\GD21322	352.367	0.731701	0.182092	4.01831	5.86175e-05	0.00232125
FBgn0040609	CG3348	3R	27292209	27291535	-1	CG3348	797.448	0.550631	0.123757	4.44929	8.61559e-06	0.000997272	FBgn0189625	GD18082	3R	22887703	22887407	-1	Dsim\GD18082	652.444	0.473013	0.146399	3.23099	0.00123362	0.0206843
FBgn0039733	CG11504	3R	29999755	29997900	1	CG11504	1345.42	-0.465209	0.124172	-3.74648	0.000179334	0.00865179	FBgn0192924	GD21490	3R	25494057	25492825	1	Dsim\GD21490	922.928	-0.329249	0.101344	-3.24882	0.00115887	0.0198981
FBgn0039768	CG15533	3R	30431362	30428820	1	CG15533	1117.49	-0.535238	0.134921	-3.96704	7.27698e-05	0.00457046	FBgn0192943	GD21517	3R	25902819	25901146	1	Dsim\GD21517	1375.44	-0.788566	0.18034	-4.37265	1.22745e-05	0.000718538
FBgn0051008	CG31008	3R	30990006	30989478	-1	CG31008	2453.81	-0.410839	0.116119	-3.53807	0.00040306	0.0149742	FBgn0188286	GD16697	3R	26460054	26459710	-1	Dsim\GD16697	2130.53	-0.474002	0.121124	-3.91336	9.10191e-05	0.00322495
FBgn0026262	CG2009	4	466828	459887	-1	bip2	5118.82	0.360814	0.0890334	4.05256	5.06595e-05	0.00361034	FBgn0187142	GD15475	chr4_Mrandom_001	8092	4603	-1	Dsim\GD15475	3525.2	0.387043	0.108492	3.56748	0.000360434	0.00882343
FBgn0052017	CG32017	4	1162158	1137830	-1	CG32017	1341.77	0.474574	0.123877	3.83101	0.000127621	0.00690136	FBgn0195705	GD24359	4	897313	876141	-1	Dsim\GD24359	5815.72	0.385278	0.126815	3.03812	0.00238062	0.0330781
FBgn0004034	CG3757	X	361245	356509	1	y	111.369	0.632552	0.206435	3.06418	0.00218269	0.04405	FBgn0012903	GD24705	chrX_Mrandom_037	11342	7249	1	Dsim\y	324.747	-1.33959	0.206808	-6.47749	9.32621e-11	2.85382e-08
FBgn0023529	CG2918	X	2275068	2271008	-1	CG2918	10129.8	-0.275806	0.0821847	-3.35593	0.000790998	0.0228899	FBgn0187995	GD16375	X	1527201	1524356	-1	Dsim\GD16375	7503.14	-0.298323	0.0718571	-4.15162	3.30136e-05	0.00150676
FBgn0030073	CG10962	X	8974255	8972908	-1	CG10962	581.173	-0.654674	0.181427	-3.60847	0.000308003	0.0122169	FBgn0187729	GD16091	X	7066268	7065298	-1	Dsim\GD16091	399.306	-0.685763	0.211101	-3.2485	0.00116013	0.0198981
FBgn0040931	CG9034	X	9160052	9159514	-1	CG9034	6509.14	0.567848	0.128993	4.40216	1.07178e-05	0.00112025	FBgn0187718	GD16080	X	7214648	7214415	-1	Dsim\GD16080	5787.33	0.626779	0.158	3.96696	7.27942e-05	0.00269661
FBgn0002577	CG9369	X	11769508	11754273	1	m	7724.09	-1.03261	0.195908	-5.27087	1.3578e-07	3.8811e-05	FBgn0188621	GD17048	X	8979234	8973999	1	Dsim\GD17048	14178.4	-1.12975	0.22943	-4.92417	8.4719e-07	7.75957e-05
FBgn0030332	CG9360	X	11764590	11763474	-1	CG9360	7676.27	-1.03708	0.197022	-5.2638	1.41112e-07	3.95282e-05	FBgn0187619	GD15972	X	8975196	8974377	-1	Dsim\GD15972	13947.9	-1.16024	0.229752	-5.04998	4.41855e-07	4.54009e-05
FBgn0053178	CG33178	X	15084017	15082827	1	CG33178	790.17	0.413511	0.109348	3.78161	0.000155816	0.00785022	FBgn0188757	GD17192	X	11554641	11553761	1	Dsim\GD17192	503.596	0.831049	0.146895	5.65745	1.53642e-08	2.75817e-06
FBgn0052579	CG32579	X	16325768	16323286	1	CG32579	248.326	-0.465421	0.142409	-3.26819	0.0010824	0.0277656	FBgn0188837	GD17275	X	12511619	12509990	1	Dsim\GD17275	194.2	0.526656	0.14107	3.7333	0.000188987	0.0055801
FBgn0030999	CG7874	X	19214938	19213254	1	Mur18B	51780.5	-0.666155	0.0961334	-6.92949	4.22363e-12	5.91562e-09	FBgn0188988	GD17434	X	14773920	14772028	1	Dsim\GD17434	63857.7	0.452874	0.0940582	4.81483	1.47327e-06	0.000125545
FBgn0052523	CG32523	X	21218835	21217878	1	CG32523	200.043	0.715113	0.164728	4.34117	1.41723e-05	0.0013412	FBgn0189073	GD17523	X	16260043	16259202	1	Dsim\GD17523	34.3005	1.6356	0.423077	3.86596	0.000110653	0.00375274
