# Supplementary material for: Parallel Gene Expression Differences between Low and High Latitude Populations of Drosophila melanogaster and D. simulans
Source: PLoS Genet. 2015 May 7;11(5):e1005184. doi: 10.1371/journal.pgen.1005184 (PMC4423912; doi:10.1371/journal.pgen.1005184)
Supplement: S9 Table — A) D. melanogaster Panama 21°C vs. 29°C, B) D. melanogaster Maine 21°C vs. 29°C, C) D. simulans Panama 21°C vs. 29°C and D) D. simulans Maine 21°C vs. 29°C. (XLSX) [file pgen.1005184.s013.xlsx]

## Sheet: Legend
S9 Table. List of genes showing temperature plasticity within population in D. melanogaster and D. simulans. A) D. melanogaster Panama 21 °C vs. 29 °C, B) D. melanogaster Maine 21 °C vs. 29 °C C) D. simulans Panama 21 °C vs. 29 °C and D) D. simulans Maine 21 °C vs. 29 °C.

## Sheet: Dmel Panama 21Cvs29C
Gene_ID	baseMean	log2FoldChange	lfcSE	stat	pvalue	padj	ANNOTATION_SYMBOL	LOCATION_ARM	LOCATION_MIN	LOCATION_MAX	LOCATION_STRAND	NAME	SYMBOL	Shared between Panama and Maine?
FBgn0038702	7658.1	-3.17139	0.149469	-21.2177	6.5615e-100	9.71627e-96	CG3739	3R	19393360	19395188	1	-	CG3739	Shared
FBgn0014396	4751.43	-1.46621	0.0887311	-16.5241	2.45916e-61	1.82076e-57	CG3234	2L	3493986	3508119	-1	timeless	tim	Shared
FBgn0065071	1396.93	2.98697	0.192637	15.5057	3.17633e-54	1.56784e-50	CR33663	X	6531635	6531701	-1	-	snoRNA:Or-CD10	Shared
FBgn0266247	152.993	4.3734	0.286681	15.2553	1.51752e-52	5.61787e-49	CR44942	3R	12618876	12619428	-1	-	CR44942	Shared
FBgn0038819	4707.7	2.28302	0.155592	14.6731	9.58446e-49	2.83853e-45	CG5494	3R	20669571	20672821	1	Cuticular protein 92F	Cpr92F	Shared
FBgn0085351	2262.61	2.12727	0.148954	14.2814	2.85834e-46	7.05439e-43	CG34322	X	11726390	11733895	-1	inaF-A	inaF-A
FBgn0085350	1965.27	2.08024	0.147641	14.0898	4.38796e-45	9.28241e-42	CG34321	X	11726390	11731765	-1	inaF-C	inaF-C
FBgn0003900	1142.73	-1.82408	0.13573	-13.439	3.57133e-41	6.61053e-38	CG2956	2R	22985374	23048325	1	twist	twi	Shared
FBgn0028544	1014.12	1.54559	0.116389	13.2794	3.04677e-40	5.01296e-37	CG16884	2L	13944756	13947476	-1	-	CG16884	Shared
FBgn0031940	16735.1	2.05838	0.157818	13.0428	6.98875e-39	1.03489e-35	CG7214	2L	7743682	7744839	-1	-	CG7214	Shared
FBgn0260479	5247.61	2.19618	0.170238	12.9007	4.46294e-38	6.00792e-35	CG31904	2L	7734415	7738809	-1	-	CG31904	Shared
FBgn0020372	1970.83	1.26246	0.0998317	12.6459	1.17873e-36	1.45455e-33	CG11303	2R	23878197	23880860	1	Transmembrane 4 superfamily	TM4SF	Shared
FBgn0014454	7845.66	2.28114	0.182341	12.5103	6.55446e-36	7.46604e-33	CG7216	2L	7740562	7741537	-1	Adult cuticle protein 1	Acp1	Shared
FBgn0038319	1070.19	1.21933	0.0978112	12.4662	1.14207e-35	1.20798e-32	CG31478	3R	15330738	15331588	1	mitochondrial ribosomal protein L9	mRpL9	Shared
FBgn0263388	194.935	-1.87006	0.15098	-12.3861	3.10619e-35	3.06643e-32	CR43440	3R	28593488	28594283	1	-	CR43440	Shared
FBgn0030829	80.7718	3.41146	0.278345	12.2562	1.55601e-34	1.44009e-31	CG12998	X	17218667	17219787	1	-	CG12998	Shared
FBgn0028433	29460.9	1.1359	0.0949263	11.9662	5.34385e-33	4.65481e-30	CG3694	2L	9256563	9302494	1	Ggamma30A	Gγ30A
FBgn0025115	1110.96	2.09905	0.175665	11.9491	6.55948e-33	5.39626e-30	CG16870	2L	13912083	13912652	1	Acylphosphatase	Acyp	Shared
FBgn0263984	29364.2	1.13377	0.0949707	11.9381	7.49102e-33	5.83827e-30	CG43733	2L	9256563	9295521	1	-	CG43733
FBgn0086613	30371.7	-0.912254	0.0768116	-11.8765	1.56779e-32	1.16079e-29	CG31212	3R	19368995	19403153	-1	Ino80	Ino80	Shared
FBgn0259918	6353.22	1.26711	0.107833	11.7506	7.00865e-32	4.9421e-29	CG42447	X	11724668	11732770	-1	inaF-B	inaF-B	Shared
FBgn0035941	173.003	-2.51149	0.214407	-11.7137	1.08504e-31	7.30329e-29	CG13313	3L	8958857	8960921	1	-	CG13313	Shared
FBgn0261853	3926.81	1.70632	0.145884	11.6965	1.32869e-31	8.55447e-29	CG42782	2R	12419114	12419395	-1	-	CG42782	Shared
FBgn0040074	10408.3	1.06784	0.0917978	11.6325	2.81572e-31	1.7373e-28	CG13057	3L	16331933	16332789	1	retinin	retinin	Shared
FBgn0030331	6499.14	1.22639	0.105651	11.608	3.75271e-31	2.22281e-28	CG15221	X	11724246	11736617	1	-	CG15221	Shared
FBgn0027111	2529.69	1.03443	0.0891642	11.6014	4.05408e-31	2.30895e-28	CG1221	3L	267299	270336	1	miple	miple
FBgn0004034	111.369	2.65315	0.230742	11.4983	1.34478e-30	7.37537e-28	CG3757	X	356509	361245	1	yellow	y	Shared
FBgn0260812	6033.51	1.22343	0.107253	11.4069	3.86033e-30	2.04156e-27	CG42563	X	11724668	11729099	-1	inaF-D	inaF-D	Shared
FBgn0004580	4078.11	0.948041	0.08453	11.2154	3.42481e-29	1.74878e-26	CG6702	2R	16973927	16996057	1	Calbindin 53E	Cbp53E	Shared
FBgn0035933	4928.73	-1.09467	0.0994103	-11.0117	3.35668e-28	1.65686e-25	CG13309	3L	8810395	8811265	1	-	CG13309	Shared
FBgn0039768	1117.49	-1.46123	0.133303	-10.9617	5.83785e-28	2.78861e-25	CG15533	3R	30428820	30431362	1	-	CG15533	Shared
FBgn0038236	2379.1	1.18388	0.109042	10.8571	1.84475e-27	8.5366e-25	CG3360	3R	14521049	14523064	1	Cyp313a1	Cyp313a1	Shared
FBgn0263217	88.9936	2.63742	0.243336	10.8386	2.25921e-27	1.01377e-24	CR43387	3R	23390144	23390566	1	-	CR43387	Shared
FBgn0039925	738.291	1.06863	0.0990587	10.7878	3.93041e-27	1.71181e-24	CG17461	4	1147466	1169239	1	Kinesin family member 3C ortholog	Kif3C	Shared
FBgn0261362	1340.34	-1.64364	0.154695	-10.6251	2.27827e-26	9.63904e-24	CG42639	2R	17887220	17889973	-1	Prophenoloxidase 1	PPO1	Shared
FBgn0043791	637.59	1.77691	0.168431	10.5498	5.09198e-26	2.0945e-23	CG8147	3R	9494801	9496723	1	-	CG8147
FBgn0052198	320.116	-2.51827	0.240384	-10.476	1.11329e-25	4.45557e-23	CG32198	3L	18526976	18527445	1	-	CG32198	Shared
FBgn0001077	134.267	-2.11933	0.202625	-10.4594	1.32695e-25	5.03833e-23	CG2047	3R	6864324	6866244	1	fushi tarazu	ftz	Shared
FBgn0004623	4127.89	1.32965	0.1271	10.4614	1.29864e-25	5.03833e-23	CG8770	3L	19687637	19689992	1	G protein beta-subunit 76C	Gbeta76C
FBgn0030968	3093.92	-1.45971	0.13981	-10.4407	1.61648e-25	5.98421e-23	CG7322	X	18855873	18857757	-1	-	CG7322	Shared
FBgn0038839	1395.66	1.05606	0.101693	10.3848	2.90798e-25	1.05028e-22	CG10830	3R	20894452	20897320	-1	-	CG10830
FBgn0038701	3053.48	-1.07538	0.104002	-10.34	4.64363e-25	1.63721e-22	CG18493	3R	19390270	19392132	1	-	CG18493	Shared
FBgn0032484	309.43	1.48957	0.144882	10.2813	8.55871e-25	2.94738e-22	CG9431	2L	13212335	13215350	-1	kekkon4	kek4	Shared
FBgn0032946	17053.6	0.858542	0.0839679	10.2246	1.5379e-24	5.17575e-22	CG8663	2L	21380000	21393319	1	nervana 3	nrv3
FBgn0262477	366.228	1.58021	0.156916	10.0704	7.46783e-24	2.45741e-21	CG43067	3R	9726020	9730679	-1	Forkhead box P	FoxP	Shared
FBgn0086677	3074.03	1.02417	0.101774	10.0632	8.03123e-24	2.58536e-21	CG30040	2R	12085194	12119340	-1	jelly belly	jeb
FBgn0028996	1665.25	1.09188	0.109415	9.97921	1.87956e-23	5.92182e-21	CG1922	4	598555	607649	-1	onecut	onecut
FBgn0036881	1276.13	1.27514	0.127982	9.96341	2.20382e-23	6.79878e-21	CG9299	3L	19532743	19538289	1	Cuticular protein 76Bd	Cpr76Bd	Shared
FBgn0002938	10648	1.46256	0.147902	9.88872	4.65947e-23	1.40811e-20	CG5125	2L	7377702	7384344	1	neither inactivation nor afterpotential C	ninaC
FBgn0028853	606.837	-2.09795	0.212578	-9.86908	5.66801e-23	1.67864e-20	CG15263	2L	15285000	15286047	1	-	CG15263	Shared
FBgn0040001	4195.13	0.925354	0.0941214	9.83149	8.23935e-23	2.39232e-20	CG17374	3L	25752859	25762779	-1	-	CG17374	Shared
FBgn0013467	2861.37	0.869504	0.0885944	9.81444	9.75796e-23	2.77877e-20	CG18285	2R	15155437	15190292	1	igloo	igl
FBgn0034382	4246.13	-1.29975	0.13251	-9.80867	1.03321e-22	2.8834e-20	CG18609	2R	18742517	18743626	-1	-	CG18609	Shared
FBgn0037127	86.9495	-2.73031	0.278407	-9.8069	1.05148e-22	2.8834e-20	CG14566	3L	21739479	21740309	-1	-	CG14566	Shared
FBgn0047334	39180.1	1.45915	0.148825	9.80442	1.0777e-22	2.90155e-20	CG33943	3L	6232469	6233381	-1	BG642312	BG642312	Shared
FBgn0020765	847.314	1.76065	0.179723	9.79646	1.16599e-22	3.0832e-20	CG10297	3L	6152050	6152745	-1	Adult cuticle protein 65Aa	Acp65Aa	Shared
FBgn0013973	1766.37	1.05271	0.107737	9.77111	1.49796e-22	3.89154e-20	CG1470	3R	31134392	31178278	1	Guanylyl cyclase beta-subunit at 100B	Gycbeta100B	Shared
FBgn0000303	4050.52	0.918748	0.0944634	9.72597	2.3366e-22	5.96558e-20	CG12345	3R	18705501	18732344	1	Choline acetyltransferase	Cha
FBgn0031942	24969.5	1.05975	0.109448	9.68264	3.57378e-22	8.96958e-20	CG7203	2L	7752170	7753186	-1	-	CG7203	Shared
FBgn0086704	1151.31	1.12982	0.117804	9.59065	8.75289e-22	2.16021e-19	CG31006	3R	31158156	31169106	-1	slow termination of phototransduction	stops	Shared
FBgn0004516	3611.34	0.884364	0.092564	9.55408	1.24685e-21	3.02679e-19	CG14994	3L	4074077	4088744	-1	Glutamic acid decarboxylase 1	Gad1	Shared
FBgn0020908	40461.9	1.49496	0.156851	9.53105	1.55701e-21	3.71874e-19	CG15848	2R	2932595	2968052	-1	Sarcoplasmic calcium-binding protein 1	Scp1	Shared
FBgn0038693	2739.21	0.934131	0.0982721	9.50556	1.98979e-21	4.67695e-19	CG5237	3R	19230764	19246130	-1	-	unc79
FBgn0000036	1740.49	0.931309	0.100387	9.27719	1.74001e-20	4.02596e-18	CG5610	3R	24393896	24457157	-1	nicotinic Acetylcholine Receptor alpha1	nAChRalpha1
FBgn0028374	105.94	1.93522	0.209083	9.25575	2.12737e-20	4.84648e-18	CG6371	3R	12526188	12529076	1	Hugin	Hug	Shared
FBgn0036544	1195.99	1.03376	0.112312	9.20443	3.43489e-20	7.70664e-18	CG6114	3L	15900156	15924861	-1	sugar-free frosting	sff
FBgn0038749	1117.09	0.992755	0.107945	9.19688	3.68502e-20	8.02468e-18	CG4468	3R	19914396	19915412	-1	exit protein of rhodopsin and TRP	Xport
FBgn0260234	1117.09	0.992755	0.107945	9.19688	3.68502e-20	8.02468e-18	CG42508	3R	19914320	19915412	-1	-	CG42508
FBgn0030607	751.96	-1.2011	0.130776	-9.18439	4.1387e-20	8.882e-18	CG5560	X	15067007	15069091	1	doppelganger von brummer	dob	Shared
FBgn0032538	799.842	1.60285	0.17477	9.17124	4.6763e-20	9.89238e-18	CG16885	2L	13932559	13934692	-1	-	CG16885	Shared
FBgn0043792	5812.6	0.653583	0.071306	9.16589	4.91408e-20	1.0249e-17	CG30427	2R	24928747	24937477	-1	-	CG30427	Shared
FBgn0051451	15384.1	1.19439	0.130382	9.16073	5.15467e-20	1.06014e-17	CR31451	3R	23983503	23985065	1	-	CR31451	Shared
FBgn0000120	26893.9	1.34017	0.146471	9.14971	5.70857e-20	1.15798e-17	CG5711	2L	18078269	18081307	1	Arrestin 1	Arr1
FBgn0031720	1629.42	1.08798	0.119126	9.13302	6.66128e-20	1.33298e-17	CG14013	2L	5552843	5553850	-1	-	CG14013	Shared
FBgn0038246	580.722	1.20847	0.132446	9.12425	7.22341e-20	1.42619e-17	CG14853	3R	14609642	14618987	1	-	CG14853
FBgn0013334	20631.7	0.676856	0.0742238	9.11913	7.57292e-20	1.47552e-17	CG8884	3R	15935100	15962124	1	Synapse-associated protein 47kD	Sap47
FBgn0016975	4668.36	1.26163	0.139296	9.05719	1.33851e-19	2.5411e-17	CG12473	X	22980722	23004648	-1	stoned B	stnB
FBgn0016976	4668.36	1.26163	0.139296	9.05719	1.33851e-19	2.5411e-17	CG12500	X	22980722	23004648	-1	stoned A	stnA
FBgn0028400	3490.47	1.04349	0.115337	9.04729	1.46557e-19	2.74711e-17	CG10047	3R	7266065	7270809	1	Synaptotagmin 4	Syt4
FBgn0033367	2769.14	-1.35753	0.150152	-9.04107	1.55149e-19	2.87181e-17	CG8193	2R	9042261	9044709	-1	Prophenoloxidase 2	PPO2	Shared
FBgn0034725	883.086	0.939152	0.103972	9.03277	1.67387e-19	3.06009e-17	CG6044	2R	22404177	22408540	1	-	CG6044
FBgn0038291	1296.28	-1.38692	0.153931	-9.01003	2.06004e-19	3.72013e-17	CG3984	3R	15137148	15139007	1	-	CG3984	Shared
FBgn0034959	977.342	0.787672	0.0874869	9.00332	2.18997e-19	3.90711e-17	CG11388	2R	24022343	24023981	1	-	CG11388	Shared
FBgn0041707	1587.54	1.13847	0.12655	8.99617	2.33736e-19	4.12043e-17	CG1168	3R	5376780	5377975	1	7B2	7B2
FBgn0024943	1876.38	1.40663	0.156419	8.9927	2.41223e-19	4.20238e-17	CG11219	X	8525387	8529698	-1	PIP82	PIP82
FBgn0002773	193338	0.760004	0.0853154	8.90817	5.18811e-19	8.93321e-17	CG2184	3R	30171438	30174551	-1	Myosin light chain 2	Mlc2	Shared
FBgn0029663	656.296	1.01055	0.113571	8.89796	5.68841e-19	9.68206e-17	CG10804	X	3476463	3482322	-1	-	CG10804
FBgn0015323	3019.42	1.0001	0.112441	8.89447	5.86979e-19	9.87726e-17	CG32848	3R	18705501	18718916	1	VAChT	VAChT
FBgn0000108	8681.12	0.922492	0.104045	8.86626	7.56414e-19	1.25854e-16	CG7727	X	530501	579044	1	beta amyloid protein precursor-like	Appl
FBgn0250908	652.996	1.06796	0.12054	8.85982	8.01456e-19	1.31866e-16	CG42242	3R	26645282	26681966	-1	beat-VII	beat-VII
FBgn0052017	1341.77	1.10077	0.124877	8.81483	1.19866e-18	1.95052e-16	CG32017	4	1137830	1162158	-1	-	CG32017
FBgn0051091	148.513	-2.12921	0.241706	-8.80911	1.2614e-18	2.0303e-16	CG31091	3R	25899903	25902172	1	-	CG31091	Shared
FBgn0030900	99.1918	1.9976	0.22684	8.80622	1.29432e-18	2.06089e-16	CG15064	X	18209427	18210741	1	Holes in muscle	Him	Shared
FBgn0031424	1651.49	0.869496	0.0989829	8.7843	1.57336e-18	2.47855e-16	CG9887	2L	2391660	2410662	1	Vesicular glutamate transporter	VGlut
FBgn0040637	81.4698	2.72787	0.311143	8.76727	1.83054e-18	2.85333e-16	CG11458	3L	20905795	20906331	1	-	CG11458	Shared
FBgn0085736	6423.72	1.15593	0.131918	8.7625	1.90963e-18	2.9456e-16	CG40472	3L	24927130	24927710	1	-	CG40472	Shared
FBgn0029123	852.843	1.09233	0.124827	8.75075	2.11945e-18	3.23554e-16	CG18024	2L	8825645	8829670	1	SoxNeuro	SoxN
FBgn0035816	444.386	1.12722	0.129108	8.7308	2.52874e-18	3.82098e-16	CG13685	3L	7747344	7750552	1	-	CG13685
FBgn0033872	6608.5	0.937265	0.107731	8.70002	3.31824e-18	4.96329e-16	CG6329	2R	13826371	13833503	1	-	CG6329	Shared
FBgn0036890	293.13	1.22306	0.140737	8.69042	3.61108e-18	5.34729e-16	CG9368	3L	19601633	19604120	1	-	CG9368
FBgn0259110	4350.86	0.861946	0.0992906	8.68104	3.92157e-18	5.74956e-16	CG42252	X	15946936	15973159	-1	mind-meld	mmd
FBgn0030897	2947.83	0.879614	0.101613	8.65647	4.86584e-18	7.06406e-16	CG5744	X	18155369	18174744	1	Frequenin 1	Frq1
FBgn0040281	630.21	1.05846	0.122532	8.63826	5.70755e-18	8.20557e-16	CG1200	3L	1196317	1199339	1	APP-like protein interacting protein 1	Aplip1
FBgn0260793	1289.79	1.03235	0.119544	8.63571	5.83641e-18	8.31014e-16	CG42573	3R	13121951	13155687	-1	-	2mit
FBgn0035281	492.068	1.55069	0.179638	8.63234	6.01106e-18	8.47732e-16	CG1919	3L	1840281	1842084	-1	Cuticular protein 62Bc	Cpr62Bc	Shared
FBgn0036619	1085.17	-1.46328	0.170857	-8.56438	1.0866e-17	1.51796e-15	CG4784	3L	16365894	16367340	-1	Cuticular protein 72Ec	Cpr72Ec	Shared
FBgn0038641	704.045	1.13734	0.132994	8.55187	1.2111e-17	1.67607e-15	CG7708	3R	18680604	18686739	1	-	CG7708
FBgn0051030	1018.34	0.879003	0.102948	8.53833	1.36171e-17	1.86705e-15	CG31030	3R	30164692	30166419	-1	-	CG31030
FBgn0264386	4647.81	1.06276	0.124671	8.52451	1.53456e-17	2.08475e-15	CG15899	X	6104085	6192483	-1	Ca[2+]-channel protein alpha[[1]] subunit T	Ca-alpha1T
FBgn0263220	6146.9	0.765061	0.0898255	8.51719	1.63472e-17	2.20064e-15	CG43388	X	10233347	10263485	-1	Hyperkinetic	Hk
FBgn0038282	814.856	1.04331	0.122833	8.49374	2.00083e-17	2.66922e-15	CG33485	3R	15054930	15077206	-1	dpr9	dpr9
FBgn0019940	1335.22	0.886917	0.104447	8.49154	2.03922e-17	2.69613e-15	CG5192	3R	15483158	15484699	1	Rhodopsin 6	Rh6
FBgn0000346	2866.14	0.692285	0.0819322	8.44948	2.92602e-17	3.83438e-15	CG1618	X	13259021	13262488	1	comatose	comt	Shared
FBgn0042129	772.853	1.22863	0.145651	8.43546	3.29909e-17	4.28535e-15	CG18806	2L	19965664	19966510	-1	Olfactory-specific 9	OS9
FBgn0037069	140.875	-2.16476	0.256894	-8.42666	3.55672e-17	4.57981e-15	CG7658	3L	21300580	21301171	1	Cuticular protein 78Cc	Cpr78Cc	Shared
FBgn0033733	6470.72	-1.0759	0.127929	-8.41013	4.09574e-17	5.22842e-15	CG8834	2R	12419811	12422535	-1	-	CG8834	Shared
FBgn0036494	388.488	1.03529	0.123216	8.40226	4.37966e-17	5.54307e-15	CG7250	3L	15336692	15344315	1	Toll-6	Toll-6
FBgn0000206	1089.96	1.35899	0.161811	8.39865	4.51644e-17	5.66775e-15	CG8285	3R	25961994	25966948	1	bride of sevenless	boss
FBgn0051706	500.249	1.16831	0.139182	8.3941	4.69469e-17	5.84194e-15	CG31706	2L	11529038	11531052	-1	-	CG31706
FBgn0035300	867.559	-1.28943	0.154246	-8.35953	6.29686e-17	7.77033e-15	CG1139	3L	1971638	1974285	1	-	CG1139	Shared
FBgn0001257	8286.4	-0.777463	0.0931458	-8.34673	7.01761e-17	8.58816e-15	CG15009	3L	4224006	4236147	-1	Ecdysone-inducible gene L2	ImpL2
FBgn0260658	1472.52	0.878654	0.105498	8.32866	8.17638e-17	9.92425e-15	CG42541	X	3891497	3930578	-1	-	CG42541
FBgn0011581	1395.78	0.904693	0.108953	8.30352	1.01069e-16	1.21677e-14	CG6440	3R	24341551	24343825	1	Myosuppressin	Ms
FBgn0263412	71.6951	2.85895	0.344361	8.3022	1.022e-16	1.22047e-14	CR43458	3R	31132330	31133050	1	-	CR43458	Shared
FBgn0050121	119.046	-1.87275	0.225612	-8.30075	1.03455e-16	1.22557e-14	CR30121	2R	18739131	18741658	-1	-	CR30121	Shared
FBgn0001233	33380.4	0.676596	0.0822775	8.22334	1.9791e-16	2.32591e-14	CG1242	3L	3192969	3197059	1	Heat shock protein 83	Hsp83	Shared
FBgn0053533	1041.37	1.5189	0.185208	8.20105	2.38287e-16	2.77839e-14	CG33533	2L	19419075	19419767	1	lectin-37Db	lectin-37Db	Shared
FBgn0038980	473.979	1.01062	0.123246	8.20004	2.40316e-16	2.78016e-14	CG6919	3R	22497215	22520078	1	Octopamine beta1 receptor	Octbeta1R
FBgn0003861	8924.51	1.08268	0.132326	8.18195	2.79291e-16	3.206e-14	CG7875	3R	29914521	29920289	-1	transient receptor potential	trp
FBgn0028875	2584.55	0.732097	0.0896272	8.16825	3.12894e-16	3.5641e-14	CG32975	2L	14040170	14094401	1	nicotinic Acetylcholine Receptor alpha5	nAChRalpha5
FBgn0003721	47500.4	0.634261	0.0777754	8.15504	3.49071e-16	3.94584e-14	CG4898	3R	15281371	15308779	1	Tropomyosin 1	Tm1	Shared
FBgn0043783	23866.5	-0.890601	0.109349	-8.14454	3.80729e-16	4.27108e-14	CG32444	3L	21636947	21639060	1	-	CG32444	Shared
FBgn0265897	156.545	-2.17158	0.266699	-8.14244	3.87394e-16	4.31318e-14	CR44686	3L	20887006	20888002	-1	-	CR44686	Shared
FBgn0032797	5629.67	0.909712	0.111766	8.13942	3.97184e-16	4.38918e-14	CG10186	2L	19508953	19517204	-1	-	CG10186
FBgn0033876	2082.43	0.994196	0.122161	8.13842	4.00463e-16	4.39264e-14	CG10808	2R	13841761	13846255	-1	Synaptogyrin	Syngr
FBgn0266415	215.111	-1.74742	0.215359	-8.11397	4.89929e-16	5.33446e-14	CR45055	3R	11310676	11311182	1	-	CR45055	Shared
FBgn0029932	2955.89	-1.24301	0.153309	-8.10786	5.15178e-16	5.56843e-14	CG4607	X	7069413	7072689	1	-	CG4607	Shared
FBgn0029836	368.88	1.19094	0.146973	8.10312	5.35659e-16	5.74785e-14	CG5928	X	6067958	6069264	1	-	CG5928	Shared
FBgn0032381	2475.36	1.07363	0.132573	8.09838	5.56948e-16	5.9333e-14	CG14934	2L	11847226	11849169	1	Maltase B1	Mal-B1	Shared
FBgn0044328	583.875	0.956015	0.118364	8.07692	6.64247e-16	7.02583e-14	CG32052	3L	9799062	9808713	1	-	CG32052
FBgn0014342	530.887	-0.934959	0.115848	-8.07054	6.99867e-16	7.3501e-14	CG10390	3R	5548115	5551168	-1	meiosis I arrest	mia	Shared
FBgn0024913	716.116	0.936038	0.116071	8.06439	7.36043e-16	7.67559e-14	CG11062	4	1077331	1084796	-1	Activin-beta	Actbeta
FBgn0033403	1570.14	0.975229	0.121024	8.05815	7.74559e-16	8.02075e-14	CG13739	2R	9309296	9351655	-1	-	CG13739
FBgn0262690	661.397	-1.01893	0.126467	-8.05691	7.82465e-16	8.04635e-14	CR43160	2R	20896994	20898629	1	-	CR43160	Shared
FBgn0035495	4828.1	0.867097	0.108162	8.01669	1.08635e-15	1.10943e-13	CG14989	3L	4087581	4092706	1	-	CG14989
FBgn0039900	1451.1	0.828956	0.103716	7.99258	1.32143e-15	1.34025e-13	CG2381	4	278685	306481	-1	Synaptotagmin 7	Syt7
FBgn0085356	698.166	1.48706	0.186249	7.98428	1.4135e-15	1.42389e-13	CG34327	X	17222968	17223815	-1	-	CG34327	Shared
FBgn0033911	541.216	0.889866	0.11162	7.97225	1.55815e-15	1.55899e-13	CG8394	2R	14198478	14201249	-1	Vesicular GABA Transporter	VGAT
FBgn0024941	1278.53	0.838711	0.105376	7.95921	1.73144e-15	1.72075e-13	CG9108	X	16838173	16844433	-1	Regulator of G-protein signalling 7	RSG7
FBgn0014019	608.146	1.60083	0.201531	7.94335	1.9679e-15	1.94271e-13	CG5279	2L	12008153	12009832	1	Rhodopsin 5	Rh5
FBgn0010240	500.32	0.902669	0.113667	7.94136	1.99976e-15	1.96109e-13	CG17336	X	15925105	15928529	1	Ligand-gated chloride channel homolog 3	Lcch3	Shared
FBgn0033358	342.679	1.178	0.148427	7.93662	2.07765e-15	2.02407e-13	CG8216	2R	8963164	8968184	-1	-	CG8216	Shared
FBgn0085414	1607.2	0.925271	0.116611	7.93465	2.11088e-15	2.043e-13	CG34385	2R	5804712	5860831	1	dpr12	dpr12
FBgn0004197	541.531	-1.24236	0.156817	-7.92235	2.33063e-15	2.24104e-13	CG6127	3R	27172090	27194267	-1	Serrate	Ser	Shared
FBgn0040629	401.649	1.12012	0.141482	7.91706	2.43185e-15	2.32328e-13	CG18673	3R	31262598	31263878	1	-	CG18673	Shared
FBgn0030706	980.823	0.923131	0.117098	7.88341	3.18558e-15	3.02385e-13	CG8909	X	15910870	15921013	1	-	CG8909
FBgn0039536	1992.42	1.05442	0.134083	7.86391	3.72322e-15	3.51168e-13	CG18437	3R	27662439	27677099	1	-	unc80
FBgn0011694	51567.4	1.3702	0.174343	7.85923	3.86506e-15	3.62239e-13	CG2665	2R	25173568	25174230	-1	Protein ejaculatory bulb II	PebII
FBgn0039584	616.474	0.815639	0.10394	7.84719	4.25454e-15	3.96234e-13	CG14064	3R	28418208	28474814	1	beat-VI	beat-VI
FBgn0266208	69.2785	-1.77537	0.227439	-7.8059	5.90788e-15	5.46774e-13	CR44903	2L	18523271	18523941	-1	-	CR44903	Shared
FBgn0031294	40476.5	0.685451	0.0879265	7.79572	6.40409e-15	5.89018e-13	CG31795	2L	1008378	1048053	-1	IA-2 ortholog	IA-2
FBgn0069973	906.426	1.10211	0.14139	7.79481	6.45039e-15	5.89614e-13	CG40485	X	22960609	22962360	-1	-	CG40485
FBgn0259966	1093.92	1.31396	0.168598	7.79344	6.52072e-15	5.92385e-13	CG42476	2R	15192628	15193228	-1	Seminal fluid protein 51E	Sfp51E	Shared
FBgn0260657	3931.36	1.02939	0.132182	7.78763	6.82751e-15	6.16474e-13	CG42540	3L	4556087	4592295	1	-	CG42540
FBgn0039325	5332.31	-0.686011	0.0881734	-7.78025	7.23823e-15	6.49598e-13	CG10560	3R	25318550	25320101	-1	-	CG10560	Shared
FBgn0028408	641.057	0.984295	0.126672	7.7704	7.82395e-15	6.97934e-13	CG1975	2R	9291856	9302821	1	DNA fragmentation factor-related protein 2	Drep-2
FBgn0013342	9457.56	1.00908	0.130236	7.74809	9.32826e-15	8.27143e-13	CG17248	3L	1630348	1637752	-1	neuronal Synaptobrevin	nSyb	Shared
FBgn0034128	135.027	1.68013	0.2172	7.7354	1.03078e-14	9.08562e-13	CG4409	2R	16443211	16444845	1	-	CG4409	Shared
FBgn0000313	6911.35	1.26514	0.163625	7.73197	1.05893e-14	9.27846e-13	CG1744	3R	31204180	31210730	-1	chaoptin	chp
FBgn0005564	1107.2	0.837148	0.108345	7.72671	1.10359e-14	9.61288e-13	CG9262	3L	19566851	19584568	-1	Shaker cognate l	Shal
FBgn0035245	2646	0.736498	0.0953438	7.72466	1.12155e-14	9.71222e-13	CG13927	3L	1623179	1629301	-1	gamma-glutamyl carboxylase	GC
FBgn0031632	10222	-0.754001	0.0976617	-7.72055	1.15832e-14	9.97236e-13	CG15628	2L	4821774	4828945	1	-	CG15628	Shared
FBgn0000121	28492.5	0.884241	0.114614	7.71498	1.21003e-14	1.03573e-12	CG5962	3L	8647261	8648936	-1	Arrestin 2	Arr2
FBgn0035922	28506	0.883801	0.114593	7.71254	1.2334e-14	1.04966e-12	CG6486	3L	8647145	8651011	1	Peroxin 7	Pex7
FBgn0003326	222.791	1.08144	0.140564	7.69358	1.43077e-14	1.21068e-12	CG17579	2R	12780541	12802010	1	scabrous	sca	Shared
FBgn0259994	4537.14	0.917045	0.119662	7.66363	1.80749e-14	1.52076e-12	CG42492	X	5625676	5648487	-1	-	CG42492
FBgn0263353	1742.76	1.13835	0.148746	7.65296	1.96403e-14	1.64313e-12	CG11000	3R	5802328	5813258	1	-	CG11000
FBgn0023179	1696.5	0.949567	0.124094	7.65199	1.97897e-14	1.64632e-12	CG6438	3R	26697697	26714159	-1	amontillado	amon
FBgn0036020	2602.53	-0.713895	0.0935285	-7.63292	2.29503e-14	1.89859e-12	CG8336	3L	9628676	9631795	1	-	CG8336	Shared
FBgn0037521	1667.65	0.911884	0.119479	7.63216	2.3086e-14	1.89921e-12	CG2993	3R	7804665	7810014	-1	-	CG2993
FBgn0069969	1083.29	0.697505	0.0914027	7.63112	2.3272e-14	1.90394e-12	CG40498	2R	924636	951252	-1	-	CG40498
FBgn0026616	2073.94	0.716895	0.0940824	7.61986	2.53941e-14	2.06613e-12	CG4606	3R	15804248	15824118	1	alpha-Man-IIb	alpha-Man-IIb	Shared
FBgn0035246	2394.29	0.783368	0.102816	7.61914	2.5538e-14	2.06649e-12	CG13928	3L	1625791	1628377	-1	-	CG13928
FBgn0033958	1777.04	1.06921	0.140452	7.61267	2.68486e-14	2.16073e-12	CG12858	2R	14739359	14745335	-1	-	CG12858
FBgn0015524	990.831	-0.751358	0.098831	-7.60245	2.90573e-14	2.32584e-12	CG10036	2R	20883625	20903414	-1	orthopedia	otp	Shared
FBgn0039064	1838.12	0.746545	0.0982113	7.60142	2.92909e-14	2.33193e-12	CG4467	3R	23227727	23248903	-1	-	CG4467
FBgn0039420	418.586	1.02413	0.134795	7.59768	3.01487e-14	2.38739e-12	CG6154	3R	26262662	26277050	1	-	CG6154	Shared
FBgn0264087	2509.52	1.05407	0.138819	7.59317	3.12178e-14	2.4589e-12	CG43756	2L	7642005	7675078	-1	Slowpoke binding protein	Slob
FBgn0029864	456.921	1.24521	0.164343	7.5769	3.53916e-14	2.77291e-12	CG15894	X	6309212	6329828	1	-	CG15894
FBgn0264001	4966.53	0.737025	0.0973291	7.5725	3.66098e-14	2.85325e-12	CG43744	3L	13521907	13803400	-1	bruno-3	bru-3
FBgn0052225	741.335	0.773305	0.102193	7.5671	3.81659e-14	2.95896e-12	CG32225	3L	20304310	20306283	-1	-	CG32225	Shared
FBgn0003249	3870.21	0.678543	0.0898723	7.55008	4.35007e-14	3.35499e-12	CG10888	3R	20081060	20082450	-1	Rhodopsin 3	Rh3
FBgn0032249	509.963	0.98743	0.130938	7.54118	4.65745e-14	3.57345e-12	CG5337	2L	10432687	10435656	-1	-	CG5337
FBgn0037525	4452.75	0.733849	0.0974612	7.52966	5.0872e-14	3.88306e-12	CG17816	3R	7855582	7886733	-1	-	CG17816
FBgn0036940	195.403	-1.19813	0.159388	-7.51709	5.60073e-14	4.20993e-12	CG7348	3L	20130451	20131743	-1	obstructor-J	obst-J	Shared
FBgn0050419	281.796	1.04535	0.139047	7.51794	5.56472e-14	4.20993e-12	CG30419	2R	24212491	24229795	-1	-	CG30419
FBgn0262728	3106.14	0.86899	0.115594	7.51763	5.57766e-14	4.20993e-12	CG5472	2R	23688077	23690838	1	Peptidyl-alpha-hydroxyglycine-alpha-amidating lyase 2	Pal2
FBgn0038237	4940.84	0.64416	0.0857017	7.51631	5.63452e-14	4.21394e-12	CG8279	3R	14513901	14558304	-1	Phosphodiesterase 6	Pde6
FBgn0039911	1153.13	0.799384	0.10642	7.51163	5.83975e-14	4.34548e-12	CG1909	4	583108	589348	1	-	CG1909
FBgn0030230	324.384	1.17038	0.155842	7.51004	5.911e-14	4.3765e-12	CG11556	X	10749077	10757666	-1	Rabphilin	Rph
FBgn0031306	2734.81	0.911683	0.12169	7.49185	6.79072e-14	5.00283e-12	CG4577	2L	1134693	1141156	1	-	CG4577
FBgn0030041	3890.79	-0.720585	0.0967074	-7.45119	9.25e-14	6.78089e-12	CG12116	X	8467443	8469012	-1	-	CG12116	Shared
FBgn0263219	1324.5	0.722187	0.0972213	7.42828	1.10022e-13	8.02562e-12	CG42330	3L	8238647	8282398	1	Down syndrome cell adhesion molecule 4	Dscam4
FBgn0264006	4141.14	0.775981	0.104523	7.42404	1.136e-13	8.24605e-12	CG43749	3L	13867414	13903236	-1	dyschronic	dysc
FBgn0037676	797.547	0.860456	0.116108	7.41081	1.25526e-13	9.06726e-12	CG8861	3R	9293642	9328511	-1	-	CG8861
FBgn0039873	4418.58	-0.943597	0.127634	-7.393	1.43551e-13	1.0319e-11	CG2191	3R	31759404	31761579	-1	Sodium-dependent multivitamin transporter	Smvt	Shared
FBgn0036278	1400.26	-0.67816	0.0918539	-7.38303	1.54727e-13	1.10686e-11	CG10698	3L	12339116	12351544	-1	Corazonin receptor	CrzR	Shared
FBgn0000045	164508	0.858046	0.116254	7.3808	1.57344e-13	1.12017e-11	CG7478	3L	21985210	21987190	1	Actin 79B	Act79B	Shared
FBgn0039805	2172.68	1.37266	0.186755	7.35006	1.98122e-13	1.40373e-11	CG12045	3R	30867521	30869184	1	Cuticular protein 100A	Cpr100A	Shared
FBgn0019650	847.605	0.957964	0.130711	7.32887	2.32103e-13	1.6335e-11	CG11186	4	989725	1007922	1	twin of eyeless	toy
FBgn0031414	2343.3	1.2525	0.170909	7.32849	2.32758e-13	1.6335e-11	CG33955	2L	2311680	2358944	1	eyes shut	eys
FBgn0262357	184.313	-1.87596	0.25653	-7.31282	2.61598e-13	1.82724e-11	CG43055	2L	4411155	4411824	1	-	CG43055	Shared
FBgn0036948	356.762	-1.86306	0.254928	-7.3082	2.70749e-13	1.87441e-11	CG7298	3L	20202070	20203687	-1	-	CG7298	Shared
FBgn0039299	118.404	-1.76991	0.242184	-7.30813	2.70883e-13	1.87441e-11	CG11854	3R	25242020	25243262	1	-	CG11854	Shared
FBgn0264542	1521.25	0.799773	0.109545	7.30085	2.85947e-13	1.96945e-11	CG43921	X	12516634	12568452	-1	-	CG43921
FBgn0002571	4419.47	-0.81389	0.111969	-7.26891	3.6241e-13	2.48453e-11	CG8695	2R	8455909	8457892	-1	Maltase A3	Mal-A3	Shared
FBgn0041723	493.742	0.977372	0.134809	7.25006	4.16579e-13	2.84272e-11	CG33304	2L	10368025	10373900	-1	rhomboid-5	rho-5
FBgn0032840	959.027	0.900743	0.124385	7.24157	4.43513e-13	3.01263e-11	CG13968	2L	20027915	20056373	1	short neuropeptide F precursor	sNPF
FBgn0039480	120.411	1.5096	0.208728	7.23239	4.74565e-13	3.20884e-11	CG6131	3R	27083130	27087778	-1	Cuticular protein 97Ea	Cpr97Ea	Shared
FBgn0262009	1002.93	0.976055	0.135062	7.22675	4.94707e-13	3.32983e-11	CG42827	3R	23372924	23373600	1	-	CG42827
FBgn0265959	1168.82	0.919569	0.127392	7.21843	5.25917e-13	3.52388e-11	CG44746	3L	20248080	20265554	1	retinal degeneration C	rdgC
FBgn0086663	679.866	-1.49153	0.207779	-7.17845	7.05068e-13	4.703e-11	CR33625	3R	9778398	9778537	1	snoRNA:Psi18S-1275	snoRNA:Psi18S-1275
FBgn0025833	706.52	0.749971	0.104503	7.17658	7.14769e-13	4.74632e-11	CG8910	2R	16874724	16895652	-1	-	CG8910
FBgn0031692	2197.33	0.996613	0.139069	7.16633	7.70343e-13	5.09252e-11	CG6514	2L	5216701	5219053	1	Troponin C at 25D	TpnC25D	Shared
FBgn0051410	778.156	-1.46665	0.20484	-7.15998	8.06898e-13	5.31046e-11	CG31410	3R	10053332	10054348	1	Niemann-Pick type C-2e	Npc2e	Shared
FBgn0001263	2770.94	1.08398	0.151534	7.1534	8.46562e-13	5.54685e-11	CG3504	2R	22855688	22858794	-1	inactivation no afterpotential D	inaD
FBgn0032536	2692.65	0.926881	0.129644	7.14945	8.71294e-13	5.68376e-11	CG17988	2L	13914725	13956188	1	Ance-3	Ance-3	Shared
FBgn0261675	1412.92	-1.22046	0.170788	-7.14605	8.93074e-13	5.80028e-11	CG12092	X	20934869	20939503	1	Niemann-Pick type C-1b	Npc1b	Shared
FBgn0002917	1089.73	0.805107	0.112954	7.12777	1.02011e-12	6.56777e-11	CG1517	X	14266367	14277416	1	narrow abdomen	na
FBgn0030555	796.045	0.9722	0.136393	7.12793	1.01886e-12	6.56777e-11	CG1839	X	14234413	14237923	-1	F box and leucine-rich-repeat gene 4	Fbxl4
FBgn0034911	577.547	0.956793	0.134265	7.12615	1.03214e-12	6.61645e-11	CG5549	2R	23820354	23839864	1	-	CG5549
FBgn0051288	2425.88	-0.759959	0.106691	-7.12301	1.05598e-12	6.73323e-11	CG31288	3R	25297960	25299557	-1	-	CG31288
FBgn0265153	119.033	-1.40344	0.197042	-7.12255	1.05946e-12	6.73323e-11	CR44222	2L	223519	224708	1	-	CR44222	Shared
FBgn0054040	4695.47	-1.43031	0.201515	-7.09779	1.26763e-12	8.02184e-11	CG34040	2R	21832501	21833551	-1	-	CG34040	Shared
FBgn0027600	489.634	1.0691	0.150714	7.09355	1.30717e-12	8.23685e-11	CG4778	2L	10032690	10038954	1	obstructor-B	obst-B	Shared
FBgn0259715	5767.04	-0.707536	0.0999536	-7.07865	1.45571e-12	9.13393e-11	CG42369	2L	6395853	6397249	-1	-	CG42369	Shared
FBgn0000055	152373	-0.716182	0.101225	-7.07514	1.49295e-12	9.28893e-11	CG3481	2L	14615552	14618902	1	Alcohol dehydrogenase	Adh	Shared
FBgn0000056	152373	-0.716182	0.101225	-7.07514	1.49295e-12	9.28893e-11	CG3484	2L	14615552	14618902	1	Adh-related	Adhr	Shared
FBgn0023170	8069.74	1.36903	0.193923	7.05966	1.66916e-12	1.03418e-10	CG3997	2R	24061853	24062431	-1	Ribosomal protein L39	RpL39
FBgn0011259	2555.4	0.606117	0.0859048	7.05568	1.71761e-12	1.05977e-10	CG18405	2L	8542147	8672041	1	Sema-1a	Sema-1a
FBgn0039916	377.568	1.21014	0.171564	7.05355	1.7441e-12	1.07164e-10	CG9935	4	636131	646556	-1	-	CG9935
FBgn0050158	338.036	1.04708	0.148764	7.03854	1.94261e-12	1.18869e-10	CG30158	2R	6891760	6922613	1	-	CG30158
FBgn0034731	538.433	0.95404	0.135666	7.03226	2.0322e-12	1.23331e-10	CG10384	2R	22454741	22472995	1	-	CG10384
FBgn0035171	380.938	1.22043	0.17354	7.03256	2.0278e-12	1.23331e-10	CG12502	3L	865396	871701	1	-	CG12502
FBgn0033723	604.543	-1.02228	0.145476	-7.02713	2.10828e-12	1.27426e-10	CG13155	2R	12379614	12380426	-1	-	CG13155	Shared
FBgn0265084	8016.53	1.24317	0.177029	7.02239	2.18102e-12	1.31287e-10	CG44195	3L	7658409	7695654	-1	-	CG44195
FBgn0031697	269.166	1.1725	0.167007	7.02067	2.20804e-12	1.32375e-10	CG14024	2L	5311311	5314895	-1	-	CG14024
FBgn0053147	7597.2	-0.607677	0.0865631	-7.02004	2.21806e-12	1.3244e-10	CG33147	2R	18718114	18754675	1	Heparan sulfate 3-O sulfotransferase-A	Hs3st-A	Shared
FBgn0038449	3332.44	-0.503707	0.0718078	-7.01465	2.30519e-12	1.3709e-10	CG17562	3R	16615309	16617154	1	-	CG17562	Shared
FBgn0266227	1115.68	0.867255	0.12379	7.00583	2.45527e-12	1.4543e-10	CR44922	3R	4375084	4377600	1	-	CR44922
FBgn0003961	2881.33	-1.24525	0.178358	-6.98173	2.91567e-12	1.72013e-10	CG7171	2L	7780085	7781415	1	Urate oxidase	Uro
FBgn0035076	1553.9	-1.12522	0.161435	-6.97015	3.16612e-12	1.85668e-10	CG10142	2R	24888628	24891023	-1	Ance-5	Ance-5	Shared
FBgn0250910	663.44	0.892762	0.128089	6.96988	3.1722e-12	1.85668e-10	CG42244	3R	12511570	12548229	-1	Octopamine beta3 receptor	Octbeta3R
FBgn0053653	3268.89	0.844954	0.121284	6.96674	3.24379e-12	1.8911e-10	CG33653	4	1230837	1271759	1	Calcium activated protein for secretion	Caps
FBgn0003016	155663	-0.701449	0.100727	-6.96389	3.31003e-12	1.91908e-10	CG3479	2L	14599196	14689340	-1	outspread	osp	Shared
FBgn0031866	1014.28	0.887811	0.127494	6.96356	3.3177e-12	1.91908e-10	CG13772	2L	6874900	6906656	1	Neuroligin 2	Nlg2
FBgn0053639	352.83	1.09591	0.15745	6.96035	3.39425e-12	1.95572e-10	CG33639	X	18210812	18226076	-1	-	CG33639
FBgn0260943	13117.6	0.620139	0.0892733	6.94652	3.74403e-12	2.1489e-10	CG32169	3L	17058774	17238212	-1	RNA-binding protein 6	Rbp6
FBgn0265900	318.609	1.77794	0.256185	6.94004	3.91995e-12	2.24118e-10	CR44689	3L	22898191	22898580	-1	-	CR44689	Shared
FBgn0016672	1371.4	0.724429	0.104509	6.93177	4.15616e-12	2.36709e-10	CG3028	3R	13958789	13960474	1	Inositol polyphosphate 1-phosphatase	Ipp	Shared
FBgn0032699	6306.45	-0.526825	0.0761871	-6.91489	4.68216e-12	2.65645e-10	CG10383	2L	18690904	18695602	-1	-	CG10383
FBgn0037060	2781.95	-0.90174	0.130456	-6.91223	4.77096e-12	2.6965e-10	CG10508	3L	21210215	21216051	1	-	CG10508	Shared
FBgn0085385	792.542	0.69733	0.100952	6.90757	4.9304e-12	2.77602e-10	CG34356	3L	9908120	9967298	1	-	CG34356
FBgn0039723	148.681	1.42228	0.20594	6.90631	4.97411e-12	2.79002e-10	CG15522	3R	29927255	29928766	1	-	CG15522
FBgn0037324	163.344	1.79243	0.259703	6.90184	5.13318e-12	2.86838e-10	CG10609	3R	5407183	5412406	-1	Odorant receptor co-receptor	Orco	Shared
FBgn0025583	5427.26	1.15472	0.167355	6.89984	5.20625e-12	2.89828e-10	CG18106	2R	18386602	18387030	1	Immune induced molecule 2	IM2
FBgn0013348	14304.6	0.845948	0.123012	6.87695	6.1149e-12	3.39136e-10	CG2981	2R	5065237	5070210	-1	Troponin C at 41C	TpnC41C	Shared
FBgn0040348	388.717	0.859983	0.125256	6.86578	6.61277e-12	3.6538e-10	CG3703	X	942474	945773	-1	-	CG3703
FBgn0050005	393.462	0.841225	0.123025	6.83784	8.0394e-12	4.42555e-10	CG30005	2R	9607292	9608350	1	Glutathione S transferase T2	GstT2	Shared
FBgn0259748	2469.35	0.896095	0.131352	6.82207	8.97393e-12	4.9217e-10	CG42397	3L	11973085	11973790	-1	-	CG42397	Shared
FBgn0039611	940.72	-1.18653	0.174093	-6.8155	9.39394e-12	5.13304e-10	CG14528	3R	28875621	28877805	1	-	CG14528	Shared
FBgn0004880	5450.34	0.672618	0.0987163	6.81365	9.51517e-12	5.18017e-10	CG1130	3L	3983896	3994003	1	scratch	scrt
FBgn0023531	2664.34	0.913537	0.134228	6.80587	1.00438e-11	5.44792e-10	CG32809	X	1673110	1692768	-1	-	CG32809
FBgn0086675	5651.59	0.698401	0.10274	6.79773	1.06277e-11	5.74361e-10	CG4396	X	12917477	12950417	1	found in neurons	fne
FBgn0087005	2247.42	1.09264	0.161019	6.78579	1.15452e-11	6.21679e-10	CG10233	3R	5236092	5237315	-1	retinophilin	rtp
FBgn0004168	589.873	0.79974	0.117904	6.78299	1.17718e-11	6.31581e-10	CG16720	2R	19067155	19121958	1	5-hydroxytryptamine (serotonin) receptor 1A	5-HT1A
FBgn0032055	17148.2	-0.658112	0.0970567	-6.78069	1.196e-11	6.39363e-10	CG13091	2L	8519690	8521809	1	-	CG13091	Shared
FBgn0263456	3079.65	0.830011	0.122434	6.77926	1.20793e-11	6.4342e-10	CG43479	3L	9137860	9145693	1	nervous wreck	nwk
FBgn0039481	1118.72	1.05375	0.155557	6.77407	1.25212e-11	6.64567e-10	CG15884	3R	27089704	27091130	-1	Cuticular protein 97Eb	Cpr97Eb	Shared
FBgn0054028	16.7198	2.63295	0.388749	6.77288	1.26244e-11	6.6765e-10	CG34028	X	9511524	9512162	1	-	CG34028	Shared
FBgn0035538	3192.21	0.916973	0.135459	6.76937	1.29344e-11	6.81612e-10	CG18314	3L	4367649	4380387	-1	Dopamine/Ecdysteroid receptor	DopEcR
FBgn0038350	61.3298	1.71315	0.253262	6.76434	1.33919e-11	7.03216e-10	CG18516	3R	15548628	15552833	-1	-	CG18516	Shared
FBgn0039324	3205.01	-0.670889	0.0992022	-6.76284	1.35314e-11	7.08034e-10	CG10553	3R	25316461	25318111	-1	-	CG10553	Shared
FBgn0086778	2614.76	0.667396	0.0987717	6.75695	1.40924e-11	7.34792e-10	CG32538	X	19327075	19348447	-1	nicotinic Acetylcholine Receptor alpha7	nAChRalpha7
FBgn0265854	593.94	1.0664	0.157923	6.75268	1.45141e-11	7.54121e-10	CR44643	2R	20490896	20492295	-1	-	CR44643	Shared
FBgn0027654	3229.79	0.639557	0.0947345	6.75105	1.4678e-11	7.5997e-10	CG2239	3R	30517059	30527037	-1	jdp	jdp
FBgn0034076	169.673	1.97642	0.29292	6.74731	1.50613e-11	7.77098e-10	CG8424	2R	16117109	16119149	1	Juvenile hormone esterase duplication	Jhedup	Shared
FBgn0264674	354.04	0.932382	0.138808	6.71707	1.85421e-11	9.53372e-10	CR43959	X	10256629	10261804	1	-	CR43959
FBgn0036364	1710.03	0.73592	0.109618	6.71347	1.90044e-11	9.7321e-10	CG14109	3L	13440910	13442420	1	-	CG14109	Shared
FBgn0036549	2373.03	0.605266	0.0901626	6.71305	1.90593e-11	9.7321e-10	CG10516	3L	15968204	15969902	1	-	CG10516
FBgn0028863	3018.05	0.590762	0.088065	6.70825	1.96966e-11	1.00229e-09	CG4587	2L	15644183	15718272	-1	-	CG4587	Shared
FBgn0033405	3395.41	0.782917	0.11681	6.70246	2.04937e-11	1.03928e-09	CG13954	2R	9309296	9389467	-1	-	CG13954
FBgn0263381	214.223	-1.029	0.153674	-6.696	2.14208e-11	1.08259e-09	CR43433	3L	17166863	17167542	1	-	CR43433	Shared
FBgn0261714	2931.91	1.06128	0.158577	6.69252	2.19363e-11	1.10487e-09	CG4795	3R	12162887	12166186	-1	Calphotin	Cpn
FBgn0259146	866.041	0.757091	0.113202	6.68794	2.26332e-11	1.13611e-09	CG42261	3R	25970080	25982736	1	-	CG42261
FBgn0036600	64.765	1.73417	0.259704	6.6775	2.43057e-11	1.21594e-09	CG13043	3L	16305225	16305870	-1	-	CG13043	Shared
FBgn0085407	964.238	0.887435	0.133183	6.66328	2.67786e-11	1.33514e-09	CG34378	2L	7098188	7157695	-1	PDGF- and VEGF-related factor 3	Pvf3
FBgn0041605	24791.9	0.750078	0.112769	6.65149	2.90145e-11	1.44177e-09	CG32490	3R	4280221	4304604	1	complexin	cpx
FBgn0259968	91995	1.09353	0.164576	6.64455	3.04136e-11	1.50624e-09	CG42478	2R	25172245	25172695	-1	Seminal fluid protein 60F	Sfp60F
FBgn0039872	3701.89	-0.682399	0.102881	-6.63289	3.29175e-11	1.62481e-09	CG2196	3R	31751825	31754705	-1	salty dog	salt	Shared
FBgn0028481	688.109	0.765276	0.115551	6.62284	3.5235e-11	1.73342e-09	CG4341	2L	922793	958098	1	-	CG4341
FBgn0265698	143.003	-1.34196	0.203337	-6.59968	4.12042e-11	2.02037e-09	CR44505	2R	19683495	19684195	-1	-	CR44505	Shared
FBgn0264598	2310.78	0.848438	0.128703	6.5922	4.33365e-11	2.11791e-09	CG43947	X	2367121	2387664	-1	Protostome-specific GEF	PsGEF
FBgn0266242	199.045	1.53043	0.232319	6.58761	4.4696e-11	2.17717e-09	CR44937	3R	8683578	8686187	-1	-	CR44937	Shared
FBgn0004028	40255.8	0.540366	0.0821611	6.57691	4.80339e-11	2.31689e-09	CG7178	X	18105568	18116922	-1	wings up A	wupA	Shared
FBgn0034045	859.418	-1.11526	0.16956	-6.57739	4.78785e-11	2.31689e-09	CG8249	2R	15842760	15847362	-1	-	CG8249	Shared
FBgn0040370	445.86	0.83863	0.127496	6.57769	4.77803e-11	2.31689e-09	CG13375	X	283186	294962	-1	-	CG13375
FBgn0263576	76.2868	-1.69352	0.257587	-6.57453	4.88061e-11	2.3465e-09	CR43561	2R	15945887	15945946	1	mir-4919 stem loop	mir-4919
FBgn0038690	2207.01	-0.768592	0.117019	-6.56813	5.09524e-11	2.44176e-09	CG11703	3R	19226903	19228180	-1	-	CG11703
FBgn0030921	260.954	1.1079	0.168751	6.56526	5.19411e-11	2.48111e-09	CG6290	X	18437490	18438233	1	-	CG6290
FBgn0033132	3349.52	0.706671	0.107684	6.56242	5.29397e-11	2.52068e-09	CG12143	2R	7040136	7042762	1	Tetraspanin 42Ej	Tsp42Ej
FBgn0036713	190.341	1.14392	0.174403	6.55902	5.41613e-11	2.57058e-09	CG6456	3L	17344947	17349666	-1	Myoinhibiting peptide precursor	Mip
FBgn0038796	1336.85	-0.597765	0.0913218	-6.5457	5.92167e-11	2.80154e-09	CG10881	3R	20408265	20409243	1	-	CG10881
FBgn0051041	150.121	1.79823	0.275049	6.53787	6.24032e-11	2.94289e-09	CG31041	3R	29590070	29590906	-1	-	CG31041	Shared
FBgn0011676	300.847	1.02718	0.157369	6.52716	6.7028e-11	3.15096e-09	CG6713	2L	10804274	10837511	-1	Nitric oxide synthase	Nos
FBgn0025790	1683.26	0.472917	0.0724611	6.5265	6.73246e-11	3.15488e-09	CG10327	2R	23859067	23862593	-1	TAR DNA-binding protein-43 homolog	TBPH
FBgn0085391	4062.35	0.613314	0.0941066	6.51723	7.16188e-11	3.34553e-09	CG34362	3R	28026615	28090740	1	-	CG34362
FBgn0259927	2723.52	0.799938	0.122763	6.51612	7.21506e-11	3.35977e-09	CG42450	X	18813297	18830406	1	-	CG42450
FBgn0263117	227.078	-1.03336	0.158682	-6.51216	7.40763e-11	3.43863e-09	CG34377	3R	22308663	22324094	-1	-	CG34377	Shared
FBgn0038337	2322.62	-0.559646	0.0860685	-6.50233	7.90834e-11	3.65958e-09	CG6125	3R	15402598	15407070	-1	-	CG6125	Shared
FBgn0036202	1031.97	0.795388	0.122504	6.49274	8.42888e-11	3.88832e-09	CG6024	3L	11733589	11766182	-1	-	CG6024
FBgn0039313	7171.79	0.726366	0.111982	6.48646	8.78791e-11	4.04135e-09	CG11892	3R	25281548	25283237	1	-	CG11892	Shared
FBgn0029814	3405.19	0.741306	0.114462	6.47645	9.39072e-11	4.30519e-09	CG15765	X	5818559	5840823	1	-	CG15765
FBgn0038914	345.17	-1.36413	0.21068	-6.47491	9.48694e-11	4.33588e-09	CG17820	3R	21883924	21884454	-1	female-specific independent of transformer	fit	Shared
FBgn0011653	127.074	1.35404	0.209174	6.47327	9.59037e-11	4.36967e-09	CG15002	3L	4161666	4167464	-1	masquerade	mas	Shared
FBgn0037906	2169.92	-0.686403	0.106129	-6.46763	9.95526e-11	4.52201e-09	CG14704	3R	11452849	11460552	-1	Peptidoglycan recognition protein LB	PGRP-LB	Shared
FBgn0016687	11915.8	-0.715982	0.110861	-6.45836	1.05841e-10	4.78172e-09	CG4634	2R	24558967	24561087	-1	Nucleosome remodeling factor - 38kD	Nurf-38	Shared
FBgn0259108	7506.58	0.906337	0.140338	6.45826	1.05916e-10	4.78172e-09	CG34387	X	1409069	1453686	1	futsch	futsch
FBgn0033927	2885.98	-0.812118	0.12581	-6.45513	1.08128e-10	4.86673e-09	CR10102	2R	14360433	14361780	-1	-	CR10102	Shared
FBgn0033368	849.605	0.671846	0.104109	6.45328	1.09456e-10	4.91157e-09	CG13743	2R	9044850	9060608	-1	-	CG13743
FBgn0040653	10803.3	1.23321	0.191209	6.44957	1.12168e-10	5.0181e-09	CG15231	2R	20868496	20869321	-1	Immune induced molecule 4	IM4
FBgn0264502	1017.03	1.11588	0.173211	6.44232	1.17662e-10	5.24803e-09	CG43901	X	10905767	10923436	1	-	CG43901
FBgn0264572	5495.33	-0.462822	0.071848	-6.44169	1.18154e-10	5.25412e-09	CR43944	3L	20389851	20391387	-1	-	CR43944
FBgn0261086	356.125	0.913074	0.141842	6.43725	1.21657e-10	5.39372e-09	CG9778	3R	4314455	4319069	-1	Synaptotagmin 14	Syt14
FBgn0029662	1330.94	-0.887108	0.137827	-6.4364	1.22338e-10	5.40772e-09	CG12206	X	3465737	3474524	-1	-	CG12206	Shared
FBgn0035779	2826.17	-0.71061	0.11046	-6.43317	1.24967e-10	5.50748e-09	CG8562	3L	7398285	7399912	1	-	CG8562
FBgn0051345	347.197	1.03409	0.160776	6.43189	1.2603e-10	5.53782e-09	CG31345	3R	12811145	12817029	-1	-	CG31345
FBgn0031770	636.223	0.842396	0.131147	6.42327	1.33377e-10	5.82731e-09	CG13995	2L	6054302	6060169	1	-	CG13995
FBgn0046875	270.777	1.10699	0.172342	6.42324	1.33405e-10	5.82731e-09	CG31558	3R	6111671	6112302	-1	Odorant-binding protein 83g	Obp83g	Shared
FBgn0039734	465.4	0.849324	0.132371	6.41626	1.39662e-10	6.0827e-09	CG7908	3R	30000530	30003678	1	Tace	Tace	Shared
FBgn0034286	525.874	0.772054	0.120439	6.41035	1.45186e-10	6.30473e-09	CG33996	2R	17975122	18007902	-1	dpr13	dpr13	Shared
FBgn0085447	13347.2	0.646706	0.100899	6.40944	1.46053e-10	6.32384e-09	CG34418	3L	5657913	5749599	1	still life	sif
FBgn0036876	3011.74	0.545797	0.0851832	6.40733	1.48087e-10	6.39322e-09	CG9451	3L	19498197	19500798	-1	-	CG9451	Shared
FBgn0033359	220.639	-1.0869	0.169942	-6.39575	1.59766e-10	6.87736e-09	CG8213	2R	8969346	8985900	-1	-	CG8213
FBgn0250839	265.768	1.16906	0.18295	6.39003	1.65853e-10	7.11868e-09	CG2016	3R	4956999	4961351	-1	-	CG2016
FBgn0029105	416.978	0.807348	0.126461	6.38416	1.72339e-10	7.36473e-09	CG2987	2R	23957842	23961631	1	alpha-catenin related	alpha-catenin-related
FBgn0052850	4913.54	0.556275	0.0871365	6.38395	1.7258e-10	7.36473e-09	CG32850	4	314923	331387	1	-	CG32850	Shared
FBgn0265081	889.564	-1.22407	0.191795	-6.38217	1.74599e-10	7.42947e-09	CR44192	3R	10052846	10054298	-1	-	CR44192	Shared
FBgn0058002	5967.22	0.878805	0.137919	6.37192	1.86681e-10	7.92084e-09	CG40002	3L	24976254	24977118	1	-	CG40002	Shared
FBgn0037736	790.501	1.01119	0.158798	6.36776	1.91808e-10	8.11511e-09	CG12950	3R	9734012	9739979	-1	-	CG12950
FBgn0031716	263.466	0.849287	0.133434	6.36484	1.95488e-10	8.24727e-09	CG14015	2L	5536850	5539196	-1	-	CG14015
FBgn0032221	458.188	0.929378	0.146071	6.36253	1.98459e-10	8.34881e-09	CG5375	2L	10328200	10331116	-1	-	CG5375
FBgn0034501	32200.2	-0.591595	0.0930853	-6.35541	2.07874e-10	8.72011e-09	CG13868	2R	20308777	20316917	-1	-	CG13868
FBgn0039647	4074.61	0.692249	0.108978	6.35216	2.12306e-10	8.88088e-09	CG14509	3R	29171191	29194994	-1	-	CG14509
FBgn0028704	10106.4	0.637551	0.100396	6.35038	2.14781e-10	8.95907e-09	CG18660	2L	9711512	9746495	-1	Nckx30C	Nckx30C
FBgn0061188	346.401	0.967975	0.152535	6.34591	2.2111e-10	9.19718e-09	CR42645	2R	24498083	24498669	1	Yu	Yu	Shared
FBgn0052726	57.5495	1.61484	0.254539	6.34418	2.23618e-10	9.27546e-09	CG32726	X	7425220	7425743	-1	-	CG32726
FBgn0265296	2221.27	0.889613	0.140297	6.34092	2.28399e-10	9.44731e-09	CG42256	3L	7159199	7189931	-1	Down syndrome cell adhesion molecule 2	Dscam2
FBgn0266354	1874.18	0.540109	0.0851953	6.33966	2.30267e-10	9.49804e-09	CG45002	X	16969069	17066732	-1	-	CG45002
FBgn0266181	3946.35	0.666192	0.105348	6.32374	2.55313e-10	1.05019e-08	CR44887	3R	21783540	21786208	-1	CASK regulatory gene	CRG
FBgn0033730	224.362	1.21135	0.191589	6.32266	2.57105e-10	1.05463e-08	CG8511	2R	12407793	12408523	1	Cuticular protein 49Ag	Cpr49Ag
FBgn0022740	72.3026	-1.59696	0.252638	-6.32113	2.59662e-10	1.06218e-08	CG5005	2R	17757405	17760517	1	HLH54F	HLH54F	Shared
FBgn0038285	62.56	-1.74111	0.275706	-6.31511	2.69978e-10	1.10133e-08	CG6974	3R	15078530	15079285	-1	-	CG6974	Shared
FBgn0033153	779.079	-0.603184	0.0955297	-6.3141	2.71735e-10	1.10545e-08	CG11086	2R	7249161	7250655	1	Gadd45	Gadd45	Shared
FBgn0034592	1190.54	0.857082	0.13593	6.30534	2.8757e-10	1.16667e-08	CG9406	2R	21142368	21143261	1	-	CG9406	Shared
FBgn0037870	277.028	-0.977822	0.155221	-6.29954	2.98535e-10	1.20784e-08	CG18577	3R	11196092	11197285	1	-	CG18577	Shared
FBgn0053481	572.773	0.93491	0.148442	6.29814	3.01236e-10	1.21545e-08	CG33481	4	247124	253329	-1	dpr7	dpr7
FBgn0259714	7620.37	-0.520163	0.0827217	-6.28811	3.21346e-10	1.29307e-08	CG42368	2L	6377771	6411326	-1	-	CG42368	Shared
FBgn0030592	596.866	1.00229	0.160184	6.25711	3.9218e-10	1.57382e-08	CG9514	X	14885952	14896891	-1	-	CG9514	Shared
FBgn0004242	11338.6	0.716894	0.114604	6.25541	3.9648e-10	1.58678e-08	CG3139	2L	2772327	2799979	-1	Synaptotagmin 1	Syt1
FBgn0030148	1294.82	-0.965645	0.154554	-6.24793	4.1594e-10	1.66017e-08	CG3106	X	9659095	9662903	-1	-	CG3106
FBgn0051660	790.299	0.803514	0.128681	6.24424	4.25855e-10	1.69518e-08	CG31660	2L	4852864	4876792	1	poor gastrulation	pog
FBgn0027550	609.854	0.968254	0.15508	6.24358	4.27669e-10	1.69784e-08	CG6495	2L	10761116	10764971	1	-	CG6495
FBgn0030108	89.0896	1.698	0.272143	6.23936	4.39376e-10	1.73304e-08	CG15371	X	9227137	9228827	1	Gustatory receptor 8a	Gr8a	Shared
FBgn0033742	195.113	-0.956933	0.15336	-6.23979	4.38172e-10	1.73304e-08	CG8550	2R	12471915	12474021	1	-	CG8550	Shared
FBgn0260718	327.982	-0.991202	0.158869	-6.23912	4.40047e-10	1.73304e-08	CR42545	2L	21577205	21577676	-1	-	CR42545	Shared
FBgn0038074	7361.21	-0.621585	0.0997081	-6.23404	4.54549e-10	1.7854e-08	CG6188	3R	12674608	12676084	1	Glycine N-methyltransferase	Gnmt	Shared
FBgn0036984	206.796	0.956964	0.153699	6.22622	4.77814e-10	1.87182e-08	CG13248	3L	20407103	20410566	-1	-	CG13248
FBgn0028370	436.285	0.864367	0.138899	6.22299	4.87783e-10	1.90583e-08	CG4192	2L	15552723	15583978	1	kekkon-3	kek3
FBgn0031413	2068.1	1.14407	0.183878	6.22188	4.9124e-10	1.91428e-08	CG9967	2L	2308761	2357356	-1	-	CG9967
FBgn0053223	4940.07	-0.590236	0.0949271	-6.21779	5.04217e-10	1.9597e-08	CG33223	X	8465690	8483885	-1	-	CG33223	Shared
FBgn0030999	51780.5	-0.597529	0.096135	-6.21552	5.1154e-10	1.98295e-08	CG7874	X	19213254	19214938	1	Mucin related 18B	Mur18B
FBgn0004431	120.62	1.38519	0.223957	6.18505	6.20823e-10	2.4003e-08	CG9120	3L	1194739	1195302	-1	Lysozyme X	LysX	Shared
FBgn0052073	202.71	-1.45617	0.235646	-6.17947	6.43153e-10	2.48016e-08	CG32073	3L	11107008	11107582	-1	-	CG32073	Shared
FBgn0038098	1732.42	-0.85228	0.137973	-6.17713	6.52771e-10	2.51071e-08	CG7381	3R	12967775	12977471	-1	-	CG7381	Shared
FBgn0004117	63209.2	0.538857	0.0872735	6.17435	6.64372e-10	2.54871e-08	CG4843	3R	15310193	15315197	1	Tropomyosin 2	Tm2	Shared
FBgn0010014	624.258	0.656094	0.106276	6.17347	6.68054e-10	2.55284e-08	CG4209	X	5332499	5334449	1	Calcineurin B	CanB
FBgn0033110	46.5212	2.0233	0.327751	6.17328	6.68897e-10	2.55284e-08	CG9447	2R	6872996	6875819	-1	-	CG9447	Shared
FBgn0000039	360.391	0.910479	0.147636	6.16706	6.95722e-10	2.64839e-08	CG6844	3R	24485428	24491147	1	nicotinic Acetylcholine Receptor alpha2	nAChRalpha2
FBgn0004618	412.861	0.838012	0.135934	6.16485	7.05486e-10	2.67867e-08	CG7672	3R	18367927	18372738	-1	glass	gl
FBgn0030425	1501.5	-0.686368	0.111436	-6.15929	7.30736e-10	2.76745e-08	CG3775	X	12801661	12804232	1	-	CG3775	Shared
FBgn0036502	3781.59	-0.508231	0.0825493	-6.1567	7.42754e-10	2.80579e-08	CG7841	3L	15505188	15508252	-1	-	CG7841
FBgn0052984	256.591	-0.936247	0.15209	-6.15589	7.46558e-10	2.81299e-08	CG32984	2L	8964982	8967035	1	-	CG32984	Shared
FBgn0037204	261.216	1.04372	0.169577	6.15487	7.5138e-10	2.82397e-08	CG11131	3L	22898744	22900262	1	-	CG11131	Shared
FBgn0086078	1580.19	-1.04681	0.170122	-6.15327	7.58992e-10	2.84536e-08	CR34707	3L	13023580	13023652	1	-	snoRNA:Me28S-A774b
FBgn0053988	2575.65	0.728052	0.118375	6.15041	7.72846e-10	2.88998e-08	CG33988	2R	24695378	24736657	-1	Mid1 ortholog (S. cerevisiae)	Mid1
FBgn0023521	500.98	0.824306	0.134227	6.14114	8.19337e-10	3.05611e-08	CG3587	X	1940307	1941536	1	-	CG3587	Shared
FBgn0035477	336.829	0.863587	0.141112	6.11986	9.36587e-10	3.48467e-08	CG14982	3L	3942710	3947278	1	-	CG14982
FBgn0040056	2335	0.581642	0.0950862	6.117	9.53529e-10	3.53881e-08	CG17698	3L	23737960	23749058	1	-	CG17698
FBgn0032266	378.946	0.690986	0.113022	6.11373	9.73293e-10	3.60313e-08	CG18302	2L	10534322	10536587	1	-	CG18302
FBgn0051148	2179.86	-0.896488	0.14666	-6.11269	9.79685e-10	3.61775e-08	CG31148	3R	23700621	23702605	1	-	CG31148	Shared
FBgn0015399	1861.87	0.515846	0.0844717	6.10674	1.01687e-09	3.74574e-08	CG12283	2L	12817000	12822787	-1	kekkon-1	kek1
FBgn0259707	360.454	0.718689	0.117745	6.10379	1.03582e-09	3.80606e-08	CG42361	2R	24607673	24608788	1	-	CG42361	Shared
FBgn0030291	173.055	0.954401	0.15675	6.08869	1.1384e-09	4.17263e-08	CG1738	X	11349049	11349847	1	-	CG1738	Shared
FBgn0263111	5119.63	0.792235	0.130134	6.08784	1.14444e-09	4.18441e-08	CG43368	X	11931280	11985087	-1	cacophony	cac
FBgn0011582	686.777	0.693822	0.11404	6.08404	1.17188e-09	4.2742e-08	CG9652	3R	14165379	14214810	-1	Dopamine 1-like receptor 1	Dop1R1
FBgn0264957	40.0655	1.83122	0.301285	6.07804	1.21657e-09	4.42627e-08	CR44126	2R	5937400	5938994	1	-	CR44126	Shared
FBgn0036260	266.081	0.887864	0.146367	6.06602	1.31122e-09	4.75897e-08	CG5638	3L	12164205	12175482	-1	Rhodopsin 7	Rh7
FBgn0264824	193.333	-1.19787	0.197532	-6.06418	1.32632e-09	4.80199e-08	CR44032	3R	21498632	21499405	-1	-	CR44032	Shared
FBgn0052476	871.009	-0.738828	0.121895	-6.06116	1.35144e-09	4.88101e-08	CG32476	3L	247491	250305	1	methuselah-like 14	mthl14	Shared
FBgn0085250	50.4753	-2.02455	0.334282	-6.05641	1.3919e-09	5.01492e-08	CG34221	2R	10197136	10199711	-1	-	CG34221	Shared
FBgn0030158	1047.74	0.685306	0.113206	6.05364	1.41612e-09	5.08978e-08	CG9686	X	9879870	9880535	1	-	CG9686
FBgn0051266	435.397	0.770656	0.127342	6.05187	1.43173e-09	5.13342e-08	CG31266	3R	17132662	17133719	1	-	CG31266
FBgn0261788	16854.4	0.798291	0.132104	6.0429	1.51368e-09	5.41415e-08	CG42734	3L	7655389	7718395	-1	Ankyrin 2	Ank2
FBgn0004784	1882.99	0.965928	0.159877	6.04171	1.52489e-09	5.44109e-08	CG6518	2R	16898535	16901575	1	inactivation no afterpotential C	inaC
FBgn0263846	1172.52	0.685653	0.113597	6.03585	1.5813e-09	5.62882e-08	CG43707	2L	3757256	3769525	1	-	CG43707
FBgn0039380	389.232	0.908427	0.150571	6.0332	1.60746e-09	5.7082e-08	CG5890	3R	25856154	25872670	1	-	CG5890
FBgn0040351	458.702	0.851879	0.141242	6.03134	1.62604e-09	5.76037e-08	CG11638	X	1013984	1026703	-1	-	CG11638
FBgn0038156	685.081	0.94376	0.156524	6.02947	1.64494e-09	5.81342e-08	CG14372	3R	13450590	13464184	1	-	CG14372
FBgn0036935	872.585	0.887728	0.147626	6.01334	1.81734e-09	6.40741e-08	CG14186	3L	20098084	20103827	-1	-	CG14186
FBgn0011288	3726.6	0.560921	0.0933254	6.01037	1.85098e-09	6.49802e-08	CG40452	3L	24074180	24299205	1	Synaptosomal-associated protein 25kDa	Snap25
FBgn0264445	111.055	1.25331	0.208527	6.0103	1.85181e-09	6.49802e-08	CR43863	X	151691	152279	-1	-	CR43863	Shared
FBgn0002772	81987.9	0.61659	0.102614	6.00882	1.86882e-09	6.5422e-08	CG5596	3R	27657078	27660177	-1	Myosin alkali light chain 1	Mlc1	Shared
FBgn0000037	844.853	0.787887	0.131316	5.99992	1.97418e-09	6.89473e-08	CG4356	2R	24378630	24390294	-1	muscarinic Acetylcholine Receptor, A-type	mAChR-A
FBgn0040554	646.994	0.917912	0.153386	5.98435	2.17261e-09	7.5699e-08	CR17025	3R	13455511	13466106	-1	-	CR17025
FBgn0262007	2095.95	-1.1974	0.200155	-5.98237	2.19913e-09	7.64428e-08	CG42825	3L	10095754	10098115	-1	-	CG42825	Shared
FBgn0034733	2379.49	-0.519064	0.0868131	-5.9791	2.24376e-09	7.78119e-08	CG4752	2R	22478379	22483054	1	-	CG4752	Shared
FBgn0030613	3131.44	0.615486	0.103015	5.97472	2.30492e-09	7.97458e-08	CG5627	X	15089682	15113744	1	Rab3 GDP-GTP exchange factor	Rab3-GEF
FBgn0036285	1641.82	-0.610763	0.10226	-5.97265	2.33433e-09	8.05753e-08	CG10704	3L	12422510	12432668	-1	twin of eyg	toe	Shared
FBgn0032964	471.533	-0.741624	0.124269	-5.9679	2.40331e-09	8.27631e-08	CG11630	2L	21782046	21784065	-1	-	CG11630	Shared
FBgn0032139	579.196	-0.709493	0.11898	-5.96314	2.47435e-09	8.50119e-08	CG13116	2L	9729940	9730945	1	-	CG13116	Shared
FBgn0031432	1515.3	-1.10698	0.185776	-5.95868	2.54283e-09	8.71626e-08	CG9964	2L	2562483	2564830	-1	Cyp309a1	Cyp309a1	Shared
FBgn0031110	1009.89	0.864759	0.145351	5.94946	2.69032e-09	9.20051e-08	CG1670	X	20416733	20417812	1	Odorant-binding protein 19b	Obp19b	Shared
FBgn0000448	1662.54	0.610855	0.102721	5.94675	2.73524e-09	9.33258e-08	CG33183	2R	10203995	10237348	-1	Hormone receptor-like in 46	Hr46
FBgn0038309	57.9436	1.66234	0.279592	5.9456	2.75443e-09	9.37646e-08	CG6499	3R	15247163	15249137	-1	-	CG6499
FBgn0034709	3881.72	0.572761	0.0963525	5.94443	2.77425e-09	9.42225e-08	CG3074	2R	22189817	22202671	-1	Secreted Wg-interacting molecule	Swim	Shared
FBgn0038967	185.929	-1.17171	0.197462	-5.93385	2.95909e-09	1.00271e-07	CG13847	3R	22425214	22436150	-1	-	CG13847	Shared
FBgn0035676	325.463	1.09685	0.184867	5.9332	2.9709e-09	1.00441e-07	CG6619	3L	6076722	6082491	1	short spindle 6	ssp6
FBgn0024836	583.376	0.680685	0.114739	5.93248	2.98401e-09	1.00654e-07	CG11895	2R	10673345	10721138	1	starry night	stan
FBgn0031905	2323.93	-0.660989	0.111442	-5.93126	3.0062e-09	1.00764e-07	CG5155	2L	7388508	7390902	1	gudu	gudu	Shared
FBgn0032913	3070.56	0.689138	0.116189	5.93118	3.00768e-09	1.00764e-07	CG9259	2L	21089375	21090999	1	-	CG9259	Shared
FBgn0038042	260.461	0.887524	0.149619	5.93189	2.99465e-09	1.00764e-07	CG5657	3R	12421236	12422429	-1	Sarcoglycan beta	Scgbeta
FBgn0033294	5477.26	-0.74734	0.126178	-5.92289	3.16332e-09	1.05739e-07	CG8693	2R	8458815	8460884	1	Maltase A4	Mal-A4	Shared
FBgn0053547	4984.11	0.629186	0.106288	5.91961	3.22707e-09	1.07627e-07	CG33547	3R	17872748	17916578	-1	Rab3 interacting molecule	Rim
FBgn0265605	3199.53	0.417346	0.0706099	5.91059	3.40886e-09	1.13435e-07	CG8418	2R	16107440	16110017	-1	Ras-related protein interacting with calmodulin	Ric
FBgn0051140	3425.97	0.669695	0.113455	5.90273	3.57527e-09	1.18705e-07	CG31140	3R	23963180	23983232	1	-	CG31140
FBgn0023524	516.681	0.853612	0.144681	5.89995	3.63616e-09	1.20457e-07	CG3078	X	2254403	2259863	-1	-	CG3078
FBgn0038837	263.811	0.891201	0.151241	5.89257	3.80232e-09	1.2568e-07	CG3822	3R	20860187	20866231	-1	-	CG3822
FBgn0033196	2637.09	0.676052	0.114785	5.8897	3.86892e-09	1.27597e-07	CG1358	2R	7595265	7620711	-1	-	CG1358
FBgn0024289	16485.9	-0.719534	0.1223	-5.88334	4.02073e-09	1.32309e-07	CG1982	3R	7052335	7054541	1	Sorbitol dehydrogenase 1	Sodh-1
FBgn0029974	458.753	0.760816	0.129331	5.88272	4.03582e-09	1.32511e-07	CG10946	X	7903704	7908286	-1	dpr14	dpr14
FBgn0033814	5584.03	-0.3798	0.0646603	-5.87377	4.25995e-09	1.39561e-07	CG4670	2R	13231758	13235296	-1	-	CG4670	Shared
FBgn0266372	207.916	-0.840813	0.143293	-5.8678	4.41622e-09	1.44361e-07	CR45016	3R	10761148	10761797	-1	-	CR45016	Shared
FBgn0034566	7367.57	-0.551156	0.09395	-5.86648	4.45141e-09	1.4519e-07	CG9313	2R	20978901	20984043	1	-	CG9313
FBgn0266230	56.451	1.88085	0.320685	5.8651	4.48867e-09	1.46084e-07	CR44925	3R	5965806	5966411	1	-	CR44925	Shared
FBgn0266689	855.877	-1.32628	0.226716	-5.84995	4.91717e-09	1.59679e-07	CR45179	3L	16689268	16697897	1	-	CR45179
FBgn0036255	547.089	0.64551	0.110354	5.84946	4.93174e-09	1.59801e-07	CG10861	3L	12136967	12137559	1	Autophagy-specific gene 12	Atg12
FBgn0026576	3695.87	-0.56005	0.0957826	-5.84709	5.00241e-09	1.61737e-07	CG5991	3R	24050783	24053592	1	-	CG5991	Shared
FBgn0016123	5348.89	0.47185	0.0808023	5.83956	5.23402e-09	1.68857e-07	CG1462	3R	31048929	31052540	1	Alkaline phosphatase 4	Aph-4	Shared
FBgn0265306	353.893	-0.807604	0.138542	-5.82929	5.56637e-09	1.79189e-07	CR44279	2R	8542796	8543542	-1	-	CR44279	Shared
FBgn0015371	2855.99	0.706786	0.121256	5.82889	5.57958e-09	1.79224e-07	CG11798	2R	15115236	15144783	1	charlatan	chn
FBgn0039463	2236.03	-0.676495	0.116106	-5.82653	5.65901e-09	1.81382e-07	CG18472	3R	26947868	26949682	1	-	CG18472	Shared
FBgn0028862	550.377	0.749056	0.128678	5.82115	5.84429e-09	1.86916e-07	CG15267	2L	15248879	15254715	1	down and out	dao
FBgn0039945	2927.76	0.519045	0.089309	5.81179	6.18094e-09	1.97257e-07	CG17159	X	23084960	23092631	-1	-	CG17159
FBgn0004919	1259.28	0.699151	0.120318	5.81085	6.2155e-09	1.97934e-07	CG2679	2R	25072627	25084347	-1	goliath	gol
FBgn0028993	411.145	0.735796	0.126733	5.80587	6.40332e-09	2.03477e-07	CG17594	3L	24724162	24769123	1	scarecrow	scro
FBgn0263994	1255.47	0.788459	0.135842	5.80425	6.46556e-09	2.05015e-07	CG43737	X	15175441	15189931	1	-	CG43737
FBgn0052698	1322.49	0.720472	0.124177	5.80198	6.55382e-09	2.0737e-07	CG32698	X	9783223	9855449	1	-	CG32698
FBgn0013972	1186.01	0.641015	0.11051	5.8005	6.61178e-09	2.08757e-07	CG1912	3R	29682503	29685758	1	Guanylyl cyclase alpha-subunit at 99B	Gycalpha99B
FBgn0026755	301.673	-1.18318	0.204029	-5.79907	6.66851e-09	2.10101e-07	CG9481	2L	6225048	6226842	1	UDP-glycosyltransferase 37b1	Ugt37b1	Shared
FBgn0022770	283.536	0.776885	0.134102	5.79326	6.90321e-09	2.16574e-07	CG17058	X	20244647	20248203	1	Peritrophin A	Peritrophin-A	Shared
FBgn0259238	2764.25	0.475442	0.0820671	5.79334	6.90011e-09	2.16574e-07	CG42336	2R	11294536	11297520	-1	-	CG42336	Shared
FBgn0030257	511.366	0.681979	0.117737	5.79239	6.93938e-09	2.17248e-07	CG11160	X	11044756	11049540	1	-	CG11160	Shared
FBgn0014903	2002.89	-0.753163	0.130096	-5.78929	7.06861e-09	2.20827e-07	CG14630	X	1031505	1033165	1	-	CG14630	Shared
FBgn0038087	158.49	1.13793	0.196724	5.78442	7.2761e-09	2.2683e-07	CG10134	3R	12840560	12848419	-1	beat-Va	beat-Va
FBgn0265050	315.655	-0.818586	0.141601	-5.78095	7.42819e-09	2.31085e-07	CR44165	2R	6682521	6683749	-1	-	CR44165	Shared
FBgn0003011	76.8545	1.46342	0.253213	5.77939	7.49725e-09	2.32745e-07	CG7411	3R	19659748	19663672	1	ora transientless	ort
FBgn0013759	8745.48	0.606865	0.105153	5.77126	7.86794e-09	2.43742e-07	CG6703	3R	21783400	21822674	-1	CASK ortholog	CASK
FBgn0020509	12280.5	0.619307	0.10737	5.76796	8.02354e-09	2.48043e-07	CG1262	3L	2739750	2740228	1	Accessory gland protein 62F	Acp62F	Shared
FBgn0034647	995.218	-1.13247	0.196519	-5.76264	8.28089e-09	2.55465e-07	CG15678	2R	21660967	21662995	-1	poor Imd response upon knock-in	pirk
FBgn0004619	319.555	0.777245	0.134907	5.76132	8.34571e-09	2.5693e-07	CG8442	3L	6624032	6635059	1	Glutamate receptor IA	GluRIA	Shared
FBgn0033836	1087.36	0.70046	0.121791	5.75131	8.85553e-09	2.7206e-07	CG18278	2R	13408042	13409887	-1	-	CG18278
FBgn0265759	86.1604	1.28723	0.22398	5.74706	9.0807e-09	2.784e-07	CR44566	3L	17631390	17632253	1	-	CR44566
FBgn0037552	375.885	-0.820309	0.142876	-5.74139	9.3905e-09	2.87303e-07	CG7800	3R	8217957	8219734	1	-	CG7800	Shared
FBgn0032345	1408.71	-0.68906	0.120125	-5.73618	9.6836e-09	2.95659e-07	CG14921	2L	11120642	11121714	-1	-	CG14921
FBgn0040697	465.412	0.901149	0.157201	5.73247	9.89799e-09	3.01583e-07	CG18676	3L	4182645	4184663	-1	tipE homolog 3	Teh3
FBgn0021760	23854.6	-0.439163	0.0766255	-5.73129	9.96682e-09	3.03057e-07	CG32435	3L	21172853	21183278	1	chromosome bows	chb
FBgn0265541	1002.51	-0.891274	0.15555	-5.72983	1.0053e-08	3.05051e-07	CR44391	2R	17135595	17136325	1	-	CR44391	Shared
FBgn0263120	28302.9	-0.60704	0.106007	-5.7264	1.02587e-08	3.10655e-07	CG8732	2R	8665813	8683022	1	Acyl-CoA synthetase long-chain	Acsl	Shared
FBgn0265158	160.93	1.4248	0.249532	5.7099	1.13042e-08	3.41292e-07	CG44227	3R	8684793	8685176	-1	-	CG44227
FBgn0265182	2565.12	0.869545	0.152292	5.70972	1.13165e-08	3.41292e-07	CG44247	2R	24876691	24881221	1	-	CG44247
FBgn0027579	8337.73	-0.538707	0.0944026	-5.70648	1.15334e-08	3.46847e-07	CG5508	3R	27925191	27933077	1	minotaur	mino	Shared
FBgn0261404	65.548	1.38262	0.242298	5.70628	1.15475e-08	3.46847e-07	CG42644	2R	432219	439012	1	-	CG42644	Shared
FBgn0261085	226.954	1.00906	0.176857	5.70552	1.15988e-08	3.47682e-07	CG10617	X	13359248	13368179	1	Synaptotagmin 12	Syt12
FBgn0033347	168.398	0.985456	0.172814	5.70242	1.18117e-08	3.53349e-07	CG8248	2R	8918940	8920368	-1	-	CG8248
FBgn0053100	11966.4	0.417088	0.0731521	5.70166	1.18648e-08	3.54222e-07	CG33100	3R	24063077	24108960	-1	eIF4E-Homologous Protein	4EHP
FBgn0037717	411.153	0.858976	0.150707	5.69966	1.20048e-08	3.5768e-07	CG8301	3R	9581306	9586648	1	-	CG8301
FBgn0264574	3676.69	0.643869	0.113045	5.69569	1.22874e-08	3.65365e-07	CG43946	3L	914074	993788	1	Glucose transporter 1	Glut1
FBgn0263556	270.706	0.913963	0.160598	5.69099	1.26302e-08	3.74057e-07	CR43541	3L	9144593	9144697	1	mir-4940 stem loop	mir-4940
FBgn0266069	397.539	-0.744537	0.130827	-5.69099	1.26301e-08	3.74057e-07	CR44822	2L	5631624	5632660	-1	-	CR44822	Shared
FBgn0029681	52.0672	1.43643	0.252551	5.68767	1.28786e-08	3.80652e-07	CG15239	X	3884168	3890486	1	-	CG15239	Shared
FBgn0038845	1715.96	-0.556718	0.0980094	-5.68025	1.345e-08	3.96749e-07	CG10827	3R	21005160	21006990	-1	-	CG10827	Shared
FBgn0261722	3450.11	0.607534	0.107018	5.67695	1.37118e-08	4.03665e-07	CG6151	3L	15810081	15816410	-1	flower	fwe
FBgn0032625	1163.93	-0.670125	0.118063	-5.676	1.37877e-08	4.05096e-07	CG15136	2L	17047161	17048281	-1	-	CG15136	Shared
FBgn0034156	574.798	-0.65298	0.115094	-5.67345	1.3995e-08	4.10373e-07	CG5348	2R	16766804	16769238	1	-	CG5348	Shared
FBgn0015519	1130.15	0.791519	0.139624	5.66892	1.437e-08	4.18879e-07	CG2302	X	8276200	8367169	-1	nicotinic Acetylcholine Receptor alpha3	nAChRalpha3
FBgn0050033	219.453	0.944013	0.166515	5.66925	1.43427e-08	4.18879e-07	CG30033	2R	11292531	11293591	1	-	CG30033	Shared
FBgn0083950	1412.3	0.474101	0.0836235	5.66947	1.43237e-08	4.18879e-07	CG34114	3R	10972381	11050175	1	-	CG34114
FBgn0051704	1700.07	1.09722	0.19375	5.66309	1.48672e-08	4.32521e-07	CG31704	2L	11840691	11841204	1	-	CG31704
FBgn0024232	674.597	0.809533	0.143056	5.65886	1.5238e-08	4.42439e-07	CG18471	2R	16641243	16651125	1	gprs	gprs
FBgn0003248	408.904	1.1044	0.195222	5.65715	1.53907e-08	4.46e-07	CG16740	3R	18899423	18901019	1	Rhodopsin 2	Rh2
FBgn0011834	3065.56	-1.08865	0.192525	-5.65456	1.56249e-08	4.51902e-07	CG2071	X	20962605	20963505	-1	Serine protease 6	Ser6	Shared
FBgn0063496	102.453	1.6653	0.294813	5.64866	1.61707e-08	4.66775e-07	CG17525	2R	18403248	18404086	1	Glutathione S transferase E4	GstE4	Shared
FBgn0030294	306.89	0.731644	0.129623	5.64442	1.65742e-08	4.77492e-07	CG11750	X	11359236	11360929	1	PTIP associated 1	Pa1
FBgn0038342	731.235	-0.604404	0.107207	-5.6377	1.72331e-08	4.95512e-07	CG14870	3R	15481906	15482904	1	-	CG14870
FBgn0052391	456.172	-0.714751	0.126791	-5.63725	1.72791e-08	4.95871e-07	CG32391	3L	7068211	7069197	-1	-	CG32391	Shared
FBgn0265879	19.7718	-2.08101	0.369179	-5.63686	1.7318e-08	4.96024e-07	CR44668	3L	17784788	17785284	-1	-	CR44668	Shared
FBgn0032624	7891.85	-0.620849	0.110215	-5.63307	1.77032e-08	5.06079e-07	CG6304	2L	17011476	17014700	-1	-	CG6304
FBgn0051910	3117.56	-0.687743	0.122136	-5.63096	1.79214e-08	5.11331e-07	CG31910	2L	6744663	6745622	-1	-	CG31910
FBgn0027544	1031.99	0.634591	0.112714	5.63007	1.80132e-08	5.11975e-07	CG2217	3R	30418767	30422971	-1	-	CG2217
FBgn0261704	1031.99	0.634591	0.112714	5.63007	1.80132e-08	5.11975e-07	CG42740	3R	30418767	30422971	-1	-	CG42740
FBgn0031116	657.07	0.690311	0.122632	5.62912	1.8113e-08	5.13827e-07	CG1695	X	20433950	20445599	1	-	CG1695
FBgn0038865	1179.37	-0.664682	0.118212	-5.62281	1.87874e-08	5.31938e-07	CG10824	3R	21159238	21161092	-1	-	CG10824	Shared
FBgn0035799	1224.6	-0.628213	0.111817	-5.61825	1.92906e-08	5.45144e-07	CG14838	3L	7583454	7587248	1	-	CG14838	Shared
FBgn0035505	2822.18	0.575881	0.102514	5.6176	1.93627e-08	5.4614e-07	CG15004	3L	4178980	4188023	-1	tipE homolog 2	Teh2
FBgn0019985	450.494	0.915017	0.163097	5.61025	2.02034e-08	5.68767e-07	CG11144	4	936819	949441	1	metabotropic Glutamate Receptor	mGluR
FBgn0051326	3410.74	-0.570151	0.101649	-5.60904	2.03453e-08	5.71677e-07	CG31326	3R	14218136	14220205	-1	-	CG31326	Shared
FBgn0264564	1702.27	1.08114	0.192902	5.60457	2.08772e-08	5.85511e-07	CR43936	2L	11840455	11840913	-1	-	CR43936
FBgn0262214	627.308	1.07596	0.192168	5.59907	2.15505e-08	6.03252e-07	CR42921	3R	4295369	4295456	1	mir-929 stem loop	mir-929
FBgn0036316	4963.67	-0.518462	0.0926618	-5.5952	2.20364e-08	6.15689e-07	CG10960	3L	12824880	12843106	-1	-	CG10960	Shared
FBgn0039944	3137.77	0.512517	0.0916722	5.59075	2.26089e-08	6.30494e-07	CG17162	X	23084960	23096735	-1	-	CG17162
FBgn0035033	327.213	0.730899	0.130822	5.58699	2.31039e-08	6.43087e-07	CG3548	2R	24599947	24602367	1	-	CG3548
FBgn0086913	590.541	0.870815	0.155892	5.58602	2.32339e-08	6.45492e-07	CG34410	3L	21318774	21335027	1	Rab26	Rab26
FBgn0037849	155.607	0.869184	0.155613	5.58556	2.32952e-08	6.45985e-07	CG4596	3R	10873038	10875582	1	-	CG4596
FBgn0053548	1167.07	0.814759	0.145893	5.58463	2.34205e-08	6.48244e-07	CG33548	X	2205515	2213809	-1	msta	msta
FBgn0035040	2484.78	0.451167	0.0808877	5.5777	2.43718e-08	6.72182e-07	CG4741	2R	24610801	24615158	-1	-	CG4741	Shared
FBgn0085732	335.097	-1.00527	0.180232	-5.57767	2.43761e-08	6.72182e-07	CR40190	2R	1211067	1213666	1	-	CR40190	Shared
FBgn0034515	4778.62	0.870487	0.156127	5.57549	2.46834e-08	6.79391e-07	CG13428	2R	20539512	20540448	-1	-	CG13428	Shared
FBgn0038718	2588.02	0.762417	0.136854	5.57102	2.53253e-08	6.95765e-07	CG17752	3R	19610225	19612437	1	-	CG17752	Shared
FBgn0039089	358.111	0.776171	0.139383	5.56863	2.56752e-08	7.03891e-07	CG10152	3R	23557412	23580077	1	beat-IV	beat-IV
FBgn0040510	3193	-0.596244	0.107077	-5.56835	2.57162e-08	7.03891e-07	CG17176	2L	12921091	12925453	1	ACXA	ACXA
FBgn0265159	404.481	0.687326	0.123559	5.56275	2.6556e-08	7.25537e-07	CR44228	3R	8754064	8755916	1	-	CR44228
FBgn0030742	446.028	0.785961	0.141334	5.56102	2.68206e-08	7.30073e-07	CG9919	X	16328437	16330759	-1	-	CG9919
FBgn0039908	3889.85	0.514786	0.0925702	5.56104	2.68176e-08	7.30073e-07	CG11533	4	469409	488994	-1	Asator	Asator
FBgn0264503	953.978	0.802202	0.144276	5.56019	2.69487e-08	7.32214e-07	CG43902	X	10158434	10195337	1	-	CG43902
FBgn0035875	232.148	-0.956294	0.172028	-5.55896	2.7139e-08	7.36032e-07	CG7076	3L	8336672	8338595	1	Cuticular protein 66Cb	Cpr66Cb	Shared
FBgn0263988	1918.76	-0.688149	0.123833	-5.55707	2.74343e-08	7.42681e-07	CG7051	3L	149679	152589	-1	Dynein intermediate chain at 61B	Dic61B	Shared
FBgn0038653	929.628	0.546609	0.0985178	5.54833	2.88415e-08	7.79353e-07	CG18208	3R	18799280	18849224	-1	-	CG18208
FBgn0265694	154.344	1.18281	0.213315	5.54491	2.94109e-08	7.93291e-07	CR44501	X	7555778	7557844	1	-	CR44501	Shared
FBgn0032431	1093.57	0.833322	0.150482	5.53768	3.065e-08	8.2521e-07	CG5435	2L	12429827	12430892	-1	-	CG5435	Shared
FBgn0261054	379.445	1.13718	0.205421	5.53584	3.09732e-08	8.32398e-07	CG42602	2L	3670131	3670581	-1	Seminal fluid protein 24Bc	Sfp24Bc
FBgn0263321	1004.38	0.7	0.126514	5.53299	3.14817e-08	8.44531e-07	CG43402	2L	1442627	1443832	1	-	CG43402	Shared
FBgn0259245	443.934	0.765745	0.13848	5.52966	3.20852e-08	8.59163e-07	CG42343	X	21422115	21457738	-1	-	CG42343
FBgn0039152	9174.47	-0.398122	0.0720256	-5.5275	3.24823e-08	8.68227e-07	CG6129	3R	24113286	24128193	1	Rootletin	Rootletin	Shared
FBgn0035914	665.731	0.751512	0.1361	5.52175	3.35641e-08	8.95525e-07	CG6282	3L	8604657	8617074	1	-	CG6282
FBgn0035360	2901.84	-1.03875	0.188278	-5.51712	3.4461e-08	9.17803e-07	CG1246	3L	2648048	2650205	1	-	CG1246	Shared
FBgn0032723	4603.4	-0.470326	0.0853278	-5.51199	3.5479e-08	9.4322e-07	CG18397	2L	18916347	18943960	-1	short spindle 3	ssp3	Shared
FBgn0052296	16140.5	0.462187	0.0838856	5.50974	3.59371e-08	9.53685e-07	CG32296	3L	2717615	2766480	-1	Myocardin-related transcription factor	Mrtf	Shared
FBgn0010044	237.158	-1.13585	0.206188	-5.5088	3.61281e-08	9.57039e-07	CG4421	3R	12380008	12380815	1	Glutathione S transferase D8	GstD8	Shared
FBgn0034638	16491.8	-0.638652	0.115968	-5.50714	3.64719e-08	9.64422e-07	CG10433	2R	21605676	21608125	-1	-	CG10433
FBgn0041097	633.44	0.741625	0.134879	5.49844	3.83165e-08	1.01139e-06	CG5423	2L	1256417	1296596	1	robo3	robo3
FBgn0037546	358.839	0.826395	0.150439	5.49322	3.94675e-08	1.03992e-06	CG7918	3R	8059284	8087049	1	muscarinic Acetylcholine Receptor, B-type	mAChR-B
FBgn0263759	281.986	1.05366	0.191846	5.49222	3.96914e-08	1.04396e-06	CG43676	2R	673574	705848	1	-	CG43676
FBgn0038946	913.287	0.826623	0.150619	5.48819	4.0608e-08	1.06618e-06	CG7077	3R	22351696	22356264	1	retinol dehydrogenase B	rdhB
FBgn0266487	5913.2	0.562566	0.102519	5.48743	4.07827e-08	1.06887e-06	CG45086	2R	12612740	12619820	1	-	CG45086
FBgn0036046	179.846	1.08055	0.197373	5.47469	4.3829e-08	1.14668e-06	CG8167	3L	9799698	9800440	1	Insulin-like peptide 2	Ilp2
FBgn0263624	924.315	0.85754	0.156736	5.47123	4.46925e-08	1.16721e-06	CR43633	3R	25794066	25794421	-1	-	CR43633
FBgn0037923	169.795	0.934521	0.171247	5.45714	4.83877e-08	1.26149e-06	CG6813	3R	11625051	11626638	-1	-	CG6813
FBgn0000422	3027.44	0.435113	0.0797456	5.45627	4.86239e-08	1.26464e-06	CG10697	2L	19116483	19120306	-1	Dopa decarboxylase	Ddc
FBgn0039739	84.741	1.24721	0.228591	5.45607	4.86795e-08	1.26464e-06	CG15527	3R	30022345	30022648	-1	Ribosomal protein S28a	RpS28a	Shared
FBgn0259951	3375.73	0.886532	0.162692	5.44913	5.06177e-08	1.31269e-06	CG42461	2L	3667977	3668551	-1	Seminal fluid protein 24Ba	Sfp24Ba
FBgn0035581	7054.84	-0.472759	0.0867815	-5.44769	5.10272e-08	1.321e-06	CG17150	3L	4861269	4895749	1	-	CG17150
FBgn0039769	2953.49	-0.955104	0.175367	-5.44633	5.14207e-08	1.32886e-06	CG15534	3R	30432064	30435139	1	-	CG15534	Shared
FBgn0021856	886.036	0.608222	0.111785	5.441	5.29832e-08	1.36621e-06	CG8674	2L	21261168	21262411	1	lethal (2) k14505	l(2)k14505	Shared
FBgn0028906	171.4	0.988087	0.181608	5.44077	5.30503e-08	1.36621e-06	CG17341	2L	14134491	14160587	1	-	CG17341
FBgn0029128	988.166	0.576878	0.106268	5.42853	5.68201e-08	1.46075e-06	CG17131	X	142208	200663	1	trynity	tyn	Shared
FBgn0031440	963.335	-0.64101	0.118115	-5.42702	5.73035e-08	1.47063e-06	CG15395	2L	2609994	2611283	1	-	CG15395
FBgn0041194	5428.24	0.60463	0.111446	5.42533	5.78478e-08	1.48202e-06	CG10078	3L	6911999	6914876	-1	Phosphoribosylamidotransferase 2	Prat2
FBgn0013772	3074.53	-0.739563	0.1364	-5.42202	5.89288e-08	1.50711e-06	CG10248	2R	14887171	14889010	-1	Cytochrome P450-6a8	Cyp6a8	Shared
FBgn0029834	763.53	0.769757	0.142074	5.418	6.02707e-08	1.53734e-06	CG5937	X	6040005	6050381	1	-	CG5937
FBgn0030997	1512.18	0.703739	0.129893	5.41785	6.03186e-08	1.53734e-06	CG7990	X	19196058	19201979	-1	-	CG7990	Shared
FBgn0261338	264.911	0.808167	0.149204	5.41652	6.07711e-08	1.54622e-06	CG42623	3R	1845561	1938205	1	-	CG42623
FBgn0031065	546.164	0.663516	0.122615	5.4114	6.25334e-08	1.58754e-06	CG14234	X	19735570	19740456	1	-	CG14234
FBgn0034331	4350.02	0.923782	0.170717	5.41118	6.26096e-08	1.58754e-06	CG15067	2R	18384824	18385589	-1	-	CG15067
FBgn0015558	1610.05	0.812339	0.150191	5.40869	6.34861e-08	1.60224e-06	CG1693	X	21328613	21339676	-1	tweety	tty
FBgn0038548	150.525	0.989118	0.18287	5.40885	6.34296e-08	1.60224e-06	CG17806	3R	17801542	17803260	-1	-	CG17806	Shared
FBgn0264562	856.15	0.546414	0.101027	5.40862	6.35139e-08	1.60224e-06	CG43934	X	1941940	2007956	1	Hr4	Hr4	Shared
FBgn0039883	1717.68	0.789268	0.145975	5.40688	6.41306e-08	1.61504e-06	CG1976	3R	31812609	31846570	1	Rho GTPase activating protein at 100F	RhoGAP100F
FBgn0053499	2644.04	-0.424938	0.0786247	-5.40463	6.49408e-08	1.63267e-06	CG33499	X	20220666	20225020	-1	Sperm-specific dynein intermediate chain 4	Sdic4
FBgn0035434	4130.54	0.949983	0.175976	5.39837	6.72486e-08	1.68497e-06	CG10812	3L	3316781	3317144	1	Drosomycin-like 5	Drsl5
FBgn0051781	13678.2	-0.882306	0.163434	-5.39855	6.71805e-08	1.68497e-06	CR31781	2L	16869346	16878300	1	-	CR31781	Shared
FBgn0037012	1112.29	-0.641564	0.118959	-5.39315	6.92324e-08	1.73174e-06	CG4786	3L	20527972	20540417	-1	Reduction in Cnn dots 2	Rcd2	Shared
FBgn0040318	330.877	-0.916634	0.170038	-5.39077	7.01545e-08	1.75185e-06	CG13475	3L	14583222	14599540	-1	HGTX	HGTX	Shared
FBgn0259985	977.517	0.774866	0.143757	5.39012	7.04117e-08	1.75531e-06	CG8889	2R	12025614	12027707	-1	Metallophosphoesterase	Mppe
FBgn0053126	3728.68	-0.599482	0.111235	-5.38935	7.0713e-08	1.75986e-06	CG33126	2L	1359837	1361821	-1	Neural Lazarillo	NLaz	Shared
FBgn0000150	14377.7	0.608489	0.113043	5.38282	7.33287e-08	1.8219e-06	CG2210	3R	31745172	31746077	-1	abnormal wing discs	awd	Shared
FBgn0263762	4193.02	0.946204	0.175939	5.37803	7.53035e-08	1.86783e-06	CG43679	3L	15050856	15051425	-1	-	CG43679
FBgn0265065	214.318	-0.896739	0.166805	-5.37598	7.61657e-08	1.88606e-06	CR44176	3R	14421751	14422549	-1	-	CR44176
FBgn0035266	2572.45	-0.561101	0.104436	-5.37266	7.75854e-08	1.918e-06	CG7995	3L	1738407	1745421	1	Glycerol kinase	Gk	Shared
FBgn0038732	162.853	1.61795	0.301322	5.36949	7.89575e-08	1.94867e-06	CG11391	3R	19778750	19780727	1	-	CG11391	Shared
FBgn0040794	118.644	1.05805	0.197221	5.3648	8.10373e-08	1.99667e-06	CG13056	3L	16333313	16333782	1	-	CG13056
FBgn0010473	5335.32	0.753429	0.140493	5.36274	8.19683e-08	2.01291e-06	CG15427	2L	4283148	4323781	1	turtle	tutl
FBgn0031741	1627.51	-0.488707	0.091127	-5.36292	8.18884e-08	2.01291e-06	CG11034	2L	5805395	5809063	1	-	CG11034	Shared
FBgn0020277	117.993	1.08225	0.201843	5.36185	8.23718e-08	2.01947e-06	CG8807	3L	19604398	19606090	-1	lush	lush	Shared
FBgn0052506	467.95	0.630454	0.117629	5.35967	8.33728e-08	2.04063e-06	CG32506	X	20449331	20467065	1	-	CG32506
FBgn0028424	2766.9	-0.526071	0.0982717	-5.35323	8.63961e-08	2.11114e-06	CG3767	2R	16289320	16291333	1	Juvenile hormone-inducible protein 26	JhI-26
FBgn0031417	1505.83	-0.666471	0.124609	-5.3485	8.86856e-08	2.16352e-06	CG3597	2L	2370152	2371524	-1	-	CG3597	Shared
FBgn0040823	4381.82	-0.711379	0.133058	-5.34639	8.97251e-08	2.18528e-06	CG14162	3L	9974651	10139360	1	dpr6	dpr6	Shared
FBgn0035429	220.763	-0.954477	0.17861	-5.34392	9.09553e-08	2.2116e-06	CG12017	3L	3280239	3290896	1	-	CG12017	Shared
FBgn0036419	4563.12	-0.916688	0.17156	-5.34326	9.12887e-08	2.21607e-06	CG13482	3L	14329346	14329885	1	-	CG13482
FBgn0013343	6241.74	0.522305	0.0977751	5.3419	9.19798e-08	2.22271e-06	CG31136	3R	24101600	24105763	-1	Syntaxin 1A	Syx1A
FBgn0037045	433.801	0.547395	0.102479	5.34154	9.21626e-08	2.22271e-06	CG10584	3L	21030280	21031360	-1	-	CG10584	Shared
FBgn0040735	1353.17	0.977404	0.182956	5.34229	9.17797e-08	2.22271e-06	CG16836	2R	18388995	18389443	1	-	CG16836
FBgn0264840	410.533	-0.713495	0.13357	-5.34171	9.20727e-08	2.22271e-06	CR44048	3R	20878405	20879384	-1	-	CR44048
FBgn0085256	384.283	1.06287	0.199115	5.33799	9.39839e-08	2.25927e-06	CG34227	2R	11248126	11248610	1	-	CG34227
FBgn0264255	14697.6	0.589148	0.110364	5.33822	9.38636e-08	2.25927e-06	CG9907	X	16455027	16533096	-1	paralytic	para
FBgn0015663	863.802	-0.605373	0.113422	-5.33737	9.43031e-08	2.26327e-06	CG2788	2L	3619097	3621573	1	Dorothy	Dot
FBgn0035410	2912.25	-0.681428	0.127694	-5.33643	9.47937e-08	2.27137e-06	CG14964	3L	3172817	3178580	-1	-	CG14964	Shared
FBgn0036196	2495.98	-0.375084	0.0703028	-5.33527	9.54048e-08	2.28232e-06	CG11658	3L	11699496	11708553	-1	-	CG11658
FBgn0030011	428.307	0.846528	0.158775	5.33162	9.73379e-08	2.32481e-06	CG10763	X	8150731	8152275	-1	Gbeta5	Gbeta5
FBgn0000038	5918.96	0.667273	0.125285	5.32604	1.00374e-07	2.39347e-06	CG11348	3L	4429349	4435993	1	nicotinic Acetylcholine Receptor beta1	nAChRbeta1
FBgn0004435	7464.89	0.476508	0.0895617	5.32044	1.03516e-07	2.46442e-06	CG17759	2R	12612740	12623197	1	G protein alpha q subunit	Galphaq
FBgn0085244	924.071	-0.76331	0.143486	-5.31975	1.03908e-07	2.46978e-06	CG34215	2R	6831296	6831793	-1	-	CG34215
FBgn0085227	568.145	-0.6909	0.129959	-5.3163	1.05901e-07	2.51312e-06	CG34198	2R	19682446	19682977	-1	-	CG34198	Shared
FBgn0031835	2033.51	0.616557	0.116071	5.31189	1.08492e-07	2.56651e-06	CG11319	2L	6568400	6601068	-1	-	CG11319
FBgn0035101	3823.11	-0.399692	0.0752449	-5.31188	1.08498e-07	2.56651e-06	CG1212	3L	152884	174517	1	p130CAS	p130CAS
FBgn0037614	2820.56	0.365352	0.0688238	5.30851	1.10523e-07	2.61024e-06	CG8116	3R	8716243	8721320	1	-	CG8116	Shared
FBgn0010300	2277.62	0.435243	0.0820452	5.30492	1.12722e-07	2.65795e-06	CG10719	2L	19133816	19179758	1	brain tumor	brat
FBgn0266445	1546.99	-0.679696	0.128327	-5.29659	1.17984e-07	2.77759e-06	CG45075	2L	6091412	6096498	1	-	CG45075
FBgn0038659	6209.78	0.403838	0.0762928	5.29326	1.20153e-07	2.82418e-06	CG14296	3R	18906609	18910755	1	Endophilin A	EndoA
FBgn0038142	144.242	1.05784	0.200102	5.28651	1.24671e-07	2.92572e-06	CG14379	3R	13369648	13370346	1	Chemosensory protein A 87a	CheA87a
FBgn0029962	306.421	0.666176	0.126024	5.28611	1.24944e-07	2.92749e-06	CG1402	X	7826197	7842679	1	-	CG1402
FBgn0052436	30741.3	-0.42452	0.080382	-5.28128	1.28287e-07	3.00106e-06	CG32436	3L	21344033	21355049	1	-	CG32436
FBgn0001085	5223.97	-0.820346	0.155368	-5.28003	1.29165e-07	3.01683e-06	CG17697	3L	14274343	14368639	1	frizzled	fz
FBgn0032387	996.015	-0.873671	0.165487	-5.27941	1.29604e-07	3.02232e-06	CG16965	2L	11981591	11984380	1	-	CG16965	Shared
FBgn0259745	1691.49	0.404197	0.0766064	5.27628	1.31831e-07	3.06942e-06	CG42396	2R	7478853	7489823	-1	wech	wech
FBgn0039282	522.205	0.687738	0.13038	5.27487	1.32853e-07	3.08837e-06	CG11848	3R	25131306	25136709	1	Band4.1 inhibitor LRP interactor	Bili
FBgn0053109	1187.09	0.903762	0.171452	5.27123	1.35514e-07	3.14528e-06	CG33109	3R	14220560	14221584	-1	-	CG33109	Shared
FBgn0032506	417.857	0.715948	0.135913	5.2677	1.38145e-07	3.20133e-06	CG9395	2L	13349823	13355073	-1	-	CG9395
FBgn0053783	20.5277	2.04952	0.389156	5.26658	1.38986e-07	3.2158e-06	CG33783	3R	10066770	10067567	1	-	CG33783
FBgn0037117	1963.38	0.507302	0.0963708	5.26406	1.40907e-07	3.25516e-06	CG11248	3L	21680050	21683231	1	-	CG11248	Shared
FBgn0263997	675.296	0.729381	0.138715	5.25813	1.45525e-07	3.35661e-06	CG43740	X	10333652	10347794	1	-	CG43740	Shared
FBgn0039862	731.818	0.688812	0.131022	5.25723	1.46245e-07	3.36795e-06	CG1804	3R	31622136	31664646	1	kek6	kek6
FBgn0033728	12818.7	0.761419	0.144842	5.2569	1.46504e-07	3.36867e-06	CG8505	2R	12402216	12405108	1	Cuticular protein 49Ae	Cpr49Ae	Shared
FBgn0034789	1538.17	0.787658	0.149861	5.25592	1.4729e-07	3.3815e-06	CG3682	2R	22874769	22881436	1	PIP5K59B	PIP5K59B
FBgn0038000	3615.94	-0.494911	0.0942372	-5.25175	1.50658e-07	3.45346e-06	CG10014	3R	12222387	12224048	1	-	CG10014
FBgn0036926	1025.17	0.77138	0.146973	5.24845	1.53382e-07	3.51048e-06	CG7646	3L	19991887	19996269	1	-	CG7646
FBgn0013307	984.213	0.655887	0.125005	5.2469	1.54682e-07	3.53478e-06	CG8721	2R	8004824	8006672	1	Ornithine decarboxylase 1	Odc1	Shared
FBgn0026438	4037.23	0.512555	0.0977043	5.24599	1.55449e-07	3.54136e-06	CG3159	2L	737212	744395	-1	Excitatory amino acid transporter 2	Eaat2
FBgn0266450	1860.76	-0.687956	0.131135	-5.24619	1.5528e-07	3.54136e-06	CG45074	2L	6082603	6096498	1	Kruppel homolog 1	Kr-h1
FBgn0035235	649.751	0.607269	0.11577	5.24548	1.55878e-07	3.5457e-06	CG7879	3L	1559813	1568608	-1	-	CG7879	Shared
FBgn0264466	101.434	-1.23414	0.235392	-5.24293	1.58045e-07	3.58947e-06	CR43874	3L	17259661	17260450	1	-	CR43874	Shared
FBgn0000100	46082.6	-0.353495	0.0674772	-5.23873	1.61682e-07	3.66645e-06	CG7490	3L	22075867	22077487	1	Ribosomal protein LP0	RpLP0	Shared
FBgn0264606	3323.67	0.516473	0.098648	5.23552	1.64525e-07	3.7252e-06	CG43955	3L	2655415	2711690	-1	Fife	Fife
FBgn0020377	186.739	0.885885	0.169223	5.23503	1.64961e-07	3.72938e-06	CG8856	2R	12208893	12212155	-1	Scavenger receptor class C, type II	Sr-CII	Shared
FBgn0034506	2496.04	-0.55905	0.106845	-5.23233	1.67383e-07	3.77837e-06	CG13870	2R	20343845	20346018	1	-	CG13870
FBgn0010359	1932.36	-1.00094	0.191385	-5.22997	1.69535e-07	3.82112e-06	CG30028	2R	11349061	11349870	-1	gammaTrypsin	gammaTry
FBgn0034027	647.271	0.519461	0.099336	5.22934	1.7012e-07	3.82267e-06	CG8187	2R	15539554	15541363	-1	-	CG8187
FBgn0052551	240.219	0.981333	0.187651	5.22957	1.69904e-07	3.82267e-06	CG32551	X	18438868	18439260	1	-	CG32551
FBgn0038143	4443.63	0.804941	0.154027	5.22596	1.73257e-07	3.88726e-06	CG9813	3R	13373104	13379775	-1	-	CG9813
FBgn0029708	2310.95	0.584277	0.111819	5.2252	1.73968e-07	3.89729e-06	CG3556	X	4530231	4535464	1	-	CG3556
FBgn0039544	1048.9	-0.45755	0.0876162	-5.2222	1.76805e-07	3.95488e-06	CG12877	3R	27707100	27710857	1	-	CG12877	Shared
FBgn0011205	11711.3	-0.536349	0.102728	-5.22108	1.77883e-07	3.967e-06	CG5725	3L	20384429	20391913	1	fumble	fbl	Shared
FBgn0042201	48874.3	0.799294	0.153085	5.22124	1.7773e-07	3.967e-06	CG13061	3L	16318024	16318690	1	Neuropeptide-like precursor 3	Nplp3
FBgn0030505	6471.6	0.448052	0.0858359	5.21987	1.79049e-07	3.98699e-06	CG11172	X	13624745	13664568	1	NFAT homolog	NFAT
FBgn0266684	135.441	0.978227	0.187625	5.21373	1.85079e-07	4.11508e-06	CR45174	3L	23690626	23691668	-1	-	CR45174	Shared
FBgn0085413	2026.25	0.502101	0.0963193	5.21288	1.85933e-07	4.12789e-06	CG34384	3R	7814361	7855392	1	-	CG34384
FBgn0038717	867.828	0.816925	0.157036	5.20216	1.96987e-07	4.36675e-06	CG17751	3R	19607254	19609322	1	-	CG17751	Shared
FBgn0035880	2142.86	0.688023	0.132328	5.19936	1.99974e-07	4.42633e-06	CG17352	3L	8352355	8356296	-1	-	CG17352
FBgn0050042	5761.39	-0.8352	0.160697	-5.19736	2.02139e-07	4.46757e-06	CG30042	2R	12378440	12379396	1	Cuticular protein 49Ab	Cpr49Ab	Shared
FBgn0033680	1853.28	0.589979	0.113565	5.19508	2.04631e-07	4.5159e-06	CG13186	2R	12081276	12082057	1	-	CG13186	Shared
FBgn0002940	182091	0.587077	0.113064	5.19241	2.07591e-07	4.57442e-06	CG4550	3R	19886255	19888206	-1	neither inactivation nor afterpotential E	ninaE
FBgn0263981	2807.17	-0.507359	0.0977373	-5.19105	2.09112e-07	4.60108e-06	CR43730	2R	16288927	16291474	-1	-	CR43730
FBgn0008651	304.816	0.710187	0.136822	5.19057	2.09648e-07	4.60605e-06	CG6570	3R	21409979	21434133	-1	ladybird late	lbl	Shared
FBgn0261794	6193.61	0.585068	0.112814	5.18614	2.14701e-07	4.70309e-06	CG5594	2R	23907654	23925066	1	kazachoc	kcc
FBgn0263774	1335.2	-0.518069	0.0998904	-5.18638	2.14426e-07	4.70309e-06	CG43691	2R	13389495	13393361	-1	-	CG43691
FBgn0038130	6447.63	0.426449	0.0823245	5.1801	2.21772e-07	4.85081e-06	CG8630	3R	13279721	13284527	1	-	CG8630	Shared
FBgn0030421	834.147	0.607605	0.117323	5.17892	2.23169e-07	4.87416e-06	CG3812	X	12765266	12772851	1	-	CG3812
FBgn0052823	2730.08	-0.448167	0.0866346	-5.17307	2.30284e-07	5.02215e-06	CG32823	X	20189440	20194227	-1	Sperm-specific dynein intermediate chain 3	Sdic3
FBgn0261808	3122.82	-0.431251	0.0835082	-5.16418	2.41493e-07	5.25887e-06	CG31299	3R	11197592	11208633	1	curled	cu
FBgn0050354	1519.34	-0.734329	0.142207	-5.16381	2.41976e-07	5.26165e-06	CG30354	2R	8677219	8677661	1	-	CG30354	Shared
FBgn0032648	2382.8	-0.53458	0.103546	-5.16275	2.43347e-07	5.2837e-06	CG15144	2L	17525585	17529122	-1	-	CG15144	Shared
FBgn0032956	5203.36	-0.327092	0.0633966	-5.15946	2.47665e-07	5.36958e-06	CG1512	2L	21658735	21663698	1	Cullin 2	Cul2
FBgn0012037	9589	-0.738043	0.143104	-5.15739	2.50414e-07	5.42125e-06	CG8827	2L	13905645	13909212	1	Angiotensin converting enzyme	Ance	Shared
FBgn0037627	59.5831	1.26437	0.245276	5.15489	2.53777e-07	5.48603e-06	CG13318	3R	8771246	8772691	-1	-	CG13318	Shared
FBgn0033845	3212.73	-0.520182	0.100953	-5.15273	2.56716e-07	5.54148e-06	CG17064	2R	13500621	13506011	1	mars	mars
FBgn0052432	2404.94	0.788207	0.153202	5.14488	2.6769e-07	5.76994e-06	CG32432	3L	20844332	20885188	-1	-	CG32432
FBgn0035734	962.618	-0.637138	0.123874	-5.14343	2.69772e-07	5.80637e-06	CG14823	3L	7066314	7068232	1	-	CG14823	Shared
FBgn0026088	1382.77	0.734704	0.14292	5.14067	2.73766e-07	5.88378e-06	CG14818	X	1879019	1879774	-1	-	CG14818
FBgn0266375	4684.92	-0.432338	0.0841261	-5.13916	2.75965e-07	5.92245e-06	CG45017	X	13303633	13329303	1	Inositol 1,4,5-triphosphate kinase 2	IP3K2	Shared
FBgn0035844	318.425	0.799023	0.155486	5.13889	2.76373e-07	5.92263e-06	CG13676	3L	8141868	8151813	-1	-	CG13676	Shared
FBgn0036493	1381.44	-0.483572	0.0941385	-5.13681	2.79434e-07	5.97957e-06	CG7255	3L	15304255	15311195	1	-	CG7255	Shared
FBgn0259246	4937.54	0.805271	0.157105	5.1257	2.96438e-07	6.33427e-06	CG42344	2R	9503765	9541565	1	bruchpilot	brp
FBgn0001324	3396.25	-0.467111	0.0911763	-5.12316	3.00456e-07	6.41088e-06	CG8491	3L	19836614	19844944	1	kohtalo	kto
FBgn0029950	154.858	1.32954	0.259614	5.12121	3.03576e-07	6.45884e-06	CG9657	X	7418594	7422142	1	-	CG9657
FBgn0263528	33.6102	1.68718	0.329434	5.12145	3.03194e-07	6.45884e-06	CR43513	2L	10741885	10741987	1	mir-4970 stem loop	mir-4970	Shared
FBgn0038652	3833.4	0.607867	0.118831	5.11538	3.13109e-07	6.65211e-06	CG7720	3R	18759236	18795169	-1	-	CG7720
FBgn0033497	1290.4	0.619784	0.121487	5.10164	3.36731e-07	7.14371e-06	CG12912	2R	10205454	10234607	-1	-	CG12912
FBgn0037615	1683.42	0.445409	0.0873188	5.10095	3.37951e-07	7.15934e-06	CG11760	3R	8719198	8721320	1	-	CG11760	Shared
FBgn0051690	380.195	0.660302	0.129462	5.10034	3.39053e-07	7.17242e-06	CG31690	2L	2677734	2719431	1	-	CG31690
FBgn0039226	1781.62	-0.457086	0.0898453	-5.08748	3.62846e-07	7.6648e-06	CG18410	3R	24797460	24799668	-1	Uracil-DNA degrading factor	Ude
FBgn0044050	142.422	0.896017	0.176157	5.08646	3.64803e-07	7.69516e-06	CG14167	3L	9801298	9802120	-1	Insulin-like peptide 3	Ilp3
FBgn0040827	21227.4	-0.692887	0.136238	-5.08587	3.65951e-07	7.70839e-06	CG13315	3L	9096877	9097494	1	-	CG13315	Shared
FBgn0040582	966.997	0.7774	0.152863	5.08559	3.66487e-07	7.70872e-06	CG5791	3R	22087075	22087829	1	-	CG5791
FBgn0050429	2326.44	-0.413808	0.0814023	-5.08349	3.70568e-07	7.7835e-06	CG30429	2R	25246467	25247584	1	-	CG30429
FBgn0051832	122.291	1.02184	0.201242	5.07768	3.82067e-07	8.01366e-06	CG31832	2L	15030928	15031750	-1	-	CG31832
FBgn0030961	223.425	0.929593	0.183215	5.07377	3.90013e-07	8.16876e-06	CG7058	X	18806694	18812002	1	-	CG7058
FBgn0030716	1296.1	0.52125	0.102758	5.07262	3.92377e-07	8.20666e-06	CG9170	X	15977967	15982944	-1	-	CG9170
FBgn0031724	8185.75	-0.518047	0.102165	-5.07067	3.9641e-07	8.27931e-06	CG18266	2L	5596833	5598636	1	-	CG18266
FBgn0053470	3251.45	0.653004	0.128861	5.06752	4.03041e-07	8.40597e-06	CG33470	2R	13411739	13413085	1	-	CG33470
FBgn0051665	2198.67	0.685123	0.13545	5.05812	4.23411e-07	8.81839e-06	CG31665	2L	1836538	1858550	1	weary	wry
FBgn0000339	1653.68	0.583364	0.115362	5.05683	4.26278e-07	8.86562e-06	CG5855	2L	16309292	16310726	-1	cornichon	cni
FBgn0259150	891.824	0.843125	0.166746	5.05636	4.27339e-07	8.87524e-06	CG42265	X	5650567	5662861	-1	-	CG42265
FBgn0265588	29.4145	1.69668	0.335639	5.05507	4.30223e-07	8.92261e-06	CR44415	2L	8886809	8888008	-1	-	CR44415	Shared
FBgn0263443	372.714	-0.610872	0.12107	-5.04562	4.52065e-07	9.36248e-06	CR43466	2R	24881130	24881817	-1	-	CR43466	Shared
FBgn0046776	256.754	0.948125	0.188036	5.04224	4.60113e-07	9.51586e-06	CR14033	2L	5242699	5244239	1	-	CR14033
FBgn0083055	7263.88	-0.418614	0.0831389	-5.03511	4.77573e-07	9.86318e-06	CR34615	3R	20822610	20822749	1	snoRNA:Psi18S-1295	snoRNA:Psi18S-1295	Shared
FBgn0259215	243.601	0.790919	0.157134	5.03341	4.8183e-07	9.93724e-06	CG42315	3R	20851709	20859945	-1	Ionotropic receptor 93a	Ir93a
FBgn0039269	732.986	0.570799	0.113427	5.03229	4.84648e-07	9.98146e-06	CG7662	3R	25064418	25065591	-1	veli	veli
FBgn0028646	8597.22	-0.539462	0.107217	-5.03148	4.86706e-07	1.00054e-05	CG2139	3R	30445635	30455867	-1	aralar1	aralar1	Shared
FBgn0083963	943.398	0.507366	0.100842	5.0313	4.87161e-07	1.00054e-05	CG34127	3R	7570281	7639434	-1	-	CG34127
FBgn0263511	101.814	1.04158	0.20703	5.03103	4.8786e-07	1.00059e-05	CG4136	X	5594255	5612865	1	Visual system homeobox 1 ortholog	Vsx1
FBgn0030697	14407.6	-0.549286	0.10919	-5.03057	4.89023e-07	1.00158e-05	CG8565	X	15837830	15841160	1	-	CG8565
FBgn0036677	68.3021	-1.15545	0.229998	-5.02373	5.06765e-07	1.03649e-05	CG13023	3L	16923914	16927434	-1	-	CG13023
FBgn0261393	1359.99	-0.744579	0.14834	-5.0194	5.18334e-07	1.05869e-05	CG1089	3R	7533496	7536390	-1	alpha-Esterase-5	alpha-Est5	Shared
FBgn0086073	60.2363	1.17033	0.233298	5.01643	5.26402e-07	1.07369e-05	CR34702	3L	5720290	5720421	1	-	snoRNA:Me18S-A1494
FBgn0085422	236.742	0.775899	0.154722	5.01481	5.30862e-07	1.08129e-05	CG34393	2L	3175112	3200496	-1	-	CG34393
FBgn0266594	66.7281	1.68626	0.336651	5.00891	5.47403e-07	1.11345e-05	CR45119	3L	11050408	11050908	1	-	CR45119
FBgn0033818	5646.13	-0.5056	0.100987	-5.0066	5.54002e-07	1.12533e-05	CG4712	2R	13248894	13251724	-1	-	CG4712
FBgn0003353	1151.01	0.458345	0.0916111	5.00316	5.63986e-07	1.14404e-05	CG3182	2R	24047411	24053035	1	seizure	sei
FBgn0266347	1336.15	0.53573	0.107087	5.00275	5.65186e-07	1.14491e-05	CG12414	3L	23206669	23287448	1	nicotinic Acetylcholine Receptor alpha4	nAChRalpha4
FBgn0031248	584.328	0.735813	0.147159	5.00013	5.72907e-07	1.15896e-05	CG11912	2L	318362	319259	-1	-	CG11912	Shared
FBgn0010403	479.585	1.16756	0.233536	4.9995	5.74784e-07	1.16117e-05	CG11422	3R	5976177	5976817	-1	Odorant-binding protein 83b	Obp83b
FBgn0013751	277.075	0.829697	0.166173	4.99297	5.94573e-07	1.19829e-05	CG1072	3L	3846206	3861692	1	Arrowhead	Awh
FBgn0261089	299.813	0.873503	0.174949	4.99291	5.94773e-07	1.19829e-05	CG5559	2L	17592260	17604387	1	Synaptotagmin alpha	Sytalpha
FBgn0039474	4895.01	-0.837832	0.167945	-4.98874	6.07759e-07	1.22278e-05	CG6283	3R	27020238	27021378	-1	-	CG6283
FBgn0263257	3879.56	0.656268	0.131698	4.98314	6.25593e-07	1.25696e-05	CG43395	X	15386038	15441252	-1	Cyclic nucleotide-gated ion channel-like	Cngl
FBgn0037230	3885.85	-0.507955	0.102012	-4.97938	6.37877e-07	1.2799e-05	CG9780	3R	4292274	4294840	-1	-	CG9780	Shared
FBgn0033835	3335.87	0.62707	0.125946	4.97888	6.39537e-07	1.2815e-05	CG18279	2R	13407011	13408358	1	Immune induced molecule 10	IM10
FBgn0011305	1483.25	0.465766	0.0936191	4.97511	6.52092e-07	1.30489e-05	CG5655	2L	10261795	10263554	-1	Repressor splicing factor 1	Rsf1
FBgn0086079	3819.9	-0.648315	0.130596	-4.96426	6.89622e-07	1.37813e-05	CR34708	3L	13024226	13024298	1	-	snoRNA:Me28S-A774a
FBgn0043575	4253.53	-0.551975	0.111228	-4.96256	6.95709e-07	1.38842e-05	CG14745	2R	8716950	8717695	1	PGRP-SC2	PGRP-SC2	Shared
FBgn0038498	805.357	0.496806	0.100162	4.96003	7.04828e-07	1.40472e-05	CG14334	3R	17320004	17366119	-1	beaten path IIa	beat-IIa
FBgn0001122	6180.81	0.500835	0.100988	4.95937	7.07233e-07	1.40762e-05	CG2204	2R	10437985	10465701	1	G protein alpha o subunit	Galphao
FBgn0010241	1219.06	-1.04205	0.21024	-4.95646	7.17873e-07	1.42688e-05	CG8523	2R	14246966	14252597	1	Multi drug resistance 50	Mdr50	Shared
FBgn0003165	7943.35	0.49119	0.0991499	4.95401	7.26976e-07	1.44292e-05	CG9755	3R	9066343	9237682	-1	pumilio	pum
FBgn0034197	60.5995	-1.46782	0.296303	-4.95377	7.27891e-07	1.44292e-05	CG15918	2R	17128480	17130334	1	Chitin deacetylase-like 9	Cda9	Shared
FBgn0040679	4598.25	0.888871	0.179546	4.95066	7.39625e-07	1.46422e-05	CG11373	3R	5960294	5960987	-1	-	CG11373
FBgn0032626	3373.6	-0.561722	0.113482	-4.94987	7.42643e-07	1.46823e-05	CG12620	2L	17087641	17089186	1	-	CG12620
FBgn0005654	4616.87	-0.521398	0.105401	-4.94682	7.54343e-07	1.48739e-05	CG4088	2R	13202728	13206547	-1	latheo	lat
FBgn0085344	4616.87	-0.521398	0.105401	-4.94682	7.54343e-07	1.48739e-05	CG34315	2R	13202728	13206547	-1	-	CG34315
FBgn0033133	582.579	0.642134	0.129991	4.93982	7.81947e-07	1.53977e-05	CG12841	2R	7042656	7044710	1	Tetraspanin 42Ek	Tsp42Ek
FBgn0264864	578.812	0.627669	0.127192	4.93481	8.02291e-07	1.57773e-05	CR44055	2L	2083362	2084419	1	-	CR44055	Shared
FBgn0032151	4793.57	0.571444	0.115997	4.92635	8.37779e-07	1.64533e-05	CG4128	2L	9793317	9886250	-1	nicotinic Acetylcholine Receptor alpha6	nAChRalpha6
FBgn0035733	1740.38	-0.397208	0.0806379	-4.92583	8.40051e-07	1.64761e-05	CG8641	3L	7058930	7077462	-1	-	CG8641	Shared
FBgn0050393	2399.56	-0.556624	0.113083	-4.92227	8.55444e-07	1.67558e-05	CG30393	2R	21266364	21267579	-1	-	CG30393
FBgn0002936	931.168	0.591074	0.120136	4.92002	8.65334e-07	1.69272e-05	CG3966	2L	877302	878270	1	neither inactivation nor afterpotential A	ninaA
FBgn0032233	323.982	0.64448	0.131023	4.91882	8.70665e-07	1.7009e-05	CG13140	2L	10376168	10379905	1	dpr19	dpr19
FBgn0034511	1163.25	0.569795	0.116114	4.90723	9.2374e-07	1.8022e-05	CG13422	2R	20526311	20526825	1	-	CG13422
FBgn0031064	1529.24	0.920072	0.187658	4.90293	9.44172e-07	1.83705e-05	CG12531	X	19718923	19730199	1	-	CG12531
FBgn0038269	7665.52	-0.43665	0.0890632	-4.90269	9.45322e-07	1.83705e-05	CG7292	3R	14882498	14886246	-1	Rrp6	Rrp6
FBgn0051612	606.671	-0.55588	0.113378	-4.90291	9.44271e-07	1.83705e-05	CG31612	2L	21762314	21795447	-1	-	CG31612	Shared
FBgn0261613	110.237	-1.00377	0.204817	-4.90079	9.54527e-07	1.85251e-05	CG42702	2R	14435899	14465881	1	O/E-associated zinc finger protein	Oaz
FBgn0026197	56219.6	0.61807	0.126179	4.89837	9.66332e-07	1.87296e-05	CG32172	3L	17400347	17401348	-1	noe	noe
FBgn0037197	220.397	-0.81298	0.166023	-4.89679	9.74165e-07	1.88568e-05	CG13239	3L	22860787	22861490	1	-	CG13239	Shared
FBgn0030949	73.7366	1.28904	0.263457	4.89278	9.94233e-07	1.92201e-05	CG6585	X	18709865	18711638	1	Cyp308a1	Cyp308a1
FBgn0027575	1162.77	0.602609	0.12317	4.89249	9.95684e-07	1.92231e-05	CG6706	3R	21770333	21775840	-1	metabotropic GABA-B receptor subtype 2	GABA-B-R2
FBgn0031855	4035.7	-0.56514	0.115569	-4.89009	1.00792e-06	1.94339e-05	CG11221	2L	6742502	6756133	1	-	CG11221
FBgn0030913	494.191	0.689953	0.141101	4.88977	1.00956e-06	1.94402e-05	CG6123	X	18322958	18356191	-1	-	CG6123
FBgn0035036	2090.41	-0.42222	0.0863623	-4.88894	1.01379e-06	1.94963e-05	CG4707	2R	24604595	24607023	-1	-	CG4707
FBgn0038135	2280.13	-0.997749	0.204178	-4.88666	1.02561e-06	1.96982e-05	CG8773	3R	13294748	13298288	1	-	CG8773	Shared
FBgn0264000	705.261	0.608308	0.124511	4.88559	1.0312e-06	1.97797e-05	CG43743	3L	9251978	9288522	1	Glutamate receptor IB	GluRIB
FBgn0020907	2033.68	0.560618	0.114832	4.88207	1.04977e-06	2.011e-05	CG14904	3R	16574543	16583663	-1	Sarcoplasmic calcium-binding protein 2	Scp2
FBgn0037090	1401.39	-0.655195	0.134227	-4.88126	1.05412e-06	2.01672e-05	CG7529	3L	21501421	21503959	1	Esterase Q	Est-Q	Shared
FBgn0036764	437.361	0.593588	0.121645	4.87966	1.06267e-06	2.03044e-05	CG5535	3L	17852624	17856794	-1	-	CG5535
FBgn0261953	362.513	0.721685	0.147927	4.87867	1.06804e-06	2.03808e-05	CG7807	3L	21586828	21613349	1	Transcription factor AP-2	TfAP-2	Shared
FBgn0038165	782.946	0.662054	0.135717	4.8782	1.07059e-06	2.04032e-05	CG9637	3R	13667046	13674542	-1	TWIK-related acid-sensitive K[+] channel 6	Task6
FBgn0035176	746.736	-0.662723	0.136073	-4.87036	1.11397e-06	2.12027e-05	CG13905	3L	902898	903810	1	-	CG13905	Shared
FBgn0014033	894.191	-0.936361	0.192613	-4.86135	1.16586e-06	2.21618e-05	CG4099	2L	4121702	4124153	1	Scavenger receptor class C, type I	Sr-CI	Shared
FBgn0035673	1722.74	-0.452653	0.0931403	-4.8599	1.17443e-06	2.2296e-05	CG6602	3L	6072139	6073539	1	-	CG6602	Shared
FBgn0000535	1585.26	0.63357	0.130409	4.85834	1.18376e-06	2.24444e-05	CG10952	X	14955477	15009989	1	ether a go-go	eag
FBgn0085433	722.572	0.556434	0.114569	4.85675	1.19326e-06	2.25956e-05	CG34404	3R	15363786	15367665	-1	-	CG34404
FBgn0036169	322.085	-1.1629	0.239818	-4.8491	1.24025e-06	2.34554e-05	CG6128	3L	11518798	11520824	-1	alpha-L-fucosidase	Fuca	Shared
FBgn0041164	808.075	-0.467406	0.0964115	-4.84803	1.24692e-06	2.35515e-05	CG11513	3L	3461317	3466303	1	armitage	armi	Shared
FBgn0004595	17327.4	0.493808	0.101925	4.84482	1.26724e-06	2.39048e-05	CG17228	3R	11328480	11407627	1	prospero	pros	Shared
FBgn0032632	5721.2	-0.547168	0.112957	-4.84405	1.27222e-06	2.39682e-05	CG6380	2L	17291075	17292202	-1	-	CG6380
FBgn0027601	6578.72	-0.496865	0.102596	-4.84291	1.27951e-06	2.4075e-05	CG9009	X	14933670	14953532	-1	pudgy	pdgy	Shared
FBgn0034218	201.626	0.864905	0.178711	4.83969	1.30043e-06	2.44376e-05	CG18467	2R	17440297	17442483	1	-	CG18467
FBgn0034628	1936.27	-0.590715	0.122146	-4.83615	1.32375e-06	2.48443e-05	CG9707	2R	21386309	21389276	1	acyl-Coenzyme A oxidase at 57D proximal	Acox57D-p
FBgn0034394	4114.65	-0.814507	0.168629	-4.83017	1.36416e-06	2.55703e-05	CG15096	2R	18808356	18816495	-1	-	CG15096	Shared
FBgn0263290	153.165	-0.904049	0.187203	-4.82924	1.37052e-06	2.5657e-05	CR43399	2R	19144546	19145351	1	-	CR43399	Shared
FBgn0013767	122.708	1.12109	0.232588	4.82008	1.43497e-06	2.67621e-05	CG3302	3R	14314854	14315716	1	Corazonin	Crz
FBgn0028496	2065.46	0.489185	0.101487	4.82017	1.43435e-06	2.67621e-05	CG30116	2R	18456602	18498026	-1	-	CG30116
FBgn0033926	16106.2	-0.602344	0.124954	-4.82054	1.43172e-06	2.67621e-05	CG12505	2R	14357927	14360297	-1	Activity-regulated cytoskeleton associated protein 1	Arc1
FBgn0051921	11315.2	-0.549492	0.114045	-4.81818	1.44872e-06	2.69846e-05	CG31921	2L	329910	332335	-1	-	CG31921
FBgn0036950	146.871	-1.12924	0.234431	-4.81694	1.45775e-06	2.71185e-05	CG6996	3L	20207534	20209600	1	-	CG6996	Shared
FBgn0085419	523.125	0.568464	0.118057	4.81518	1.47064e-06	2.73241e-05	CG34390	2R	18539585	18548969	1	Rad, Gem/Kir family member 2	Rgk2	Shared
FBgn0035321	2991.8	0.435244	0.0904101	4.81411	1.47857e-06	2.7437e-05	CG1275	3L	2252744	2257423	-1	-	CG1275	Shared
FBgn0085369	28701.7	0.560471	0.11655	4.80883	1.51818e-06	2.81015e-05	CG34340	2L	3662745	3692114	1	-	CG34340	Shared
FBgn0262998	778.872	-0.625346	0.130041	-4.80883	1.51815e-06	2.81015e-05	CR43306	3L	18294604	18295800	1	-	CR43306
FBgn0004406	317.756	-0.618472	0.128629	-4.80818	1.52312e-06	2.81577e-05	CG8987	2L	13823980	13827772	-1	tamas	tam
FBgn0036622	2047.59	-0.59214	0.123206	-4.80611	1.53899e-06	2.83802e-05	CG4753	3L	16378974	16381570	-1	-	CG4753
FBgn0051445	2698.38	-0.39518	0.0822241	-4.80614	1.53873e-06	2.83802e-05	CG31445	3R	29240580	29244827	-1	-	CG31445	Shared
FBgn0039083	3773.96	-0.431559	0.0898343	-4.80394	1.55573e-06	2.86532e-05	CG10177	3R	23520146	23521583	-1	-	CG10177
FBgn0030745	7737.49	0.450444	0.0938514	4.79954	1.5903e-06	2.92537e-05	CG4239	X	16385278	16388702	1	-	CG4239	Shared
FBgn0003227	780.85	0.617615	0.128717	4.79823	1.60076e-06	2.94094e-05	CG31293	3R	15823019	15832632	-1	recombination-defective	rec
FBgn0027660	58131	0.591763	0.123421	4.79467	1.62945e-06	2.98811e-05	CG3897	3L	17396031	17421514	-1	bloated tubules	blot
FBgn0263930	17012.7	-0.363654	0.0758474	-4.79454	1.63046e-06	2.98811e-05	CG4974	3L	8827505	8891192	1	division abnormally delayed	dally
FBgn0035670	17698.7	-0.409119	0.0854146	-4.7898	1.66946e-06	3.05579e-05	CG10472	3L	6061372	6062910	-1	-	CG10472	Shared
FBgn0260653	2260.37	0.635682	0.132751	4.78853	1.68005e-06	3.07137e-05	CG32209	3L	19700977	19708015	-1	serpentine	serp	Shared
FBgn0033404	44.134	1.44989	0.302906	4.78659	1.69636e-06	3.09737e-05	CG1978	2R	9345349	9348863	1	Odorant receptor 45a	Or45a
FBgn0004865	1044.34	0.502792	0.105131	4.78252	1.73114e-06	3.15699e-05	CG18023	3L	21226609	21266503	1	Ecdysone-induced protein 78C	Eip78C
FBgn0036319	532.996	0.572239	0.119722	4.77973	1.75531e-06	3.19713e-05	CG11010	3L	12853646	12857428	1	Equilibrative nucleoside transporter 3	Ent3
FBgn0003429	10367.2	0.532699	0.111505	4.77736	1.77616e-06	3.23112e-05	CG10693	3R	24662491	24711595	1	slowpoke	slo
FBgn0032800	1115.86	0.451137	0.0945301	4.77242	1.82023e-06	3.30724e-05	CG10137	2L	19526686	19532985	1	-	CG10137
FBgn0034788	184.786	0.774975	0.16245	4.77054	1.83733e-06	3.33422e-05	CG13532	2R	22871190	22874427	1	-	CG13532
FBgn0038494	459.241	0.603537	0.126536	4.7697	1.84502e-06	3.34408e-05	CG4135	3R	17232253	17265049	-1	beat-IIb	beat-IIb
FBgn0042179	4331.4	-0.373601	0.0783766	-4.76673	1.87236e-06	3.38947e-05	CG18869	3L	4059770	4061923	1	-	CG18869
FBgn0031904	755.888	0.453419	0.0951363	4.76599	1.87924e-06	3.39778e-05	CG5149	2L	7384486	7388253	-1	-	CG5149
FBgn0085332	104.283	-1.02143	0.21437	-4.76479	1.89054e-06	3.41404e-05	CG34303	3R	10151153	10151697	-1	-	CG34303	Shared
FBgn0033628	419.734	-0.850608	0.178597	-4.76271	1.91012e-06	3.44519e-05	CG13203	2R	11373607	11377109	1	-	CG13203	Shared
FBgn0037386	4249.64	-0.835811	0.175516	-4.76203	1.91657e-06	3.45262e-05	CG1208	3R	5831639	5838782	1	-	CG1208	Shared
FBgn0022355	27218.5	-0.721158	0.151564	-4.75812	1.95401e-06	3.5158e-05	CG6186	X	18387084	18390344	1	Transferrin 1	Tsf1	Shared
FBgn0037478	3112.51	0.6105	0.128329	4.75732	1.96179e-06	3.5255e-05	CG2656	3R	7144724	7151270	1	-	CG2656
FBgn0029155	17982.7	-0.665133	0.139916	-4.75381	1.99615e-06	3.58291e-05	CG5889	3R	27151662	27157603	1	Malic enzyme b	Men-b	Shared
FBgn0052054	721.457	-0.941591	0.198203	-4.75065	2.02765e-06	3.63505e-05	CG32054	3L	10092768	10094738	-1	-	CG32054
FBgn0010786	4698.25	-0.369417	0.0778445	-4.74558	2.0791e-06	3.72277e-05	CG9165	3L	1334889	1339415	1	lethal (3) 02640	l(3)02640	Shared
FBgn0029720	375.901	0.713199	0.150302	4.74509	2.08412e-06	3.72725e-05	CG3009	X	4658158	4666700	-1	-	CG3009
FBgn0013277	232.506	0.783132	0.165108	4.74315	2.10424e-06	3.75491e-05	CG31449	3R	12465453	12467776	-1	Heat-shock-protein-70Ba	Hsp70Ba	Shared
FBgn0037678	1821.99	-0.51753	0.109112	-4.74311	2.10466e-06	3.75491e-05	CG16749	3R	9330885	9331885	-1	-	CG16749
FBgn0262969	164.051	-0.938336	0.197856	-4.74251	2.11088e-06	3.76147e-05	CR43280	3L	18440730	18441871	1	-	CR43280	Shared
FBgn0002973	4622.96	-0.392303	0.0827422	-4.74127	2.12378e-06	3.77992e-05	CG3779	2L	9437469	9464184	1	numb	numb	Shared
FBgn0037456	1802.85	-0.541756	0.11446	-4.73316	2.21054e-06	3.92491e-05	CG1138	3R	6596625	6598022	-1	-	CG1138
FBgn0043471	2330.55	-0.798154	0.16863	-4.73316	2.21048e-06	3.92491e-05	CG12388	2R	11337797	11338733	-1	kappaTry	kappaTry	Shared
FBgn0003254	1214.62	-0.58825	0.124308	-4.73218	2.22118e-06	3.93907e-05	CG7230	2R	19270078	19281396	1	ribbon	rib
FBgn0033817	169.672	0.756469	0.159894	4.73106	2.23352e-06	3.95622e-05	CG4688	2R	13239729	13241013	1	Glutathione S transferase E14	GstE14
FBgn0015609	3587.82	0.405158	0.0856624	4.72971	2.24841e-06	3.97309e-05	CG7100	2L	17647053	17778340	-1	Cadherin-N	CadN
FBgn0020764	18016.7	-0.443225	0.0937072	-4.72989	2.24647e-06	3.97309e-05	CG3017	2R	23964772	23966757	1	Aminolevulinate synthase	Alas
FBgn0037238	1203.53	0.899532	0.190289	4.72718	2.27663e-06	4.01815e-05	CG1090	3R	4359883	4366855	1	-	CG1090
FBgn0038365	83.0577	0.959546	0.203012	4.72655	2.2837e-06	4.02583e-05	CG9593	3R	15802275	15803653	1	-	CG9593
FBgn0051055	5802.26	-0.578811	0.122482	-4.72568	2.29345e-06	4.03821e-05	CG31055	3R	27685632	27688134	-1	-	CG31055
FBgn0000392	29862.4	-0.374558	0.0792861	-4.72414	2.31091e-06	4.05931e-05	CG11181	2L	6663664	6674780	1	cup	cup
FBgn0085339	29862.4	-0.374558	0.0792861	-4.72414	2.31091e-06	4.05931e-05	CG34310	2L	6663664	6674780	1	-	CG34310
FBgn0085409	1010.3	0.633763	0.134376	4.71633	2.40137e-06	4.21321e-05	CG34380	2L	6179133	6211114	1	-	CG34380
FBgn0261599	47163.1	-0.366202	0.0776686	-4.71493	2.4179e-06	4.23719e-05	CG8495	3R	9778042	9779528	1	Ribosomal protein S29	RpS29	Shared
FBgn0028950	4063.79	-0.711257	0.150887	-4.71385	2.43082e-06	4.25479e-05	CG15255	2L	15610171	15611719	-1	-	CG15255	Shared
FBgn0262896	733.394	0.914101	0.193955	4.71296	2.44142e-06	4.26831e-05	CG43251	3L	20758883	20759192	1	-	CG43251
FBgn0261801	336.464	0.65128	0.138429	4.7048	2.54119e-06	4.4375e-05	CG42747	3L	6400590	6485964	1	-	CG42747
FBgn0003065	32.2074	-1.59216	0.338484	-4.70381	2.55355e-06	4.45383e-05	CG2150	3R	31763304	31764772	-1	-	CG2150
FBgn0264697	18.9857	1.72742	0.367471	4.70083	2.59111e-06	4.51402e-05	CR43966	3L	19405539	19406013	1	-	CR43966
FBgn0028482	2285.04	0.81512	0.173417	4.70034	2.59729e-06	4.51947e-05	CG16857	2L	4324554	4331830	1	-	CG16857
FBgn0039800	7599.97	-0.56634	0.120512	-4.69943	2.60891e-06	4.53436e-05	CG11314	3R	30744605	30745263	-1	Niemann-Pick type C-2g	Npc2g	Shared
FBgn0028504	5201.31	-0.47067	0.10019	-4.69778	2.6301e-06	4.56583e-05	CG12182	3L	2595842	2599579	-1	-	CG12182
FBgn0035144	2010.38	-0.537986	0.114565	-4.69589	2.65442e-06	4.60266e-05	CG17181	3L	582824	589274	-1	Kahuli	Kah
FBgn0051354	228.022	0.756053	0.161021	4.69538	2.66108e-06	4.60819e-05	CG5834	3R	12502510	12504856	1	Hsp70Bbb	Hsp70Bbb	Shared
FBgn0053497	2536.57	-0.405521	0.0863698	-4.69517	2.66384e-06	4.60819e-05	CG33497	X	20181590	20186487	-1	Sperm-specific dynein intermediate chain 2	Sdic2
FBgn0265808	126.486	-1.00656	0.214407	-4.69461	2.67112e-06	4.61001e-05	CR44597	2L	12571160	12571606	-1	-	CR44597	Shared
FBgn0266383	163.171	-0.911696	0.194198	-4.69467	2.67041e-06	4.61001e-05	CR45025	3L	14322552	14326251	-1	-	CR45025
FBgn0035476	584.612	-0.778463	0.165954	-4.69084	2.72086e-06	4.6904e-05	CG12766	3L	3938624	3940125	-1	-	CG12766	Shared
FBgn0050385	376.652	-0.628274	0.134145	-4.68353	2.81974e-06	4.8552e-05	CG30385	2R	7181326	7183020	1	-	CG30385
FBgn0264471	104.686	-0.893569	0.190898	-4.68088	2.85647e-06	4.91274e-05	CR43879	3L	4703378	4703979	1	-	CR43879	Shared
FBgn0025388	6484.89	-0.564253	0.120615	-4.67815	2.89477e-06	4.97282e-05	CG12179	X	4631052	4636004	-1	-	CG12179
FBgn0030040	4187.71	-0.567749	0.121394	-4.67692	2.91211e-06	4.99681e-05	CG15347	X	8458494	8460898	-1	-	CG15347
FBgn0031733	2120.42	-0.524487	0.112154	-4.67649	2.91825e-06	5.00155e-05	CG14006	2L	5726415	5728811	-1	-	CG14006
FBgn0051248	1066.3	0.982896	0.210212	4.67574	2.929e-06	5.01417e-05	CG31248	3R	7129320	7130908	1	-	CG31248
FBgn0023489	152.148	0.773093	0.165355	4.67535	2.93456e-06	5.01789e-05	CG2819	2L	577486	579549	1	PvuII-PstI homology 13	Pph13
FBgn0005619	605.094	0.819843	0.17538	4.67467	2.94425e-06	5.02866e-05	CG3454	2R	10237988	10246077	1	Histidine decarboxylase	Hdc
FBgn0032719	546.502	0.608212	0.130142	4.67343	2.96209e-06	5.05329e-05	CG17321	2L	18845184	18855110	1	-	CG17321
FBgn0264990	732.441	0.741544	0.158716	4.67214	2.98084e-06	5.07943e-05	CG44141	2L	15659041	15659474	-1	-	CG44141
FBgn0036497	3009.52	-0.586128	0.125519	-4.66963	3.01744e-06	5.13589e-05	CG7815	3L	15484396	15485402	-1	Ran-like	Ran-like
FBgn0003380	15364.3	0.541924	0.116122	4.66685	3.05848e-06	5.19976e-05	CG12348	X	17924307	18063245	-1	Shaker	Sh
FBgn0020521	4544.68	0.49409	0.105972	4.66245	3.12465e-06	5.30249e-05	CG3541	2R	24581245	24597862	1	piopio	pio	Shared
FBgn0036992	2740.3	-0.693533	0.148752	-4.66236	3.12607e-06	5.30249e-05	CG11796	3L	20438166	20439872	-1	-	CG11796	Shared
FBgn0259170	3042.33	0.36262	0.0777967	4.66112	3.14499e-06	5.32849e-05	CG42275	X	10266792	10325958	-1	alpha Mannosidase I	alpha-Man-I
FBgn0050267	126.025	0.851543	0.182781	4.65882	3.18034e-06	5.38223e-05	CR30267	2R	22756165	22758995	1	-	CR30267
FBgn0023541	1008.63	-0.566945	0.121743	-4.65691	3.20991e-06	5.42606e-05	CG3540	X	2173415	2175315	-1	Cyp4d14	Cyp4d14	Shared
FBgn0035380	3577.34	-0.440287	0.0945498	-4.65667	3.21369e-06	5.42626e-05	CG9970	3L	2915024	2916654	-1	-	CG9970
FBgn0023416	798.162	0.541728	0.116404	4.65388	3.25752e-06	5.494e-05	CG1506	2L	21632587	21647964	1	Ac3	Ac3
FBgn0250732	2612.42	0.661994	0.142548	4.64401	3.41703e-06	5.75647e-05	CG33546	3R	7145880	7150968	-1	GST-containing FLYWCH zinc-finger protein	gfzf	Shared
FBgn0004118	365.553	0.669199	0.144147	4.64249	3.4424e-06	5.79262e-05	CG6798	3R	24509228	24515106	-1	nicotinic Acetylcholine Receptor beta2	nAChRbeta2
FBgn0020443	6384.37	-0.350181	0.0754349	-4.64215	3.44795e-06	5.79537e-05	CG6382	2L	12434452	12441279	1	Ef1alpha-like factor	Elf	Shared
FBgn0032131	987.793	-0.61647	0.132851	-4.64032	3.47873e-06	5.83618e-05	CG3841	2L	9589476	9591783	1	-	CG3841	Shared
FBgn0037994	4071.57	-0.532151	0.114682	-4.64024	3.48011e-06	5.83618e-05	CG4810	3R	12192703	12195011	-1	-	CG4810
FBgn0027568	6516.75	-0.379983	0.0819012	-4.63953	3.49209e-06	5.84304e-05	CG5366	2L	10358134	10362707	-1	Cullin-associated and neddylation-dissociated 1	Cand1
FBgn0037997	1137.03	0.912177	0.196608	4.63956	3.49144e-06	5.84304e-05	CG14742	3R	12214501	12215659	1	-	CG14742
FBgn0028888	565.168	0.754189	0.162566	4.63928	3.49622e-06	5.84335e-05	CG4168	2L	15161882	15200459	-1	-	CG4168
FBgn0085337	2204.94	-0.54482	0.117468	-4.63802	3.51767e-06	5.87257e-05	CG34308	3R	13089242	13090081	1	-	CG34308
FBgn0260799	2598.24	0.434553	0.0937861	4.63345	3.59621e-06	5.99693e-05	CG17484	2R	4595288	4609492	1	Adherens junction protein p120	p120ctn
FBgn0032889	8596.01	-0.515819	0.111393	-4.63062	3.64569e-06	6.07259e-05	CG9331	2L	20822828	20827744	1	-	CG9331	Shared
FBgn0051619	2216.9	0.558177	0.120617	4.62768	3.69787e-06	6.1526e-05	CG31619	2L	21684106	21729051	1	-	CG31619
FBgn0040801	53.5177	-1.24385	0.26884	-4.62672	3.71497e-06	6.17411e-05	CG13053	3L	16259037	16259722	-1	-	CG13053	Shared
FBgn0086359	4238.11	-0.614754	0.132906	-4.62547	3.73755e-06	6.20466e-05	CG3953	3R	10144668	10159134	1	Invadolysin	Invadolysin	Shared
FBgn0037283	3833.98	-0.559568	0.121034	-4.62325	3.77781e-06	6.26447e-05	CG14658	3R	4829911	4830513	-1	-	CG14658
FBgn0038214	137.933	0.951588	0.205879	4.62207	3.79937e-06	6.29319e-05	CG9616	3R	14244804	14245471	-1	-	CG9616
FBgn0053127	3415.27	-0.531659	0.115085	-4.61971	3.84274e-06	6.3579e-05	CG33127	2L	322101	323091	1	-	CG33127	Shared
FBgn0052333	649.198	0.687323	0.14892	4.61537	3.92387e-06	6.4849e-05	CG32333	3L	1275956	1295699	1	-	CG32333
FBgn0035656	2078.17	-0.462946	0.100317	-4.61484	3.93402e-06	6.49443e-05	CG10479	3L	5967545	5976007	-1	-	CG10479	Shared
FBgn0037130	968.572	0.569848	0.123572	4.61148	3.99813e-06	6.59291e-05	CG7152	3L	21745359	21770534	-1	Syntrophin-like 1	Syn1
FBgn0029746	14450.2	0.366074	0.0793924	4.61094	4.00845e-06	6.59524e-05	CG15465	X	5085759	5254864	1	-	CG15465
FBgn0266098	14450.2	0.366074	0.0793924	4.61094	4.00845e-06	6.59524e-05	CG44835	X	5085759	5254864	1	rugose	rg
FBgn0083949	937.043	0.61942	0.134372	4.60975	4.03157e-06	6.62591e-05	CG34113	3R	5862865	5959555	-1	-	CG34113
FBgn0040262	134.226	-0.941788	0.204411	-4.60732	4.079e-06	6.69643e-05	CG13270	2L	16794211	16796009	1	Ugt36Ba	Ugt36Ba	Shared
FBgn0038646	25.507	1.88639	0.40954	4.60612	4.1025e-06	6.72755e-05	CG7715	3R	18727573	18728468	-1	-	CG7715
FBgn0004782	54.6132	1.34384	0.291995	4.60227	4.17918e-06	6.84572e-05	CG1252	3R	6701968	6702877	-1	Ccp84Ab	Ccp84Ab	Shared
FBgn0039155	298.645	0.760626	0.165348	4.60016	4.2217e-06	6.90772e-05	CG6173	3R	24141395	24147490	1	Kallmann syndrome 1 ortholog	Kal1
FBgn0035317	76.5183	-1.33283	0.29005	-4.59518	4.32386e-06	7.06708e-05	CG13809	3L	2229646	2235253	1	Outer segment 2	Oseg2	Shared
FBgn0002531	189.865	-0.933245	0.203252	-4.59157	4.39926e-06	7.17682e-05	CG11650	2R	8430115	8431243	-1	Larval cuticle protein 1	Lcp1
FBgn0032136	6769.8	-0.715279	0.155783	-4.5915	4.4007e-06	7.17682e-05	CG15828	2L	9634179	9656026	1	Apolipoprotein lipid transfer particle	Apoltp	Shared
FBgn0038052	17319.4	-0.477202	0.103955	-4.59049	4.42202e-06	7.20366e-05	CG5538	3R	12447653	12449046	1	-	CG5538
FBgn0029810	1889.33	0.676871	0.147638	4.58468	4.54685e-06	7.39882e-05	CG12239	X	5792140	5794543	1	-	CG12239
FBgn0067861	3689.93	-0.385655	0.0841223	-4.58445	4.55181e-06	7.39882e-05	CG9580	X	20174217	20178638	-1	Sperm-specific dynein intermediate chain 1	Sdic1
FBgn0050054	220.672	0.827977	0.18062	4.58409	4.55959e-06	7.40333e-05	CG30054	2R	12623726	12625352	1	-	CG30054
FBgn0265176	114.737	1.14343	0.249592	4.58119	4.62344e-06	7.49878e-05	CR44241	2R	15294595	15295088	-1	-	CR44241
FBgn0046258	5895.76	-0.560304	0.122421	-4.57686	4.71999e-06	7.647e-05	CG12880	3R	27685962	27692790	1	-	CG12880
FBgn0264560	8315.37	-0.307889	0.0673474	-4.57165	4.83901e-06	7.83126e-05	CG8487	2R	12326360	12333860	1	gartenzwerg	garz
FBgn0039232	503.002	0.532435	0.116539	4.56871	4.9073e-06	7.92445e-05	CG13636	3R	24833952	24840488	1	sosie	sosie	Shared
FBgn0261041	2291.16	0.581939	0.12737	4.56888	4.90343e-06	7.92445e-05	CG12295	2R	13805794	13819571	1	straightjacket	stj
FBgn0037339	5279.06	-0.299233	0.0655257	-4.56665	4.95585e-06	7.99414e-05	CG2929	3R	5557663	5563652	-1	Pi4KIIalpha	Pi4KIIalpha
FBgn0261832	779.034	-0.546612	0.119731	-4.56532	4.98732e-06	8.03615e-05	CG42764	3L	20464714	20466041	-1	-	CG42764
FBgn0260795	2713.97	0.487836	0.106868	4.56484	4.99881e-06	8.04591e-05	CG42575	3L	11123348	11134663	1	-	CG42575
FBgn0037981	263.746	0.575589	0.126303	4.55721	5.18372e-06	8.33448e-05	CG3169	3R	12017156	12018550	1	Spt3	Spt3	Shared
FBgn0053278	1072.54	-0.524089	0.115015	-4.5567	5.19634e-06	8.34571e-05	CG33278	3L	7450853	7452159	1	-	CG33278
FBgn0036332	358.995	-0.573475	0.125908	-4.5547	5.246e-06	8.40723e-05	CG11261	3L	13009399	13011685	-1	-	CG11261	Shared
FBgn0265262	6569.57	0.449098	0.0985992	4.55479	5.24391e-06	8.40723e-05	CG12403	2L	13000770	13004107	-1	Vacuolar H[+] ATPase 68kD subunit 1	Vha68-1
FBgn0004102	695.878	0.659693	0.144894	4.55295	5.29e-06	8.4646e-05	CG12154	X	8630159	8650681	-1	ocelliless	oc
FBgn0004244	10120.6	0.580535	0.127517	4.55259	5.29895e-06	8.4646e-05	CG10537	3L	9145838	9182149	-1	Resistant to dieldrin	Rdl
FBgn0259952	24119.8	0.524031	0.115104	4.55268	5.29662e-06	8.4646e-05	CG42462	2L	3669261	3669775	-1	Seminal fluid protein 24Bb	Sfp24Bb	Shared
FBgn0034487	950.466	0.607414	0.133479	4.55064	5.34818e-06	8.53404e-05	CG11048	2R	20239936	20242873	1	EFHC1 homologue 2	Efhc1.2	Shared
FBgn0004512	4415.85	-0.50286	0.110544	-4.54896	5.39116e-06	8.59335e-05	CG3879	2R	12940323	12946347	-1	Multi drug resistance 49	Mdr49	Shared
FBgn0037015	252.121	0.768168	0.168917	4.5476	5.42614e-06	8.63982e-05	CG13253	3L	20712838	20719200	-1	crimpy	cmpy
FBgn0000464	4225.8	0.432797	0.095269	4.5429	5.54862e-06	8.82534e-05	CG10443	2L	19586623	19732069	1	Leukocyte-antigen-related-like	Lar
FBgn0262356	279.03	-0.64296	0.141624	-4.53992	5.6275e-06	8.9412e-05	CG43054	2L	17627859	17628389	1	-	CG43054
FBgn0004876	9458.54	-0.311261	0.0685926	-4.53782	5.68392e-06	9.02116e-05	CG6027	3R	19044882	19094270	-1	center divider	cdi
FBgn0085305	22.8479	1.76287	0.388579	4.53671	5.71386e-06	9.05897e-05	CG34276	3R	15925629	15927577	1	-	CG34276
FBgn0015271	292.576	0.59429	0.131076	4.53392	5.78987e-06	9.16967e-05	CG7833	2L	13829837	13831576	1	Origin recognition complex subunit 5	Orc5	Shared
FBgn0024944	744.126	0.528607	0.116657	4.53127	5.86293e-06	9.27546e-05	CG3856	3R	20689018	20714577	-1	Octopamine receptor in mushroom bodies	Oamb
FBgn0266745	1631.14	0.63962	0.14127	4.52766	5.96402e-06	9.42532e-05	CG45218	3R	15290309	15290799	-1	-	CG45218	Shared
FBgn0035786	2647.33	-0.419604	0.092806	-4.52131	6.14592e-06	9.68178e-05	CG16991	3L	7465509	7468808	1	Tetraspanin 66A	Tsp66A
FBgn0261536	2647.33	-0.419604	0.092806	-4.52131	6.14592e-06	9.68178e-05	CG42660	3L	7465509	7468808	1	-	CG42660
FBgn0261537	2647.33	-0.419604	0.092806	-4.52131	6.14592e-06	9.68178e-05	CG42661	3L	7465509	7468808	1	-	CG42661
FBgn0033203	899.431	-0.562654	0.124478	-4.52012	6.18039e-06	9.72573e-05	CG2070	2R	7661855	7663408	1	-	CG2070	Shared
FBgn0040020	380.621	0.761074	0.168422	4.51884	6.21784e-06	9.77429e-05	CG17397	3L	25114924	25115946	-1	Mediator complex subunit 21	MED21
FBgn0053532	457.552	0.819683	0.18148	4.51667	6.28199e-06	9.86465e-05	CG33532	2L	19418317	19419029	1	lectin-37Da	lectin-37Da
FBgn0037028	1403.9	0.35523	0.0786656	4.5157	6.31071e-06	9.89926e-05	CG3618	3L	20813353	20816075	-1	-	CG3618
FBgn0010350	6497.82	0.412402	0.0913538	4.51434	6.35154e-06	9.95276e-05	CG7962	3L	8127762	8131675	1	CDP diglyceride synthetase	CdsA
FBgn0034433	1036.34	0.544563	0.120646	4.51372	6.37002e-06	9.97117e-05	CG9834	2R	19307447	19310665	-1	Endophilin B	EndoB
FBgn0038814	443.183	0.633595	0.140379	4.51345	6.37809e-06	9.97325e-05	CG15923	3R	20611251	20616901	-1	-	CG15923
FBgn0034155	8079.74	0.491273	0.108854	4.51315	6.38709e-06	9.9768e-05	CG8566	2R	12660002	12639008	-1	unc-104	unc-104
FBgn0041150	4149.47	0.499136	0.110618	4.51224	6.41466e-06	0.000100093	CG12787	2L	4908581	4932384	-1	hoepel1	hoe1
FBgn0264775	217.547	1.15052	0.255264	4.50717	6.56977e-06	0.000102405	CG44013	3R	15508896	15509917	-1	-	CG44013	Shared
FBgn0053543	840.796	0.517074	0.114793	4.50443	6.65526e-06	0.000103629	CG33543	2L	1997102	2006313	-1	-	CG33543
FBgn0035050	138.657	0.76287	0.169378	4.50395	6.67017e-06	0.000103752	CG4871	2R	24691422	24694386	-1	Sialyltransferase	ST6Gal	Shared
FBgn0053121	229.218	0.919311	0.204451	4.49648	6.90883e-06	0.000107352	CG33121	2L	7889288	7890594	-1	Serpin 28Db	Spn28Db
FBgn0030707	54.2073	1.23791	0.275548	4.49255	7.03752e-06	0.000109236	CG8916	X	15921955	15924558	1	-	CG8916
FBgn0052544	290.134	0.760556	0.169415	4.48931	7.14541e-06	0.000110679	CG32544	X	18860284	18861964	1	-	CG32544
FBgn0263090	58.9086	1.47041	0.327528	4.48943	7.14152e-06	0.000110679	CR43358	2L	18293733	18294056	-1	-	CR43358
FBgn0013686	676578	0.922459	0.205514	4.48855	7.17083e-06	0.000110928	CR34094	dmel_mitochondrion_genome	12734	14058	-1	mitochondrial large ribosomal RNA	mt:lrRNA
FBgn0050259	84.1746	1.34346	0.299319	4.48839	7.17644e-06	0.000110928	CG30259	2R	22701345	22704447	-1	-	CG30259	Shared
FBgn0033246	39587.7	-0.557568	0.124253	-4.48737	7.21069e-06	0.000111341	CG11198	2R	7974115	7991862	-1	Acetyl-CoA carboxylase	ACC	Shared
FBgn0038700	2211.21	-0.697846	0.155534	-4.48677	7.23104e-06	0.000111539	CG3734	3R	19387861	19389866	1	-	CG3734	Shared
FBgn0085488	1306.48	-0.494671	0.110324	-4.48381	7.33229e-06	0.000112983	CG34459	2R	16824664	16826648	1	-	CG34459
FBgn0032023	233.999	0.708322	0.158267	4.47548	7.62413e-06	0.000117236	CG14274	2L	8338287	8342056	1	-	CG14274
FBgn0264711	207.458	-0.748924	0.167332	-4.47568	7.61696e-06	0.000117236	CG43980	3L	21644958	21666306	1	-	CG43980	Shared
FBgn0050025	1911.92	-0.753513	0.16861	-4.46898	7.85942e-06	0.000120729	CG30025	2R	11353564	11354373	-1	-	CG30025	Shared
FBgn0031488	349.049	-0.761286	0.170702	-4.45973	8.20614e-06	0.000125809	CG17265	2L	2999286	3016069	1	-	CG17265
FBgn0262795	413.734	-0.616334	0.138201	-4.45971	8.20713e-06	0.000125809	CG43176	Y	3364786	3365046	1	-	CG43176
FBgn0052026	9559.76	-0.474111	0.106476	-4.45274	8.47824e-06	0.00012983	CG32026	3L	8836462	8838843	1	-	CG32026
FBgn0031955	231.038	0.84251	0.189291	4.45087	8.55244e-06	0.000130831	CG14535	2L	7844905	7855475	-1	-	CG14535
FBgn0086367	4206.01	0.713856	0.160587	4.44529	8.7775e-06	0.000134135	CG12120	X	9217655	9223257	-1	tan	t
FBgn0259821	572.421	0.512891	0.11539	4.44484	8.79564e-06	0.000134274	CG42402	3R	4077939	4104326	1	-	CG42402
FBgn0050290	2231.98	-0.450485	0.101466	-4.43976	9.00587e-06	0.000137201	CG30290	2R	21691295	21692764	1	Phosphopantothenoylcysteine decarboxylase	Ppcdc
FBgn0260222	2231.98	-0.450485	0.101466	-4.43976	9.00587e-06	0.000137201	CG42496	2R	21691295	21692764	1	-	CG42496
FBgn0037385	1876.77	-0.479972	0.108181	-4.43675	9.13265e-06	0.000138989	CG14675	3R	5830062	5831785	1	globin 3	glob3	Shared
FBgn0038029	110.854	1.04942	0.236684	4.43386	9.2559e-06	0.00014072	CG17639	3R	12383336	12385624	1	Glutathione S transferase D11	GstD11	Shared
FBgn0261549	12196.8	0.415085	0.0936876	4.43052	9.40048e-06	0.000142772	CG42667	X	8907068	9029476	1	retinal degeneration A	rdgA
FBgn0044511	710.105	0.6333	0.142996	4.42881	9.47562e-06	0.000143765	CG32854	3R	13381276	13381809	-1	mitochondrial ribosomal protein S21	mRpS21
FBgn0026268	833.245	0.88085	0.1991	4.42416	9.68203e-06	0.000146747	CG1386	X	11168030	11169058	-1	antdh	antdh
FBgn0039140	8832.36	-0.307101	0.0694349	-4.42286	9.74042e-06	0.000147481	CG5410	3R	24034362	24038847	-1	Mitochondrial Rho	Miro
FBgn0039054	12248	0.345576	0.0781404	4.4225	9.75656e-06	0.000147574	CG13830	3R	23070516	23112730	-1	-	CG13830
FBgn0038239	15.3653	-1.83377	0.414789	-4.42098	9.82545e-06	0.000148465	CG14850	3R	14560935	14561521	1	-	CG14850
FBgn0020767	3028.33	0.463686	0.10491	4.41985	9.87698e-06	0.000149017	CG10155	2R	14759646	14769423	-1	Sprouty-related protein with EVH-1 domain	Spred
FBgn0029084	1940.2	-0.524936	0.118771	-4.41974	9.88212e-06	0.000149017	CG6727	2R	22139935	22141364	1	gomdanji	gom
FBgn0262006	293.622	0.857179	0.194015	4.4181	9.95701e-06	0.000149993	CG42824	3R	17406048	17406511	-1	-	CG42824
FBgn0034715	791.046	0.493994	0.111878	4.41549	1.0078e-05	0.000151662	CG3382	2R	22221180	22223590	-1	Organic anion transporting polypeptide 58Db	Oatp58Db	Shared
FBgn0266753	101.056	-0.97166	0.220117	-4.41428	1.01345e-05	0.000152356	CR45226	3R	26519580	26522279	1	-	CR45226	Shared
FBgn0030769	532.718	0.502465	0.113903	4.41135	1.02729e-05	0.00015428	CG13012	X	16668818	16676753	-1	-	CG13012	Shared
FBgn0052647	6817.25	-0.355636	0.0806339	-4.4105	1.0313e-05	0.000154727	CG32647	X	12771844	12784958	-1	-	CG32647	Shared
FBgn0023076	16615.4	-0.436843	0.0990797	-4.409	1.03848e-05	0.000155646	CG7391	3L	7763233	7775603	-1	Clock	Clk
FBgn0027945	6971.59	-0.363663	0.0825613	-4.40476	1.05902e-05	0.000158564	CG7758	3L	21280491	21281506	-1	pumpless	ppl	Shared
FBgn0032202	1217.46	0.536639	0.121963	4.40002	1.08238e-05	0.000161899	CG18619	2L	10264125	10265229	1	-	CG18619
FBgn0036165	9758.79	0.284094	0.064587	4.39863	1.08934e-05	0.000162775	CG7533	3L	11487550	11499055	1	charybde	chrb	Shared
FBgn0262622	1010.91	-0.540514	0.122907	-4.39775	1.09378e-05	0.000163273	CR43146	3L	13282393	13283410	1	-	CR43146	Shared
FBgn0025712	2166.03	0.498771	0.113437	4.39691	1.09805e-05	0.000163705	CG13920	3L	1648635	1651501	1	-	CG13920
FBgn0033192	897.887	0.605099	0.137625	4.39674	1.09888e-05	0.000163705	CG2105	2R	7540111	7564435	1	Corin	Corin
FBgn0266380	72.8131	-1.12848	0.256687	-4.39633	1.10099e-05	0.000163854	CR45022	2R	18074172	18074489	1	-	CR45022	Shared
FBgn0038354	315.452	0.584324	0.132927	4.39582	1.10355e-05	0.000163905	CG5404	3R	15704676	15708434	1	-	CG5404
FBgn0265267	3220.09	-0.685694	0.155985	-4.39589	1.10322e-05	0.000163905	CG18258	X	17212307	17213977	1	-	CG18258	Shared
FBgn0032013	248.458	0.62769	0.142843	4.39425	1.11154e-05	0.000164927	CG7851	2L	8303429	8305376	1	Sarcoglycan alpha	Scgalpha
FBgn0035267	519.551	0.500594	0.113974	4.39218	1.12222e-05	0.000166344	CG13921	3L	1746907	1752390	1	-	CG13921
FBgn0265424	545.205	1.68303	0.383221	4.3918	1.12417e-05	0.000166467	CR44336	3R	7326481	7327083	-1	-	CR44336
FBgn0003944	930.896	0.473804	0.107903	4.39103	1.12817e-05	0.000166892	CG10388	3R	16656623	16734426	-1	Ultrabithorax	Ubx
FBgn0033593	349.551	-0.88106	0.200689	-4.39017	1.13264e-05	0.000167387	CG9080	2R	11241745	11242194	-1	Listericin	Listericin	Shared
FBgn0039816	427.273	0.559729	0.127526	4.38914	1.13799e-05	0.00016801	CG11317	3R	31090712	31097321	-1	-	CG11317
FBgn0039864	252.798	0.689232	0.157063	4.38826	1.14262e-05	0.000168524	CG11550	3R	31678147	31679880	-1	-	CG11550	Shared
FBgn0024293	8492.35	-0.483924	0.110298	-4.38743	1.14698e-05	0.000169	CG1865	2R	7151662	7153642	-1	Serpin 43Ab	Spn43Ab	Shared
FBgn0052206	1456.28	0.47348	0.10794	4.3865	1.1519e-05	0.000169556	CG32206	3L	19340321	19412912	-1	-	CG32206
FBgn0037565	1294.67	-0.469827	0.10713	-4.38558	1.15678e-05	0.000170105	CG9626	3R	8293843	8300978	-1	-	CG9626
FBgn0032021	3760.11	0.522803	0.11926	4.38371	1.16673e-05	0.000171398	CG7781	2L	8321280	8325409	-1	-	CG7781
FBgn0003091	3699.8	0.520384	0.118728	4.383	1.17057e-05	0.000171621	CG6622	2R	16924655	16945126	1	Protein C kinase 53E	Pkc53E
FBgn0010053	5540.07	-0.610597	0.139309	-4.38305	1.17029e-05	0.000171621	CG15101	2R	18853434	18855087	-1	Juvenile hormone epoxide hydrolase 1	Jheh1	Shared
FBgn0033446	49176.1	0.5711	0.13035	4.38129	1.17979e-05	0.000172803	CG1648	2R	9810974	9820053	-1	-	CG1648	Shared
FBgn0051752	1994.64	-0.520903	0.118909	-4.38067	1.18314e-05	0.000173121	CG31752	2L	18839628	18841310	-1	-	CG31752
FBgn0031829	164.178	0.997005	0.227623	4.38007	1.18644e-05	0.000173433	CG9595	2L	6555717	6557502	-1	Osm-6 ortholog (C. elegans)	Osm6	Shared
FBgn0032025	5334.54	-0.399078	0.0911368	-4.37888	1.19289e-05	0.000174204	CG7778	2L	8346620	8351112	1	-	CG7778	Shared
FBgn0263241	811.717	-0.61635	0.140785	-4.37796	1.19797e-05	0.000174774	CG33048	3L	11070526	11073348	1	Molybdenum cofactor synthesis 1 ortholog	Mocs1	Shared
FBgn0051281	11516.7	-0.462869	0.105738	-4.37751	1.20045e-05	0.000174964	CG31281	3R	22966284	22967842	1	Transition protein-like 94D	Tpl94D
FBgn0263378	561.634	0.471577	0.10776	4.37617	1.20785e-05	0.000175869	CR43430	2R	19399769	19401335	1	-	CR43430	Shared
FBgn0069947	44.0226	1.51567	0.346388	4.37566	1.21066e-05	0.000176104	CG41087	3L	25421161	25421783	-1	-	CG41087
FBgn0035355	1078.59	-0.627356	0.143434	-4.37383	1.22086e-05	0.000177413	CG16985	3L	2599297	2600242	1	-	CG16985	Shared
FBgn0032374	1342.66	-0.588629	0.134598	-4.37324	1.22415e-05	0.000177718	CG14931	2L	11788334	11789475	1	-	CG14931
FBgn0024184	272.096	0.763083	0.174519	4.37249	1.22835e-05	0.000178153	CG6269	X	17768569	17778708	1	unc-4	unc-4
FBgn0051533	5524.68	-0.400786	0.09169	-4.3711	1.23623e-05	0.00017912	CG31533	3R	14154728	14157431	-1	-	CG31533
FBgn0037491	732.084	1.31522	0.301259	4.36573	1.26697e-05	0.000183394	CG1227	3R	7248151	7249738	-1	-	CG1227
FBgn0053348	166.724	1.1666	0.267519	4.36083	1.29569e-05	0.000187368	CG33348	2R	6949482	6950284	1	Chemosensory protein B 42a	CheB42a	Shared
FBgn0029587	332.364	0.873979	0.200445	4.36019	1.29948e-05	0.000187733	CG14797	X	1681566	1684891	1	-	CG14797
FBgn0010424	2426	0.648169	0.148792	4.35622	1.3233e-05	0.000190989	CG7930	3L	17046063	17048390	1	Troponin C at 73F	TpnC73F	Shared
FBgn0001234	7233.07	0.448462	0.103023	4.35303	1.34271e-05	0.000193413	CR31400	3R	21296127	21317836	1	Heat shock RNA omega	Hsromega
FBgn0266621	131.698	0.724918	0.166524	4.35324	1.34142e-05	0.000193413	CR45128	2R	6663395	6664195	-1	-	CR45128
FBgn0035253	6672.5	0.524601	0.120525	4.35262	1.34518e-05	0.00019358	CG7971	3L	1654247	1665064	-1	-	CG7971
FBgn0031141	851.825	-0.777026	0.178803	-4.34572	1.38819e-05	0.000199576	CG1304	X	20964527	20965419	-1	-	CG1304	Shared
FBgn0259244	1370.57	0.649355	0.14952	4.34294	1.40586e-05	0.000201921	CG42342	3R	16502770	16571363	1	-	CG42342
FBgn0031785	8742.7	-0.326096	0.0751095	-4.3416	1.41446e-05	0.000202652	CG13991	2L	6139382	6145010	1	-	CG13991
FBgn0035170	408.23	0.667928	0.153835	4.34185	1.4129e-05	0.000202652	CG12191	3L	852720	857248	-1	dpr20	dpr20
FBgn0085625	560.385	0.564782	0.130089	4.34151	1.41506e-05	0.000202652	CG41343	3L	25480784	25670980	-1	-	CG41343
FBgn0033526	838.326	-0.51851	0.119562	-4.33675	1.44602e-05	0.000206885	CG12892	2R	10466001	10468540	-1	Caf1-105	Caf1-105
FBgn0040507	745.579	-0.522586	0.120515	-4.33627	1.44918e-05	0.000207138	CG5712	3L	2237608	2243719	1	ACXD	ACXD	Shared
FBgn0030723	494.921	0.612995	0.14142	4.33457	1.46045e-05	0.000208547	CG14948	X	16063738	16070304	1	dpr18	dpr18
FBgn0026393	281.744	0.604993	0.139642	4.33245	1.47462e-05	0.000210368	CG17853	2R	7920835	7922604	-1	Odorant receptor 43b	Or43b
FBgn0063499	1646.85	0.718941	0.165967	4.33184	1.47869e-05	0.000210745	CG17522	2R	18396638	18398519	-1	Glutathione S transferase E10	GstE10
FBgn0037365	1371.93	-0.480074	0.110868	-4.33014	1.49012e-05	0.00021217	CG2104	3R	5690891	5693286	-1	-	CG2104
FBgn0037010	3487.51	-0.424752	0.0982213	-4.32444	1.52922e-05	0.000217528	CG4825	3L	20522440	20526174	-1	-	CG4825
FBgn0262943	96.3575	0.918049	0.212332	4.32365	1.53471e-05	0.000218099	CR43262	2L	8242055	8242435	1	-	CR43262	Shared
FBgn0033252	845.329	0.605902	0.140297	4.31871	1.56942e-05	0.000222819	CG12769	2R	8052080	8065554	-1	-	CG12769
FBgn0034942	50.465	1.14123	0.264362	4.31693	1.58215e-05	0.000224411	CG13566	2R	23961477	23962577	-1	-	CG13566	Shared
FBgn0020381	999.527	0.347392	0.0805051	4.31516	1.59488e-05	0.000226	CG7486	X	633622	635545	-1	Death related ced-3/Nedd2-like protein	Dredd	Shared
FBgn0038973	6367.15	-0.573904	0.133023	-4.31431	1.60104e-05	0.000226655	CG18594	3R	22466034	22466679	1	Phosphatidylethanolamine-binding protein 1	Pebp1
FBgn0032879	176.103	0.811481	0.188148	4.313	1.61055e-05	0.000227784	CG9317	2L	20727151	20730282	-1	-	CG9317
FBgn0027578	2606.45	-0.585652	0.135846	-4.31116	1.62399e-05	0.000229466	CG14526	3R	28883693	28886015	1	-	CG14526	Shared
FBgn0264384	11691.9	0.403878	0.093716	4.3096	1.63551e-05	0.000230874	CR43836	X	8972908	9048991	-1	-	CR43836
FBgn0259209	14133.3	0.571248	0.13265	4.30643	1.65912e-05	0.000233983	CG42309	2R	24074602	24078223	1	Muscle LIM protein at 60A	Mlp60A
FBgn0265980	135.174	-1.02633	0.238604	-4.30138	1.69735e-05	0.000239147	CR44759	2R	22373695	22374966	-1	-	CR44759
FBgn0036986	163.409	0.876563	0.204053	4.29576	1.74094e-05	0.000245055	CG5282	3L	20424424	20426071	-1	-	CG5282
FBgn0265679	79.953	-1.04915	0.244268	-4.29508	1.74629e-05	0.000245342	CR44486	2L	18400462	18401232	1	-	CR44486	Shared
FBgn0266355	26.4198	-1.52588	0.355253	-4.29519	1.74542e-05	0.000245342	CR45003	X	21409402	21410546	-1	-	CR45003	Shared
FBgn0037498	1377.48	0.895799	0.208633	4.29367	1.75746e-05	0.000246678	CG10029	3R	7315439	7317207	-1	-	CG10029
FBgn0034139	144.701	-0.907496	0.211476	-4.29125	1.77668e-05	0.000249138	CG4927	2R	16572082	16574154	1	-	CG4927
FBgn0003741	407.686	0.587467	0.136918	4.29065	1.78153e-05	0.000249582	CG16724	3L	16590059	16591050	-1	transformer	tra	Shared
FBgn0032208	19385.6	-0.260658	0.0607553	-4.2903	1.78435e-05	0.000249742	CG5604	2L	10281943	10292365	-1	-	CG5604
FBgn0031533	589.315	-0.602756	0.140536	-4.28899	1.79489e-05	0.00025098	CG2772	2L	3445992	3447589	1	-	CG2772
FBgn0017448	1193.32	-0.438476	0.102267	-4.28757	1.80636e-05	0.000251956	CG2187	3R	31755356	31758637	-1	-	CG2187	Shared
FBgn0035179	207.805	0.641024	0.149497	4.28786	1.804e-05	0.000251956	CG12038	3L	993983	995703	1	-	CG12038	Shared
FBgn0051777	601.945	-0.579242	0.1351	-4.2875	1.80698e-05	0.000251956	CG31777	2L	3706551	3707063	-1	-	CG31777
FBgn0264695	195721	0.5513	0.12864	4.28561	1.82236e-05	0.000253862	CG17927	2L	16766566	16788766	1	Myosin heavy chain	Mhc	Shared
FBgn0037896	191.489	0.942217	0.2199	4.28475	1.82947e-05	0.000254612	CG6728	3R	11419376	11421693	-1	ninaG	ninaG
FBgn0033945	696.57	-0.510513	0.119216	-4.28225	1.85017e-05	0.000257251	CG12868	2R	14604549	14605297	-1	-	CG12868	Shared
FBgn0032014	360.888	0.798635	0.186668	4.27837	1.88264e-05	0.000261521	CG7840	2L	8305586	8306741	1	-	CG7840
FBgn0031257	361.074	0.664635	0.155391	4.27717	1.89286e-05	0.000262694	CG4133	2L	455531	458745	1	-	CG4133
FBgn0052499	730.758	0.651505	0.152435	4.27397	1.92021e-05	0.000266241	CG32499	X	22583634	22632710	-1	Chitin deacetylase-like 4	Cda4
FBgn0034133	6561	-0.453719	0.106185	-4.27292	1.92929e-05	0.000267249	CG7813	2R	16496889	16499429	-1	-	CG7813
FBgn0039031	2545.08	0.556763	0.130312	4.27253	1.93265e-05	0.000267465	CG17244	3R	22977270	22978164	1	-	CG17244
FBgn0035813	167.959	-0.941506	0.220463	-4.27059	1.94954e-05	0.000269549	CG8492	3L	7727804	7732191	-1	-	CG8492	Shared
FBgn0266137	338.157	0.516719	0.121022	4.26961	1.95811e-05	0.000270482	CG18741	3R	29630304	29659984	-1	Dopamine 1-like receptor 2	Dop1R2
FBgn0265812	140.516	-0.914738	0.214269	-4.26911	1.9625e-05	0.000270836	CR44601	2L	15822345	15822942	-1	-	CR44601	Shared
FBgn0011281	1048.3	1.69961	0.398432	4.26575	1.99234e-05	0.000274698	CG11421	3R	5972155	5975245	-1	Odorant-binding protein 83a	Obp83a	Shared
FBgn0036070	840.591	-0.462687	0.108491	-4.26474	2.00138e-05	0.000275688	CG8072	3L	10151827	10152984	1	-	CG8072
FBgn0039728	159.326	0.93948	0.220466	4.26133	2.03212e-05	0.000279662	CG7896	3R	29983426	29990785	1	-	CG7896	Shared
FBgn0030672	10772.4	-0.305815	0.0718294	-4.25752	2.06711e-05	0.000284214	CG9281	X	15705806	15710539	-1	-	CG9281
FBgn0264989	740.163	0.643417	0.151212	4.25508	2.08976e-05	0.000287061	CG44140	2L	15694038	15694471	-1	-	CG44140	Shared
FBgn0003250	23266	0.36937	0.0868314	4.25388	2.101e-05	0.000288173	CG9668	3L	16852527	16862517	-1	Rhodopsin 4	Rh4
FBgn0040502	4230.83	0.704646	0.165651	4.2538	2.10175e-05	0.000288173	CG8343	2R	6179726	6180356	1	-	CG8343
FBgn0050031	2572.99	-0.802637	0.18872	-4.25306	2.10873e-05	0.000288863	CG30031	2R	11350811	11351621	1	-	CG30031	Shared
FBgn0263397	8300.74	0.416409	0.0979519	4.25116	2.12671e-05	0.000291056	CG8585	2R	14276130	14300095	1	I[[h]] channel	Ih
FBgn0035521	289.307	0.82862	0.194944	4.25055	2.13245e-05	0.000291402	CG1268	3L	4262705	4263464	1	Vacuolar H[+] ATPase M9.7 subunit a	VhaM9.7-a
FBgn0085313	999.845	0.616562	0.145057	4.25048	2.13317e-05	0.000291402	CG34284	3R	18902338	18902933	-1	-	CG34284
FBgn0031562	388.946	-0.600487	0.141379	-4.24734	2.1632e-05	0.000295232	CG3604	2L	3697242	3697872	-1	-	CG3604	Shared
FBgn0039465	2106.18	0.403263	0.0949575	4.24678	2.16869e-05	0.000295709	CG6323	3R	26961064	26964817	-1	Tetraspanin 97E	Tsp97E
FBgn0013810	7024.54	-0.367818	0.0866211	-4.24628	2.17348e-05	0.000296089	CG5526	2L	17501401	17525515	1	Dynein heavy chain at 36C	Dhc36C
FBgn0086899	5134.85	0.29628	0.0698009	4.24464	2.18941e-05	0.000297985	CG34412	X	3720007	3789770	1	Tousled-like kinase	tlk
FBgn0033090	644.401	-0.659873	0.155493	-4.24374	2.19828e-05	0.000298917	CG15909	2R	6683186	6684710	1	-	CG15909
FBgn0027491	984.369	0.694825	0.16388	4.23984	2.2368e-05	0.000303877	CG5387	2L	10308131	10310956	-1	Cdk5 activator-like protein	Cdk5alpha
FBgn0063494	1966.06	0.602723	0.142247	4.23714	2.26384e-05	0.000307035	CG17530	2R	18406011	18406761	1	Glutathione S transferase E6	GstE6
FBgn0086372	5332.24	0.376302	0.0888111	4.23711	2.26419e-05	0.000307035	CG2520	3R	7186994	7200941	1	like-AP180	lap
FBgn0015946	100.08	-1.09251	0.257871	-4.23665	2.26884e-05	0.000307383	CG4345	3L	18302719	18304417	-1	grim	grim	Shared
FBgn0035695	2053.76	-0.504899	0.119314	-4.2317	2.31933e-05	0.000313936	CG10226	3L	6234323	6240068	-1	-	CG10226	Shared
FBgn0020378	660.592	0.512098	0.121076	4.22957	2.34143e-05	0.000316638	CG1343	X	9729648	9756369	1	Sp1	Sp1
FBgn0032796	988.354	0.526729	0.124658	4.22539	2.38522e-05	0.000322266	CG10188	2L	19502335	19508764	-1	-	CG10188
FBgn0033250	6925.78	0.547817	0.129714	4.22328	2.40771e-05	0.000325008	CG14762	2R	8009119	8013755	-1	-	CG14762	Shared
FBgn0033204	1426.6	-0.486133	0.115131	-4.22245	2.41661e-05	0.000325912	CG2065	2R	7663786	7665269	1	-	CG2065
FBgn0029709	1885.35	0.404077	0.0957302	4.22099	2.43228e-05	0.000327727	CG3564	X	4540908	4542506	1	CHOp24	CHOp24	Shared
FBgn0031957	156.078	0.784419	0.185984	4.21768	2.46831e-05	0.000332279	CG14534	2L	7857957	7860839	-1	TweedleE	TwdlE
FBgn0035896	1394.95	0.491589	0.116605	4.21584	2.48852e-05	0.000334696	CG6983	3L	8443042	8449377	-1	-	CG6983
FBgn0029167	3055.05	-0.843473	0.200106	-4.21513	2.49629e-05	0.000335436	CG7002	3L	13846054	13860001	1	Hemolectin	Hml	Shared
FBgn0260754	112.531	0.772185	0.183339	4.21179	2.53351e-05	0.000340129	CG42552	3L	21775031	21778005	1	-	CG42552	Shared
FBgn0033657	447.999	0.475431	0.112898	4.21115	2.54076e-05	0.00034052	CG8271	2R	11845324	11852324	1	Silnoon	Sln
FBgn0034405	7651.59	-0.436754	0.103714	-4.21112	2.54102e-05	0.00034052	CG15102	2R	18855767	18858245	-1	Juvenile hormone epoxide hydrolase 2	Jheh2	Shared
FBgn0034990	75.8499	0.925276	0.219824	4.20917	2.56316e-05	0.000343176	CG11406	2R	24202091	24208203	-1	-	CG11406
FBgn0263772	382.685	0.62424	0.148316	4.20886	2.56667e-05	0.000343335	CG43689	X	4075978	4092237	1	-	CG43689
FBgn0004611	54113.3	-0.390688	0.0928574	-4.20739	2.58334e-05	0.000344942	CG4574	2L	305935	355566	1	Phospholipase C at 21C	Plc21C
FBgn0011280	10792.8	0.781164	0.185665	4.2074	2.58329e-05	0.000344942	CG1668	X	20419613	20420979	1	Odorant-binding protein 19d	Obp19d	Shared
FBgn0033079	4880.65	-0.522512	0.124211	-4.20664	2.59196e-05	0.000345782	CG3174	2R	6642418	6645098	-1	Flavin-containing monooxygenase 2	Fmo-2
FBgn0266737	347.298	-0.553806	0.131667	-4.2061	2.59813e-05	0.000346293	CR45210	3L	19260040	19260895	1	-	CR45210
FBgn0260388	1758.68	-0.468561	0.111417	-4.20547	2.60541e-05	0.000346951	CG42514	3L	16491838	16496236	-1	-	CG42514	Shared
FBgn0037819	1710.12	-0.432944	0.10297	-4.20458	2.61569e-05	0.000348007	CG14688	3R	10677737	10680925	-1	-	CG14688	Shared
FBgn0039792	10624.1	-0.426261	0.101393	-4.20407	2.62156e-05	0.000348475	CG2267	3R	30627241	30629028	-1	-	CG2267
FBgn0033093	2507.85	0.426163	0.101386	4.20337	2.62969e-05	0.000349242	CG3270	2R	6693430	6695187	1	-	CG3270	Shared
FBgn0029939	452.977	0.49589	0.118014	4.20196	2.64619e-05	0.000351118	CG9650	X	7137723	7241932	1	-	CG9650
FBgn0259740	631.909	0.493432	0.11746	4.20084	2.65926e-05	0.000352536	CG42394	3R	10849825	10851788	1	-	CG42394
FBgn0036360	232.157	0.742447	0.176749	4.20058	2.66233e-05	0.000352628	CG10713	3L	13428839	13435229	-1	-	CG10713
FBgn0022361	2739.17	0.441383	0.105147	4.19777	2.69558e-05	0.000356713	CG1507	4	558016	567257	1	Purine-rich binding protein-alpha	Pur-alpha
FBgn0001148	94.7426	0.889727	0.211965	4.19753	2.69847e-05	0.000356777	CG3388	2R	25061964	25064643	1	gooseberry	gsb
FBgn0027582	13838.6	-0.355873	0.0848073	-4.19626	2.71364e-05	0.000358462	CG6230	2L	11115635	11120319	-1	-	CG6230
FBgn0261113	37068.7	-0.624424	0.148856	-4.19481	2.73096e-05	0.000360428	CG17836	3R	18914968	18926989	1	-	Xrp1
FBgn0039722	210.698	0.6933	0.165315	4.1938	2.74314e-05	0.000361714	CG15520	3R	29912991	29914346	-1	Capability	Capa
FBgn0053287	4337.48	-0.441509	0.105297	-4.193	2.75285e-05	0.000362671	CG33287	3L	20966766	20970663	-1	-	CG33287
FBgn0265148	265.414	-0.830333	0.198074	-4.19204	2.7646e-05	0.000363896	CR44217	2L	21957820	21958360	1	-	CR44217
FBgn0031626	5228.21	-0.424269	0.101228	-4.19123	2.77449e-05	0.000364872	CG15631	2L	4732413	4734458	-1	-	CG15631
FBgn0003279	63507.6	-0.34672	0.0827322	-4.19087	2.77892e-05	0.000365131	CG5502	3R	27922821	27924888	1	Ribosomal protein L4	RpL4
FBgn0028382	411.442	0.585877	0.139856	4.18913	2.80027e-05	0.00036761	CG4886	2R	17545222	17546400	1	cyclophilin-33	cyp33
FBgn0032899	2319.76	0.352575	0.0842937	4.1827	2.88067e-05	0.00037783	CG9338	2L	20865215	20867709	1	-	CG9338	Shared
FBgn0004870	401.12	0.474195	0.113442	4.18006	2.9143e-05	0.000381902	CG9097	3L	1036369	1101089	-1	bric a brac 1	bab1
FBgn0037225	143.843	0.811767	0.194221	4.1796	2.92029e-05	0.000382034	CG14643	3R	4248723	4251341	-1	TweedleG	TwdlG
FBgn0260995	1136.88	0.448048	0.107199	4.17958	2.92047e-05	0.000382034	CG42596	2R	3066499	3191011	1	-	CG42596
FBgn0036880	165.386	0.696952	0.166777	4.17894	2.92867e-05	0.000382769	CG9295	3L	19520945	19527272	1	Cuticular protein 76Bc	Cpr76Bc
FBgn0263562	450.889	0.535818	0.128241	4.1782	2.93825e-05	0.000383682	CR43547	3R	31051098	31051203	-1	mir-4948 stem loop	mir-4948
FBgn0265614	86.5948	-1.06761	0.255561	-4.17751	2.94718e-05	0.000384509	CR44432	2R	19258895	19259745	-1	-	CR44432
FBgn0032783	3650.34	0.369651	0.0885406	4.17493	2.98079e-05	0.000388552	CG10237	2L	19435850	19442727	-1	-	CG10237	Shared
FBgn0265537	106.964	-1.04255	0.249763	-4.17417	2.99078e-05	0.000389512	CR44387	2R	17185096	17185595	1	-	CR44387
FBgn0003651	200923	0.568722	0.136259	4.17383	2.99521e-05	0.000389746	CG11502	3R	12258737	12302785	1	seven up	svp
FBgn0031250	1959.71	0.362182	0.086792	4.17298	3.00638e-05	0.000390855	CG11907	2L	355565	357874	-1	Equilibrative nucleoside transporter 1	Ent1
FBgn0002524	1633.77	-0.510158	0.122316	-4.17083	3.03486e-05	0.000393867	CG4162	2L	15499127	15505018	1	lace	lace	Shared
FBgn0051855	1079.04	-0.435269	0.10436	-4.17086	3.03458e-05	0.000393867	CG31855	2L	13369204	13370329	1	-	CG31855
FBgn0259241	363.267	0.628114	0.150817	4.16474	3.11711e-05	0.000404187	CG42339	X	10967722	11039901	-1	-	CG42339
FBgn0262738	16981.7	0.334261	0.0802744	4.16398	3.12745e-05	0.000405173	CG3620	X	4322626	4365408	1	no receptor potential A	norpA
FBgn0026206	13153.3	0.350471	0.0841897	4.16287	3.14278e-05	0.000406086	CG12218	X	9163255	9189309	1	mei-P26	mei-P26
FBgn0030090	571.272	0.414427	0.0995471	4.16313	3.13921e-05	0.000406086	CG12664	X	9121973	9135099	-1	forked end	fend
FBgn0053082	279.641	-0.810572	0.194706	-4.16306	3.14013e-05	0.000406086	CG33082	X	1030758	1031612	1	-	CG33082	Shared
FBgn0086347	4243.75	-0.688752	0.165459	-4.16267	3.14547e-05	0.000406086	CG7438	2L	10491814	10506779	-1	Myosin 31DF	Myo31DF	Shared
FBgn0039770	225.407	0.684703	0.164714	4.15691	3.2258e-05	0.000415733	CG15537	3R	30435177	30443599	-1	-	CG15537
FBgn0051109	565.777	0.460701	0.110824	4.15704	3.224e-05	0.000415733	CG31109	3R	25053369	25054653	-1	-	CG31109	Shared
FBgn0036545	886.725	0.447835	0.107763	4.15573	3.24246e-05	0.000417517	CG17035	3L	15955096	15956465	1	GXIVsPLA2	GXIVsPLA2
FBgn0036529	151.166	0.800787	0.192723	4.15511	3.25128e-05	0.000417563	CG7297	3L	15683872	15686598	1	polypeptide GalNAc transferase 8	pgant8
FBgn0038683	8376.93	-0.321428	0.0773573	-4.15511	3.25125e-05	0.000417563	CG11779	3R	19154097	19159878	-1	-	CG11779
FBgn0039634	1636.34	0.300215	0.0722474	4.15538	3.24748e-05	0.000417563	CG11874	3R	29109053	29112822	-1	alpha Mannosidase Ib	alpha-Man-Ib	Shared
FBgn0259975	197170	0.573734	0.138106	4.15431	3.26264e-05	0.000418658	CG42485	3R	12273126	12273521	1	Seminal fluid protein 87B	Sfp87B
FBgn0039316	989.365	-0.793686	0.19118	-4.15152	3.30273e-05	0.000423435	CG11893	3R	25289889	25291366	1	-	CG11893
FBgn0037941	428.352	0.572261	0.137856	4.15116	3.30797e-05	0.00042374	CG12594	3R	11721734	11732479	1	-	CG12594
FBgn0051703	521.819	-0.561666	0.135334	-4.15022	3.32161e-05	0.00042512	CG31703	2L	22102626	22104401	-1	-	CG31703
FBgn0052141	4445.55	-0.490262	0.118195	-4.14792	3.35507e-05	0.000429031	CG32141	3L	14203323	14204294	1	-	CG32141
FBgn0025387	4013.55	-0.542951	0.131026	-4.14383	3.41555e-05	0.000436389	CG12184	X	4627380	4630936	-1	-	CG12184
FBgn0262109	90450.9	0.385861	0.093176	4.1412	3.45486e-05	0.000441031	CR42862	3L	224106	230964	1	-	CR42862	Shared
FBgn0010385	159.598	-0.911027	0.220119	-4.13879	3.49144e-05	0.000445316	CG1385	2R	10054178	10054576	-1	Defensin	Def	Shared
FBgn0037749	2681.8	-0.316386	0.0765369	-4.13377	3.56866e-05	0.000454621	CG9471	3R	9770532	9771542	-1	-	CG9471
FBgn0039617	412.1	0.608068	0.147102	4.13365	3.57053e-05	0.000454621	CG14521	3R	28925004	28970372	-1	-	CG14521
FBgn0035743	132.241	1.11569	0.270138	4.13008	3.62634e-05	0.000460934	CG15829	3L	7128903	7129673	1	-	CG15829
FBgn0053281	444.817	0.637213	0.154279	4.13027	3.62331e-05	0.000460934	CG33281	2L	3324237	3326637	1	-	CG33281
FBgn0034391	123.137	0.958207	0.232134	4.12782	3.66216e-05	0.000465089	CG15080	2R	18783299	18794594	1	-	CG15080	Shared
FBgn0013275	365.395	0.963904	0.233539	4.12738	3.66914e-05	0.000465575	CG31366	3R	11954163	11956544	-1	Heat-shock-protein-70Aa	Hsp70Aa
FBgn0019661	44193.6	0.63911	0.154906	4.12579	3.69458e-05	0.000468402	CR32777	X	3857230	3862697	-1	RNA on the X 1	roX1
FBgn0033296	14523.4	-0.696936	0.168976	-4.12446	3.71598e-05	0.000470712	CG11669	2R	8468646	8471663	-1	Maltase A7	Mal-A7	Shared
FBgn0037046	149.363	0.712062	0.172676	4.12368	3.72868e-05	0.000471917	CG10581	3L	21033554	21034203	-1	-	CG10581	Shared
FBgn0052447	101.257	-0.834671	0.202444	-4.12298	3.74009e-05	0.000472957	CG32447	3L	21690612	21706365	-1	-	CG32447
FBgn0034408	4326.53	-0.252034	0.0611437	-4.122	3.75601e-05	0.000474565	CG12758	2R	18878391	18959500	1	serrano	sano	Shared
FBgn0062517	4788.42	-0.455835	0.110617	-4.12084	3.77499e-05	0.000476531	CG16984	3L	2595781	2596998	1	-	CG16984
FBgn0264986	1164.73	-0.60133	0.145931	-4.12065	3.778e-05	0.000476531	CR44137	3R	11637177	11638553	1	-	CR44137
FBgn0265452	46.6169	1.11411	0.270416	4.11997	3.78924e-05	0.000477541	CR44352	2L	9025634	9031836	-1	-	CR44352
FBgn0002855	26660.7	0.453599	0.110188	4.1166	3.84508e-05	0.000483755	CG8982	2L	5892883	5893896	-1	Accessory gland protein 26Aa	Acp26Aa	Shared
FBgn0263333	633.599	-0.620253	0.150669	-4.11667	3.84387e-05	0.000483755	CR43414	2L	20296643	20297299	-1	-	CR43414	Shared
FBgn0039681	564.002	0.611231	0.148738	4.10946	3.9659e-05	0.000498532	CG7582	3R	29680241	29682278	-1	-	CG7582
FBgn0002534	38.006	-1.58815	0.386662	-4.10734	4.00246e-05	0.0005027	CG2043	2R	8435310	8436095	1	Larval cuticle protein 3	Lcp3
FBgn0050052	751.277	0.795599	0.193731	4.10671	4.01327e-05	0.000503631	CG30052	2R	12690059	12690955	-1	Odorant-binding protein 49a	Obp49a
FBgn0036687	10249.4	-0.3593	0.0875089	-4.10587	4.028e-05	0.000505052	CG6652	3L	17020348	17022856	-1	-	CG6652
FBgn0025702	11111.2	-0.378301	0.0921456	-4.10547	4.03488e-05	0.000505487	CG11489	3L	22273985	22284335	1	serine-arginine protein kinase at 79D	srpk79D
FBgn0265590	907.069	-0.564699	0.137626	-4.10314	4.07574e-05	0.000510174	CR44417	2R	17869027	17869857	1	-	CR44417
FBgn0032140	1227.16	-0.597675	0.145693	-4.10229	4.09082e-05	0.000511225	CG13117	2L	9736645	9737795	1	-	CG13117
FBgn0033990	1133.66	-0.550146	0.134113	-4.10213	4.09372e-05	0.000511225	CG10265	2R	14992332	14993835	-1	-	CG10265
FBgn0052282	4020.25	0.5898	0.143781	4.10208	4.0945e-05	0.000511225	CG32282	3L	3315620	3315942	1	Drosomycin-like 4	Drsl4
FBgn0035481	7043.42	0.299823	0.0731454	4.09899	4.14949e-05	0.000517655	CG12605	3L	3954251	3964771	-1	-	CG12605
FBgn0029137	119.363	0.841573	0.20533	4.09864	4.15577e-05	0.000518002	CG6618	2L	12100765	12103285	-1	Patsas	Patsas
FBgn0040923	1108.61	0.873182	0.213096	4.09759	4.17469e-05	0.000519923	CG11368	X	7452209	7452643	1	-	CG11368
FBgn0263780	3276.9	0.406137	0.0991236	4.09728	4.18034e-05	0.000519982	CG17684	2R	1866080	2262115	-1	-	CG17684
FBgn0265593	412.522	-0.70716	0.172597	-4.09718	4.18219e-05	0.000519982	CR44420	2R	18246127	18246763	-1	-	CR44420	Shared
FBgn0263748	1225.8	-0.631338	0.154144	-4.09578	4.20755e-05	0.000522696	CG43673	X	15779146	15780214	1	-	CG43673
FBgn0000715	223.113	0.60138	0.146846	4.09532	4.21586e-05	0.00052329	CG2346	2R	9906294	9910457	1	FMRFamide	FMRFa
FBgn0038926	264.012	0.61993	0.151387	4.09502	4.22139e-05	0.000523537	CG13409	3R	22029440	22031900	-1	-	CG13409
FBgn0011589	3620.18	-0.471297	0.115138	-4.09333	4.2523e-05	0.000526929	CG5076	2R	17873939	17926695	1	Eag-like K[+] channel	Elk	Shared
FBgn0051104	3148.8	-1.1032	0.269527	-4.0931	4.25636e-05	0.000526991	CG31104	3R	25285473	25286974	1	-	CG31104	Shared
FBgn0030852	1830.22	-0.462451	0.113031	-4.09138	4.28817e-05	0.000530487	CG8316	X	17629791	17632047	-1	-	CG8316
FBgn0016693	14669.6	-0.335542	0.082071	-4.08843	4.34302e-05	0.000536736	CG6148	3R	12697322	12704875	1	Putative Achaete Scute Target 1	Past1
FBgn0264607	6655.12	0.29961	0.0732851	4.08827	4.34593e-05	0.000536736	CG18069	4	1035288	1053703	-1	Calcium/calmodulin-dependent protein kinase II	CaMKII
FBgn0038452	53.377	-1.14186	0.279357	-4.08746	4.36114e-05	0.000538164	CG14905	3R	16622735	16624717	-1	-	CG14905	Shared
FBgn0051741	45.0451	-1.31842	0.322627	-4.08652	4.37898e-05	0.000539917	CG31741	2L	18084256	18086714	1	-	CG31741	Shared
FBgn0040075	2813.31	-0.408131	0.0999023	-4.0853	4.40193e-05	0.000542294	CG9750	3L	19255340	19257111	1	reptin	rept
FBgn0032402	861.365	0.586826	0.143653	4.08501	4.40742e-05	0.000542519	CG14945	2L	12049418	12052049	1	-	CG14945
FBgn0052677	3026.2	0.335617	0.0821821	4.08382	4.43012e-05	0.00054486	CG32677	X	10627737	10710947	1	X11Lbeta	X11Lbeta
FBgn0005660	1070.91	-0.644642	0.157924	-4.08197	4.46556e-05	0.000548764	CG2914	2L	544925	552923	-1	Ets at 21C	Ets21C
FBgn0032824	13.232	-1.67727	0.410942	-4.08153	4.47404e-05	0.00054935	CG13962	2L	19813704	19814532	-1	-	CG13962
FBgn0264943	156.854	0.718481	0.176305	4.07521	4.59731e-05	0.000564018	CR44112	2L	2532999	2533569	-1	-	CR44112
FBgn0265369	59.9672	-1.06109	0.260425	-4.07446	4.61207e-05	0.00056536	CR44310	2L	3616296	3617619	1	-	CR44310
FBgn0037998	2851.64	0.395423	0.0970564	4.07416	4.61814e-05	0.000565636	CG4848	3R	12213792	12219686	-1	-	CG4848
FBgn0040389	620.673	0.525185	0.128998	4.07126	4.67592e-05	0.00057224	CG14048	X	2343997	2344649	-1	mitochondrial ribosomal protein L14	mRpL14
FBgn0028857	2803.39	-0.479258	0.117726	-4.07098	4.68159e-05	0.000572461	CG12448	2L	15941441	15942854	1	-	CG12448
FBgn0265914	395.707	-0.624082	0.153398	-4.06837	4.73424e-05	0.000578422	CR44703	2R	21068260	21069445	1	-	CR44703	Shared
FBgn0008636	84.507	0.886024	0.218037	4.06365	4.83121e-05	0.000589782	CG33152	2R	20954668	20960909	-1	homeobrain	hbn
FBgn0036780	421.631	0.746273	0.183846	4.05923	4.92344e-05	0.000600546	CG7330	3L	18148923	18153807	1	-	CG7330	Shared
FBgn0013303	2603.82	0.396464	0.0977277	4.05683	4.97443e-05	0.000606267	CG7641	3L	19991887	19997568	1	Neurocalcin	Nca
FBgn0030509	86.5683	0.935365	0.230661	4.05514	5.01036e-05	0.000610144	CG11162	X	13676894	13677882	1	-	CG11162
FBgn0085237	775.145	0.515382	0.127222	4.05105	5.09881e-05	0.000620405	CG34208	2R	22333126	22333505	1	-	CG34208
FBgn0001994	3434	0.348696	0.0860909	4.05033	5.11454e-05	0.000621808	CG7664	2L	16263556	16287730	-1	cropped	crp
FBgn0050172	316.08	0.605948	0.149674	4.04846	5.15554e-05	0.000626278	CG30172	2R	24030546	24031427	-1	-	CG30172
FBgn0003410	5027.68	0.278709	0.0689176	4.04409	5.25269e-05	0.000637462	CG9949	3L	16853751	16858712	1	seven in absentia	sina
FBgn0051460	172.525	0.664102	0.164222	4.04393	5.25622e-05	0.000637462	CG31460	3R	8562673	8563445	1	-	CG31460
FBgn0039379	5616.05	-0.362143	0.0896247	-4.04066	5.33013e-05	0.000645897	CG5886	3R	25851632	25853989	1	-	CG5886
FBgn0052845	685.474	-0.548042	0.135646	-4.04024	5.33976e-05	0.000646534	CG32845	3L	272210	273391	-1	-	CG32845
FBgn0037714	2516.38	-0.562785	0.139305	-4.03994	5.34644e-05	0.000646814	CG9396	3R	9570414	9571623	-1	-	CG9396	Shared
FBgn0032472	3318.8	0.565278	0.140033	4.03674	5.41981e-05	0.000655155	CG9928	2L	13142445	13142903	-1	-	CG9928
FBgn0053169	204.547	0.727703	0.180347	4.03501	5.45989e-05	0.000659462	CG33169	3L	22863864	22864496	1	-	CG33169
FBgn0263407	131.291	-0.927202	0.2298	-4.03481	5.46456e-05	0.000659488	CR43453	3R	21465701	21466492	1	-	CR43453
FBgn0034662	7585.23	-1.04509	0.259061	-4.03415	5.48e-05	0.000660813	CG13492	2R	21820662	21831409	-1	-	CG13492	Shared
FBgn0011703	104.134	0.791762	0.196314	4.03313	5.5038e-05	0.000663143	CG5371	2L	10325026	10327943	-1	Ribonucleoside diphosphate reductase large subunit	RnrL
FBgn0035359	1728.28	-0.433849	0.10758	-4.03279	5.51177e-05	0.000663563	CG1143	3L	2645368	2647192	1	-	CG1143
FBgn0032669	1564.48	0.662495	0.164311	4.03195	5.53158e-05	0.000665407	CG15155	2L	18154851	18155942	1	-	CG15155	Shared
FBgn0085485	120.993	0.71078	0.176312	4.03137	5.54515e-05	0.000666498	CG34456	3L	9362108	9362734	1	-	CG34456
FBgn0010282	2648.61	-0.527618	0.130906	-4.03051	5.56565e-05	0.00066842	CG10281	3R	6380467	6382604	1	Transcription factor IIFalpha	TfIIFalpha
FBgn0264605	24384	-0.471497	0.116994	-4.03009	5.57563e-05	0.000669076	CG43954	3L	16677567	16711677	-1	-	CG43954
FBgn0039283	119.761	0.957201	0.237737	4.02631	5.66587e-05	0.000679353	CG13651	3R	25138072	25139903	1	distal antenna-related	danr	Shared
FBgn0026252	5047.28	-0.364187	0.0904934	-4.02446	5.71063e-05	0.000684166	CG7935	3L	8116179	8121579	1	moleskin	msk	Shared
FBgn0038674	157.001	0.740382	0.183986	4.02413	5.71866e-05	0.000684575	CG14285	3R	19025099	19026203	1	-	CG14285
FBgn0264704	62.8008	-0.916374	0.227736	-4.02384	5.72561e-05	0.000684853	CR43973	3L	15098534	15099502	-1	-	CR43973
FBgn0028379	8644.17	-0.528824	0.131503	-4.02138	5.78586e-05	0.000690944	CG7919	3L	8109132	8110043	1	farinelli	fan
FBgn0033873	1306	0.720559	0.179176	4.02152	5.78233e-05	0.000690944	CG6337	2R	13833575	13835096	-1	-	CG6337	Shared
FBgn0266582	11865.1	0.359403	0.0894078	4.01982	5.82422e-05	0.000694964	CG12079	3L	3158485	3159578	-1	NADH dehydrogenase (ubiquinone) Fe-S protein 3	NDUFS3	Shared
FBgn0051217	2283.51	-0.40289	0.100259	-4.01847	5.85761e-05	0.000698385	CG31217	3R	16652446	16655662	-1	modular serine protease	modSP
FBgn0032713	3696.92	-0.381717	0.0950024	-4.01798	5.87001e-05	0.000699301	CG17323	2L	18823548	18826716	1	-	CG17323
FBgn0051213	2374.39	-0.43011	0.107077	-4.01684	5.89825e-05	0.000702101	CG31213	3R	19972898	19979569	1	-	CG31213
FBgn0264369	210.966	0.647016	0.161086	4.01659	5.90453e-05	0.000702283	CR43821	2L	2797832	2798321	1	-	CR43821
FBgn0033366	1373.47	-0.612581	0.152528	-4.01619	5.91465e-05	0.000702922	CG8196	2R	9039728	9042142	-1	Ance-4	Ance-4	Shared
FBgn0035069	882.475	-0.487418	0.121434	-4.01386	5.97338e-05	0.000709333	CG3611	2R	24798798	24800776	1	-	CG3611
FBgn0004401	7833.87	0.340952	0.0849666	4.01278	6.00077e-05	0.00071188	CG6143	3L	17638103	17645036	-1	Protein on ecdysone puffs	Pep
FBgn0037754	1641.61	0.682434	0.170071	4.01264	6.00444e-05	0.00071188	CG8500	3R	9784653	9789323	1	-	CG8500
FBgn0262579	40533.9	-0.447834	0.111663	-4.01057	6.05711e-05	0.00071755	CG43119	3L	8063874	8108897	1	Ectoderm-expressed 4	Ect4
FBgn0037879	20716.6	0.373522	0.0931548	4.0097	6.07965e-05	0.000719644	CG5106	3R	11225520	11226681	1	SCP-containing protein C	scpr-C
FBgn0034950	254.037	0.647666	0.161549	4.00909	6.0953e-05	0.00072086	CG3105	2R	23988738	23992049	1	PAS kinase	Pask
FBgn0063485	25085.5	-0.461963	0.115239	-4.00873	6.10453e-05	0.00072086	CG3849	3L	16676406	16711677	-1	Lasp	Lasp
FBgn0263323	441.695	0.794172	0.198106	4.00883	6.10212e-05	0.00072086	CR43404	2L	9364297	9364991	1	-	CR43404
FBgn0265957	316.368	0.70014	0.174701	4.00764	6.13297e-05	0.000723641	CR44744	2L	5258942	5259992	1	-	CR44744	Shared
FBgn0034070	1413.53	0.602381	0.150409	4.00496	6.20278e-05	0.000731296	CG8403	2R	16031930	16047243	1	SP2353	SP2353
FBgn0005558	367.913	0.536809	0.134043	4.00474	6.20846e-05	0.000731384	CG1464	4	697689	721173	1	eyeless	ey
FBgn0033917	506.3	0.618281	0.154403	4.00434	6.21913e-05	0.000732058	CG8503	2R	14243778	14246066	1	-	CG8503
FBgn0037472	1093.33	0.875947	0.218782	4.00375	6.23468e-05	0.000733306	CG10098	3R	7124548	7126503	1	-	CG10098
FBgn0029730	2451.22	-0.426849	0.106622	-4.00339	6.244e-05	0.000733819	CG12681	X	4875670	4877263	1	-	CG12681
FBgn0051960	792.474	-0.540029	0.134902	-4.00313	6.25088e-05	0.000734045	CG31960	2L	3784947	3785622	1	-	CG31960
FBgn0263571	43.4608	1.20447	0.300913	4.00271	6.26205e-05	0.000734773	CR43556	X	19169131	19169248	-1	mir-4959 stem loop	mir-4959	Shared
FBgn0052278	1828.73	0.444099	0.110981	4.00157	6.29234e-05	0.000737743	CG32278	3L	3169286	3171767	1	-	CG32278
FBgn0085201	2426.75	0.80209	0.200462	4.0012	6.30227e-05	0.000738323	CG34172	2L	2192525	2197912	-1	-	CG34172
FBgn0024995	1575.36	0.479897	0.119961	4.00045	6.32225e-05	0.000740078	CG2680	X	2706151	2707427	-1	-	CG2680
FBgn0036602	59.7512	1.12165	0.280437	3.99964	6.3438e-05	0.000742014	CG13042	3L	16307846	16308480	-1	-	CG13042	Shared
FBgn0031677	423.832	0.806414	0.201815	3.99581	6.44724e-05	0.000753518	CG14036	2L	5054579	5055016	-1	-	CG14036	Shared
FBgn0053557	43.3883	1.10218	0.275861	3.99542	6.45792e-05	0.000754171	CG33557	X	10009210	10010049	1	-	CG33557
FBgn0010401	784.889	1.18336	0.296353	3.99308	6.52206e-05	0.000761061	CG3250	3R	7978959	7979614	1	Os-C	Os-C	Shared
FBgn0051391	2825.2	-0.366058	0.0916836	-3.99262	6.53469e-05	0.000761934	CG31391	3R	10703372	10705075	-1	-	CG31391
FBgn0034978	1204.54	0.420498	0.105336	3.99196	6.55285e-05	0.000763451	CG3257	2R	24116792	24123263	1	-	CG3257
FBgn0032481	35211.7	-0.390046	0.0977459	-3.99041	6.59605e-05	0.00076788	CG16972	2L	13197102	13203295	-1	-	CG16972
FBgn0016660	178.842	-0.668332	0.167624	-3.98709	6.68873e-05	0.000777447	CG6604	2L	5404280	5416593	1	H15	H15
FBgn0032414	276.137	0.764201	0.191664	3.98718	6.6863e-05	0.000777447	CG17211	2L	12114360	12129896	1	-	CG17211
FBgn0266644	984.807	0.497476	0.124828	3.98528	6.74016e-05	0.000782811	CR45151	2R	22174951	22176707	-1	-	CR45151	Shared
FBgn0053513	866.029	0.636408	0.159717	3.98459	6.75972e-05	0.000784467	CG33513	X	1483625	1507809	-1	NMDA receptor 2	Nmdar2
FBgn0034704	1409.71	0.448672	0.112642	3.98318	6.7998e-05	0.0007885	CG6758	2R	22174922	22177428	1	-	CG6758	Shared
FBgn0058298	114.951	0.847961	0.21313	3.97861	6.93196e-05	0.000803196	CG40298	3L	23726829	23727989	1	-	CG40298
FBgn0051118	332.382	0.504057	0.126759	3.97649	6.99398e-05	0.000809748	CG31118	3R	24826665	24828409	-1	RabX4	RabX4
FBgn0053322	4176.2	-0.402565	0.101271	-3.97511	7.03463e-05	0.000813818	CG33322	2L	20814337	20816240	-1	-	CG33322
FBgn0029955	63.7737	1.1633	0.293185	3.9678	7.25381e-05	0.00083852	CG15478	X	7712783	7717932	-1	-	CG15478
FBgn0032820	4177.71	-0.513473	0.129452	-3.96652	7.29286e-05	0.00084177	CG31692	2L	19761587	19764136	-1	fructose-1,6-bisphosphatase	fbp	Shared
FBgn0261269	202.709	0.648115	0.163397	3.96651	7.29329e-05	0.00084177	CG8561	2R	14270729	14275495	1	convoluted	conv
FBgn0040211	827.142	-0.718414	0.181145	-3.96595	7.31044e-05	0.000843092	CG4779	2L	11136393	11138565	1	homogentisate 1,2-dioxygenase	hgo	Shared
FBgn0038257	11616.2	-0.531417	0.134058	-3.96409	7.36776e-05	0.000849041	CG7390	3R	14745901	14751246	-1	Senescence marker protein-30	smp-30
FBgn0265318	179.16	0.675224	0.170392	3.96276	7.40869e-05	0.000853094	CR44291	3R	8562828	8563798	-1	-	CR44291
FBgn0032485	1840	-0.301446	0.0760831	-3.96206	7.4305e-05	0.00085494	CG9426	2L	13216290	13219923	-1	-	CG9426
FBgn0037040	8866.33	-0.460644	0.116286	-3.96131	7.45408e-05	0.000856987	CG12983	3L	20962655	20966762	-1	-	CG12983
FBgn0025726	9167.46	0.438117	0.110631	3.96016	7.48984e-05	0.000859871	CG2999	4	867824	912331	-1	unc-13	unc-13
FBgn0031879	1439.18	-0.393858	0.0994558	-3.96013	7.49077e-05	0.000859871	CG9138	2L	6972828	7010359	-1	uninflatable	uif	Shared
FBgn0265500	106.101	-0.781102	0.197262	-3.95972	7.5039e-05	0.000860711	CR44369	2R	14408453	14408960	1	-	CR44369
FBgn0039069	75.7008	0.886362	0.223894	3.95884	7.53143e-05	0.0008632	CG6763	3R	23284002	23286041	1	-	CG6763
FBgn0028533	10294.5	-0.369024	0.0932349	-3.958	7.55796e-05	0.00086557	CG7953	2L	13847925	13849223	1	-	CG7953	Shared
FBgn0030981	80.5324	1.04245	0.263423	3.95733	7.57914e-05	0.000867326	CG14191	X	19081665	19082566	1	-	CG14191
FBgn0030571	564.513	0.453836	0.114742	3.95527	7.64476e-05	0.000874159	CG14414	X	14580600	14582174	1	-	CG14414
FBgn0033775	334.404	-0.658623	0.166562	-3.95422	7.67836e-05	0.000877323	CG17577	2R	12840813	12842558	-1	Cyp9h1	Cyp9h1
FBgn0038109	2653.57	-0.452938	0.114593	-3.95259	7.73104e-05	0.000882661	CG11656	3R	13009895	13011086	1	-	CG11656
FBgn0085382	1764.53	0.372478	0.0942486	3.95208	7.74743e-05	0.000883852	CG34353	3R	27767966	27905843	-1	-	CG34353
FBgn0033791	506.87	0.609003	0.154112	3.9517	7.75981e-05	0.000884583	CG3915	2R	13055246	13079539	-1	Derailed 2	Drl-2
FBgn0040972	1218.91	0.422477	0.106942	3.95052	7.79808e-05	0.000888262	CG16978	2L	13143214	13143622	-1	-	CG16978
FBgn0052523	200.043	0.647672	0.164054	3.94792	7.8833e-05	0.000897057	CG32523	X	21217878	21218835	1	-	CG32523
FBgn0053516	2625.68	0.33363	0.0845105	3.9478	7.88742e-05	0.000897057	CG33516	2L	2058790	2109878	-1	dpr3	dpr3	Shared
FBgn0050021	1304.52	0.409577	0.103839	3.94433	8.00227e-05	0.000909422	CG30021	2R	11226458	11232516	-1	menage a trois	metro
FBgn0038423	5578.24	-0.420654	0.106659	-3.94391	8.01645e-05	0.000910335	CG10317	3R	16368855	16370533	-1	-	CG10317
FBgn0032467	7835.88	-0.269793	0.0684167	-3.94338	8.03422e-05	0.000911653	CG9934	2L	13013276	13019434	-1	-	CG9934
FBgn0260396	468.645	-0.736933	0.186907	-3.94278	8.0542e-05	0.000913221	CG42521	3L	10623066	10623576	-1	-	CG42521
FBgn0051327	6238.14	-0.451743	0.114637	-3.94063	8.12665e-05	0.000920026	CG31327	3R	14157560	14160278	-1	-	CG31327
FBgn0264474	83.4523	-1.18961	0.301876	-3.94072	8.12387e-05	0.000920026	CR43882	3L	4745911	4746632	-1	-	CR43882	Shared
FBgn0264328	1138.41	-0.365431	0.0928611	-3.93525	8.31108e-05	0.000940187	CR43787	2R	24630901	24632932	-1	-	CR43787
FBgn0053526	4393.67	0.315752	0.0802452	3.93484	8.32531e-05	0.000941078	CG33526	2L	870465	877038	1	PNUTS	PNUTS
FBgn0082953	4132.63	0.709251	0.180305	3.93363	8.36725e-05	0.000945097	CR34640	3L	9429374	9429518	-1	snoRNA:Psi28S-612	snoRNA:Psi28S-612
FBgn0034766	70.0616	1.43245	0.364384	3.93115	8.454e-05	0.000954168	CG13517	2R	22702695	22703786	1	Odorant-binding protein 59a	Obp59a	Shared
FBgn0039642	268.134	0.647338	0.164696	3.93051	8.47651e-05	0.00095598	CG11882	3R	29147016	29148172	-1	-	CG11882
FBgn0040237	7273.58	-0.366401	0.0932346	-3.92988	8.49875e-05	0.000957759	CG6815	3R	16261355	16264115	-1	belphegor	bor
FBgn0031231	992.507	0.478635	0.121811	3.92933	8.51838e-05	0.000958512	CG11488	2L	203779	204782	1	mitochondrial ribosomal protein L10	mRpL10
FBgn0035078	3658.33	-0.318728	0.0811139	-3.92939	8.5161e-05	0.000958512	CG2857	2R	24897902	24900734	-1	Thiamine pyrophosphate carrier protein 2	Tpc2
FBgn0030608	18420.8	-0.448754	0.114214	-3.92906	8.52778e-05	0.000958841	CG9057	X	15069127	15076220	-1	Lipid storage droplet-2	Lsd-2
FBgn0028886	1655.2	0.322764	0.0822397	3.92467	8.68488e-05	0.000975764	CG15279	2L	14844993	14851749	-1	-	CG15279	Shared
FBgn0013710	35.9012	-1.34034	0.34163	-3.92337	8.73171e-05	0.000980282	CR34066	dmel_mitochondrion_genome	1403	1468	-1	mitochondrial tyrosine tRNA	mt:tRNA:Y	Shared
FBgn0034299	198.999	0.634354	0.161733	3.92223	8.7732e-05	0.000984194	CG5757	2R	18093723	18094900	-1	-	CG5757	Shared
FBgn0019936	20430.9	-0.300207	0.0765438	-3.92203	8.78069e-05	0.000984288	CG15693	3R	20822181	20823356	1	Ribosomal protein S20	RpS20	Shared
FBgn0039348	35802.9	-0.661402	0.168659	-3.92154	8.79852e-05	0.00098554	CG4673	3R	25611013	25624662	-1	Npl4 ortholog	Npl4	Shared
FBgn0000229	1697.23	0.334869	0.0853997	3.9212	8.81085e-05	0.000985968	CG5680	2L	10247502	10250501	-1	basket	bsk
FBgn0085452	1195.24	-0.59819	0.152558	-3.92107	8.81565e-05	0.000985968	CG34423	2R	23358612	23359204	1	-	CG34423	Shared
FBgn0028552	691.509	0.461665	0.117757	3.92048	8.83736e-05	0.00098765	CG3988	2R	24047145	24048903	-1	gamma Soluble NSF attachment protein 1	gammaSnap1
FBgn0265341	151.561	-1.13924	0.290691	-3.91908	8.8886e-05	0.000992628	CR44295	2R	10044035	10045196	1	-	CR44295
FBgn0266401	147.873	0.738874	0.18865	3.91663	8.97939e-05	0.00100201	CR45041	3R	28237449	28238570	-1	-	CR45041
FBgn0261938	1670.76	-0.416521	0.106356	-3.91629	8.99236e-05	0.0010027	CG4644	2L	1103254	1108373	-1	mitochondrial RNA polymerase	mtRNApol	Shared
FBgn0039773	3112.64	-0.326203	0.0833098	-3.91555	9.01997e-05	0.00100502	CG2224	3R	30456441	30459300	-1	-	CG2224
FBgn0013433	272.715	0.540926	0.138168	3.915	9.04055e-05	0.00100656	CG4846	2L	16049965	16081684	1	beaten path Ia	beat-Ia
FBgn0086356	654.306	-0.468893	0.119805	-3.91379	9.08582e-05	0.00101084	CG13345	2R	13856150	13858689	-1	tumbleweed	tum
FBgn0266686	376.57	-0.724511	0.185148	-3.91315	9.10993e-05	0.00101276	CR45176	3L	20439600	20439921	1	-	CR45176	Shared
FBgn0034687	1363.34	-0.489581	0.125129	-3.91261	9.13024e-05	0.00101426	CG11475	2R	22069725	22071286	-1	-	CG11475
FBgn0063491	4810.72	-0.575745	0.14719	-3.91158	9.16927e-05	0.00101783	CG17534	2R	18409048	18409835	1	Glutathione S transferase E9	GstE9	Shared
FBgn0027527	154.063	-0.636469	0.162749	-3.91073	9.20176e-05	0.00102067	CG1151	3R	6234708	6237181	1	Osiris 6	Osi6	Shared
FBgn0034182	530.857	0.829257	0.212098	3.90978	9.23796e-05	0.00102392	CG9640	2R	17044743	17046768	1	-	CG9640	Shared
FBgn0265196	43.4709	-1.28031	0.327496	-3.90939	9.25278e-05	0.0010248	CR44256	3R	17371271	17371757	-1	-	CR44256
FBgn0037110	1707.97	-0.389071	0.0995383	-3.90875	9.27741e-05	0.00102676	CG14577	3L	21635305	21636251	1	ORMDL	ORMDL	Shared
FBgn0010412	40954.8	-0.389038	0.099542	-3.90828	9.29568e-05	0.00102801	CG4464	X	16637894	16639249	1	Ribosomal protein S19a	RpS19a
FBgn0264751	815.158	0.518125	0.132622	3.90677	9.35395e-05	0.00103368	CG44009	3R	18396995	18400339	1	-	CG44009
FBgn0033981	1777	-0.640422	0.163947	-3.90628	9.37283e-05	0.001035	CG10247	2R	14885264	14886947	-1	Cyp6a21	Cyp6a21
FBgn0003392	8898.39	0.317306	0.0812366	3.90595	9.38543e-05	0.00103561	CG18102	X	15892116	15906716	1	shibire	shi
FBgn0011282	576.813	1.54605	0.395972	3.90443	9.44476e-05	0.00104118	CG1176	3R	7250725	7251957	-1	Odorant-binding protein 84a	Obp84a
FBgn0030098	4983.28	0.448764	0.114941	3.9043	9.44992e-05	0.00104118	CG12057	X	9191657	9192548	1	-	CG12057	Shared
FBgn0031972	301.639	0.577839	0.14804	3.90327	9.49005e-05	0.00104482	CG7221	2L	7999670	8004286	-1	WW domain containing oxidoreductase	Wwox	Shared
FBgn0003884	78606.3	-0.349412	0.0895626	-3.90131	9.56719e-05	0.00105231	CG1913	3R	7086599	7088839	1	alpha-Tubulin at 84B	alphaTub84B
FBgn0034826	3500.77	-0.439471	0.112655	-3.90105	9.57778e-05	0.00105231	CG13544	2R	23139080	23140577	-1	-	CG13544
FBgn0063670	367.025	0.569215	0.145915	3.90101	9.57938e-05	0.00105231	CG40228	3L	27082091	27083906	-1	-	CG40228
FBgn0060291	3192.92	0.7364	0.188808	3.90026	9.60914e-05	0.0010548	CR32910	3L	8601948	8602031	1	snoRNA:U49:66Db	snoRNA:U49:66Db	Shared
FBgn0028569	1151.78	0.568637	0.145803	3.90004	9.61749e-05	0.00105493	CG15171	2L	19010866	19011532	1	robl37BC	robl37BC	Shared
FBgn0266721	91.3568	0.899161	0.23063	3.89872	9.67033e-05	0.00105994	CG6208	3R	10120399	10121400	-1	gamma Soluble NSF attachment protein 2	gammaSnap2
FBgn0035954	180.63	-0.974355	0.249933	-3.89847	9.68031e-05	0.00106025	CG5093	3L	9005196	9007249	1	Dorsocross3	Doc3
FBgn0003676	1374.65	0.362028	0.0929186	3.89618	9.77205e-05	0.00106951	CG5374	3R	22489105	22491439	-1	Tcp1-like	T-cp1	Shared
FBgn0004783	24.2732	1.36511	0.350527	3.89446	9.84191e-05	0.00107572	CG2360	3R	6704084	6704903	1	Ccp84Aa	Ccp84Aa
FBgn0051437	28.1072	1.38807	0.356425	3.89442	9.8433e-05	0.00107572	CG31437	3R	25383716	25384623	1	-	CG31437
FBgn0031944	5388.11	-0.446632	0.114779	-3.89122	9.97412e-05	0.00108898	CG7196	2L	7754174	7765915	1	-	CG7196
FBgn0264489	98262.5	-0.542689	0.13947	-3.89109	9.97937e-05	0.00108898	CG43897	3L	9813847	9834345	1	-	CG43897
FBgn0035088	1708.39	0.366572	0.0942443	3.88959	0.000100414	0.00109494	CG3776	2R	24969678	24970855	1	-	CG3776
FBgn0033784	5445.45	-0.336428	0.0865013	-3.88929	0.000100539	0.00109514	CG13322	2R	12934234	12936535	-1	-	CG13322
FBgn0041342	7796.51	-0.423745	0.108955	-3.88919	0.00010058	0.00109514	CG1049	3L	1546092	1553504	1	CTP:phosphocholine cytidylyltransferase 1	Cct1
FBgn0263352	12261.2	0.296448	0.0762317	3.88877	0.000100754	0.00109622	CG7015	3L	8432322	8442381	-1	Upstream of N-ras	Unr
FBgn0036254	944.491	-0.463069	0.119137	-3.88688	0.000101543	0.001104	CG5645	3L	12133771	12136706	-1	-	CG5645
FBgn0000084	1713.18	0.455268	0.117171	3.88551	0.000102116	0.00110942	CG9579	X	20171445	20173514	-1	Annexin B10	AnxB10
FBgn0261579	243.701	0.592134	0.152474	3.88349	0.000102966	0.00111783	CG42689	3L	21767462	21777087	1	-	CG42689
FBgn0044047	810.336	0.545588	0.140667	3.87858	0.000105068	0.00113898	CG14049	X	2331493	2334658	-1	Insulin-like peptide 6	Ilp6
FBgn0052651	3009.8	-0.453846	0.117011	-3.87867	0.00010503	0.00113898	CG32651	X	12404616	12408477	-1	-	CG32651
FBgn0031428	1152.81	-0.483237	0.124616	-3.8778	0.000105406	0.00114181	CG9886	2L	2420830	2424647	1	-	CG9886	Shared
FBgn0003687	323.141	0.594942	0.153488	3.87616	0.00010612	0.00114806	CG9874	2R	21686192	21687642	-1	TATA binding protein	Tbp
FBgn0264429	107.724	-0.921708	0.237792	-3.87611	0.000106138	0.00114806	CR43847	3R	25796591	25797778	-1	-	CR43847
FBgn0028942	1007.14	-0.475994	0.122853	-3.8745	0.000106846	0.00115487	CG16852	2L	13540751	13541646	1	-	CG16852
FBgn0030263	6144.49	-0.45903	0.118568	-3.87143	0.000108197	0.00116862	CG2076	X	11090210	11092098	1	-	CG2076	Shared
FBgn0015040	1130.73	-0.362685	0.0937306	-3.86944	0.000109085	0.00117735	CG3616	2R	24631063	24632923	1	Cytochrome P450-9c1	Cyp9c1
FBgn0030091	913.976	0.312108	0.0806772	3.8686	0.000109461	0.00118055	CG7065	X	9142493	9147894	1	-	CG7065	Shared
FBgn0030362	12482.6	-0.380862	0.0984997	-3.86663	0.000110349	0.00118926	CG1803	X	12012377	12017375	1	regucalcin	regucalcin
FBgn0031808	343.032	0.597416	0.15454	3.86577	0.000110739	0.0011926	CG9507	2L	6381266	6383419	1	-	CG9507
FBgn0038207	89.5813	0.836037	0.216336	3.86452	0.000111307	0.00119752	CG14356	3R	14130680	14132072	-1	-	CG14356
FBgn0039897	14861.8	-0.356714	0.0923074	-3.86441	0.000111357	0.00119752	CG1674	4	230730	245903	1	-	CG1674
FBgn0034198	2164.11	-0.48888	0.126615	-3.86114	0.000112859	0.00121278	CG11400	2R	17134129	17135345	1	-	CG11400	Shared
FBgn0019928	2140.02	-0.603581	0.156337	-3.86078	0.000113026	0.0012137	CG4812	2R	13434207	13435045	1	Ser8	Ser8	Shared
FBgn0028360	9187.61	-0.406798	0.105388	-3.85999	0.000113391	0.00121674	CG32742	X	6654541	6659709	1	lethal (1) G0148	l(1)G0148
FBgn0039613	284.942	-0.803806	0.208381	-3.85739	0.000114607	0.00122889	CG14527	3R	28880792	28882945	1	-	CG14527
FBgn0000617	403.617	0.565028	0.146498	3.8569	0.000114835	0.00123044	CG6474	X	17842161	17843348	1	enhancer of yellow 1	e(y)1	Shared
FBgn0011020	744.331	1.26558	0.328156	3.85665	0.00011495	0.00123046	CG10061	3R	7151367	7154219	1	Spindle assembly abnormal 4 ortholog (C. elegans)	Sas-4
FBgn0031726	302.474	0.626781	0.162524	3.85654	0.000115003	0.00123046	CG7249	2L	5620615	5623762	-1	Cyp6a16	Cyp6a16
FBgn0020385	7342.06	-0.434584	0.112733	-3.85498	0.000115741	0.00123747	CG4067	3R	10696534	10703316	1	pugilist	pug	Shared
FBgn0010352	72515.4	-0.734329	0.190542	-3.85389	0.000116254	0.00124206	CG11661	3L	16954822	16968724	1	Neural conserved at 73EF	Nc73EF	Shared
FBgn0032943	497.698	0.453482	0.117675	3.85367	0.000116361	0.0012423	CG8666	2L	21344607	21358271	1	Tetraspanin 39D	Tsp39D
FBgn0039501	9917.87	-0.362754	0.0941478	-3.85303	0.000116665	0.00124465	CG5987	3R	27248234	27251007	-1	-	CG5987
FBgn0040104	148.528	-0.976534	0.253479	-3.85253	0.000116906	0.00124632	CG3410	2L	3716800	3717773	-1	lectin-24A	lectin-24A	Shared
FBgn0041087	415.017	0.57792	0.150038	3.85181	0.000117246	0.00124818	CG8805	2R	9414342	9417846	1	wunen-2	wun2
FBgn0044030	717.779	0.456496	0.118515	3.85181	0.000117249	0.00124818	CG32531	X	19479382	19480238	-1	mitochondrial ribosomal protein S14	mRpS14
FBgn0030847	6365.32	-0.244608	0.0635198	-3.85089	0.00011769	0.00125198	CG12991	X	17579861	17599314	1	-	CG12991
FBgn0028987	26105.7	0.514196	0.133628	3.84795	0.000119109	0.00126617	CG8137	2L	8240414	8241800	-1	Serpin 28F	Spn28F	Shared
FBgn0023514	703.981	0.375649	0.0976333	3.84755	0.000119304	0.00126732	CG14805	X	1877317	1879077	1	-	CG14805
FBgn0087007	5913.3	-0.49162	0.127895	-3.84392	0.000121083	0.0012853	CG42230	3L	14412828	14536276	-1	big bang	bbg	Shared
FBgn0061197	47804.1	-0.372772	0.0969959	-3.84318	0.000121452	0.00128727	CG13164	2R	12302544	12306269	-1	Syntaxin Interacting Protein 2	SIP2
FBgn0261274	3287.34	-0.350035	0.0910832	-3.84302	0.00012153	0.00128727	CG1333	3L	4170404	4173789	1	Endoplasmic reticulum oxidoreductin-1-like	Ero1L
FBgn0265963	274.401	-0.702716	0.182851	-3.84311	0.000121483	0.00128727	CR44750	2R	21727495	21728195	-1	-	CR44750
FBgn0005561	580.354	0.490038	0.127529	3.84257	0.000121753	0.0012878	CG11049	4	1088798	1113317	1	shaven	sv
FBgn0039625	426	0.517398	0.134645	3.84268	0.000121699	0.0012878	CG14517	3R	29032660	29034008	-1	beta4GalNAcTB	beta4GalNAcTB
FBgn0051361	12540.3	-0.432954	0.112682	-3.84226	0.000121908	0.00128852	CG31361	3R	12094876	12111420	1	dpr17	dpr17
FBgn0261401	27.1289	1.35825	0.353644	3.84072	0.000122674	0.00129569	CG42642	3L	17820493	17822834	-1	Ionotropic receptor 75c	Ir75c
FBgn0052181	8954.97	-0.423146	0.110186	-3.84029	0.000122889	0.00129704	CG32181	3L	17759697	17762904	1	-	CG32181
FBgn0020386	12823.9	-0.246837	0.0642823	-3.83989	0.000123088	0.00129821	CG1210	3L	129450	145895	1	Phosphoinositide-dependent kinase 1	Pdk1
FBgn0003358	2280.06	-1.09719	0.285802	-3.839	0.000123539	0.00130204	CG31039	3R	29925226	29926189	-1	Jonah 99Ci	Jon99Ci
FBgn0027376	9265.34	-0.334393	0.0871619	-3.83646	0.000124822	0.00131463	CG11908	3R	25340252	25344838	1	rha	rha
FBgn0040268	546.216	0.40915	0.106661	3.83597	0.000125071	0.00131632	CG10123	2L	19498168	19502268	1	Topoisomerase 3alpha	Top3alpha
FBgn0265582	33.3637	-1.23042	0.320827	-3.83517	0.00012548	0.00131968	CR44409	2L	17429706	17430157	1	-	CR44409	Shared
FBgn0027495	3476.14	-0.446677	0.11649	-3.83446	0.000125842	0.00132255	CG8378	2R	12140631	12143272	1	-	CG8378
FBgn0035639	1282.86	0.347707	0.0906916	3.83395	0.000126103	0.00132435	CG5537	3L	5810973	5812228	1	-	CG5537	Shared
FBgn0033480	1237.01	0.367719	0.0959241	3.83343	0.000126368	0.00132619	CG12921	2R	10066650	10067242	1	mitochondrial ribosomal protein L42	mRpL42	Shared
FBgn0036725	188.851	0.817522	0.213288	3.83295	0.000126616	0.00132692	CG18265	3L	17439401	17457461	1	-	CG18265
FBgn0038219	701.243	-0.656878	0.171376	-3.83296	0.000126608	0.00132692	CG14839	3R	14262387	14263367	1	-	CG14839
FBgn0003209	4148.1	-0.432925	0.112964	-3.8324	0.0001269	0.00132895	CG12437	2L	8709880	8740660	-1	raw	raw
FBgn0037548	1276.73	-0.486536	0.126975	-3.83174	0.00012724	0.00133077	CG7900	3R	8094124	8105083	1	-	CG7900	Shared
FBgn0263249	8397.87	0.706642	0.184419	3.83171	0.000127254	0.00133077	CG43392	3L	22029453	22029770	-1	-	CG43392	Shared
FBgn0011746	2508.97	-0.409248	0.106835	-3.83066	0.000127802	0.00133556	CG8084	2R	9062295	9077554	1	anachronism	ana
FBgn0035035	379.424	-0.503119	0.131399	-3.82894	0.000128694	0.00134394	CG3570	2R	24603572	24604670	1	-	CG3570
FBgn0028518	755.444	-0.64488	0.168473	-3.82778	0.000129303	0.00134935	CG18480	2L	15630002	15634987	1	-	CG18480
FBgn0032684	2048.31	0.47404	0.123872	3.82684	0.000129797	0.00135354	CG10178	2L	18509560	18513512	1	-	CG10178
FBgn0030562	270.52	0.715459	0.186969	3.82661	0.000129919	0.00135378	CG9400	X	14288084	14289393	-1	-	CG9400	Shared
FBgn0034582	416.998	-0.579915	0.151554	-3.82645	0.000130002	0.00135378	CG10531	2R	21067992	21069286	-1	Cht9	Cht9	Shared
FBgn0034518	376.083	0.528965	0.138288	3.82508	0.000130729	0.00135761	CG13430	2R	20550334	20552090	-1	-	CG13430
FBgn0034519	376.083	0.528965	0.138288	3.82508	0.000130729	0.00135761	CG18065	2R	20550334	20552090	-1	-	CG18065
FBgn0035003	1703.11	-0.413072	0.107991	-3.82507	0.000130737	0.00135761	CG15873	2R	24429578	24430699	-1	-	CG15873
FBgn0264617	103.122	0.826451	0.216061	3.82509	0.000130725	0.00135761	CR43957	4	56497	63124	1	-	CR43957
FBgn0034866	161.029	-0.775275	0.202712	-3.82452	0.000131028	0.00135968	CG17226	2R	23472300	23473753	-1	Odorant receptor 59c	Or59c
FBgn0030508	375.078	0.571148	0.149444	3.82181	0.000132476	0.00137374	CG15760	X	13669699	13676232	1	-	CG15760
FBgn0260632	4381.93	-0.433019	0.113325	-3.82103	0.000132898	0.00137715	CG6667	2L	17436830	17450364	-1	dorsal	dl
FBgn0035409	623.814	0.562279	0.147192	3.82005	0.000133425	0.00138165	CG14963	3L	3171614	3172545	-1	-	CG14963	Shared
FBgn0037690	151.54	0.722227	0.189074	3.8198	0.000133557	0.00138205	CG9361	3R	9410329	9412293	-1	TWIK-related acid-sensitive K[+] channel 7	Task7
FBgn0034200	5717.91	-0.564332	0.147754	-3.81941	0.000133773	0.00138331	CG11395	2R	17137240	17139595	1	-	CG11395	Shared
FBgn0032801	848.158	0.395183	0.103489	3.81861	0.000134207	0.00138684	CG10165	2L	19526910	19530305	-1	-	CG10165
FBgn0016984	3754.53	-0.437902	0.114781	-3.8151	0.00013613	0.00140573	CG9985	2R	20827282	20836028	-1	skittles	sktl
FBgn0029922	745.409	0.363639	0.0953363	3.81428	0.000136582	0.00140843	CG14431	X	6908277	6968829	1	-	CG14431
FBgn0032647	1646.94	-0.407107	0.106728	-3.81444	0.000136494	0.00140843	CG15143	2L	17520892	17524549	-1	-	CG15143
FBgn0032029	4398.26	-0.322856	0.0846773	-3.81278	0.000137414	0.00141526	CG17292	2L	8370454	8374250	1	-	CG17292
FBgn0034377	81.4727	-1.0361	0.271748	-3.81274	0.000137436	0.00141526	CG15071	2R	18696585	18697345	1	-	CG15071	Shared
FBgn0028429	4378.54	-0.331201	0.0869041	-3.81111	0.000138342	0.00142341	CG10574	3L	9834367	9836805	-1	Inhibitor-2	I-2
FBgn0037613	2313.17	0.255256	0.0669791	3.81098	0.000138419	0.00142341	CG9790	3R	8712906	8718456	-1	Cyclin-dependent kinase subunit 85A	Cks85A
FBgn0025574	1639.33	0.327547	0.0859757	3.80976	0.000139103	0.00142945	CG5212	3R	23860162	23890052	-1	Pellino	Pli
FBgn0039411	389.79	-0.632486	0.166027	-3.80953	0.000139231	0.00142977	CG32474	3R	26076592	26098711	-1	dysfusion	dys
FBgn0038888	24.3993	1.43842	0.377638	3.80898	0.000139541	0.00143196	CG15503	3R	21407445	21408324	1	Chemosensory protein B 93a	CheB93a
FBgn0037215	3061.46	-0.485694	0.127529	-3.80851	0.000139806	0.00143326	CG12582	3R	4197206	4204572	1	-	CG12582
FBgn0265053	1155.42	-0.567014	0.148885	-3.80841	0.000139861	0.00143326	CR44168	2R	23358478	23358961	-1	-	CR44168	Shared
FBgn0030774	2374.92	-0.464217	0.121906	-3.808	0.000140096	0.00143467	CG9675	X	16700446	16701972	-1	spheroide	spheroide
FBgn0086917	311.831	-0.689875	0.181199	-3.80728	0.000140505	0.00143787	CG41624	3R	3322810	3354486	1	spookier	spok
FBgn0261575	44739.7	-0.778131	0.204454	-3.80589	0.000141296	0.00144496	CG11909	3R	25344761	25346921	-1	target of brain insulin	tobi	Shared
FBgn0034276	128.254	-0.941129	0.247365	-3.80461	0.000142028	0.00145145	CG6385	2R	17753555	17756422	-1	Sarcosine dehydrogenase	Sardh	Shared
FBgn0263777	279.191	-0.576507	0.151586	-3.80316	0.00014286	0.00145895	CG43694	3R	23425602	23426029	-1	-	CG43694	Shared
FBgn0015008	3324.59	-0.45291	0.119105	-3.80262	0.000143171	0.00146027	CG8953	3R	16975885	16977795	-1	alpha actinin 3	Actn3
FBgn0034057	935.665	0.413155	0.108651	3.8026	0.000143187	0.00146027	CG8314	2R	15989683	15991286	-1	-	CG8314	Shared
FBgn0036036	506.551	-0.459707	0.1209	-3.80236	0.000143323	0.00146066	CG14174	3L	9719328	9720464	1	-	CG14174
FBgn0039475	2804.98	-0.778734	0.204892	-3.80071	0.000144285	0.00146944	CG6277	3R	27022071	27023217	-1	-	CG6277
FBgn0024222	880.589	-0.324862	0.0855222	-3.79857	0.000145534	0.00148115	CG4201	3R	16046347	16049421	-1	immune response deficient 5	ird5
FBgn0013276	384.09	0.93126	0.245233	3.79745	0.00014619	0.00148681	CG18743	3R	11958535	11960909	1	Heat-shock-protein-70Ab	Hsp70Ab	Shared
FBgn0034031	3788.28	-0.253252	0.0667336	-3.79497	0.000147664	0.00149973	CG12963	2R	15555446	15562436	1	-	CG12963
FBgn0051860	1111.68	-0.378592	0.0997586	-3.79508	0.000147596	0.00149973	CG31860	2L	12164241	12166704	1	Zinc transporter 33D	ZnT33D
FBgn0028949	267.661	-0.667886	0.176035	-3.79404	0.000148213	0.00150428	CG15254	2L	15613905	15614828	-1	-	CG15254
FBgn0029147	591.149	-0.68539	0.180708	-3.79282	0.000148948	0.00150967	CG6698	2R	22127808	22130184	1	NtR	NtR
FBgn0085546	343.481	-0.563912	0.148675	-3.79291	0.000148894	0.00150967	CG40968	211000022280703	699	1770	1	-	CG40968
FBgn0028879	696.182	0.499161	0.131631	3.79213	0.000149363	0.00151283	CG15270	2L	15074776	15096915	1	-	CG15270
FBgn0001149	29944.9	0.357461	0.0942748	3.7917	0.000149622	0.00151442	CG10045	3R	12367817	12369268	-1	Glutathione S transferase D1	GstD1
FBgn0034291	247.279	-1.43656	0.378953	-3.79087	0.000150118	0.00151841	CG5770	2R	18044046	18045073	-1	-	CG5770	Shared
FBgn0039492	6635.9	-0.406852	0.107329	-3.79069	0.000150229	0.0015185	CG6051	3R	27124759	27151069	-1	-	CG6051
FBgn0085248	255.078	0.573505	0.151325	3.78988	0.000150719	0.00152241	CG34219	2R	8917708	8918877	-1	-	CG34219
FBgn0013674	82104	-0.706955	0.186561	-3.78941	0.000151005	0.00152321	CG34067	dmel_mitochondrion_genome	1474	3009	1	mitochondrial Cytochrome c oxidase subunit I	mt:CoI	Shared
FBgn0050026	928.304	-0.590656	0.155864	-3.78957	0.000150907	0.00152321	CG30026	2R	11408576	11409449	-1	-	CG30026
FBgn0262010	830.371	0.66264	0.174886	3.78899	0.000151259	0.00152474	CG42828	3R	23373703	23374245	1	-	CG42828
FBgn0083940	927.276	0.334162	0.0882125	3.78815	0.000151773	0.00152888	CG34104	X	10086527	10148876	1	RhoU	RhoU
FBgn0013763	10766.2	-0.39559	0.104434	-3.78793	0.00015191	0.00152922	CG5210	2R	16691022	16693751	1	-	CG5210	Shared
FBgn0036007	10858.5	-0.373832	0.0987001	-3.78756	0.000152137	0.00153046	CG3424	3L	9494555	9505328	-1	pathetic	path
FBgn0038984	17514.5	-0.242869	0.0641366	-3.78674	0.000152635	0.00153443	CG5315	3R	22543693	22547846	-1	Adiponectin receptor	AdipoR	Shared
FBgn0266726	104.264	0.697278	0.184167	3.78611	0.000153026	0.00153731	CR45199	4	597624	598274	-1	-	CR45199	Shared
FBgn0011674	4192.23	-0.439826	0.116225	-3.78427	0.000154161	0.00154472	CG11312	2R	20821262	20836028	-1	inscuteable	insc
FBgn0019830	4770.82	-0.444571	0.11748	-3.78424	0.00015418	0.00154472	CG3057	2L	2768590	2770069	-1	congested-like trachea	colt
FBgn0025360	2061.11	0.422446	0.111631	3.78432	0.000154132	0.00154472	CG18455	2R	8031283	8042529	1	Optix	Optix	Shared
FBgn0052568	2532	-0.429984	0.113624	-3.78428	0.000154153	0.00154472	CG32568	X	16740906	16742918	1	-	CG32568
FBgn0035092	2077	0.530007	0.140083	3.78352	0.000154626	0.00154814	CG3441	2R	25032377	25040377	1	Neuropeptide-like precursor 1	Nplp1
FBgn0037475	589.196	1.44822	0.382815	3.78309	0.000154893	0.00154976	CG33323	3R	7136206	7141972	1	48 related 1	Fer1
FBgn0031970	75.2188	0.923778	0.244274	3.78173	0.00015574	0.00155719	CG7227	2L	7994388	7998151	-1	-	CG7227
FBgn0262742	23092.3	0.453247	0.119883	3.78075	0.000156355	0.00156228	CG6588	3R	16625238	16639771	1	Fasciclin 1	Fas1
FBgn0031146	130.121	0.806626	0.213374	3.78034	0.000156615	0.00156383	CG15449	X	21039514	21040605	-1	-	CG15449	Shared
FBgn0031558	309.06	0.763007	0.201845	3.78016	0.000156725	0.00156387	CG16704	2L	3692123	3692587	-1	-	CG16704
FBgn0021800	2932.15	0.325687	0.0861843	3.77896	0.000157482	0.00156931	CG3920	2L	3803545	3810671	1	Regulator of eph expression	Reph
FBgn0036596	29.8425	-1.42071	0.375936	-3.77913	0.000157379	0.00156931	CG13045	3L	16289712	16290950	-1	-	CG13045
FBgn0036422	9654.02	-0.361416	0.0957174	-3.77586	0.000159456	0.00158791	CG3868	3L	14400769	14402725	-1	-	CG3868	Shared
FBgn0030161	28.7472	-1.33484	0.353621	-3.77477	0.000160158	0.00159383	CG15249	X	9887972	9899585	-1	-	CG15249
FBgn0034563	297.385	0.694839	0.184101	3.77422	0.000160507	0.00159623	CG15649	2R	20972916	20974017	-1	-	CG15649
FBgn0038912	1143.46	0.496544	0.131583	3.77362	0.000160896	0.00159903	CG6656	3R	21875293	21877788	1	-	CG6656
FBgn0035398	576.104	0.63121	0.167291	3.77311	0.000161223	0.0016012	CG1869	3L	3090985	3106958	-1	Cht7	Cht7	Shared
FBgn0261395	463.186	-0.539411	0.143014	-3.77175	0.000162109	0.00160892	CG1736	3R	31122527	31123415	-1	Proteasome alpha3 subunit, Testis-specific	Prosalpha3T
FBgn0263656	61.7813	-1.06617	0.28277	-3.77046	0.000162947	0.00161615	CG43647	2R	7020133	7020746	1	-	CG43647	Shared
FBgn0039920	1081.08	0.335525	0.0889969	3.77008	0.000163196	0.00161754	CG11360	4	671142	690650	1	-	CG11360
FBgn0035750	59.25	-0.916785	0.243194	-3.76977	0.000163395	0.00161843	CG14826	3L	7234512	7235965	1	-	CG14826	Shared
FBgn0031893	1560.25	0.354949	0.0941738	3.76909	0.000163845	0.00162181	CG4495	2L	7182234	7185529	1	-	CG4495
FBgn0039637	3932.24	-0.291107	0.0772507	-3.76834	0.000164337	0.00162559	CG11880	3R	29123370	29128247	1	-	CG11880	Shared
FBgn0028554	1686.4	0.329313	0.0873995	3.76791	0.000164622	0.00162732	CG10203	2L	6914301	6920210	-1	-	x16
FBgn0265266	1458.02	0.736274	0.195417	3.76771	0.000164752	0.00162752	CG13639	3R	24859900	24860366	-1	-	CG13639	Shared
FBgn0032494	8714.52	-0.465983	0.12369	-3.76734	0.000164997	0.00162885	CG5945	2L	13239989	13241773	1	-	CG5945	Shared
FBgn0036882	9383.25	-0.391599	0.104013	-3.7649	0.000166618	0.00164376	CG9279	3L	19538425	19544172	-1	-	CG9279
FBgn0002569	3722.65	-0.723592	0.192217	-3.76445	0.000166917	0.00164561	CG8694	2R	8453627	8455782	1	Maltase A2	Mal-A2	Shared
FBgn0037492	618.093	1.45175	0.385749	3.76347	0.00016757	0.00165095	CG10050	3R	7249795	7251750	1	-	CG10050
FBgn0036150	25.4829	1.21541	0.323111	3.76159	0.000168839	0.00166234	CG6185	3L	11232972	11236218	-1	Ionotropic receptor 68a	Ir68a	Shared
FBgn0051051	93.1344	0.788792	0.209766	3.76034	0.000169683	0.00166873	CG31051	3R	28519548	28520515	-1	-	CG31051
FBgn0265708	92.3734	-0.917095	0.243889	-3.7603	0.000169713	0.00166873	CR44515	3L	5369365	5370312	1	-	CR44515	Shared
FBgn0039797	7316.41	-0.350888	0.0933343	-3.75948	0.000170268	0.00167308	CG1340	3R	30726087	30728052	1	-	CG1340
FBgn0031844	395.725	-0.528785	0.140694	-3.75841	0.000170999	0.00167915	CG13771	2L	6662061	6663612	-1	-	CG13771
FBgn0030272	1641.65	0.622015	0.165524	3.75787	0.000171369	0.00168166	CG15201	X	11144120	11144809	1	-	CG15201
FBgn0034010	113.14	1.08526	0.288935	3.75607	0.000172602	0.00169264	CG8157	2R	15325503	15326386	-1	-	CG8157
FBgn0033913	4084.86	-0.401152	0.10682	-3.7554	0.000173068	0.00169609	CG8468	2R	14219898	14230620	1	-	CG8468
FBgn0038964	556.359	0.366388	0.0976006	3.75395	0.000174067	0.00170475	CG13849	3R	22419095	22421068	-1	Nop56	Nop56	Shared
FBgn0001105	12997.3	0.250036	0.0666288	3.75267	0.000174963	0.00171239	CG10545	X	15860115	15866175	1	G protein beta-subunit 13F	Gbeta13F
FBgn0085261	2032.75	-0.637041	0.169828	-3.7511	0.00017606	0.00172199	CG34232	2R	12164909	12165812	-1	-	CG34232	Shared
FBgn0259231	382.793	0.477968	0.127441	3.75049	0.000176488	0.00172504	CG42301	X	18707494	18726572	-1	Cholecystokinin-like receptor at 17D1	CCKLR-17D1
FBgn0032664	2802.06	-0.459943	0.122661	-3.74971	0.000177038	0.00172928	CG5755	2L	18096568	18098120	1	-	CG5755
FBgn0265579	207.875	0.711767	0.189833	3.74943	0.000177234	0.00173005	CG44406	2L	16981867	16982301	-1	-	CG44406
FBgn0027564	653.047	0.579922	0.154741	3.7477	0.000178465	0.00173977	CG3149	X	5692945	5695205	-1	-	CG3149
FBgn0032836	11104.4	-0.473993	0.126473	-3.74779	0.000178398	0.00173977	CG10680	2L	19964136	19965702	1	-	CG10680	Shared
FBgn0037076	441.529	-0.477019	0.127399	-3.74429	0.000180905	0.0017624	CG12972	3L	21344768	21349288	-1	earthbound 2	ebd2
FBgn0260794	34254.9	-0.388819	0.103892	-3.74255	0.000182163	0.00177349	CG42574	3R	4786284	4812096	-1	circadian trip	ctrip
FBgn0010501	719.416	-0.44783	0.11968	-3.74191	0.000182627	0.00177683	CG5370	2R	23551313	23553547	1	Death caspase-1	Dcp-1	Shared
FBgn0265455	51.9134	-1.15012	0.307452	-3.74082	0.000183417	0.00178335	CG44355	3L	12310805	12311961	1	-	CG44355	Shared
FBgn0243511	4370.73	-0.328033	0.0877033	-3.74026	0.000183829	0.00178618	CG4845	3R	20021704	20026482	1	phagocyte signaling impaired	psidin
FBgn0263517	38.252	1.14313	0.305644	3.74006	0.000183974	0.00178642	CR43502	2R	6835533	6835635	-1	mir-4976 stem loop	mir-4976
FBgn0032886	1549.38	0.347943	0.0930394	3.73974	0.000184211	0.00178754	CG9328	2L	20797715	20814331	1	-	CG9328
FBgn0023023	1230.15	0.348023	0.0930721	3.73929	0.000184542	0.00178959	CG1411	3R	5571108	5579189	1	Collapsin Response Mediator Protein	CRMP
FBgn0029795	99.9502	0.84803	0.226931	3.73696	0.000186261	0.00180389	CG15773	X	5732740	5734614	1	-	CG15773
FBgn0038585	935.5	0.391026	0.104633	3.73711	0.000186146	0.00180389	CG7993	3R	18223722	18224942	1	Novel nucleolar protein 3	Non3
FBgn0038082	1259.18	-0.714699	0.191303	-3.73595	0.00018701	0.00180996	CG5724	3R	12739642	12741417	1	-	CG5724
FBgn0039039	241.05	-0.514932	0.137907	-3.73391	0.00018853	0.00182349	CG4677	3R	23021222	23026713	-1	lame duck	lmd
FBgn0015039	7233.28	-0.750164	0.200928	-3.73351	0.000188833	0.00182523	CG4486	2R	7130277	7132139	-1	Cytochrome P450-9b2	Cyp9b2	Shared
FBgn0035624	602.09	0.52776	0.141378	3.73299	0.000189223	0.0018278	CG12756	3L	5607162	5608300	-1	Eaf6	Eaf6	Shared
FBgn0014455	2732.72	-0.354888	0.095124	-3.73079	0.000190879	0.00184259	CG11654	X	15450261	15453167	1	Adenosylhomocysteinase at 13	Ahcy13	Shared
FBgn0013811	2178.09	-0.391385	0.104955	-3.72907	0.000192185	0.00185399	CG15804	3L	1759172	1771758	-1	Dynein heavy chain at 62B	Dhc62B
FBgn0020622	1670.15	0.336744	0.090332	3.72785	0.000193121	0.00186181	CG2699	2L	297880	305233	1	Pi3K21B	Pi3K21B
FBgn0040099	1487.72	0.406941	0.109202	3.7265	0.000194159	0.0018706	CG7106	2L	7857077	7860120	1	lectin-28C	lectin-28C
FBgn0265160	28.5791	-1.15839	0.311047	-3.72417	0.00019596	0.00188672	CR44229	3R	28294623	28295279	-1	-	CR44229	Shared
FBgn0029002	1764.33	-0.418905	0.1125	-3.72361	0.000196396	0.00188911	CG18321	3L	271200	275018	1	miple2	miple2
FBgn0034383	381.174	0.611314	0.164176	3.72352	0.000196463	0.00188911	CG17821	2R	18743806	18744996	-1	-	CG17821	Shared
FBgn0034436	2391.9	-0.571545	0.153549	-3.72223	0.00019747	0.00189756	CG11961	2R	19357532	19363124	1	-	CG11961	Shared
FBgn0036410	31.2227	-1.37484	0.369412	-3.72169	0.000197895	0.00190041	CG8100	3L	14083615	14085964	1	-	CG8100
FBgn0261508	804.388	1.27514	0.342671	3.72118	0.000198293	0.001903	CG42656	3R	7492961	7493271	-1	-	CG42656
FBgn0266074	34.4829	-1.31116	0.352398	-3.72069	0.000198681	0.00190549	CR44827	2R	24237477	24238477	-1	-	CR44827
FBgn0035713	9297.6	-0.439644	0.118182	-3.72005	0.000199181	0.00190905	CG10107	3L	6744426	6752752	-1	veloren	velo
FBgn0031722	3481.67	-0.400056	0.107613	-3.71755	0.000201166	0.00192682	CG14011	2L	5579580	5581116	-1	-	CG14011
FBgn0003517	40004.5	-0.351463	0.0945634	-3.7167	0.000201844	0.00193207	CG14792	X	1481797	1483413	-1	stubarista	sta
FBgn0266147	66.6601	0.915582	0.246381	3.71612	0.000202305	0.00193523	CR44853	2L	14550395	14550960	-1	-	CR44853
FBgn0085415	359.782	-0.679095	0.182831	-3.71434	0.000203739	0.00194768	CG34386	2R	18062415	18093628	1	-	CG34386
FBgn0026777	4700.19	-0.236651	0.0637236	-3.71372	0.000204236	0.00195118	CG1836	4	308093	310822	1	Rad23	Rad23	Shared
FBgn0264086	30064.7	-0.424177	0.11424	-3.71302	0.000204798	0.00195528	CG43755	2L	325522	329761	-1	-	CG43755
FBgn0028738	119.044	0.91063	0.245337	3.71176	0.000205826	0.00196383	CG18105	2R	24794670	24795482	-1	Ecdysis triggering hormone	ETH
FBgn0028476	2699.52	-0.336878	0.0909005	-3.70601	0.00021055	0.00200761	CG15817	3R	29229161	29235302	1	-	CG15817
FBgn0265676	49.1174	-0.985228	0.265918	-3.705	0.000211387	0.0020143	CR44483	2L	9071032	9071607	1	-	CR44483	Shared
FBgn0039453	69.5422	-1.02612	0.277121	-3.7028	0.000213233	0.00203058	CG6403	3R	26735417	26736307	-1	-	CG6403	Shared
FBgn0036030	14237.1	-0.318175	0.0859349	-3.70251	0.000213476	0.00203159	CG6767	3L	9683579	9696700	-1	-	CG6767
FBgn0266702	765.421	-0.698819	0.188781	-3.70175	0.000214115	0.00203637	CR45192	3R	5835478	5836178	-1	-	CR45192	Shared
FBgn0085426	5330.28	-0.284801	0.0769686	-3.70023	0.000215405	0.00204732	CG34397	2R	21255165	21280995	1	Rad, Gem/Kir family member 3	Rgk3
FBgn0030710	242.859	0.609968	0.164854	3.70006	0.000215548	0.00204736	CG8924	X	15941077	15944449	1	-	CG8924
FBgn0029091	2068.22	-0.743119	0.200887	-3.69919	0.000216285	0.00205304	CG7464	3L	21962401	21969964	1	Chitin synthase 2	CS-2
FBgn0035252	3640.42	0.278381	0.0752617	3.69883	0.000216592	0.00205464	CG7970	3L	1653005	1654112	1	-	CG7970
FBgn0026056	1134.82	0.472407	0.127748	3.69795	0.00021735	0.00206051	CG11622	3R	21017684	21020753	1	Ral interacting protein	Rlip
FBgn0040688	87.1191	1.01942	0.275935	3.69443	0.000220379	0.00208789	CG12483	3L	97628	98375	-1	-	CG12483
FBgn0032663	26.5364	-1.28477	0.347863	-3.69332	0.000221344	0.0020957	CG15153	2L	18090737	18092256	-1	-	CG15153
FBgn0038816	990.512	0.455056	0.123308	3.6904	0.000223901	0.00211855	CG5483	3R	20635480	20644279	1	Leucine-rich repeat kinase	Lrrk
FBgn0032694	3725.22	-0.338049	0.091645	-3.68868	0.000225419	0.00213155	CG15162	2L	18617256	18661776	1	Misexpression suppressor of ras 3	MESR3
FBgn0037555	1461.21	-0.318985	0.0865053	-3.68746	0.000226502	0.00214042	CG9638	3R	8236632	8240515	-1	transcriptional Adaptor 2b	Ada2b
FBgn0034493	1120.61	-0.346095	0.0938663	-3.68711	0.000226816	0.00214092	CG8908	2R	20264920	20270994	1	-	CG8908
FBgn0265687	27.9394	-1.35916	0.368628	-3.68708	0.000226844	0.00214092	CR44494	2L	11548640	11550035	-1	-	CR44494
FBgn0027528	6255.88	-0.248732	0.0674975	-3.68505	0.000228653	0.00215662	CG9634	X	16727304	16751910	-1	-	CG9634
FBgn0031239	788.387	0.438267	0.118979	3.68358	0.000229981	0.00216777	CG17075	2L	259949	267505	-1	-	CG17075
FBgn0263564	137.869	-0.833011	0.226156	-3.68334	0.000230194	0.00216839	CR43549	2L	2737568	2737661	1	mir-4914 stem loop	mir-4914
FBgn0265592	148.568	0.645476	0.175271	3.68273	0.000230751	0.00217226	CR44419	2R	18005395	18005995	1	-	CR44419	Shared
FBgn0037915	6290.71	-0.356248	0.0967492	-3.68219	0.000231243	0.0021755	CG6790	3R	11575901	11578745	-1	-	CG6790
FBgn0026077	2010.83	0.644454	0.175028	3.682	0.000231414	0.00217573	CG10287	3R	6088799	6100887	-1	Gasp	Gasp	Shared
FBgn0030482	3383	-0.39003	0.105967	-3.68068	0.000232616	0.00218444	CG1673	X	13396899	13401224	1	-	CG1673
FBgn0263327	94.3851	-0.706501	0.19195	-3.68066	0.000232635	0.00218444	CR43408	2L	18256531	18257174	1	-	CR43408
FBgn0264494	6193.86	-0.312155	0.0848332	-3.67963	0.000233575	0.00219187	CG17646	2L	1732524	1750612	1	-	CG17646
FBgn0039277	691.826	0.530753	0.144273	3.6788	0.000234335	0.00219761	CG13650	3R	25109226	25112516	-1	-	CG13650
FBgn0025835	208.295	0.687364	0.186869	3.67832	0.000234777	0.00219922	CG17707	X	142731	148426	-1	-	CG17707
FBgn0025865	2477.88	-0.325801	0.0885768	-3.67817	0.000234909	0.00219922	CG3637	3R	21061680	21064471	-1	Cortactin	Cortactin
FBgn0031501	2959.19	0.609627	0.165749	3.67801	0.000235057	0.00219922	CG17261	2L	3042551	3043593	1	-	CG17261	Shared
FBgn0263316	1457.85	-0.335326	0.0911715	-3.67797	0.0002351	0.00219922	CG14709	3R	11569250	11575937	1	Multidrug resistance protein 4 ortholog	Mrp4
FBgn0051053	142.692	-0.800861	0.217827	-3.6766	0.000236366	0.00220967	CG31053	3R	27927357	27928174	-1	-	CG31053
FBgn0038466	2002.42	-0.580793	0.158071	-3.67426	0.000238541	0.00222859	CG8907	3R	17008269	17012533	1	-	CG8907
FBgn0033449	822.867	0.363482	0.0990195	3.67082	0.000241778	0.00225741	CG1663	2R	9836985	9838481	1	-	CG1663	Shared
FBgn0264516	273.261	-0.65454	0.178365	-3.66966	0.000242869	0.00226616	CG43915	3L	3972899	3973784	1	-	CG43915
FBgn0036962	2770.01	-0.400335	0.109113	-3.669	0.000243499	0.00227061	CG17122	3L	20273389	20275335	-1	-	CG17122
FBgn0036829	2388.51	0.407466	0.111108	3.66728	0.00024514	0.00228448	CG14076	3L	18908260	18911182	-1	Ionotropic receptor 75d	Ir75d	Shared
FBgn0263411	28.2781	1.2271	0.334685	3.66644	0.00024595	0.00229058	CR43457	3R	25502785	25503221	1	-	CR43457
FBgn0031418	9193.48	-0.421189	0.114915	-3.66522	0.000247126	0.00230009	CG3609	2L	2372455	2374627	-1	-	CG3609
FBgn0025686	180.623	-1.00429	0.274047	-3.66465	0.000247676	0.0023029	CG11592	2L	287252	289144	-1	Amnionless ortholog	Amnionless	Shared
FBgn0259876	3851.33	-0.345725	0.0943423	-3.66459	0.000247739	0.0023029	CG34438	2R	13133142	13142820	1	-	Cap-G
FBgn0036446	1695.43	-0.412669	0.112636	-3.66374	0.000248561	0.00230909	CG9384	3L	14762028	14767703	1	-	CG9384	Shared
FBgn0038068	201.573	0.744475	0.20351	3.65817	0.00025402	0.00235832	CG11600	3R	12636540	12637976	1	-	CG11600	Shared
FBgn0011708	4386.51	-0.31796	0.0869217	-3.658	0.00025419	0.00235843	CG4214	2L	16307346	16309274	1	Syntaxin 5	Syx5
FBgn0030100	1971.74	0.363759	0.0994951	3.65605	0.000256136	0.00237499	CG12106	X	9193898	9195333	1	-	CG12106	Shared
FBgn0001942	75057	-0.224483	0.0614074	-3.65564	0.000256544	0.00237729	CG9075	2L	5981764	5985909	1	Eukaryotic initiation factor 4a	eIF-4a
FBgn0035440	925.305	-0.348638	0.0953855	-3.65504	0.000257138	0.0023813	CG14969	3L	3333119	3334978	-1	-	CG14969
FBgn0030120	562.292	-0.482415	0.132016	-3.65421	0.000257976	0.00238757	CG17440	X	9268438	9269925	-1	-	CG17440
FBgn0000658	194.95	0.704376	0.192824	3.65296	0.000259239	0.00239626	CG10917	2R	18232761	18236311	1	four-jointed	fj	Shared
FBgn0030889	68.3939	0.878936	0.240606	3.653	0.000259193	0.00239626	CG15373	X	18044071	18048720	1	-	CG15373	Shared
FBgn0013279	224.187	0.72668	0.198967	3.65227	0.000259928	0.00240113	CG6489	3R	12509076	12511461	1	Heat-shock-protein-70Bc	Hsp70Bc	Shared
FBgn0036106	51321.6	-0.431587	0.118214	-3.65088	0.000261345	0.00241272	CG6409	3L	10880699	10882386	-1	-	CG6409
FBgn0263452	361.743	-0.486801	0.133346	-3.65067	0.000261557	0.00241317	CR43475	3R	22628797	22629299	1	-	CR43475
FBgn0003076	19778.8	-0.315784	0.0865077	-3.65036	0.000261876	0.0024146	CG5165	3L	16126018	16128531	-1	phosphoglucose mutase	Pgm
FBgn0265085	211.274	-0.765155	0.209664	-3.64944	0.000262813	0.00242174	CR44196	2L	15207850	15208768	1	-	CR44196
FBgn0266429	269.978	0.542338	0.148651	3.64839	0.000263885	0.00243011	CG2872	X	3574536	3666724	1	Allatostatin A receptor 1	AstA-R1
FBgn0000352	652.546	0.413003	0.113213	3.64802	0.000264269	0.00243062	CG1708	2R	7382176	7387115	-1	costa	cos
FBgn0050101	148.148	-0.838847	0.229942	-3.64809	0.0002642	0.00243062	CG30101	2R	17408258	17410204	-1	-	CG30101
FBgn0023178	171.614	0.658572	0.180645	3.64567	0.000266692	0.00245138	CG6496	3R	26455462	26456141	-1	Pigment-dispersing factor	Pdf
FBgn0266256	44.9638	-1.03188	0.283067	-3.64535	0.000267029	0.00245295	CR44951	3R	26607047	26608440	1	-	CR44951	Shared
FBgn0031360	3036.9	-0.331177	0.090899	-3.64335	0.000269113	0.00247057	CG31937	2L	1729887	1731070	1	-	CG31937
FBgn0038516	953.251	0.51643	0.141757	3.64307	0.000269407	0.00247173	CG5840	3R	17534815	17537136	1	Pyrroline-5-carboxylate reductase-like 2	P5cr-2
FBgn0259834	1892.25	-0.336729	0.0924617	-3.64182	0.000270715	0.00248219	CG8062	X	19310513	19322106	-1	outsiders	out	Shared
FBgn0038306	1051.83	-0.372885	0.102411	-3.64107	0.000271503	0.00248334	CG6563	3R	15227605	15229408	-1	Arginine methyltransferase 3	Art3
FBgn0262140	268.816	0.656603	0.180317	3.64137	0.000271188	0.00248334	CG42866	2L	19961224	19961685	-1	-	CG42866	Shared
FBgn0263030	206.924	0.732455	0.201165	3.64107	0.00027151	0.00248334	CG43325	2R	22655549	22657135	-1	-	CG43325
FBgn0263031	206.924	0.732455	0.201165	3.64107	0.00027151	0.00248334	CG43326	2R	22655549	22656998	-1	-	CG43326
FBgn0001313	590.729	-0.495182	0.136017	-3.6406	0.000272	0.00248628	CG17866	Y	596995	664173	1	male fertility factor kl2	kl-2	Shared
FBgn0051221	16261.2	0.340226	0.0934578	3.64042	0.000272192	0.0024865	CG31221	3R	19412689	19460311	1	-	CG31221
FBgn0265842	215.766	0.61973	0.17025	3.64012	0.000272514	0.00248791	CR44631	2R	20058095	20058795	1	-	CR44631
FBgn0028931	111.035	0.7186	0.197498	3.63853	0.000274203	0.00250179	CG16863	2L	13790959	13793264	1	-	CG16863
FBgn0266626	353.162	-0.594985	0.163599	-3.63684	0.000276006	0.00251669	CR45133	2R	10152717	10154345	1	-	CR45133	Shared
FBgn0015034	3261.31	-0.384742	0.1058	-3.63649	0.000276376	0.00251851	CG2062	2R	8447451	8449745	1	Cytochrome P450-4e1	Cyp4e1	Shared
FBgn0032059	690.56	0.472845	0.130053	3.6358	0.000277123	0.0025236	CG9296	2L	8684823	8685955	-1	Prenyl-binding protein	PrBP
FBgn0259917	6022.76	-0.26068	0.0717009	-3.63565	0.000277276	0.0025236	CG42446	3R	16358144	16360108	-1	-	CG42446
FBgn0039087	126.656	-0.745667	0.205178	-3.63425	0.00027879	0.00253583	CG10168	3R	23536993	23538908	-1	-	CG10168
FBgn0265423	667.434	1.27216	0.35013	3.6334	0.000279716	0.00254269	CG44335	3R	7325597	7326459	1	-	CG44335
FBgn0012034	18087.4	-0.395847	0.109038	-3.63036	0.000283025	0.00257118	CG9390	3L	21270722	21280243	-1	Acetyl Coenzyme A synthase	AcCoAS
FBgn0053156	524.859	0.397448	0.109513	3.62922	0.000284277	0.00258098	CG33156	2R	13548244	13553240	-1	-	CG33156
FBgn0086348	274.545	0.559635	0.154219	3.62882	0.000284715	0.00258337	CG6781	3L	8520552	8521489	1	sepia	se
FBgn0033968	561.165	-0.502663	0.138566	-3.6276	0.000286068	0.00259406	CG10200	2R	14808419	14809931	1	hase und igel	hui
FBgn0035461	5607.08	-0.315966	0.0872144	-3.62287	0.000291355	0.00264038	CG10855	3L	3803832	3806459	-1	nutcracker	ntc
FBgn0263554	97.1997	0.860409	0.237555	3.62194	0.000292405	0.00264828	CR43539	3R	22480813	22480938	1	mir-4952 stem loop	mir-4952
FBgn0044508	5255.82	-0.53252	0.147079	-3.62064	0.000293878	0.00265999	CR32807	X	1482492	1482590	-1	snoRNA:M	snoRNA:M
FBgn0086042	5254.42	-0.532279	0.147061	-3.61943	0.000295249	0.00267077	CR34671	X	1482559	1482629	-1	-	snoRNA:Me28S-G980
FBgn0015664	690.203	0.768389	0.212456	3.6167	0.000298382	0.00269594	CG5838	2L	9964147	9967229	-1	DNA replication-related element factor	Dref
FBgn0032935	2073.81	-0.434423	0.120116	-3.61669	0.000298395	0.00269594	CG8678	2L	21212322	21220572	-1	Autophagy-specific gene 18b	Atg18b
FBgn0031559	149.922	0.801743	0.22169	3.61651	0.000298604	0.00269617	CG3513	2L	3692699	3693182	-1	-	CG3513
FBgn0263441	245.591	0.515162	0.142495	3.61531	0.000299991	0.00270705	CR43464	2L	2000058	2003935	1	-	CR43464
FBgn0037481	929.278	0.797392	0.220723	3.61264	0.000303094	0.00273338	CG10059	3R	7154238	7155180	-1	MAGE	MAGE
FBgn0036091	83081	0.536394	0.148517	3.61168	0.000304219	0.00274186	CG18628	3L	10639740	10640136	1	-	CG18628
FBgn0002778	645.653	0.402381	0.111459	3.61013	0.000306047	0.00275515	CG3297	3L	14985100	14991667	1	minidiscs	mnd	Shared
FBgn0004885	3269.16	-0.322452	0.0893191	-3.61011	0.000306066	0.00275515	CG6863	3R	24719697	24749125	1	tolkin	tok	Shared
FBgn0085454	4059.37	-0.346131	0.0958922	-3.60959	0.000306684	0.00275904	CG34425	3R	4504612	4506365	-1	-	CG34425
FBgn0030946	2371.8	0.258693	0.0716813	3.60893	0.000307458	0.00276432	CG6659	X	18653392	18657286	-1	-	CG6659	Shared
FBgn0037638	2207.52	-0.344734	0.0955271	-3.60876	0.000307664	0.0027645	CG8379	3R	8824411	8827279	1	-	CG8379
FBgn0263508	821.395	0.49953	0.138588	3.60442	0.000312845	0.00280934	CR43497	X	9400533	9396859	-1	-	CR43497
FBgn0036937	43.2955	1.06072	0.294421	3.60275	0.000314874	0.00282585	CG7385	3L	20108484	20111534	-1	Ionotropic receptor 76b	Ir76b	Shared
FBgn0035926	11029	-0.464231	0.128895	-3.60162	0.000316239	0.00283638	CG5804	3L	8788144	8788545	-1	-	CG5804
FBgn0265099	100.324	-0.751429	0.208659	-3.60124	0.000316707	0.00283886	CR44204	2R	7431696	7432496	-1	-	CR44204
FBgn0038975	4490.62	0.490842	0.136366	3.59945	0.000318894	0.00285328	CG7050	3R	22468512	22486969	1	Neurexin 1	Nrx-1
FBgn0085461	409.526	0.600227	0.16675	3.59955	0.000318763	0.00285328	CG34432	3R	30649151	30649873	1	-	CG34432
FBgn0265378	128.627	-1.00739	0.279867	-3.59954	0.00031878	0.00285328	CR44319	3R	26092850	26093722	-1	-	CR44319
FBgn0039030	1613.58	-0.344243	0.0957516	-3.59517	0.000324178	0.00289881	CG6660	3R	22923352	22924525	1	-	CG6660	Shared
FBgn0036433	3517.56	0.369771	0.102928	3.59252	0.000327491	0.00292667	CG9628	3L	14622796	14628174	1	-	CG9628
FBgn0013278	246.387	0.601603	0.167492	3.59183	0.000328359	0.00293266	CG31359	3R	12505793	12508139	1	Heat-shock-protein-70Bb	Hsp70Bb	Shared
FBgn0011283	520.835	1.29905	0.362	3.58853	0.000332545	0.00296825	CG6641	2L	7496791	7497365	-1	Odorant-binding protein 28a	Obp28a
FBgn0262961	2399.24	0.666305	0.185783	3.58648	0.000335174	0.00298991	CG43272	2R	17255241	17255737	1	-	CG43272
FBgn0010358	2428.2	-0.654028	0.182385	-3.58597	0.000335823	0.0029939	CG12351	2R	11355319	11356128	1	deltaTrypsin	deltaTry	Shared
FBgn0037608	548.988	0.435893	0.121567	3.58561	0.000336287	0.00299624	CG8039	3R	8674109	8675196	1	mitochondrial ribosomal protein L19	mRpL19
FBgn0034329	2649.06	0.591637	0.165108	3.58332	0.000339252	0.00302083	CG18108	2R	18383949	18384378	1	Immune induced molecule 1	IM1
FBgn0051547	4326.73	-0.381885	0.10663	-3.58141	0.000341747	0.00304122	CG31547	3R	5489505	5502702	-1	-	CG31547	Shared
FBgn0053511	107.781	0.854324	0.23861	3.58042	0.000343044	0.00305093	CG33511	2L	21081127	21082494	-1	-	CG33511
FBgn0029175	463.753	0.431216	0.120443	3.58025	0.000343261	0.00305103	CG8433	2R	16145904	16148719	-1	Ext2	Ext2	Shared
FBgn0031005	121.739	0.751806	0.210132	3.57777	0.000346536	0.00307829	CG7890	X	19248639	19252045	1	Heparan sulfate 3-O sulfotransferase-B	Hs3st-B
FBgn0039203	1238.79	-0.390004	0.10906	-3.57605	0.000348818	0.0030967	CG13618	3R	24524794	24527533	1	-	CG13618	Shared
FBgn0025678	3250.51	-0.39001	0.109067	-3.57588	0.000349048	0.00309688	CG5809	2L	16354886	16356735	-1	calcium-binding protein 1	CaBP1
FBgn0264518	61.7591	0.992498	0.277619	3.57503	0.000350183	0.0031051	CR43917	3L	3884481	3884801	-1	-	CR43917	Shared
FBgn0033980	4733.85	-0.659675	0.184539	-3.57472	0.000350606	0.00310699	CG10245	2R	14882118	14884046	1	Cyp6a20	Cyp6a20
FBgn0035141	287.067	0.453519	0.126947	3.5725	0.000353588	0.00313154	CG13892	3L	542122	542931	-1	Cyclophilin-like	Cypl
FBgn0037477	521.038	1.46008	0.408735	3.57219	0.000354002	0.00313333	CG14610	3R	7143729	7144295	-1	-	CG14610
FBgn0051343	13411	-0.497926	0.13953	-3.5686	0.000358888	0.00317468	CG31343	3R	21745266	21749003	1	-	CG31343	Shared
FBgn0262149	538.555	1.44879	0.406071	3.56781	0.000359972	0.00318237	CR42875	3R	7128087	7129067	1	-	CR42875
FBgn0035677	447.718	0.476882	0.133684	3.56724	0.000360763	0.00318746	CG13293	3L	6082883	6092188	1	-	CG13293
FBgn0004055	2066.16	0.456601	0.128009	3.56696	0.00036115	0.00318897	CG3533	2R	25012062	25031737	1	unzipped	uzip
FBgn0039228	2193.13	-0.427192	0.119796	-3.56601	0.00036246	0.00319863	CG6980	3R	24807621	24808677	1	-	CG6980
FBgn0037672	285.011	0.590814	0.16573	3.56492	0.000363972	0.00320852	CG12952	3R	9262654	9264142	-1	salivary gland-expressed bHLH	sage
FBgn0052758	1899.61	0.375214	0.105253	3.56489	0.000364014	0.00320852	CG32758	X	5719374	5738031	-1	-	CG32758
FBgn0033365	429.373	-0.532824	0.149496	-3.56413	0.000365063	0.00321585	CG8170	2R	9019032	9031045	-1	-	CG8170
FBgn0051108	7526.53	-0.318919	0.0895518	-3.56128	0.000369058	0.00324911	CG31108	3R	25112867	25122920	-1	-	CG31108
FBgn0035016	5089.81	0.368926	0.10365	3.55934	0.000371791	0.00327123	CG4612	2R	24521874	24526089	-1	-	CG4612
FBgn0264501	6438.16	0.544885	0.153107	3.55885	0.000372477	0.00327532	CR43900	2R	12259409	12260813	1	-	CR43900
FBgn0038547	82.8563	0.865333	0.243221	3.5578	0.000373975	0.00328654	CG17803	3R	17798877	17801293	-1	-	CG17803
FBgn0051713	350.383	0.503308	0.141473	3.55762	0.000374228	0.00328682	CG31713	2L	9938178	9938790	-1	diadenosine tetraphosphate hydrolase	Apf	Shared
FBgn0002945	1455.16	-0.373545	0.105047	-3.55598	0.000376573	0.00330466	CG11614	3L	19003741	19045449	-1	naked cuticle	nkd
FBgn0038301	413.532	0.464785	0.130709	3.55589	0.000376707	0.00330466	CG6654	3R	15211277	15213658	-1	-	CG6654
FBgn0052600	1266.83	0.418323	0.117672	3.555	0.000377979	0.00331386	CG32600	X	14322226	14462351	1	dpr8	dpr8
FBgn0034824	8426.13	-0.342911	0.0964974	-3.55358	0.00038002	0.00332979	CG3219	2R	23123923	23126042	-1	Kinesin-like protein at 59C	Klp59C
FBgn0031882	1311.15	-0.333989	0.0940018	-3.55301	0.000380855	0.00333513	CG9100	2L	7030493	7032606	-1	Rab30	Rab30
FBgn0036778	10761.4	0.342736	0.0964838	3.55226	0.000381931	0.00334257	CG5137	3L	18128940	18132689	-1	Cyp312a1	Cyp312a1
FBgn0003285	269.697	0.482795	0.135954	3.55117	0.000383526	0.00335455	CG4125	X	2950399	2973834	-1	roughest	rst
FBgn0038431	79.2474	-1.12121	0.315747	-3.55097	0.000383807	0.00335503	CG10405	3R	16454492	16455797	1	-	CG10405
FBgn0002937	1047.49	0.454836	0.128146	3.54935	0.000386183	0.0033738	CG9347	3R	13700565	13703164	1	neither inactivation nor afterpotential B	ninaB
FBgn0038268	310.929	0.566705	0.159714	3.54824	0.000387808	0.00338601	CG3631	3R	14879457	14882631	1	-	CG3631
FBgn0010309	854.591	0.375182	0.105793	3.54638	0.000390561	0.00340803	CG10739	2L	19186043	19189938	1	pigeon	pigeon	Shared
FBgn0038092	788.128	0.429763	0.121196	3.54602	0.000391089	0.00340877	CG31298	3R	12916056	12934813	1	beat-Vb	beat-Vb	Shared
FBgn0262944	305.278	0.694844	0.195951	3.54601	0.000391106	0.00340877	CR43263	2L	1216854	1217785	-1	-	CR43263
FBgn0035501	2418.7	-0.44049	0.124257	-3.54501	0.000392605	0.00341813	CG1299	3L	4148696	4152473	1	-	CG1299	Shared
FBgn0039801	9374.46	-0.570935	0.161054	-3.54498	0.000392641	0.00341813	CG11315	3R	30745479	30746290	-1	Niemann-Pick type C-2h	Npc2h
FBgn0030947	56.0307	0.895429	0.252604	3.54479	0.000392922	0.00341856	CG6696	X	18660472	18662153	-1	-	CG6696
FBgn0001230	3568.66	0.333548	0.0941253	3.54366	0.000394618	0.00342929	CG5436	3R	24055080	24057310	-1	Heat shock protein 68	Hsp68	Shared
FBgn0085462	316.152	-0.665043	0.187666	-3.54376	0.000394466	0.00342929	CG34433	3R	30649961	30650858	1	-	CG34433
FBgn0263049	204.316	0.506452	0.142952	3.5428	0.0003959	0.00343841	CR43344	2L	18455717	18473132	1	let-7-Complex	let-7-C
FBgn0261791	1262.44	0.381835	0.107857	3.54021	0.000399815	0.00347038	CG9742	X	16639810	16640419	-1	Small ribonucleoprotein particle protein SmG	SmG
FBgn0051815	520.38	0.509938	0.144088	3.53907	0.000401535	0.00348326	CG31815	2L	16605822	16607321	1	-	CG31815
FBgn0040674	1531.24	0.511017	0.144404	3.53881	0.000401939	0.00348473	CG9445	2R	6838074	6839055	-1	-	CG9445	Shared
FBgn0250831	2738.56	0.38569	0.108995	3.53861	0.00040224	0.00348529	CG34103	3R	25806445	25806961	1	-	BG642167
FBgn0261702	523.891	1.44469	0.408293	3.53836	0.000402616	0.00348651	CR42738	3R	7143487	7144295	1	-	CR42738
FBgn0035582	77.2378	-1.07181	0.302953	-3.53786	0.000403391	0.00349118	CG13705	3L	4896864	4898470	1	-	CG13705
FBgn0001235	10339.5	0.318763	0.0901155	3.53727	0.000404287	0.00349689	CG17117	3R	10507561	10639568	-1	homothorax	hth
FBgn0265967	433.248	0.539505	0.152562	3.5363	0.000405772	0.00350769	CR44754	X	16901767	16912724	-1	-	CR44754
FBgn0010651	3455.73	-0.448415	0.126843	-3.53519	0.000407487	0.00352002	CG15095	2R	18796975	18803727	-1	lethal (2) 08717	l(2)08717	Shared
FBgn0051198	36472.2	-0.475369	0.134472	-3.53507	0.000407673	0.00352002	CG31198	3R	21754324	21757758	1	-	CG31198
FBgn0262475	11989.8	-0.288556	0.0816315	-3.53486	0.000407989	0.00352069	CG43065	2L	12344219	12397528	1	bruno-2	bru-2
FBgn0034022	71.4067	-1.03892	0.293999	-3.53376	0.000409687	0.00352917	CG12964	2R	15485953	15497231	-1	-	CG12964
FBgn0259222	5222.89	0.357969	0.101293	3.53399	0.000409344	0.00352917	CG42322	3R	20740108	20756639	1	-	CG42322
FBgn0264568	260.558	0.590608	0.167132	3.53378	0.000409667	0.00352917	CR43940	3L	21594597	21595460	1	-	CR43940	Shared
FBgn0051712	3370.23	0.32466	0.0918812	3.53347	0.000410137	0.00353099	CG31712	2L	9934767	9938134	-1	-	CG31712
FBgn0038387	1352.16	-0.346142	0.0980031	-3.53195	0.000412514	0.00354733	CG5268	3R	15933847	15934940	1	black pearl	blp
FBgn0261553	9881.18	-0.526584	0.149087	-3.53206	0.00041233	0.00354733	CG42671	3L	11214505	11230745	1	-	CG42671	Shared
FBgn0045038	1251.14	0.438827	0.124261	3.5315	0.000413211	0.00355127	CG7105	2L	7864642	7871432	-1	Proctolin	Proc
FBgn0035211	2212.73	-0.378019	0.107061	-3.53087	0.000414196	0.003557	CG2211	3L	1333239	1335359	-1	-	CG2211	Shared
FBgn0052105	66.8055	0.855685	0.242351	3.53077	0.000414359	0.003557	CG32105	3L	12329232	12335901	1	-	CG32105
FBgn0038808	1087.61	0.380745	0.107881	3.52929	0.000416683	0.00357415	CG5417	3R	20580115	20580764	1	Signal recognition particle protein 14	Srp14
FBgn0265040	102.655	-0.910715	0.258052	-3.52919	0.000416839	0.00357415	CR44157	3R	4673977	4674610	1	-	CR44157
FBgn0031459	7184.63	-0.285417	0.0808848	-3.52869	0.00041763	0.00357885	CG2862	2L	2770135	2770904	1	-	CG2862	Shared
FBgn0031032	19.3052	-1.37251	0.388991	-3.52838	0.000418114	0.00358093	CG14204	X	19583617	19587057	1	-	CG14204
FBgn0036289	1768.54	0.381945	0.108259	3.52808	0.000418585	0.0035829	CG10657	3L	12491830	12497216	-1	-	CG10657	Shared
FBgn0002565	15822	-1.07561	0.304968	-3.52696	0.000420364	0.00359605	CG6806	3L	12129393	12131869	1	Larval serum protein 2	Lsp2
FBgn0261862	8769.1	-0.580567	0.164623	-3.52664	0.000420861	0.00359822	CG12891	2R	10469473	10478567	-1	withered	whd
FBgn0035383	1694.67	-0.37455	0.106259	-3.52487	0.000423697	0.00362037	CG2107	3L	2981022	2983551	1	-	CG2107
FBgn0031473	543.816	0.412871	0.117151	3.52426	0.000424665	0.00362655	CG3104	2L	2848989	2855778	-1	-	CG3104
FBgn0266239	450.666	1.46485	0.415828	3.52272	0.000427137	0.00364555	CR44934	3R	7467940	7468662	-1	-	CR44934
FBgn0263929	20564	-0.31841	0.0904121	-3.52177	0.000428677	0.0036555	CG43162	3R	14741582	14795868	1	javelin-like	jvl
FBgn0265421	474.209	1.46135	0.414957	3.5217	0.000428795	0.0036555	CR44333	3R	7285230	7285595	-1	-	CR44333
FBgn0002715	2794.97	-0.337764	0.0959631	-3.51973	0.00043199	0.00367957	CG5303	2R	22122101	22124566	1	meiotic from via Salaria 332	mei-S332
FBgn0052368	703.989	0.624815	0.177529	3.5195	0.000432364	0.00367957	CG32368	3L	7915437	7915846	1	-	CG32368
FBgn0250867	1129.15	0.310688	0.0882725	3.51965	0.00043212	0.00367957	CG42238	2L	20965520	21052164	-1	-	CG42238
FBgn0085376	1907.69	0.305368	0.0867836	3.51872	0.000433627	0.0036882	CG34347	3R	31311157	31371748	1	-	CG34347	Shared
FBgn0033178	723.552	0.316204	0.0898766	3.5182	0.000434482	0.00369334	CG11127	2R	7463504	7464987	1	-	CG11127
FBgn0038740	7348.32	-0.302191	0.0859007	-3.51791	0.000434966	0.00369534	CG4562	3R	19865417	19875678	-1	-	CG4562
FBgn0003087	812.293	-0.585775	0.166528	-3.51758	0.000435501	0.00369777	CG5052	2L	10362989	10364092	1	pimples	pim
FBgn0036262	11822.6	-0.361914	0.102893	-3.51737	0.000435854	0.00369864	CG6910	3L	12184984	12187860	1	-	CG6910
FBgn0030030	3358.07	0.321237	0.0913863	3.51516	0.000439494	0.00372606	CG1636	X	8273412	8276450	1	-	CG1636
FBgn0262081	6361.68	-0.3355	0.0954455	-3.5151	0.000439589	0.00372606	CG42317	3R	11633278	11650706	-1	C-terminal Src kinase	Csk
FBgn0030086	3295.83	0.292236	0.0831465	3.51471	0.000440237	0.00372942	CG7033	X	9089513	9092826	1	-	CG7033	Shared
FBgn0005658	287.812	0.658191	0.187285	3.51438	0.000440778	0.00373187	CG7018	3L	6097617	6123913	1	Ets at 65A	Ets65A
FBgn0050375	45.664	1.12387	0.31989	3.51329	0.000442588	0.00374505	CG30375	2R	8265693	8267295	-1	-	CG30375
FBgn0028669	2543.8	-0.356286	0.101426	-3.51275	0.000443492	0.00374973	CG30329	2R	18908961	18911895	-1	Vacuolar H[+] ATPase 100kD subunit 3	Vha100-3
FBgn0039789	967.036	0.401029	0.114167	3.51266	0.000443647	0.00374973	CG9717	3R	30584020	30587302	-1	-	CG9717
FBgn0261505	295.284	-0.631583	0.179875	-3.51123	0.000446042	0.00376782	CR42653	2R	1207416	1209312	1	-	CR42653
FBgn0051683	2607.34	-0.445839	0.12712	-3.50721	0.000452824	0.00382293	CG31683	2L	20447734	20449964	-1	-	CG31683
FBgn0029992	1553.91	-0.287253	0.0819238	-3.50634	0.000454311	0.0038333	CG2253	X	8070244	8075466	-1	Upf2	Upf2
FBgn0035929	257.409	0.48915	0.139581	3.50442	0.000457602	0.00385667	CG13311	3L	8801540	8802164	-1	-	CG13311
FBgn0039741	964.114	0.523023	0.149241	3.50456	0.000457371	0.00385667	CG7943	3R	30046470	30048665	1	-	CG7943
FBgn0039298	1043.4	-0.49085	0.140107	-3.50339	0.000459374	0.00386827	CG11853	3R	25240180	25241668	1	takeout	to	Shared
FBgn0063492	619.262	-0.584174	0.166749	-3.50332	0.000459501	0.00386827	CG17533	2R	18407834	18408955	1	Glutathione S transferase E8	GstE8
FBgn0010877	3221.62	-0.425554	0.121481	-3.50306	0.000459953	0.00386988	CG7129	3R	18288866	18298879	-1	lethal (3) 05822	l(3)05822
FBgn0033310	825.294	0.335485	0.0958122	3.50148	0.000462678	0.00389059	CG8643	2R	8600415	8612295	1	regular	rgr
FBgn0037336	3219.84	0.305654	0.0873083	3.50087	0.000463751	0.0038974	CG2519	3R	5539510	5547775	-1	-	CG2519
FBgn0034967	28522.4	0.534492	0.1527	3.50028	0.000464775	0.00390379	CG3186	2R	24057798	24059483	1	eIF-5A	eIF-5A
FBgn0039024	2259.62	-0.635517	0.181655	-3.49848	0.000467912	0.00392792	CG4721	3R	22763960	22766172	-1	-	CG4721	Shared
FBgn0039323	370.622	-0.586585	0.167711	-3.49759	0.000469484	0.00393887	CG10559	3R	25314494	25316116	-1	-	CG10559
FBgn0037057	1942	-0.357101	0.102116	-3.49703	0.000470472	0.0039427	CG10512	3L	21202920	21208092	1	-	CG10512	Shared
FBgn0052227	3096.81	-0.385138	0.110129	-3.49716	0.000470243	0.0039427	CG32227	3L	20268859	20295133	-1	golden goal	gogo
FBgn0085360	2441.2	-0.483945	0.138447	-3.49552	0.000473142	0.00396283	CG34331	X	20122453	20125271	1	-	CG34331
FBgn0034205	2172.5	-0.465153	0.133091	-3.49499	0.000474077	0.00396842	CG10950	2R	17195203	17197159	1	-	CG10950
FBgn0031589	3945.13	-0.4183	0.119692	-3.4948	0.000474423	0.00396907	CG3714	2L	4189340	4198071	-1	-	CG3714
FBgn0040636	3026.34	0.339332	0.0971068	3.49442	0.000475089	0.0039724	CG13255	3L	20837488	20838839	1	-	CG13255	Shared
FBgn0038934	16251.2	-0.336912	0.0964229	-3.49411	0.000475647	0.00397482	CG5732	3R	22211824	22217415	1	-	Gld2
FBgn0040687	39293	0.377186	0.108023	3.49173	0.000479906	0.00400815	CG14645	3R	4335098	4335506	1	-	CG14645
FBgn0050287	14.3568	1.29448	0.370996	3.48921	0.000484448	0.0040438	CG30287	2R	21536894	21538015	-1	-	CG30287
FBgn0042101	334.918	-0.607146	0.174126	-3.48681	0.000488811	0.00407793	CG18744	3R	7797078	7798771	-1	-	CG18744	Shared
FBgn0032313	483.111	0.539304	0.15473	3.48544	0.000491324	0.00409658	CG14070	2L	10900501	10901785	-1	-	CG14070	Shared
FBgn0030598	26.4771	-1.15744	0.332296	-3.48315	0.000495546	0.00412946	CG9503	X	14919252	14923493	-1	-	CG9503
FBgn0037236	39553	0.375366	0.107773	3.48292	0.000495979	0.00413074	CG9772	3R	4334879	4337674	-1	-	Skp2
FBgn0037008	280.458	0.569295	0.163514	3.48163	0.000498366	0.00414829	CG5047	3L	20519590	20520772	-1	-	mTerf3
FBgn0005630	22159.4	0.23161	0.0665574	3.47985	0.000501692	0.00417363	CG12052	2R	10481894	10543291	-1	longitudinals lacking	lola
FBgn0052238	2702.55	-0.364992	0.104929	-3.47849	0.000504253	0.00419257	CG32238	3L	4648276	4650305	1	-	CG32238
FBgn0034059	583.767	0.545549	0.156843	3.47831	0.000504588	0.004193	CG8320	2R	15992408	15993707	1	-	CG8320
FBgn0000071	40.7011	-1.15039	0.330802	-3.47759	0.000505946	0.0042002	CG2198	3R	6762593	6765261	1	Amalgam	Ama
FBgn0030594	6360.39	-0.34829	0.100157	-3.47742	0.000506256	0.0042002	CG9509	X	14906334	14909708	-1	-	CG9509	Shared
FBgn0040670	1190.44	0.655992	0.188644	3.4774	0.000506304	0.0042002	CG14612	3R	7093935	7094727	1	enhancer of yellow 2b	e(y)2b
FBgn0042175	2764.68	-0.432056	0.124291	-3.47617	0.000508639	0.0042172	CG18858	2L	20456847	20459075	-1	-	CG18858
FBgn0019982	2999.59	0.374821	0.107832	3.47595	0.000509039	0.00421816	CG15441	2L	4455137	4456807	-1	GS1-like	Gs1l	Shared
FBgn0032069	6296.45	-0.673205	0.193704	-3.47544	0.000510016	0.00422153	CG9468	2L	8777661	8781252	-1	-	CG9468
FBgn0265823	19.9191	1.29875	0.373684	3.47553	0.000509848	0.00422153	CR44612	2L	7142304	7145263	1	-	CR44612
FBgn0045843	771.214	1.20181	0.345972	3.47371	0.000513321	0.00424651	CG2595	3R	7285962	7287629	1	Rac GTPase activating protein at 84C	RacGAP84C
FBgn0030400	5057.61	0.318152	0.0916158	3.47268	0.000515293	0.00426045	CG11138	X	12569169	12583193	-1	-	CG11138
FBgn0033326	293.277	-0.554204	0.159621	-3.472	0.000516601	0.00426888	CG14743	2R	8710398	8712913	-1	-	CG14743
FBgn0053136	2082.24	-0.426388	0.122993	-3.46677	0.000526743	0.00435025	CG33136	2R	18664449	18665792	-1	-	CG33136
FBgn0261634	13.568	-1.43735	0.414644	-3.46645	0.000527374	0.00435304	CG42717	3L	16032762	16033190	-1	-	CG42717
FBgn0016061	1009.37	0.425883	0.122879	3.46586	0.000528533	0.00436017	CG31062	3R	27375088	27437482	-1	sidestep	side
FBgn0034931	264.217	0.491413	0.141801	3.4655	0.000529238	0.00436356	CG2812	2R	23925236	23926911	1	-	CG2812
FBgn0032945	3311.5	0.316016	0.0912185	3.46438	0.000531454	0.00437939	CG8665	2L	21371227	21377995	1	-	CG8665	Shared
FBgn0036298	1086.3	-0.396116	0.114363	-3.46367	0.000532857	0.00438851	CG10627	3L	12527215	12530171	-1	nesthocker	nst
FBgn0037469	609.123	0.405681	0.11718	3.46203	0.000536126	0.00441298	CG1939	3R	7082182	7083251	1	Dephospho-CoA kinase	Dpck
FBgn0036666	13493.9	-0.263472	0.0761205	-3.46125	0.000537673	0.00442326	CG9712	3L	16842294	16844585	1	Tumor susceptibility gene 101	TSG101
FBgn0261334	49.9348	-0.887688	0.256571	-3.45981	0.000540558	0.00444452	CG42619	Y	158775	159677	-1	-	CG42619
FBgn0037721	1288.6	0.351014	0.101469	3.45933	0.000541513	0.0044499	CG9427	3R	9625157	9626930	-1	-	CG9427
FBgn0034660	381.675	0.643599	0.186066	3.45897	0.000542244	0.00445344	CG4402	2R	21789623	21791580	-1	lysyl oxidase-like 2	lox2
FBgn0040233	4070.25	-0.236979	0.0685415	-3.45746	0.000545294	0.00447601	CG33694	2L	11269780	11277846	1	CENP-ana	cana
FBgn0086448	142.396	0.622188	0.179995	3.4567	0.00054683	0.00448612	CG32578	X	16359143	16361275	1	Gpi1	Gpi1	Shared
FBgn0034086	637.98	-0.376312	0.108871	-3.4565	0.00054724	0.0044864	CG8441	2R	16185122	16186506	-1	-	CG8441	Shared
FBgn0083167	17493.9	0.356649	0.103185	3.45639	0.000547469	0.0044864	CG15304	X	10460736	10461878	1	Neb-cGP	Neb-cGP
FBgn0028856	1301.85	-0.408024	0.118078	-3.45554	0.000549197	0.00449807	CG18063	2L	15957858	15959431	1	-	CG18063
FBgn0039877	1502.4	0.412713	0.119449	3.45515	0.000549989	0.00449958	CG2118	3R	31790592	31793907	-1	-	CG2118	Shared
FBgn0261267	784.22	-0.531347	0.153777	-3.4553	0.000549686	0.00449958	CG42615	2R	8737370	8737790	1	-	CG42615
FBgn0266747	56.3414	-0.895423	0.259248	-3.45392	0.000552501	0.00451763	CR45220	3R	2744304	2744800	-1	-	CR45220	Shared
FBgn0058263	2446.08	0.253517	0.0734275	3.45261	0.000555184	0.00453706	CG40263	2R	2494742	2565385	-1	Major Facilitator Superfamily Transporter 17	MFS17	Shared
FBgn0266282	3724.17	-0.324146	0.0939155	-3.45147	0.000557546	0.00455386	CG5524	3R	24189050	24193423	-1	java no jive	jnj
FBgn0039740	566.388	-0.420322	0.121833	-3.44998	0.000560627	0.0045765	CG7928	3R	30035240	30036870	-1	-	CG7928
FBgn0034756	332.528	-0.580311	0.16826	-3.4489	0.00056288	0.0045873	CG4373	2R	22652573	22654530	-1	Cyp6d2	Cyp6d2
FBgn0035280	817.044	0.56527	0.163898	3.44891	0.000562844	0.0045873	CG13935	3L	1832636	1835164	-1	Cuticular protein 62Bb	Cpr62Bb	Shared
FBgn0036248	853.247	-0.389278	0.112861	-3.44918	0.000562293	0.0045873	CG17153	3L	12118257	12119789	1	sunspot	ssp
FBgn0033652	1645.28	0.364515	0.105711	3.44821	0.00056431	0.00459643	CG12443	2R	11756817	11814424	1	thisbe	ths
FBgn0037009	384.651	0.557616	0.161737	3.44767	0.000565448	0.00460196	CG5104	3L	20521009	20522434	1	-	CG5104	Shared
FBgn0086674	3439.55	0.2343	0.0679606	3.44759	0.000565611	0.00460196	CG32632	X	13563823	13593224	1	Transport and Golgi organization 13	Tango13	Shared
FBgn0036899	571.872	-0.450197	0.130632	-3.4463	0.000568312	0.0046214	CG8780	3L	19650506	19664104	-1	teyrha-meyrha	tey
FBgn0034964	2764.6	-0.254377	0.0738154	-3.44613	0.000568684	0.00462189	CG3173	2R	24037943	24044458	1	Integrator 1	IntS1
FBgn0003748	16773.6	-0.375894	0.109092	-3.44565	0.000569684	0.00462747	CG9364	2R	21074018	21088945	1	Trehalase	Treh
FBgn0086604	878.877	0.448906	0.130414	3.44215	0.000577102	0.00468516	CG12484	2R	20424338	20478951	1	-	CG12484
FBgn0265425	548.646	1.34859	0.391952	3.4407	0.000580208	0.00470779	CR44337	3R	7331500	7332002	1	-	CR44337
FBgn0026371	2238.15	-0.375313	0.109126	-3.43927	0.000583291	0.00473022	CG7186	3L	21512141	21515887	-1	Sak kinase	SAK
FBgn0037487	530.117	1.34449	0.3911	3.43772	0.000586629	0.00475468	CG14608	3R	7224414	7241138	1	-	CG14608
FBgn0040078	2256.96	-0.350424	0.101968	-3.43661	0.000589035	0.00477157	CG4003	3R	10262123	10263899	1	pontin	pont
FBgn0005533	32773.2	0.379129	0.110327	3.43641	0.000589484	0.0047726	CG3922	3L	9428795	9429821	-1	Ribosomal protein S17	RpS17	Shared
FBgn0000615	46021.9	-0.37046	0.10785	-3.43495	0.000592664	0.00479138	CG8994	2R	20667427	20671083	-1	exuperantia	exu
FBgn0036156	720.245	-0.480257	0.139817	-3.4349	0.000592774	0.00479138	CG11726	3L	11394690	11395673	1	-	CG11726
FBgn0039040	1294.47	0.396138	0.115318	3.43517	0.000592178	0.00479138	CG13833	3R	23033284	23035563	-1	-	CG13833
FBgn0037163	1212.48	-0.343129	0.0999059	-3.43452	0.000593601	0.00479307	CG11440	3L	22458816	22461131	-1	lazaro	laza
FBgn0038332	1356.65	0.307854	0.0896354	3.43451	0.000593631	0.00479307	CG6136	3R	15370036	15372212	-1	-	CG6136	Shared
FBgn0052273	206.487	-0.538152	0.156704	-3.4342	0.000594304	0.00479443	CR32273	3L	3121942	3122014	-1	transfer RNA:CR32273	tRNA:CR32273
FBgn0264434	60.4238	0.918777	0.267542	3.43414	0.000594447	0.00479443	CR43852	2L	2646030	2646281	1	-	CR43852
FBgn0036752	14237.4	-0.29789	0.0867539	-3.43373	0.000595329	0.00479893	CG5992	3L	17751731	17764158	-1	Adenosine deaminase-related growth factor A	Adgf-A
FBgn0034485	1016.93	0.470464	0.137037	3.43313	0.000596664	0.00480707	CG11099	2R	20236235	20239200	1	-	CG11099
FBgn0026190	72.1182	-0.796404	0.232109	-3.43117	0.000600991	0.0048393	CG9726	3R	30491813	30496153	-1	prolyl-4-hydroxylase-alpha MP	PH4alphaMP	Shared
FBgn0266042	1049.97	0.43206	0.125933	3.43087	0.000601655	0.00484202	CR44807	2R	23812185	23814771	1	-	CR44807
FBgn0040658	1100.95	-0.337893	0.0984984	-3.43044	0.000602607	0.00484529	CG13516	2R	22669145	22670622	1	-	CG13516
FBgn0040993	4900.35	-0.47341	0.138011	-3.43024	0.000603044	0.00484529	CG17325	2L	18812648	18813941	1	-	CG17325	Shared
FBgn0259201	4900.35	-0.47341	0.138011	-3.43024	0.000603044	0.00484529	CG42305	2L	18812648	18813941	1	-	CG42305	Shared
FBgn0051320	1580.42	-0.498802	0.145557	-3.42686	0.000610613	0.00490345	CG31320	3R	14358356	14361786	-1	-	CG31320
FBgn0031860	616.922	-0.465938	0.135979	-3.42655	0.000611307	0.0049037	CG11236	2L	6803011	6804372	1	-	CG11236
FBgn0037489	1287.42	0.609082	0.177749	3.42665	0.000611086	0.0049037	CG1234	3R	7244232	7246969	-1	-	CG1234
FBgn0266008	29.5262	1.10019	0.321119	3.42612	0.000612272	0.00490879	CR44781	2R	23109977	23111177	-1	-	CR44781
FBgn0260499	6637.94	0.529379	0.154612	3.42391	0.000617264	0.00494612	CG33472	2R	11442505	11451604	1	quiver	qvr
FBgn0038744	2663.51	-0.442952	0.129445	-3.42193	0.000621777	0.00497959	CG4733	3R	19890689	19898738	1	-	CG4733
FBgn0031800	962.257	0.631639	0.184594	3.42178	0.000622127	0.00497971	CG9497	2L	6346430	6348427	-1	-	CG9497
FBgn0033616	663.18	-0.373359	0.109137	-3.42101	0.000623889	0.00498038	CG7745	2R	11307879	11309829	1	-	CG7745
FBgn0034546	5698.29	-0.31355	0.0916542	-3.42101	0.000623893	0.00498038	CG13442	2R	20727829	20730610	-1	-	CG13442
FBgn0035162	1819.15	0.28879	0.0844065	3.42142	0.000622961	0.00498038	CG13900	3L	826720	833385	-1	-	CG13900
FBgn0037326	3188.28	0.344593	0.100727	3.42108	0.000623729	0.00498038	CG14669	3R	5414527	5458394	1	-	CG14669
FBgn0082974	1498.14	-0.479389	0.140125	-3.42116	0.000623548	0.00498038	CR34624	3R	28603371	28603522	1	snoRNA:Psi28S-3305c	snoRNA:Psi28S-3305c
FBgn0039553	12219	-0.340907	0.0996672	-3.42045	0.000625177	0.00498794	CG5017	3R	23739507	23738169	1	milkah	mil
FBgn0004456	4517.23	-0.248713	0.072749	-3.41878	0.000629015	0.00501586	CG1771	X	13214409	13258490	-1	multiple edematous wings	mew
FBgn0031721	1357.18	-0.509655	0.149088	-3.41849	0.000629693	0.00501586	CG14017	2L	5553897	5555137	1	-	CG14017
FBgn0033710	2525.09	0.398822	0.116662	3.41861	0.000629412	0.00501586	CG17739	2R	12306528	12310412	1	-	CG17739
FBgn0040256	6551.58	-0.605946	0.177273	-3.41815	0.000630491	0.00501952	CG6633	3R	11126597	11128328	-1	Ugt86Dd	Ugt86Dd	Shared
FBgn0041195	2320.5	-0.359295	0.105145	-3.41714	0.000632829	0.00503543	CG6504	2L	12398274	12402023	1	Polycystic kidney disease 2 ortholog (H. sapiens)	Pkd2
FBgn0034483	3772.75	-0.426389	0.1248	-3.41658	0.000634132	0.00504308	CG16894	2R	20211585	20212619	-1	-	CG16894
FBgn0016675	1881.09	0.343158	0.100443	3.41643	0.000634474	0.0050431	CG9976	2L	19417447	19418274	1	Galactose-specific C-type lectin	Lectin-galC1
FBgn0013718	19492	-0.265199	0.0776557	-3.41506	0.000637684	0.00506589	CG33991	3L	14190870	14233250	1	nuclear fallout	nuf	Shared
FBgn0027584	358.881	0.887174	0.259833	3.4144	0.00063922	0.00507537	CG4757	3R	11161207	11163498	1	-	CG4757
FBgn0000556	344588	-0.279078	0.0817442	-3.41404	0.000640067	0.00507937	CG8280	2R	11891135	11895762	1	Elongation factor 1alpha48D	Ef1alpha48D
FBgn0038977	275.827	0.544767	0.159604	3.41324	0.000641957	0.00509165	CG5376	3R	22488033	22488955	-1	-	CG5376	Shared
FBgn0039758	108.945	-0.625818	0.18337	-3.41287	0.000642833	0.00509586	CG9737	3R	30241268	30243312	-1	-	CG9737
FBgn0030559	355.131	0.461141	0.135173	3.41149	0.000646081	0.00511887	CG13404	X	14264737	14266250	-1	-	CG13404
FBgn0041706	142.011	0.592592	0.173735	3.41089	0.000647512	0.00512746	CG3253	2R	24114398	24116359	1	-	CG3253	Shared
FBgn0036860	31.3576	1.32838	0.389501	3.41048	0.000648492	0.00512974	CG14086	3L	19275791	19279919	1	-	CG14086
FBgn0264875	84.605	-0.888538	0.260523	-3.4106	0.000648205	0.00512974	CR44066	2L	2186975	2187970	-1	-	CR44066
FBgn0033047	2686.96	0.407152	0.119388	3.41033	0.000648841	0.00512976	CG7882	2R	5957621	5960183	1	-	CG7882	Shared
FBgn0050274	49.6845	1.06347	0.311854	3.41015	0.000649265	0.00513037	CG30274	2R	22825093	22828903	1	-	CG30274
FBgn0035031	390.493	0.867901	0.254599	3.40889	0.000652274	0.0051514	CG13587	2R	24597995	24599091	1	-	CG13587
FBgn0039023	525.912	-0.507403	0.148885	-3.40802	0.000654354	0.00516507	CG4723	3R	22761440	22763711	-1	-	CG4723	Shared
FBgn0010019	798922	-0.296728	0.0871087	-3.40641	0.000658225	0.00519286	CG3972	X	467057	469335	-1	Cytochrome P450-4g1	Cyp4g1
FBgn0030412	4828.11	0.372081	0.109298	3.40427	0.000663406	0.00523094	CG17762	X	12631605	12653442	1	Tomosyn ortholog	Tomosyn
FBgn0026565	3538.39	-0.263217	0.0773284	-3.40389	0.000664343	0.00523555	CG1315	3R	6642262	6644434	-1	-	CG1315
FBgn0037632	2722.8	0.246604	0.0724642	3.40312	0.000666222	0.00524756	CG8351	3R	8801564	8806234	1	Tcp-1eta	Tcp-1eta	Shared
FBgn0262601	320.995	0.600687	0.176554	3.40228	0.000668254	0.00526077	CG5352	2L	10425483	10426627	-1	Small ribonucleoprotein particle protein SmB	SmB
FBgn0035227	4477.32	-0.317117	0.0932261	-3.40159	0.000669949	0.00527131	CG12090	3L	1523414	1534034	-1	-	CG12090
FBgn0034075	6390.89	0.368899	0.108565	3.39795	0.000678916	0.00533903	CG8421	2R	16110331	16116996	1	Aspartyl beta-hydroxylase	Asph	Shared
FBgn0265426	591.168	1.30808	0.385041	3.39725	0.00068067	0.00534998	CR44338	3R	7263440	7264292	1	-	CR44338
FBgn0011596	3278.82	-0.39905	0.11747	-3.39704	0.000681194	0.00535126	CG4568	3R	23201644	23204034	-1	fuzzy onions	fzo
FBgn0052816	800846	-0.295705	0.0870659	-3.39634	0.000682944	0.00536216	CG32816	X	316576	470726	-1	-	CG32816
FBgn0265586	355.801	-0.618302	0.182105	-3.39531	0.000685519	0.00537953	CR44413	2L	17625098	17625690	-1	-	CR44413
FBgn0000721	9610.81	-0.347472	0.102355	-3.39477	0.000686863	0.00538722	CG10033	2L	3622074	3656953	-1	foraging	for
FBgn0030634	325.764	0.504695	0.148694	3.39418	0.000688352	0.00539604	CG9164	X	15380371	15385441	-1	-	CG9164
FBgn0022023	10688.8	-0.319392	0.0941158	-3.39361	0.000689791	0.00540446	CG9124	2L	5051193	5053094	-1	Eukaryotic initiation factor 3 p40 subunit	eIF-3p40
FBgn0029761	5427.03	0.359359	0.105928	3.39248	0.000692623	0.00542378	CG10706	X	5340236	5405138	1	small conductance calcium-activated potassium channel	SK
FBgn0011202	2848.31	-0.469215	0.138366	-3.3911	0.000696127	0.00544833	CG1768	2L	20758144	20768053	1	diaphanous	dia	Shared
FBgn0037607	42247.1	-0.322319	0.0951079	-3.38899	0.000701514	0.00547891	CG8036	3R	8667868	8673702	1	-	CG8036
FBgn0038312	305.587	0.477715	0.14095	3.38926	0.000700814	0.00547891	CG4334	3R	15268662	15270532	1	Zinc/iron regulated transporter-related protein 88E	Zip88E
FBgn0039719	660.738	0.504768	0.148941	3.38904	0.000701384	0.00547891	CG15515	3R	29905464	29906448	1	-	CG15515	Shared
FBgn0261090	12636	0.389585	0.114946	3.3893	0.000700725	0.00547891	CG42333	3L	15014695	15064977	-1	Synaptotagmin beta	Sytbeta
FBgn0032210	6158.58	-0.290843	0.0858307	-3.38857	0.000702592	0.00548444	CG5603	2L	10295859	10299847	-1	cylindromatosis ortholog (H. sapiens)	CYLD
FBgn0032753	167.135	0.760598	0.224482	3.38824	0.000703439	0.00548816	CG17572	2L	19071131	19074149	-1	-	CG17572
FBgn0025825	583.354	0.364183	0.107524	3.387	0.000706613	0.00550712	CG2128	3R	5472810	5474600	-1	Histone deacetylase 3	Hdac3
FBgn0266539	583.354	0.364183	0.107524	3.387	0.000706613	0.00550712	CG45100	3R	5472810	5474600	-1	-	CG45100
FBgn0259140	435.197	-1.27783	0.377342	-3.38639	0.000708182	0.00551644	CG42255	3L	11801951	11814755	-1	-	CG42255	Shared
FBgn0264467	3040.74	0.252458	0.0745548	3.3862	0.00070867	0.00551734	CR43875	3L	20315134	20317283	-1	-	CR43875
FBgn0039135	1205.68	0.303387	0.0896717	3.38331	0.000716172	0.00557282	CG13603	3R	23985213	23986569	-1	-	CG13603
FBgn0035087	31624.1	-0.260035	0.0768661	-3.38297	0.000717068	0.00557686	CG2765	2R	24959841	24965076	-1	-	CG2765
FBgn0030944	755.656	0.406305	0.120112	3.38272	0.000717705	0.00557888	CG6617	X	18649396	18650444	-1	-	CG6617
FBgn0026666	2138.33	0.380388	0.112472	3.38208	0.000719395	0.00558909	CG8198	X	15734270	15735780	1	lethal (1) G0136	l(1)G0136
FBgn0052669	320.711	0.541991	0.160261	3.38192	0.000719811	0.00558939	CG32669	X	10842697	10845081	-1	-	CG32669
FBgn0031856	905.758	-0.440487	0.130273	-3.38127	0.000721526	0.00559977	CG11322	2L	6757864	6759628	-1	-	CG11322
FBgn0031693	1770.36	-0.395512	0.116982	-3.38097	0.000722309	0.00560135	CG14032	2L	5264001	5265899	1	Cyp4ac1	Cyp4ac1
FBgn0035679	3618.07	-0.335123	0.0991224	-3.3809	0.000722487	0.00560135	CG10467	3L	6093204	6094747	-1	-	CG10467
FBgn0013678	2559.04	-1.10706	0.327574	-3.37958	0.000725961	0.00562534	CG34090	dmel_mitochondrion_genome	10498	11634	1	mitochondrial Cytochrome b	mt:Cyt-b	Shared
FBgn0032717	11528.1	-0.371226	0.10986	-3.37907	0.000727316	0.00563289	CG10600	2L	18833710	18839679	-1	-	CG10600
FBgn0263768	697.224	1.14653	0.339372	3.37838	0.000729133	0.00564402	CR43685	3R	7092347	7093707	-1	-	CR43685
FBgn0046302	4611.14	-0.419552	0.124202	-3.37797	0.000730232	0.00564957	CG10650	2L	18993360	18995934	-1	-	CG10650
FBgn0262788	2970.69	-0.456756	0.135288	-3.37618	0.000735003	0.00568351	CG43169	3L	8888145	8888633	-1	-	CG43169
FBgn0015270	92.4052	0.696215	0.206251	3.37558	0.000736605	0.00569293	CG3041	3R	13964885	13967075	1	Origin recognition complex subunit 2	Orc2	Shared
FBgn0038242	23.8287	-1.05808	0.313472	-3.37536	0.000737202	0.00569457	CG14852	3R	14565927	14566513	1	-	CG14852
FBgn0038828	201.408	0.550069	0.163025	3.37414	0.000740466	0.0057168	CG17270	3R	20816445	20818929	-1	-	CG17270
FBgn0033308	1285.11	1.02142	0.302864	3.37254	0.000744782	0.00574713	CG8736	2R	8594031	8595001	-1	-	CG8736	Shared
FBgn0261262	9590.02	0.420071	0.124573	3.3721	0.000745981	0.00575338	CG42613	3R	18929196	18978088	1	-	CG42613
FBgn0260003	13538.8	-0.200484	0.0594611	-3.37169	0.000747089	0.00575892	CG34157	3R	19461085	19597288	1	Dystrophin	Dys
FBgn0032039	2994.16	-0.38312	0.113665	-3.37059	0.000750071	0.0057789	CG13385	2L	8396649	8397886	1	-	CG13385
FBgn0030376	8388.44	-0.32168	0.0955146	-3.36787	0.000757524	0.00583329	CG2750	X	12107200	12113357	1	-	CG2750
FBgn0263355	3116.66	0.335765	0.0997362	3.36653	0.000761197	0.00585853	CG31688	2L	20426199	20447905	1	-	CG31688
FBgn0029915	53.8664	0.778875	0.231506	3.36438	0.000767163	0.00589831	CG14434	X	6851909	6867194	-1	-	CG14434
FBgn0039350	968.491	0.371129	0.110311	3.36438	0.000767162	0.00589831	CG17383	3R	25637843	25650397	1	jing interacting gene regulatory 1	jigr1
FBgn0260011	50.8501	1.12964	0.336009	3.36193	0.000774004	0.00594782	CG16876	2L	14047582	14048863	1	Nimrod C4	NimC4
FBgn0017581	81206.4	-0.349581	0.10399	-3.36167	0.000774738	0.00595038	CG17342	3R	11750931	11764457	-1	Lk6	Lk6	Shared
FBgn0005648	1928.31	0.282758	0.084144	3.3604	0.000778284	0.00597297	CG2163	2R	8131431	8134374	1	Pabp2	Pabp2
FBgn0020249	2363.21	0.313206	0.0932069	3.36033	0.000778487	0.00597297	CG7954	3R	8356978	8359964	1	steamer duck	stck
FBgn0003149	70402.7	0.348268	0.103684	3.35894	0.000782433	0.00600014	CG5939	3L	8732858	8745310	-1	Paramyosin	Prm	Shared
FBgn0260634	42664.3	-0.412574	0.12284	-3.35864	0.000783269	0.00600344	CG10192	3R	23808285	23819237	-1	eukaryotic translation initiation factor 4G2	eIF4G2
FBgn0027597	380.548	0.393914	0.117309	3.35791	0.000785341	0.0060131	CG17712	2L	1750687	1752122	-1	-	CG17712
FBgn0034136	319.234	0.446954	0.133103	3.35795	0.000785242	0.0060131	CG8380	2R	16558567	16565238	-1	Dopamine transporter	DAT
FBgn0037541	3129.08	0.369427	0.11004	3.35722	0.000787311	0.00602507	CG2747	3R	8016210	8030790	-1	-	CG2747
FBgn0030983	208.592	-0.629262	0.187544	-3.35528	0.000792847	0.00606116	CG15882	X	19123755	19124388	-1	-	CG15882
FBgn0035077	1589.22	-0.331271	0.0987301	-3.35532	0.000792741	0.00606116	CG9083	2R	24898273	24899505	1	-	CG9083
FBgn0024728	3395.94	0.282865	0.0843241	3.35449	0.000795103	0.00607528	CG1783	4	663621	669884	1	Slip1	Slip1
FBgn0033834	4718.69	-0.324022	0.0966359	-3.35302	0.000799352	0.00610459	CG4744	2R	13394615	13399368	-1	-	CG4744
FBgn0033904	253.329	0.589289	0.175761	3.35279	0.000800006	0.00610643	CG18327	2R	14166982	14168233	1	-	CG18327
FBgn0028687	6531.41	-0.262914	0.078425	-3.35243	0.00080106	0.00611134	CG1341	2R	7652440	7653954	-1	Regulatory particle triple-A ATPase 1	Rpt1
FBgn0262730	3067.02	0.415909	0.12409	3.35168	0.000803235	0.00612477	CG14446	X	6225647	6236218	1	-	CG14446
FBgn0025697	1154.51	0.396603	0.118363	3.35073	0.000805999	0.00613841	CG12789	2L	7445355	7451244	-1	scavenger receptor acting in neural tissue and majority of rhodopsin is absent	santa-maria
FBgn0036059	7071.81	-0.352973	0.105345	-3.35063	0.000806267	0.00613841	CG8104	3L	9898703	9903031	1	nudE	nudE
FBgn0038110	3575.46	-0.334969	0.0999717	-3.35064	0.000806257	0.00613841	CG8031	3R	13008384	13011310	-1	-	CG8031
FBgn0264836	77.3088	0.892174	0.266496	3.34779	0.000814587	0.00619857	CG44044	3R	16321838	16322189	1	-	CG44044
FBgn0027287	4662.63	0.250659	0.0749001	3.34658	0.000818151	0.00621929	CG33206	X	15486922	15511223	1	Golgi microtubule-associated protein	Gmap
FBgn0266719	2017.76	-0.313665	0.0937259	-3.34661	0.000818048	0.00621929	CG34349	3R	25056286	25064348	1	Unc-13 ortholog 4B (C. elegans)	Unc-13-4B
FBgn0037697	1275.26	-0.408584	0.122165	-3.34451	0.000824282	0.00626268	CG9363	3R	9456815	9460652	-1	Glutathione S transferase Z2	GstZ2	Shared
FBgn0030418	437.574	0.36393	0.108881	3.34245	0.000830418	0.00630607	CG4004	X	12744212	12749785	1	-	CG4004
FBgn0086254	10551.9	-0.245158	0.0734402	-3.3382	0.000843224	0.00639695	CG6084	3L	11620535	11624381	-1	-	CG6084
FBgn0266381	110.134	-0.757034	0.22678	-3.33819	0.00084325	0.00639695	CR45023	3R	20358839	20360281	1	-	CR45023
FBgn0038697	8464.64	-0.305237	0.0914548	-3.33758	0.000845117	0.00640783	CG3581	3R	19373757	19374789	-1	-	CG3581
FBgn0032680	997.649	-0.392229	0.117595	-3.33542	0.000851708	0.0064545	CG10174	2L	18454649	18455419	1	Nuclear transport factor-2-related	Ntf-2r
FBgn0004921	21731.7	0.308776	0.0925873	3.33497	0.00085308	0.00645904	CG8261	2R	8901404	8904791	1	G protein gamma 1	Ggamma1
FBgn0037750	1276.72	-0.42919	0.128695	-3.33494	0.00085318	0.00645904	CG12946	3R	9771795	9774419	-1	-	Whamy
FBgn0000639	65.1617	1.38817	0.416275	3.33473	0.00085381	0.00646051	CG17285	3L	14094589	14098053	-1	Fat body protein 1	Fbp1
FBgn0037411	21.4265	-1.13972	0.341819	-3.33428	0.000855212	0.00646781	CG1150	3R	6215832	6218199	1	Osiris 3	Osi3	Shared
FBgn0263593	22749.5	-0.257903	0.0773551	-3.33401	0.000856026	0.00647067	CG8709	2R	8136986	8156654	-1	Lipin	Lpin
FBgn0265721	528.525	-0.408716	0.122699	-3.33106	0.000865155	0.00653634	CR44528	3L	4801909	4802894	1	-	CR44528
FBgn0037514	3020.43	-0.355509	0.106748	-3.33037	0.000867317	0.00654933	CG10919	3R	7758122	7759677	1	-	CG10919
FBgn0035356	1601.09	-0.629019	0.188926	-3.32944	0.000870204	0.00656778	CG16986	3L	2600331	2601536	1	-	CG16986
FBgn0031935	417.894	-0.717898	0.215707	-3.32811	0.000874366	0.00659583	CG13793	2L	7716974	7719487	-1	-	CG13793	Shared
FBgn0036939	455.849	0.415846	0.124963	3.32776	0.000875474	0.00660083	CG7365	3L	20124298	20127381	-1	-	CG7365
FBgn0050200	16.7314	1.20836	0.36318	3.32715	0.00087739	0.0066119	CR30200	2R	25077048	25077119	1	transfer RNA:CR30200	tRNA:CR30200
FBgn0051816	2191.52	0.415176	0.124803	3.32665	0.000878962	0.00662038	CG31816	2L	16542546	16543263	1	-	CG31816
FBgn0051525	1568.88	-0.533232	0.160307	-3.32631	0.000880036	0.0066251	CG31525	3R	4427030	4428200	1	-	CG31525
FBgn0052137	3628.16	-0.251544	0.0756397	-3.32555	0.000882437	0.0066398	CG32137	3L	13939250	13962647	1	-	CG32137
FBgn0017561	1119.71	-0.430879	0.12965	-3.3234	0.000889276	0.00668786	CG1615	X	10878054	10891250	-1	Open rectifier K[+] channel 1	Ork1	Shared
FBgn0034153	26077.5	0.477487	0.143708	3.32262	0.000891774	0.00670324	CG15616	2R	16748815	16749460	-1	Accessory gland protein 53C14b	Acp53C14b
FBgn0035714	2180.09	-0.350223	0.105484	-3.32015	0.000899686	0.00675928	CG8549	3L	6752913	6754029	1	-	CG8549
FBgn0002121	5025.76	-0.446452	0.134528	-3.31865	0.000904548	0.00679135	CG2671	2L	9839	21376	-1	lethal (2) giant larvae	l(2)gl	Shared
FBgn0085405	4396.65	-0.298142	0.089841	-3.31855	0.000904871	0.00679135	CG34376	3R	22448099	22460749	1	-	CG34376
FBgn0034415	1788.64	0.474996	0.143143	3.31833	0.00090557	0.00679315	CG15116	2R	19055231	19055924	-1	-	CG15116
FBgn0033397	950.207	-0.338159	0.101939	-3.31726	0.000909061	0.00681589	CG10843	2R	9242320	9244410	1	Cyp4p3	Cyp4p3
FBgn0065104	964.823	0.359695	0.108446	3.3168	0.000910552	0.00682361	CR33749	2L	5206205	5206361	1	small non-messenger RNA 158	snmRNA:158
FBgn0038972	1731.4	-0.371458	0.112078	-3.31428	0.000918808	0.00688199	CG7054	3R	22464985	22465938	1	-	CG7054
FBgn0263509	143.739	-0.791732	0.238911	-3.31393	0.000919961	0.00688715	CR43498	X	9727923	9728488	-1	-	CR43498
FBgn0037973	2477.46	-0.64091	0.193459	-3.3129	0.000923324	0.00690883	CG18547	3R	11978574	11980390	-1	-	CG18547
FBgn0264308	3249.13	0.270859	0.0817823	3.31195	0.00092647	0.00692887	CG43778	2L	13301814	13331121	-1	-	CG43778
FBgn0004649	72.5775	0.811131	0.244975	3.31108	0.000929355	0.00694694	CG1372	X	14193214	14199958	1	yolkless	yl	Shared
FBgn0263354	8562.75	0.249348	0.0753307	3.31004	0.000932817	0.0069693	CG42784	2L	13415431	13500427	1	-	CG42784
FBgn0040755	237.215	-0.579688	0.175214	-3.30845	0.00093813	0.00700546	CG17580	2R	12806614	12807811	1	-	CG17580
FBgn0037248	2114.36	-0.407566	0.123303	-3.30539	0.000948428	0.00707879	CG9809	3R	4422483	4429335	-1	spargel	srl
FBgn0038709	2394.18	-0.395963	0.119858	-3.30359	0.000954544	0.00711368	CG15025	3R	19489570	19491115	-1	-	CG15025
FBgn0053111	43618	-0.402515	0.121833	-3.30382	0.000953768	0.00711368	CG33111	3R	23801714	23819237	-1	-	CG33111
FBgn0265274	2714.84	-0.340114	0.102952	-3.30361	0.000954488	0.00711368	CG1448	3R	28853606	28859497	-1	Innexin 3	Inx3	Shared
FBgn0031820	3539.93	-0.331854	0.100501	-3.30199	0.000960022	0.0071509	CG9537	2L	6480929	6487576	1	Daxx-like protein	DLP
FBgn0003965	862.785	-0.619775	0.18778	-3.30053	0.000965021	0.00717529	CG2155	X	10923972	10925631	1	vermilion	v	Shared
FBgn0033434	5855.64	-0.262025	0.0793838	-3.30074	0.000964318	0.00717529	CG1902	2R	9594045	9605624	1	-	CG1902
FBgn0036537	2850.44	-0.287115	0.0869922	-3.30047	0.000965233	0.00717529	CG18081	3L	15833795	15835388	-1	-	CG18081
FBgn0263603	3194.41	0.253654	0.076848	3.30072	0.00096437	0.00717529	CG5215	3L	16106594	16112626	-1	Zinc-finger protein at 72D	Zn72D	Shared
FBgn0004589	50.3206	1.06551	0.322909	3.29974	0.000967738	0.0071903	CG7355	3L	15649936	15650541	1	Ecdysone-induced gene 71Eb	Eig71Eb
FBgn0037610	8071.24	-0.307063	0.0930968	-3.29832	0.000972643	0.00722312	CG8043	3R	8676915	8678233	1	-	CG8043
FBgn0029863	462.421	0.452094	0.137091	3.29777	0.000974556	0.0072337	CG3823	X	6303975	6306745	1	-	CG3823	Shared
FBgn0027548	4547.33	0.247749	0.0751388	3.29722	0.000976478	0.00724433	CG2910	2R	7962463	7969805	1	spenito	nito	Shared
FBgn0035094	8818.98	-0.425072	0.128956	-3.29627	0.000979773	0.00726105	CG9380	2R	25183628	25255318	-1	-	CG9380
FBgn0036978	136.15	-0.665417	0.201871	-3.29624	0.000979869	0.00726105	CG5528	3L	20361843	20366724	-1	Toll-9	Toll-9
FBgn0050443	469.836	0.383485	0.116343	3.29615	0.000980202	0.00726105	CG30443	2R	6653217	6655267	1	Optix-binding protein	Opbp
[truncated: 789 more rows]

## Sheet: Dmel Maine 21Cvs29C
Gene_ID	baseMean	log2FoldChange	lfcSE	stat	pvalue	padj	ANNOTATION_SYMBOL	LOCATION_ARM	LOCATION_MIN	LOCATION_MAX	LOCATION_STRAND	NAME	SYMBOL	Shared between Panama and Maine?
FBgn0014396	4751.43	-1.52059	0.0883395	-17.213	2.12123e-66	3.14112e-62	CG3234	2L	3493986	3508119	-1	timeless	tim	Shared
FBgn0038702	7658.1	-2.44301	0.149398	-16.3524	4.18249e-60	3.09671e-56	CG3739	3R	19393360	19395188	1	-	CG3739	Shared
FBgn0020765	847.314	2.82452	0.183537	15.3894	1.92778e-53	9.51553e-50	CG10297	3L	6152050	6152745	-1	Adult cuticle protein 65Aa	Acp65Aa	Shared
FBgn0025115	1110.96	2.68763	0.17594	15.2758	1.10787e-52	4.10132e-49	CG16870	2L	13912083	13912652	1	Acylphosphatase	Acyp	Shared
FBgn0065071	1396.93	2.90959	0.192621	15.1053	1.4944e-51	4.4258e-48	CR33663	X	6531635	6531701	-1	-	snoRNA:Or-CD10	Shared
FBgn0038819	4707.7	2.30489	0.155398	14.8321	9.07853e-50	2.24058e-46	CG5494	3R	20669571	20672821	1	Cuticular protein 92F	Cpr92F	Shared
FBgn0028544	1014.12	1.69015	0.11662	14.4928	1.34512e-47	2.84551e-44	CG16884	2L	13944756	13947476	-1	-	CG16884	Shared
FBgn0031720	1629.42	1.70184	0.119656	14.2228	6.61717e-46	1.22484e-42	CG14013	2L	5552843	5553850	-1	-	CG14013	Shared
FBgn0031940	16735.1	2.10237	0.157831	13.3204	1.76246e-40	2.89983e-37	CG7214	2L	7743682	7744839	-1	-	CG7214	Shared
FBgn0038319	1070.19	1.28167	0.0969491	13.22	6.7266e-40	9.96075e-37	CG31478	3R	15330738	15331588	1	mitochondrial ribosomal protein L9	mRpL9	Shared
FBgn0003900	1142.73	-1.76914	0.136966	-12.9167	3.62493e-38	4.87981e-35	CG2956	2R	22985374	23048325	1	twist	twi	Shared
FBgn0030829	80.7718	3.43242	0.276217	12.4265	1.87609e-35	2.3151e-32	CG12998	X	17218667	17219787	1	-	CG12998	Shared
FBgn0036619	1085.17	-2.06969	0.170928	-12.1086	9.51446e-34	1.08377e-30	CG4784	3L	16365894	16367340	-1	Cuticular protein 72Ec	Cpr72Ec	Shared
FBgn0035941	173.003	-2.58876	0.217848	-11.8834	1.44445e-32	1.52781e-29	CG13313	3L	8958857	8960921	1	-	CG13313	Shared
FBgn0266247	152.993	2.89229	0.245087	11.8011	3.85326e-32	3.80394e-29	CR44942	3R	12618876	12619428	-1	-	CR44942	Shared
FBgn0035281	492.068	2.07222	0.181509	11.4166	3.45362e-30	3.19633e-27	CG1919	3L	1840281	1842084	-1	Cuticular protein 62Bc	Cpr62Bc	Shared
FBgn0038701	3053.48	-1.18222	0.104552	-11.3075	1.20436e-29	1.04907e-26	CG18493	3R	19390270	19392132	1	-	CG18493	Shared
FBgn0051410	778.156	-2.30602	0.20452	-11.2753	1.73792e-29	1.42973e-26	CG31410	3R	10053332	10054348	1	Niemann-Pick type C-2e	Npc2e	Shared
FBgn0260479	5247.61	1.83835	0.1703	10.7948	3.64237e-27	2.83875e-24	CG31904	2L	7734415	7738809	-1	-	CG31904	Shared
FBgn0014454	7845.66	1.9626	0.182377	10.7612	5.24915e-27	3.88647e-24	CG7216	2L	7740562	7741537	-1	Adult cuticle protein 1	Acp1	Shared
FBgn0047334	39180.1	1.60029	0.148846	10.7513	5.84255e-27	4.11983e-24	CG33943	3L	6232469	6233381	-1	BG642312	BG642312	Shared
FBgn0000045	164508	1.22185	0.116249	10.5106	7.72212e-26	5.19769e-23	CG7478	3L	21985210	21987190	1	Actin 79B	Act79B	Shared
FBgn0263388	194.935	-1.66238	0.158604	-10.4813	1.05241e-25	6.77566e-23	CR43440	3R	28593488	28594283	1	-	CR43440	Shared
FBgn0001077	134.267	-2.10202	0.200653	-10.4759	1.11493e-25	6.87911e-23	CG2047	3R	6864324	6866244	1	fushi tarazu	ftz	Shared
FBgn0265081	889.564	-2.00288	0.191375	-10.4657	1.24147e-25	7.35347e-23	CR44192	3R	10052846	10054298	-1	-	CR44192	Shared
FBgn0013772	3074.53	-1.42786	0.137086	-10.4158	2.09956e-25	1.19578e-22	CG10248	2R	14887171	14889010	-1	Cytochrome P450-6a8	Cyp6a8	Shared
FBgn0039768	1117.49	-1.34227	0.131634	-10.197	2.04437e-24	1.12122e-21	CG15533	3R	30428820	30431362	1	-	CG15533	Shared
FBgn0043792	5812.6	0.719077	0.0711005	10.1135	4.8116e-24	2.54465e-21	CG30427	2R	24928747	24937477	-1	-	CG30427	Shared
FBgn0002773	193338	0.844876	0.0853184	9.90262	4.05524e-23	2.07069e-20	CG2184	3R	30171438	30174551	-1	Myosin light chain 2	Mlc2	Shared
FBgn0261362	1340.34	-1.50907	0.154203	-9.78625	1.28992e-22	6.36704e-20	CG42639	2R	17887220	17889973	-1	Prophenoloxidase 1	PPO1	Shared
FBgn0263412	71.6951	3.39505	0.352096	9.64242	5.29241e-22	2.52807e-19	CR43458	3R	31132330	31133050	1	-	CR43458	Shared
FBgn0263217	88.9936	2.4135	0.253317	9.52758	1.60991e-21	7.44985e-19	CR43387	3R	23390144	23390566	1	-	CR43387	Shared
FBgn0030900	99.1918	2.1198	0.222927	9.50892	1.92658e-21	8.64509e-19	CG15064	X	18209427	18210741	1	Holes in muscle	Him	Shared
FBgn0036881	1276.13	1.21862	0.128599	9.47614	2.6387e-21	1.14923e-18	CG9299	3L	19532743	19538289	1	Cuticular protein 76Bd	Cpr76Bd	Shared
FBgn0003721	47500.4	0.724769	0.0777696	9.31943	1.16963e-20	4.94855e-18	CG4898	3R	15281371	15308779	1	Tropomyosin 1	Tm1	Shared
FBgn0001233	33380.4	0.749318	0.0823022	9.10446	8.66954e-20	3.56607e-17	CG1242	3L	3192969	3197059	1	Heat shock protein 83	Hsp83	Shared
FBgn0004034	111.369	2.13567	0.234895	9.09201	9.72263e-20	3.89115e-17	CG3757	X	356509	361245	1	yellow	y	Shared
FBgn0035933	4928.73	-0.898926	0.0989058	-9.08871	1.0022e-19	3.90542e-17	CG13309	3L	8810395	8811265	1	-	CG13309	Shared
FBgn0033203	899.431	-1.1049	0.12447	-8.87683	6.87954e-19	2.61211e-16	CG2070	2R	7661855	7663408	1	-	CG2070	Shared
FBgn0260718	327.982	-1.42593	0.162703	-8.76403	1.884e-18	6.97457e-16	CR42545	2L	21577205	21577676	-1	-	CR42545	Shared
FBgn0034382	4246.13	-1.15398	0.132544	-8.70639	3.13699e-18	1.13299e-15	CG18609	2R	18742517	18743626	-1	-	CG18609	Shared
FBgn0052198	320.116	-2.0198	0.232343	-8.69319	3.52392e-18	1.24243e-15	CG32198	3L	18526976	18527445	1	-	CG32198	Shared
FBgn0034592	1190.54	1.18526	0.136661	8.67304	4.20719e-18	1.44884e-15	CG9406	2R	21142368	21143261	1	-	CG9406	Shared
FBgn0038074	7361.21	-0.855998	0.0995205	-8.60123	7.88679e-18	2.65426e-15	CG6188	3R	12674608	12676084	1	Glycine N-methyltransferase	Gnmt	Shared
FBgn0263381	214.223	-1.30516	0.15508	-8.41604	3.89421e-17	1.28145e-14	CR43433	3L	17166863	17167542	1	-	CR43433	Shared
FBgn0265153	119.033	-1.66795	0.199548	-8.35864	6.34453e-17	1.99893e-14	CR44222	2L	223519	224708	1	-	CR44222	Shared
FBgn0033367	2769.14	-1.25269	0.149866	-8.35875	6.33874e-17	1.99893e-14	CG8193	2R	9042261	9044709	-1	Prophenoloxidase 2	PPO2	Shared
FBgn0035076	1553.9	-1.34962	0.161739	-8.34441	7.15675e-17	2.20786e-14	CG10142	2R	24888628	24891023	-1	Ance-5	Ance-5	Shared
FBgn0038130	6447.63	0.67845	0.0822815	8.24548	1.64504e-16	4.97139e-14	CG8630	3R	13279721	13284527	1	-	CG8630	Shared
FBgn0085356	698.166	1.5062	0.185733	8.10948	5.08352e-16	1.50554e-13	CG34327	X	17222968	17223815	-1	-	CG34327	Shared
FBgn0032538	799.842	1.40615	0.174416	8.06206	7.5019e-16	2.1782e-13	CG16885	2L	13932559	13934692	-1	-	CG16885	Shared
FBgn0040629	401.649	1.12946	0.141055	8.00725	1.17301e-15	3.34037e-13	CG18673	3R	31262598	31263878	1	-	CG18673	Shared
FBgn0039611	940.72	-1.39054	0.174242	-7.98049	1.45754e-15	4.0723e-13	CG14528	3R	28875621	28877805	1	-	CG14528	Shared
FBgn0028853	606.837	-1.68569	0.212082	-7.94828	1.89125e-15	5.18623e-13	CG15263	2L	15285000	15286047	1	-	CG15263	Shared
FBgn0037410	113.208	-1.59122	0.20032	-7.94339	1.96728e-15	5.29662e-13	CG1148	3R	6209373	6213493	1	Osiris 2	Osi2
FBgn0033593	349.551	-1.57112	0.199118	-7.8904	3.01211e-15	7.96487e-13	CG9080	2R	11241745	11242194	-1	Listericin	Listericin	Shared
FBgn0051091	148.513	-1.88846	0.239542	-7.88364	3.17989e-15	8.26103e-13	CG31091	3R	25899903	25902172	1	-	CG31091	Shared
FBgn0029932	2955.89	-1.20241	0.153185	-7.84936	4.18169e-15	1.06763e-12	CG4607	X	7069413	7072689	1	-	CG4607	Shared
FBgn0086613	30371.7	-0.598479	0.0768328	-7.78936	6.73475e-15	1.69031e-12	CG31212	3R	19368995	19403153	-1	Ino80	Ino80	Shared
FBgn0039325	5332.31	-0.684977	0.088025	-7.78162	7.16025e-15	1.76715e-12	CG10560	3R	25318550	25320101	-1	-	CG10560	Shared
FBgn0052369	3134.53	-0.586592	0.075788	-7.73991	9.94909e-15	2.41518e-12	CG32369	3L	7777105	7809825	-1	-	CG32369
FBgn0002772	81987.9	0.792595	0.102622	7.72346	1.1321e-14	2.7039e-12	CG5596	3R	27657078	27660177	-1	Myosin alkali light chain 1	Mlc1	Shared
FBgn0259715	5767.04	-0.768516	0.0997309	-7.7059	1.29922e-14	3.05379e-12	CG42369	2L	6395853	6397249	-1	-	CG42369	Shared
FBgn0038581	1197.26	0.871745	0.113539	7.67795	1.61652e-14	3.74023e-12	CG14314	3R	18216142	18218014	1	-	CG14314
FBgn0014342	530.887	-0.891069	0.11624	-7.6658	1.77721e-14	4.04875e-12	CG10390	3R	5548115	5551168	-1	meiosis I arrest	mia	Shared
FBgn0020908	40461.9	1.19437	0.156882	7.61318	2.67429e-14	6.00014e-12	CG15848	2R	2932595	2968052	-1	Sarcoplasmic calcium-binding protein 1	Scp1	Shared
FBgn0032913	3070.56	0.88508	0.116747	7.58115	3.42493e-14	7.56961e-12	CG9259	2L	21089375	21090999	1	-	CG9259	Shared
FBgn0052647	6817.25	-0.609617	0.0806724	-7.5567	4.13416e-14	9.00274e-12	CG32647	X	12771844	12784958	-1	-	CG32647	Shared
FBgn0030592	596.866	1.21148	0.160523	7.54705	4.45227e-14	9.55497e-12	CG9514	X	14885952	14896891	-1	-	CG9514	Shared
FBgn0011653	127.074	1.59415	0.211586	7.53427	4.91082e-14	1.03885e-11	CG15002	3L	4161666	4167464	-1	masquerade	mas	Shared
FBgn0033728	12818.7	1.08936	0.144848	7.5207	5.44857e-14	1.13587e-11	CG8505	2R	12402216	12405108	1	Cuticular protein 49Ae	Cpr49Ae	Shared
FBgn0035476	584.612	-1.25095	0.166374	-7.51892	5.52285e-14	1.13587e-11	CG12766	3L	3938624	3940125	-1	-	CG12766	Shared
FBgn0035429	220.763	-1.31757	0.176327	-7.47229	7.88121e-14	1.5987e-11	CG12017	3L	3280239	3290896	1	-	CG12017	Shared
FBgn0036829	2388.51	0.833028	0.111844	7.44815	9.46552e-14	1.89413e-11	CG14076	3L	18908260	18911182	-1	Ionotropic receptor 75d	Ir75d	Shared
FBgn0030968	3093.92	-1.03055	0.13949	-7.38803	1.49019e-13	2.94223e-11	CG7322	X	18855873	18857757	-1	-	CG7322	Shared
FBgn0031942	24969.5	0.807704	0.109475	7.37796	1.60731e-13	3.13171e-11	CG7203	2L	7752170	7753186	-1	-	CG7203	Shared
FBgn0036602	59.7512	2.30129	0.312267	7.36962	1.71116e-13	3.29076e-11	CG13042	3L	16307846	16308480	-1	-	CG13042	Shared
FBgn0036599	684.724	1.05358	0.144189	7.30695	2.73266e-13	5.18786e-11	CG13044	3L	16302490	16303178	-1	-	CG13044	Shared
FBgn0265854	593.94	1.15212	0.157731	7.30436	2.78585e-13	5.22187e-11	CR44643	2R	20490896	20492295	-1	-	CR44643	Shared
FBgn0262690	661.397	-0.928934	0.127409	-7.29094	3.07789e-13	5.69717e-11	CR43160	2R	20896994	20898629	1	-	CR43160	Shared
FBgn0031632	10222	-0.711904	0.0977305	-7.28436	3.23212e-13	5.90879e-11	CG15628	2L	4821774	4828945	1	-	CG15628	Shared
FBgn0037204	261.216	1.21579	0.167258	7.26893	3.62355e-13	6.5436e-11	CG11131	3L	22898744	22900262	1	-	CG11131	Shared
FBgn0029836	368.88	1.04891	0.144411	7.26339	3.77514e-13	6.73016e-11	CG5928	X	6067958	6069264	1	-	CG5928	Shared
FBgn0036600	64.765	1.90038	0.261693	7.26187	3.81775e-13	6.73016e-11	CG13043	3L	16305225	16305870	-1	-	CG13043	Shared
FBgn0259714	7620.37	-0.597325	0.0825279	-7.23786	4.55834e-13	7.94116e-11	CG42368	2L	6377771	6411326	-1	-	CG42368	Shared
FBgn0039298	1043.4	-1.01458	0.140233	-7.23492	4.65799e-13	8.02041e-11	CG11853	3R	25240180	25241668	1	takeout	to	Shared
FBgn0039480	120.411	1.53268	0.211921	7.23231	4.74832e-13	8.08196e-11	CG6131	3R	27083130	27087778	-1	Cuticular protein 97Ea	Cpr97Ea	Shared
FBgn0039481	1118.72	1.11903	0.155529	7.19496	6.24792e-13	1.05135e-10	CG15884	3R	27089704	27091130	-1	Cuticular protein 97Eb	Cpr97Eb	Shared
FBgn0265592	148.568	1.2612	0.176934	7.12807	1.01788e-12	1.69357e-10	CR44419	2R	18005395	18005995	1	-	CR44419	Shared
FBgn0031692	2197.33	0.986881	0.139048	7.09741	1.27113e-12	2.09143e-10	CG6514	2L	5216701	5219053	1	Troponin C at 25D	TpnC25D	Shared
FBgn0040074	10408.3	0.650198	0.091756	7.08616	1.37881e-12	2.24367e-10	CG13057	3L	16331933	16332789	1	retinin	retinin	Shared
FBgn0039777	10659.3	0.780751	0.110216	7.08386	1.40197e-12	2.25656e-10	CG2229	3R	30487016	30487928	-1	Jonah 99Fii	Jon99Fii
FBgn0039873	4418.58	-0.902809	0.127631	-7.07358	1.50987e-12	2.40411e-10	CG2191	3R	31759404	31761579	-1	Sodium-dependent multivitamin transporter	Smvt	Shared
FBgn0039800	7599.97	-0.851085	0.120388	-7.06954	1.55446e-12	2.44878e-10	CG11314	3R	30744605	30745263	-1	Niemann-Pick type C-2g	Npc2g	Shared
FBgn0035040	2484.78	0.568737	0.0808996	7.03016	2.06298e-12	3.21564e-10	CG4741	2R	24610801	24615158	-1	-	CG4741	Shared
FBgn0004580	4078.11	0.593137	0.0845924	7.01171	2.3543e-12	3.62803e-10	CG6702	2R	16973927	16996057	1	Calbindin 53E	Cbp53E	Shared
FBgn0259748	2469.35	0.928099	0.132389	7.01039	2.37655e-12	3.62803e-10	CG42397	3L	11973085	11973790	-1	-	CG42397	Shared
FBgn0029709	1885.35	0.668798	0.0955783	6.99738	2.60798e-12	3.94071e-10	CG3564	X	4540908	4542506	1	CHOp24	CHOp24	Shared
FBgn0265541	1002.51	-1.08288	0.155411	-6.96782	3.21888e-12	4.81466e-10	CR44391	2R	17135595	17136325	1	-	CR44391	Shared
FBgn0051781	13678.2	-1.12995	0.163463	-6.91255	4.76006e-12	7.0487e-10	CR31781	2L	16869346	16878300	1	-	CR31781	Shared
FBgn0053533	1041.37	1.27336	0.184472	6.90275	5.1005e-12	7.47803e-10	CG33533	2L	19419075	19419767	1	lectin-37Db	lectin-37Db	Shared
FBgn0004197	541.531	-1.06474	0.154866	-6.87521	6.19004e-12	8.98648e-10	CG6127	3R	27172090	27194267	-1	Serrate	Ser	Shared
FBgn0030425	1501.5	-0.768505	0.111813	-6.87312	6.28129e-12	9.03042e-10	CG3775	X	12801661	12804232	1	-	CG3775	Shared
FBgn0032536	2692.65	0.886091	0.12968	6.83293	8.32004e-12	1.18465e-09	CG17988	2L	13914725	13956188	1	Ance-3	Ance-3	Shared
FBgn0051148	2179.86	-0.996506	0.146078	-6.82175	8.99352e-12	1.26834e-09	CG31148	3R	23700621	23702605	1	-	CG31148	Shared
FBgn0036289	1768.54	0.737916	0.108259	6.81622	9.34669e-12	1.30572e-09	CG10657	3L	12491830	12497216	-1	-	CG10657	Shared
FBgn0002571	4419.47	-0.762642	0.111923	-6.814	9.49186e-12	1.3136e-09	CG8695	2R	8455909	8457892	-1	Maltase A3	Mal-A3	Shared
FBgn0053147	7597.2	-0.589362	0.0865758	-6.80746	9.93354e-12	1.35904e-09	CG33147	2R	18718114	18754675	1	Heparan sulfate 3-O sulfotransferase-A	Hs3st-A	Shared
FBgn0036278	1400.26	-0.625764	0.091937	-6.80645	1.00038e-11	1.35904e-09	CG10698	3L	12339116	12351544	-1	Corazonin receptor	CrzR	Shared
FBgn0052476	871.009	-0.831583	0.122521	-6.78726	1.14282e-11	1.53845e-09	CG32476	3L	247491	250305	1	methuselah-like 14	mthl14	Shared
FBgn0017561	1119.71	-0.872698	0.129147	-6.7574	1.40492e-11	1.87423e-09	CG1615	X	10878054	10891250	-1	Open rectifier K[+] channel 1	Ork1	Shared
FBgn0033308	1285.11	2.05049	0.303505	6.75603	1.4182e-11	1.87507e-09	CG8736	2R	8594031	8595001	-1	-	CG8736	Shared
FBgn0035300	867.559	-1.03593	0.153509	-6.74836	1.49522e-11	1.9594e-09	CG1139	3L	1971638	1974285	1	-	CG1139	Shared
FBgn0262357	184.313	-1.70536	0.252944	-6.74206	1.56159e-11	2.02843e-09	CG43055	2L	4411155	4411824	1	-	CG43055	Shared
FBgn0035624	602.09	0.940089	0.1411	6.66257	2.69079e-11	3.46481e-09	CG12756	3L	5607162	5608300	-1	Eaf6	Eaf6	Shared
FBgn0263621	2011.66	-0.764525	0.114891	-6.65437	2.84517e-11	3.61059e-09	CG43630	3R	12676010	12676260	-1	-	CG43630	Shared
FBgn0032055	17148.2	-0.645957	0.0970784	-6.65398	2.85277e-11	3.61059e-09	CG13091	2L	8519690	8521809	1	-	CG13091	Shared
FBgn0053192	1370.75	-0.957359	0.14403	-6.64694	2.99244e-11	3.75526e-09	CG33192	3R	20534962	20535301	1	Metallothionein D	MtnD
FBgn0046875	270.777	1.12662	0.170423	6.61073	3.82424e-11	4.75876e-09	CG31558	3R	6111671	6112302	-1	Odorant-binding protein 83g	Obp83g	Shared
FBgn0037230	3885.85	-0.669669	0.101753	-6.58131	4.66321e-11	5.70685e-09	CG9780	3R	4292274	4294840	-1	-	CG9780	Shared
FBgn0030257	511.366	0.781813	0.118771	6.58251	4.62572e-11	5.70685e-09	CG11160	X	11044756	11049540	1	-	CG11160	Shared
FBgn0261853	3926.81	0.956656	0.145593	6.57076	5.00578e-11	6.07587e-09	CG42782	2R	12419114	12419395	-1	-	CG42782	Shared
FBgn0027600	489.634	0.983885	0.149958	6.56106	5.3426e-11	6.43197e-09	CG4778	2L	10032690	10038954	1	obstructor-B	obst-B	Shared
FBgn0021856	886.036	0.735066	0.112067	6.55916	5.41106e-11	6.46186e-09	CG8674	2L	21261168	21262411	1	lethal (2) k14505	l(2)k14505	Shared
FBgn0061188	346.401	1.01553	0.155295	6.53941	6.17633e-11	7.31672e-09	CR42645	2R	24498083	24498669	1	Yu	Yu	Shared
FBgn0264471	104.686	-1.33391	0.204245	-6.53093	6.53613e-11	7.59086e-09	CR43879	3L	4703378	4703979	1	-	CR43879	Shared
FBgn0034709	3881.72	0.630099	0.0964852	6.53052	6.5542e-11	7.59086e-09	CG3074	2R	22189817	22202671	-1	Secreted Wg-interacting molecule	Swim	Shared
FBgn0050005	393.462	0.815547	0.124886	6.53035	6.56152e-11	7.59086e-09	CG30005	2R	9607292	9608350	1	Glutathione S transferase T2	GstT2	Shared
FBgn0266415	215.111	-1.39608	0.214199	-6.5177	7.13924e-11	8.19519e-09	CR45055	3R	11310676	11311182	1	-	CR45055	Shared
FBgn0000056	152373	-0.658924	0.101229	-6.50923	7.5537e-11	8.53857e-09	CG3484	2L	14615552	14618902	1	Adh-related	Adhr	Shared
FBgn0000055	152373	-0.658924	0.101229	-6.50923	7.5537e-11	8.53857e-09	CG3481	2L	14615552	14618902	1	Alcohol dehydrogenase	Adh	Shared
FBgn0043575	4253.53	-0.724352	0.111406	-6.5019	7.93111e-11	8.89727e-09	CG14745	2R	8716950	8717695	1	PGRP-SC2	PGRP-SC2	Shared
FBgn0052984	256.591	-0.998688	0.153666	-6.49908	8.08112e-11	8.99739e-09	CG32984	2L	8964982	8967035	1	-	CG32984	Shared
FBgn0033294	5477.26	-0.817616	0.125923	-6.49297	8.41586e-11	9.30015e-09	CG8693	2R	8458815	8460884	1	Maltase A4	Mal-A4	Shared
FBgn0263321	1004.38	0.81987	0.126444	6.48407	8.92828e-11	9.79333e-09	CG43402	2L	1442627	1443832	1	-	CG43402	Shared
FBgn0002579	24735	-0.754567	0.116685	-6.46668	1.00177e-10	1.09075e-08	CG7622	X	628338	629483	-1	Ribosomal protein L36	RpL36
FBgn0028533	10294.5	-0.599928	0.0931389	-6.44122	1.1852e-10	1.28106e-08	CG7953	2L	13847925	13849223	1	-	CG7953	Shared
FBgn0020509	12280.5	0.688968	0.107344	6.41831	1.37793e-10	1.47858e-08	CG1262	3L	2739750	2740228	1	Accessory gland protein 62F	Acp62F	Shared
FBgn0003016	155663	-0.645588	0.10073	-6.40906	1.46417e-10	1.55981e-08	CG3479	2L	14599196	14689340	-1	outspread	osp	Shared
FBgn0039798	16.5499	2.50251	0.391097	6.39871	1.56697e-10	1.6574e-08	CG11313	3R	30729837	30731165	-1	-	CG11313
FBgn0033733	6470.72	-0.81565	0.127785	-6.38296	1.73695e-10	1.82417e-08	CG8834	2R	12419811	12422535	-1	-	CG8834	Shared
FBgn0039719	660.738	0.957443	0.150548	6.35973	2.02106e-10	2.10759e-08	CG15515	3R	29905464	29906448	1	-	CG15515	Shared
FBgn0262007	2095.95	-1.26889	0.200057	-6.34264	2.25865e-10	2.33888e-08	CG42825	3L	10095754	10098115	-1	-	CG42825	Shared
FBgn0002855	26660.7	0.698479	0.110182	6.33929	2.30819e-10	2.37359e-08	CG8982	2L	5892883	5893896	-1	Accessory gland protein 26Aa	Acp26Aa	Shared
FBgn0036449	4835.95	0.600256	0.0947412	6.33574	2.36197e-10	2.41214e-08	CG5295	3L	14776496	14786412	-1	brummer	bmm
FBgn0263571	43.4608	1.89873	0.300537	6.31778	2.6534e-10	2.6912e-08	CR43556	X	19169131	19169248	-1	mir-4959 stem loop	mir-4959	Shared
FBgn0010385	159.598	-1.42434	0.225548	-6.31501	2.70136e-10	2.7212e-08	CG1385	2R	10054178	10054576	-1	Defensin	Def	Shared
FBgn0262477	366.228	0.980824	0.155798	6.2955	3.06409e-10	3.06574e-08	CG43067	3R	9726020	9730679	-1	Forkhead box P	FoxP	Shared
FBgn0010044	237.158	-1.2746	0.203287	-6.26994	3.61191e-10	3.5896e-08	CG4421	3R	12380008	12380815	1	Glutathione S transferase D8	GstD8	Shared
FBgn0015524	990.831	-0.6209	0.0991681	-6.26109	3.82304e-10	3.7741e-08	CG10036	2R	20883625	20903414	-1	orthopedia	otp	Shared
FBgn0261675	1412.92	-1.06034	0.169447	-6.25765	3.90831e-10	3.83273e-08	CG12092	X	20934869	20939503	1	Niemann-Pick type C-1b	Npc1b	Shared
FBgn0264445	111.055	1.2826	0.205051	6.25506	3.97365e-10	3.87117e-08	CR43863	X	151691	152279	-1	-	CR43863	Shared
FBgn0266684	135.441	1.09648	0.175391	6.25163	4.06198e-10	3.93136e-08	CR45174	3L	23690626	23691668	-1	-	CR45174	Shared
FBgn0030041	3890.79	-0.604674	0.0968485	-6.24351	4.27871e-10	4.11423e-08	CG12116	X	8467443	8469012	-1	-	CG12116	Shared
FBgn0028569	1151.78	0.909118	0.145922	6.23018	4.65905e-10	4.45105e-08	CG15171	2L	19010866	19011532	1	robl37BC	robl37BC	Shared
FBgn0259966	1093.92	1.04969	0.168624	6.22506	4.81379e-10	4.5694e-08	CG42476	2R	15192628	15193228	-1	Seminal fluid protein 51E	Sfp51E	Shared
FBgn0265879	19.7718	-2.25563	0.36347	-6.20584	5.44063e-10	5.13151e-08	CR44668	3L	17784788	17785284	-1	-	CR44668	Shared
FBgn0004117	63209.2	0.541018	0.0872821	6.19851	5.70013e-10	5.34225e-08	CG4843	3R	15310193	15315197	1	Tropomyosin 2	Tm2	Shared
FBgn0036597	558.253	1.36795	0.221623	6.17241	6.72567e-10	6.22461e-08	CG4962	3L	16294711	16295547	-1	-	CG4962
FBgn0039299	118.404	-1.54205	0.249799	-6.17314	6.69454e-10	6.22461e-08	CG11854	3R	25242020	25243262	1	-	CG11854	Shared
FBgn0035667	4342.96	0.702433	0.113983	6.16261	7.15572e-10	6.58149e-08	CG10475	3L	6053493	6054443	-1	Jonah 65Ai	Jon65Ai
FBgn0035695	2053.76	-0.734649	0.119464	-6.14953	7.77129e-10	7.10354e-08	CG10226	3L	6234323	6240068	-1	-	CG10226	Shared
FBgn0039151	2750.36	-0.67048	0.109225	-6.13855	8.32807e-10	7.56577e-08	CG13607	3R	24114043	24116322	-1	-	CG13607
FBgn0264864	578.812	0.777497	0.12684	6.12977	8.80085e-10	7.94652e-08	CR44055	2L	2083362	2084419	1	-	CR44055	Shared
FBgn0265897	156.545	-1.63208	0.26639	-6.12666	8.97422e-10	8.03232e-08	CR44686	3L	20887006	20888002	-1	-	CR44686	Shared
FBgn0026576	3695.87	-0.586502	0.0957378	-6.12613	9.00435e-10	8.03232e-08	CG5991	3R	24050783	24053592	1	-	CG5991	Shared
FBgn0038967	185.929	-1.29408	0.211539	-6.11745	9.50822e-10	8.431e-08	CG13847	3R	22425214	22436150	-1	-	CG13847	Shared
FBgn0039805	2172.68	1.14052	0.186579	6.11279	9.79056e-10	8.62968e-08	CG12045	3R	30867521	30869184	1	Cuticular protein 100A	Cpr100A	Shared
FBgn0023521	500.98	0.815039	0.133363	6.11144	9.87346e-10	8.65125e-08	CG3587	X	1940307	1941536	1	-	CG3587	Shared
FBgn0032669	1564.48	1.0056	0.164748	6.10388	1.03522e-09	9.0174e-08	CG15155	2L	18154851	18155942	1	-	CG15155	Shared
FBgn0085764	54.5132	2.2537	0.370757	6.07865	1.21202e-09	1.04957e-07	CR40668	211000022279055	384	1123	1	-	CR40668
FBgn0038350	61.3298	1.55404	0.256686	6.05423	1.41091e-09	1.2147e-07	CG18516	3R	15548628	15552833	-1	-	CG18516	Shared
FBgn0037386	4249.64	-1.05647	0.175513	-6.01934	1.75131e-09	1.49904e-07	CG1208	3R	5831639	5838782	1	-	CG1208	Shared
FBgn0054040	4695.47	-1.20463	0.20122	-5.98665	2.14201e-09	1.82293e-07	CG34040	2R	21832501	21833551	-1	-	CG34040	Shared
FBgn0022770	283.536	0.799359	0.133632	5.98179	2.20701e-09	1.86751e-07	CG17058	X	20244647	20248203	1	Peritrophin A	Peritrophin-A	Shared
FBgn0260754	112.531	1.19344	0.199715	5.97574	2.2905e-09	1.92715e-07	CG42552	3L	21775031	21778005	1	-	CG42552	Shared
FBgn0051451	15384.1	0.776138	0.130186	5.96176	2.49537e-09	2.08765e-07	CR31451	3R	23983503	23985065	1	-	CR31451	Shared
FBgn0259789	580.647	-0.758258	0.127556	-5.94452	2.77267e-09	2.30661e-07	CG12701	X	19766465	19783548	-1	vielfaltig	vfl
FBgn0041581	249.045	-1.44549	0.243623	-5.9333	2.96901e-09	2.45615e-07	CG18372	2R	14749223	14750165	1	Attacin-B	AttB
FBgn0032494	8714.52	-0.73254	0.123763	-5.9189	3.2411e-09	2.66634e-07	CG5945	2L	13239989	13241773	1	-	CG5945	Shared
FBgn0030880	74.0228	2.41995	0.410505	5.89506	3.74542e-09	3.06421e-07	CG6788	X	17888177	17889404	1	-	CG6788	Shared
FBgn0037127	86.9495	-1.63776	0.278	-5.89121	3.83373e-09	3.11923e-07	CG14566	3L	21739479	21740309	-1	-	CG14566	Shared
FBgn0264678	395.99	-0.892157	0.151895	-5.87352	4.26627e-09	3.45218e-07	CR43963	X	12717624	12730953	-1	-	CR43963
FBgn0038098	1732.42	-0.801257	0.136806	-5.85687	4.7168e-09	3.796e-07	CG7381	3R	12967775	12977471	-1	-	CG7381	Shared
FBgn0034487	950.466	0.77423	0.133494	5.79972	6.64243e-09	5.31681e-07	CG11048	2R	20239936	20242873	1	EFHC1 homologue 2	Efhc1.2	Shared
FBgn0004028	40255.8	0.475857	0.0821752	5.79076	7.00668e-09	5.57822e-07	CG7178	X	18105568	18116922	-1	wings up A	wupA	Shared
FBgn0039313	7171.79	0.647837	0.11198	5.7853	7.23838e-09	5.70138e-07	CG11892	3R	25281548	25283237	1	-	CG11892	Shared
FBgn0038068	201.573	1.17706	0.203445	5.78566	7.22293e-09	5.70138e-07	CG11600	3R	12636540	12637976	1	-	CG11600	Shared
FBgn0036876	3011.74	0.494841	0.0856917	5.77467	7.71061e-09	6.0412e-07	CG9451	3L	19498197	19500798	-1	-	CG9451	Shared
FBgn0004414	15581	0.837392	0.1451	5.77115	7.87311e-09	6.13605e-07	CG14560	3L	22082720	22083367	1	male-specific opa containing gene	msopa	Shared
FBgn0034484	793.194	0.5853	0.101481	5.76756	8.04284e-09	6.23551e-07	CG11044	2R	20231829	20234927	1	-	CG11044	Shared
FBgn0037819	1710.12	-0.594795	0.103205	-5.76325	8.25081e-09	6.36344e-07	CG14688	3R	10677737	10680925	-1	-	CG14688	Shared
FBgn0038449	3332.44	-0.415086	0.0720514	-5.76097	8.36315e-09	6.41666e-07	CG17562	3R	16615309	16617154	1	-	CG17562	Shared
FBgn0034045	859.418	-0.973139	0.169006	-5.75801	8.51097e-09	6.49166e-07	CG8249	2R	15842760	15847362	-1	-	CG8249	Shared
FBgn0034156	574.798	-0.671892	0.116703	-5.75727	8.54858e-09	6.49166e-07	CG5348	2R	16766804	16769238	1	-	CG5348	Shared
FBgn0037512	2510.67	0.538797	0.0938096	5.74352	9.27296e-09	7.00582e-07	CG2616	3R	7722417	7724715	1	-	CG2616
FBgn0040801	53.5177	-1.60709	0.28024	-5.73468	9.76972e-09	7.34366e-07	CG13053	3L	16259037	16259722	-1	-	CG13053	Shared
FBgn0013710	35.9012	-2.01114	0.35141	-5.72305	1.04627e-08	7.82485e-07	CR34066	dmel_mitochondrion_genome	1403	1468	-1	mitochondrial tyrosine tRNA	mt:tRNA:Y	Shared
FBgn0083945	1288.53	0.661511	0.11565	5.71993	1.06566e-08	7.92977e-07	CG34109	2L	10094088	10125736	1	-	CG34109	Shared
FBgn0022740	72.3026	-1.45422	0.25492	-5.70463	1.16599e-08	8.63299e-07	CG5005	2R	17757405	17760517	1	HLH54F	HLH54F	Shared
FBgn0262969	164.051	-1.11516	0.19581	-5.69512	1.23287e-08	9.08278e-07	CR43280	3L	18440730	18441871	1	-	CR43280	Shared
FBgn0013348	14304.6	0.69816	0.123046	5.67396	1.39532e-08	1.02287e-06	CG2981	2R	5065237	5070210	-1	Troponin C at 41C	TpnC41C	Shared
FBgn0039754	5424.43	0.530748	0.0935701	5.67219	1.4098e-08	1.02839e-06	CG9747	3R	30185423	30191252	-1	-	CG9747	Shared
FBgn0085795	51.6504	1.84502	0.326325	5.65392	1.56827e-08	1.13838e-06	CR41535	211000022279708	608	1275	1	-	CR41535
FBgn0014903	2002.89	-0.728144	0.129401	-5.62703	1.83339e-08	1.32433e-06	CG14630	X	1031505	1033165	1	-	CG14630	Shared
FBgn0035750	59.25	-1.36776	0.243654	-5.61355	1.98215e-08	1.42484e-06	CG14826	3L	7234512	7235965	1	-	CG14826	Shared
FBgn0263528	33.6102	1.84148	0.328221	5.6105	2.01747e-08	1.43749e-06	CR43513	2L	10741885	10741987	1	mir-4970 stem loop	mir-4970	Shared
FBgn0033692	6162.52	0.489223	0.0872	5.61035	2.01917e-08	1.43749e-06	CG13176	2R	12180493	12182373	1	washout	wash
FBgn0034394	4114.65	-0.944047	0.168596	-5.59947	2.15006e-08	1.52335e-06	CG15096	2R	18808356	18816495	-1	-	CG15096	Shared
FBgn0036364	1710.03	0.610231	0.109297	5.58321	2.36114e-08	1.66494e-06	CG14109	3L	13440910	13442420	1	-	CG14109	Shared
FBgn0052814	81.601	1.22729	0.220027	5.57791	2.43431e-08	1.70034e-06	CG32814	X	1019795	1026700	-1	-	CG32814	Shared
FBgn0025360	2061.11	0.619999	0.11115	5.57805	2.43231e-08	1.70034e-06	CG18455	2R	8031283	8042529	1	Optix	Optix	Shared
FBgn0040823	4381.82	-0.741665	0.133004	-5.57626	2.45744e-08	1.70844e-06	CG14162	3L	9974651	10139360	1	dpr6	dpr6	Shared
FBgn0035844	318.425	0.874086	0.157208	5.56008	2.69657e-08	1.86593e-06	CG13676	3L	8141868	8151813	-1	-	CG13676	Shared
FBgn0034405	7651.59	-0.576021	0.103663	-5.55669	2.7494e-08	1.89363e-06	CG15102	2R	18855767	18858245	-1	Juvenile hormone epoxide hydrolase 2	Jheh2	Shared
FBgn0010651	3455.73	-0.702491	0.126665	-5.54605	2.92188e-08	2.00311e-06	CG15095	2R	18796975	18803727	-1	lethal (2) 08717	l(2)08717	Shared
FBgn0003463	4533.58	-0.572381	0.103285	-5.54176	2.99441e-08	2.04338e-06	CG9224	X	15603283	15633434	-1	short gastrulation	sog
FBgn0033215	139.146	-0.985037	0.177821	-5.53947	3.03384e-08	2.06079e-06	CG1942	2R	7712578	7714182	1	-	CG1942	Shared
FBgn0030594	6360.39	-0.552608	0.0999783	-5.52728	3.25233e-08	2.19911e-06	CG9509	X	14906334	14909708	-1	-	CG9509	Shared
FBgn0065110	80.5093	-1.39713	0.253551	-5.51026	3.58309e-08	2.41175e-06	CG34042	2L	10450134	10452396	-1	pickpocket 10	ppk10
FBgn0085376	1907.69	0.478653	0.0869706	5.50362	3.72076e-08	2.48319e-06	CG34347	3R	31311157	31371748	1	-	CG34347	Shared
FBgn0052296	16140.5	0.461514	0.083858	5.50352	3.72278e-08	2.48319e-06	CG32296	3L	2717615	2766480	-1	Myocardin-related transcription factor	Mrtf	Shared
FBgn0039203	1238.79	-0.607294	0.110463	-5.49773	3.84703e-08	2.55457e-06	CG13618	3R	24524794	24527533	1	-	CG13618	Shared
FBgn0054028	16.7198	2.10416	0.384015	5.47938	4.26826e-08	2.82162e-06	CG34028	X	9511524	9512162	1	-	CG34028	Shared
FBgn0083970	400.977	-0.827477	0.151252	-5.47086	4.47869e-08	2.94757e-06	CG34134	2L	8190297	8190781	-1	-	CG34134
FBgn0265694	154.344	1.14169	0.209155	5.45859	4.79919e-08	3.14453e-06	CR44501	X	7555778	7557844	1	-	CR44501	Shared
FBgn0264296	935.79	-0.826817	0.151908	-5.4429	5.24201e-08	3.41955e-06	CG43774	2L	4008653	4009090	1	-	CG43774
FBgn0039872	3701.89	-0.560871	0.103174	-5.43616	5.4441e-08	3.5358e-06	CG2196	3R	31751825	31754705	-1	salty dog	salt	Shared
FBgn0036830	5598.62	0.549309	0.10129	5.42312	5.85686e-08	3.78727e-06	CG14077	3L	18908260	18914150	-1	-	CG14077
FBgn0000279	60.6415	-1.8738	0.345736	-5.41975	5.96819e-08	3.84248e-06	CG1373	3R	30216484	30216938	1	Cecropin C	CecC
FBgn0262656	5128.24	-0.480545	0.0887924	-5.412	6.23244e-08	3.99524e-06	CG10798	X	3373159	3391697	1	diminutive	dm
FBgn0030317	2483.59	-0.80054	0.147948	-5.41097	6.26851e-08	4.00104e-06	CG1561	X	11581957	11584175	-1	-	CG1561
FBgn0033814	5584.03	-0.349568	0.0646154	-5.40998	6.30332e-08	4.00599e-06	CG4670	2R	13231758	13235296	-1	-	CG4670	Shared
FBgn0053127	3415.27	-0.621513	0.114987	-5.40507	6.47814e-08	4.0995e-06	CG33127	2L	322101	323091	1	-	CG33127	Shared
FBgn0002948	2591.95	-0.783967	0.145267	-5.39672	6.787e-08	4.27668e-06	CG1763	X	11580772	11585750	1	no distributive disjunction	nod
FBgn0265698	143.003	-1.09471	0.202907	-5.39512	6.84779e-08	4.2967e-06	CR44505	2R	19683495	19684195	-1	-	CR44505	Shared
FBgn0040318	330.877	-0.901884	0.1673	-5.39081	7.01421e-08	4.38255e-06	CG13475	3L	14583222	14599540	-1	HGTX	HGTX	Shared
FBgn0020508	1463.71	0.732071	0.136127	5.37786	7.53751e-08	4.68972e-06	CG9540	X	14782962	14784052	-1	Antigen 5-related 2	Ag5r2
FBgn0034502	1046.85	0.551722	0.102617	5.37651	7.5942e-08	4.70523e-06	CG13871	2R	20317323	20319039	1	-	CG13871
FBgn0027601	6578.72	-0.548765	0.10263	-5.34703	8.94082e-08	5.51649e-06	CG9009	X	14933670	14953532	-1	pudgy	pdgy	Shared
FBgn0050121	119.046	-1.21286	0.226937	-5.34449	9.06704e-08	5.57115e-06	CR30121	2R	18739131	18741658	-1	-	CR30121	Shared
FBgn0035741	124.223	1.05903	0.19828	5.34109	9.23877e-08	5.65321e-06	CG14825	3L	7125905	7128118	1	Bardet-Biedl syndrome 1 ortholog (H. sapiens)	BBS1	Shared
FBgn0030745	7737.49	0.499096	0.0939451	5.31263	1.08054e-07	6.58463e-06	CG4239	X	16385278	16388702	1	-	CG4239	Shared
FBgn0037746	2967.63	0.553061	0.104173	5.30907	1.10184e-07	6.68689e-06	CG8478	3R	9763650	9766135	1	-	CG8478	Shared
FBgn0004780	82.0501	1.39845	0.264254	5.29207	1.2094e-07	7.30972e-06	CG2341	3R	6692732	6693517	1	Ccp84Ad	Ccp84Ad
FBgn0035308	899.543	0.598899	0.113283	5.28676	1.24505e-07	7.4946e-06	CG15822	3L	2153201	2163863	-1	-	CG15822
FBgn0020377	186.739	0.913481	0.172987	5.28065	1.28728e-07	7.70052e-06	CG8856	2R	12208893	12212155	-1	Scavenger receptor class C, type II	Sr-CII	Shared
FBgn0035266	2572.45	-0.550623	0.104279	-5.28031	1.28966e-07	7.70052e-06	CG7995	3L	1738407	1745421	1	Glycerol kinase	Gk	Shared
FBgn0037552	375.885	-0.759366	0.143989	-5.27377	1.33649e-07	7.9481e-06	CG7800	3R	8217957	8219734	1	-	CG7800	Shared
FBgn0051636	228.882	-0.980847	0.186359	-5.26321	1.41562e-07	8.38498e-06	CG31636	2L	6656459	6658152	-1	-	CG31636
FBgn0036316	4963.67	-0.487531	0.0927776	-5.25484	1.48153e-07	8.74046e-06	CG10960	3L	12824880	12843106	-1	-	CG10960	Shared
FBgn0005533	32773.2	0.57802	0.110297	5.24056	1.60092e-07	9.39823e-06	CG3922	3L	9428795	9429821	-1	Ribosomal protein S17	RpS17	Shared
FBgn0019936	20430.9	-0.401123	0.0765502	-5.24001	1.60572e-07	9.39823e-06	CG15693	3R	20822181	20823356	1	Ribosomal protein S20	RpS20	Shared
FBgn0264466	101.434	-1.2729	0.243674	-5.2238	1.75288e-07	1.02192e-05	CR43874	3L	17259661	17260450	1	-	CR43874	Shared
FBgn0259201	4900.35	-0.721058	0.138124	-5.22037	1.78567e-07	1.0329e-05	CG42305	2L	18812648	18813941	1	-	CG42305	Shared
FBgn0040993	4900.35	-0.721058	0.138124	-5.22037	1.78567e-07	1.0329e-05	CG17325	2L	18812648	18813941	1	-	CG17325	Shared
FBgn0038291	1296.28	-0.797534	0.152833	-5.21833	1.80542e-07	1.04026e-05	CG3984	3R	15137148	15139007	1	-	CG3984	Shared
FBgn0017581	81206.4	-0.542446	0.103986	-5.21655	1.8229e-07	1.04626e-05	CG17342	3R	11750931	11764457	-1	Lk6	Lk6	Shared
FBgn0265812	140.516	-1.13123	0.217039	-5.21209	1.86724e-07	1.06757e-05	CR44601	2L	15822345	15822942	-1	-	CR44601	Shared
FBgn0034704	1409.71	0.586614	0.112616	5.20897	1.89892e-07	1.08151e-05	CG6758	2R	22174922	22177428	1	-	CG6758	Shared
FBgn0039324	3205.01	-0.51504	0.0991019	-5.19707	2.02449e-07	1.14861e-05	CG10553	3R	25316461	25318111	-1	-	CG10553	Shared
FBgn0038700	2211.21	-0.804164	0.155093	-5.18504	2.15966e-07	1.22062e-05	CG3734	3R	19387861	19389866	1	-	CG3734	Shared
FBgn0039734	465.4	0.682696	0.13196	5.17352	2.29726e-07	1.29345e-05	CG7908	3R	30000530	30003678	1	Tace	Tace	Shared
FBgn0031011	4658.41	-0.443121	0.0858019	-5.16447	2.41123e-07	1.35248e-05	CG8034	X	19281232	19298162	-1	-	CG8034
FBgn0051797	2419.71	0.621199	0.120516	5.15451	2.54297e-07	1.42099e-05	CG31797	2L	19259432	19262240	-1	-	CG31797
FBgn0010053	5540.07	-0.716365	0.138999	-5.15374	2.55342e-07	1.42147e-05	CG15101	2R	18853434	18855087	-1	Juvenile hormone epoxide hydrolase 1	Jheh1	Shared
FBgn0036767	644.819	-0.807694	0.156879	-5.14853	2.6254e-07	1.45606e-05	CG16775	3L	17885948	17886645	-1	-	CG16775
FBgn0263290	153.165	-0.95953	0.186709	-5.13917	2.75949e-07	1.5201e-05	CR43399	2R	19144546	19145351	1	-	CR43399	Shared
FBgn0053510	60.8222	-1.28624	0.250288	-5.13904	2.76139e-07	1.5201e-05	CG33510	2L	21082643	21084326	-1	-	CG33510
FBgn0265053	1155.42	-0.76616	0.149252	-5.13334	2.84641e-07	1.5611e-05	CR44168	2R	23358478	23358961	-1	-	CR44168	Shared
FBgn0037615	1683.42	0.450222	0.0877388	5.13139	2.87603e-07	1.57152e-05	CG11760	3R	8719198	8721320	1	-	CG11760	Shared
FBgn0039420	418.586	0.681208	0.13282	5.12879	2.91611e-07	1.58756e-05	CG6154	3R	26262662	26277050	1	-	CG6154	Shared
FBgn0004782	54.6132	1.47731	0.289544	5.1022	3.3572e-07	1.82101e-05	CG1252	3R	6701968	6702877	-1	Ccp84Ab	Ccp84Ab	Shared
FBgn0039877	1502.4	0.611892	0.119952	5.10115	3.37589e-07	1.82267e-05	CG2118	3R	31790592	31793907	-1	-	CG2118	Shared
FBgn0034197	60.5995	-1.51901	0.297808	-5.10065	3.38489e-07	1.82267e-05	CG15918	2R	17128480	17130334	1	Chitin deacetylase-like 9	Cda9	Shared
FBgn0054049	690.027	0.866678	0.16998	5.0987	3.41989e-07	1.83484e-05	CG34049	2L	2264231	2265321	-1	-	CG34049	Shared
FBgn0033659	907.056	-0.719775	0.141273	-5.09493	3.48866e-07	1.86499e-05	CG18188	2R	11865176	11866383	-1	Death associated molecule related to Mch2	Damm
FBgn0037614	2820.56	0.351065	0.0690234	5.08617	3.65362e-07	1.94615e-05	CG8116	3R	8716243	8721320	1	-	CG8116	Shared
FBgn0051205	1264.18	-1.07639	0.21173	-5.0838	3.69949e-07	1.96351e-05	CG31205	3R	20731631	20732707	1	-	CG31205
FBgn0051445	2698.38	-0.41745	0.0822938	-5.07268	3.92254e-07	2.07446e-05	CG31445	3R	29240580	29244827	-1	-	CG31445	Shared
FBgn0033742	195.113	-0.759	0.149765	-5.06794	4.02145e-07	2.1192e-05	CG8550	2R	12471915	12474021	1	-	CG8550	Shared
FBgn0039024	2259.62	-0.920458	0.18169	-5.06608	4.0609e-07	2.1324e-05	CG4721	3R	22763960	22766172	-1	-	CG4721	Shared
FBgn0037117	1963.38	0.487598	0.0964245	5.05678	4.26384e-07	2.23106e-05	CG11248	3L	21680050	21683231	1	-	CG11248	Shared
FBgn0036169	322.085	-1.21258	0.240104	-5.05024	4.41253e-07	2.30073e-05	CG6128	3L	11518798	11520824	-1	alpha-L-fucosidase	Fuca	Shared
FBgn0015522	1037.39	0.53641	0.106253	5.04844	4.45423e-07	2.31432e-05	CG14489	2R	17846699	17848444	1	olf186-M	olf186-M
FBgn0000640	97.0487	1.55751	0.308823	5.04338	4.57391e-07	2.3682e-05	CG3763	2L	9426784	9427917	1	Fat body protein 2	Fbp2
FBgn0051326	3410.74	-0.51142	0.101544	-5.03642	4.74309e-07	2.44724e-05	CG31326	3R	14218136	14220205	-1	-	CG31326	Shared
FBgn0043578	608.55	-1.02548	0.203692	-5.03445	4.79233e-07	2.46406e-05	CG9681	3L	16727299	16727989	-1	PGRP-SB1	PGRP-SB1	Shared
FBgn0034198	2164.11	-0.636652	0.126499	-5.03285	4.83232e-07	2.47602e-05	CG11400	2R	17134129	17135345	1	-	CG11400	Shared
FBgn0030086	3295.83	0.417166	0.0830945	5.02038	5.15698e-07	2.62421e-05	CG7033	X	9089513	9092826	1	-	CG7033	Shared
FBgn0037411	21.4265	-1.74337	0.347234	-5.02073	5.14762e-07	2.62421e-05	CG1150	3R	6215832	6218199	1	Osiris 3	Osi3	Shared
FBgn0265178	19397.1	0.528219	0.105393	5.0119	5.38964e-07	2.73037e-05	CG44243	2R	16197042	16199555	1	-	CG44243	Shared
FBgn0039769	2953.49	-0.877797	0.175159	-5.01144	5.40248e-07	2.73037e-05	CG15534	3R	30432064	30435139	1	-	CG15534	Shared
FBgn0262026	19394.7	0.528269	0.105446	5.00986	5.44711e-07	2.74356e-05	CG42837	2R	16197042	16199378	1	-	CG42837	Shared
FBgn0083055	7263.88	-0.414806	0.0831144	-4.99078	6.01362e-07	3.01863e-05	CR34615	3R	20822610	20822749	1	snoRNA:Psi18S-1295	snoRNA:Psi18S-1295	Shared
FBgn0033723	604.543	-0.718131	0.144089	-4.98394	6.2302e-07	3.11678e-05	CG13155	2R	12379614	12380426	-1	-	CG13155	Shared
FBgn0035039	1867.35	0.460687	0.0926185	4.97403	6.55756e-07	3.25854e-05	CG3608	2R	24611703	24613906	1	-	CG3608	Shared
FBgn0030098	4983.28	0.572364	0.115065	4.97426	6.54987e-07	3.25854e-05	CG12057	X	9191657	9192548	1	-	CG12057	Shared
FBgn0266208	69.2785	-1.16637	0.234591	-4.97194	6.6286e-07	3.28282e-05	CR44903	2L	18523271	18523941	-1	-	CR44903	Shared
FBgn0032652	738.384	-0.649664	0.130838	-4.96541	6.8557e-07	3.38397e-05	CG6870	2L	17591315	17592299	-1	-	CG6870
FBgn0036950	146.871	-1.18213	0.23815	-4.96382	6.91208e-07	3.40047e-05	CG6996	3L	20207534	20209600	1	-	CG6996	Shared
FBgn0001075	770.347	-0.757648	0.152678	-4.96238	6.96356e-07	3.41445e-05	CG3352	2L	4198404	4221796	-1	fat	ft
FBgn0028532	750.947	-0.594356	0.119807	-4.96094	7.01521e-07	3.41715e-05	CG7968	2L	13849400	13850329	1	-	CG7968
FBgn0259229	608.818	-0.855633	0.172454	-4.96153	6.99409e-07	3.41715e-05	CG42329	2L	1219293	1229802	1	-	CG42329
FBgn0265070	491.638	-0.772685	0.155809	-4.95918	7.07901e-07	3.43692e-05	CR44181	2L	10695058	10698195	1	-	CR44181
FBgn0039694	1772.73	0.541627	0.109366	4.9524	7.33027e-07	3.54728e-05	CG7615	3R	29779273	29780452	-1	fos intronic gene	fig
FBgn0038337	2322.62	-0.424659	0.0857835	-4.95035	7.40792e-07	3.56565e-05	CG6125	3R	15402598	15407070	-1	-	CG6125	Shared
FBgn0265266	1458.02	0.968141	0.195579	4.95013	7.41641e-07	3.56565e-05	CG13639	3R	24859900	24860366	-1	-	CG13639	Shared
FBgn0265582	33.3637	-1.64849	0.333234	-4.94696	7.53811e-07	3.61244e-05	CR44409	2L	17429706	17430157	1	-	CR44409	Shared
FBgn0266686	376.57	-0.910979	0.184209	-4.94535	7.60064e-07	3.63066e-05	CR45176	3L	20439600	20439921	1	-	CR45176	Shared
FBgn0032405	351.694	0.681357	0.137883	4.94156	7.74987e-07	3.69003e-05	CG14946	2L	12063457	12066775	-1	-	CG14946	Shared
FBgn0085452	1195.24	-0.754882	0.152914	-4.93665	7.94764e-07	3.76002e-05	CG34423	2R	23358612	23359204	1	-	CG34423	Shared
FBgn0020372	1970.83	0.488121	0.0988699	4.93701	7.93308e-07	3.76002e-05	CG11303	2R	23878197	23880860	1	Transmembrane 4 superfamily	TM4SF	Shared
FBgn0033358	342.679	0.720093	0.146207	4.92517	8.42891e-07	3.97501e-05	CG8216	2R	8963164	8968184	-1	-	CG8216	Shared
FBgn0037227	71.0114	1.4765	0.30032	4.91642	8.81402e-07	4.14343e-05	CG14640	3R	4254708	4255833	1	TweedleV	TwdlV
FBgn0085736	6423.72	0.64718	0.131863	4.90797	9.20248e-07	4.31235e-05	CG40472	3L	24927130	24927710	1	-	CG40472	Shared
FBgn0031260	4323.69	0.447445	0.0913372	4.89882	9.64127e-07	4.50372e-05	CG11840	2L	542786	544653	-1	Signal peptide peptidase	Spp
FBgn0037906	2169.92	-0.517651	0.105698	-4.89746	9.70837e-07	4.5208e-05	CG14704	3R	11452849	11460552	-1	Peptidoglycan recognition protein LB	PGRP-LB	Shared
FBgn0066365	111.359	1.5555	0.317843	4.89392	9.88479e-07	4.58852e-05	CG15013	3L	4294004	4307718	-1	dusky-like	dyl
FBgn0030013	1091.81	0.488811	0.0999949	4.88836	1.01679e-06	4.70521e-05	CG1583	X	8157628	8159348	1	-	GIIIspla2
FBgn0266702	765.421	-0.922252	0.188954	-4.88082	1.05646e-06	4.87355e-05	CR45192	3R	5835478	5836178	-1	-	CR45192	Shared
FBgn0032286	487.658	-0.766609	0.157128	-4.87889	1.06682e-06	4.90604e-05	CG7300	2L	10695000	10698043	-1	-	CG7300
FBgn0085732	335.097	-0.89581	0.18371	-4.87622	1.08139e-06	4.95767e-05	CR40190	2R	1211067	1213666	1	-	CR40190	Shared
FBgn0266069	397.539	-0.63187	0.130082	-4.85748	1.18889e-06	5.41693e-05	CR44822	2L	5631624	5632660	-1	-	CR44822	Shared
FBgn0041164	808.075	-0.47003	0.0967531	-4.85803	1.18557e-06	5.41693e-05	CG11513	3L	3461317	3466303	1	armitage	armi	Shared
FBgn0266753	101.056	-1.08572	0.223563	-4.85644	1.19515e-06	5.42876e-05	CR45226	3R	26519580	26522279	1	-	CR45226	Shared
FBgn0039232	503.002	0.569207	0.117226	4.85566	1.19987e-06	5.43352e-05	CG13636	3R	24833952	24840488	1	sosie	sosie	Shared
FBgn0010786	4698.25	-0.378303	0.0779504	-4.85312	1.21534e-06	5.4868e-05	CG9165	3L	1334889	1339415	1	lethal (3) 02640	l(3)02640	Shared
FBgn0262109	90450.9	0.452136	0.0931788	4.85235	1.22006e-06	5.4914e-05	CR42862	3L	224106	230964	1	-	CR42862	Shared
FBgn0034391	123.137	1.13764	0.23469	4.84743	1.25068e-06	5.61216e-05	CG15080	2R	18783299	18794594	1	-	CG15080	Shared
FBgn0039023	525.912	-0.713033	0.147323	-4.83992	1.29892e-06	5.81099e-05	CG4723	3R	22761440	22763711	-1	-	CG4723	Shared
FBgn0263080	1020.06	-1.13387	0.234719	-4.83076	1.36011e-06	6.0664e-05	CG43348	2L	1199412	1199924	1	-	CG43348
FBgn0259238	2764.25	0.396224	0.0821267	4.82455	1.4032e-06	6.22112e-05	CG42336	2R	11294536	11297520	-1	-	CG42336	Shared
FBgn0032483	3062.52	0.516026	0.106948	4.82501	1.39998e-06	6.22112e-05	CG15482	2L	13210773	13211814	-1	-	CG15482
FBgn0035176	746.736	0.640708	0.132901	4.82093	1.4289e-06	6.31615e-05	CG13905	3L	902898	903810	1	-	CG13905	Shared
FBgn0263766	1536.07	0.359669	0.0747266	4.81313	1.48582e-06	6.52878e-05	CR43683	2L	9961018	9962104	1	-	CR43683
FBgn0040636	3026.34	0.468872	0.0974135	4.81322	1.48521e-06	6.52878e-05	CG13255	3L	20837488	20838839	1	-	CG13255	Shared
FBgn0036948	356.762	-1.23011	0.255977	-4.80557	1.54311e-06	6.76047e-05	CG7298	3L	20202070	20203687	-1	-	CG7298	Shared
FBgn0266745	1631.14	0.680357	0.141643	4.80331	1.56062e-06	6.817e-05	CG45218	3R	15290309	15290799	-1	-	CG45218	Shared
FBgn0034057	935.665	0.521777	0.108705	4.79994	1.58715e-06	6.91251e-05	CG8314	2R	15989683	15991286	-1	-	CG8314	Shared
FBgn0035977	585.102	-0.64858	0.135203	-4.79706	1.61008e-06	6.99182e-05	CG4437	3L	9349609	9351489	1	Peptidoglycan recognition protein LF	PGRP-LF
FBgn0031110	1009.89	0.69525	0.145272	4.78586	1.70256e-06	7.37177e-05	CG1670	X	20416733	20417812	1	Odorant-binding protein 19b	Obp19b	Shared
FBgn0039778	8370.42	0.559061	0.116864	4.78385	1.71971e-06	7.42434e-05	CG18030	3R	30488963	30489895	1	Jonah 99Fi	Jon99Fi
FBgn0266372	207.916	-0.693696	0.145134	-4.7797	1.75553e-06	7.55694e-05	CR45016	3R	10761148	10761797	-1	-	CR45016	Shared
FBgn0010395	721.28	-0.5721	0.119781	-4.77622	1.78618e-06	7.66658e-05	CG1762	2L	21053033	21058044	1	Integrin betanu subunit	Itgbetanu
FBgn0261587	869.561	0.685554	0.143584	4.77459	1.80071e-06	7.70664e-05	CG42697	2R	18611645	18612730	-1	-	CG42697
FBgn0031535	1482.03	0.475298	0.0996142	4.77139	1.82961e-06	7.79448e-05	CG12795	2L	3452466	3453755	1	-	CG12795	Shared
FBgn0037060	2781.95	-0.623615	0.130705	-4.77115	1.83177e-06	7.79448e-05	CG10508	3L	21210215	21216051	1	-	CG10508	Shared
FBgn0011270	7456.74	0.461348	0.096838	4.76412	1.89677e-06	8.04794e-05	CG17645	3R	12231645	12232729	-1	Pglym87	Pglym87
FBgn0038398	1182.83	-0.592678	0.124594	-4.75687	1.9662e-06	8.31873e-05	CG4979	3R	16083878	16087222	1	sex-specific enzyme 2	sxe2
FBgn0264824	193.333	-0.941468	0.198095	-4.75261	2.00803e-06	8.47147e-05	CR44032	3R	21498632	21499405	-1	-	CR44032	Shared
FBgn0002789	19834	0.512233	0.107794	4.75195	2.01465e-06	8.47526e-05	CG4696	2R	13246670	13248880	1	Muscle protein 20	Mp20
FBgn0085245	594.229	0.527038	0.111027	4.74694	2.06514e-06	8.66307e-05	CG34216	2R	7703506	7705095	-1	-	CG34216	Shared
FBgn0039685	5419.15	-0.758704	0.159883	-4.74537	2.08125e-06	8.70597e-05	CG7592	3R	29716254	29716896	-1	Odorant-binding protein 99b	Obp99b
FBgn0001285	2062.96	0.725735	0.153146	4.73884	2.14949e-06	8.96611e-05	CG8579	2R	8691448	8692844	1	Jonah 44E	Jon44E
FBgn0002524	1633.77	-0.577781	0.122156	-4.72986	2.24672e-06	9.34536e-05	CG4162	2L	15499127	15505018	1	lace	lace	Shared
FBgn0040256	6551.58	-0.83487	0.176975	-4.71746	2.38811e-06	9.90564e-05	CG6633	3R	11126597	11128328	-1	Ugt86Dd	Ugt86Dd	Shared
FBgn0037714	2516.38	-0.655666	0.139177	-4.71102	2.46482e-06	0.000101953	CG9396	3R	9570414	9571623	-1	-	CG9396	Shared
FBgn0040606	9518.92	-0.642121	0.136325	-4.71023	2.47438e-06	0.000102063	CG6503	3R	26424698	26425105	-1	-	CG6503
FBgn0266644	984.807	0.586396	0.124721	4.70167	2.58047e-06	0.000106143	CR45151	2R	22174951	22176707	-1	-	CR45151	Shared
FBgn0052225	741.335	0.480129	0.102154	4.70006	2.60082e-06	0.000106684	CG32225	3L	20304310	20306283	-1	-	CG32225	Shared
FBgn0261404	65.548	1.12532	0.23948	4.69899	2.61449e-06	0.000106696	CG42644	2R	432219	439012	1	-	CG42644	Shared
FBgn0032704	3902.92	-0.380493	0.0809748	-4.69891	2.61552e-06	0.000106696	CG10373	2L	18704570	18705703	-1	Jwa ortholog	Jwa
FBgn0028579	9909.66	0.458335	0.0975706	4.69748	2.63397e-06	0.000107153	CG3268	2R	6741899	6746141	1	phtf	phtf
FBgn0086359	4238.11	-0.623743	0.132848	-4.69518	2.66372e-06	0.000107771	CG3953	3R	10144668	10159134	1	Invadolysin	Invadolysin	Shared
FBgn0033936	523.993	-0.887754	0.189069	-4.69539	2.66104e-06	0.000107771	CG17386	2R	14420324	14424764	1	-	CG17386
FBgn0001230	3568.66	0.441192	0.0940664	4.69022	2.72912e-06	0.000109689	CG5436	3R	24055080	24057310	-1	Heat shock protein 68	Hsp68	Shared
FBgn0263777	279.191	-0.720636	0.153639	-4.69047	2.72584e-06	0.000109689	CG43694	3R	23425602	23426029	-1	-	CG43694	Shared
FBgn0085227	568.145	-0.602637	0.128497	-4.6899	2.73335e-06	0.000109689	CG34198	2R	19682446	19682977	-1	-	CG34198	Shared
FBgn0032723	4603.4	-0.399816	0.0854372	-4.67965	2.87363e-06	0.000115007	CG18397	2L	18916347	18943960	-1	short spindle 3	ssp3	Shared
FBgn0060291	3192.92	0.881354	0.188604	4.67305	2.96764e-06	0.00011845	CR32910	3L	8601948	8602031	1	snoRNA:U49:66Db	snoRNA:U49:66Db	Shared
FBgn0038419	905.778	-0.462746	0.0990432	-4.67216	2.98042e-06	0.00011864	CG14879	3R	16345825	16349226	-1	-	CG14879	Shared
FBgn0263868	580.63	1.00335	0.215148	4.66354	3.1081e-06	0.000123391	CR43715	2L	5433676	5434236	-1	-	CR43715
FBgn0259171	7173.78	-0.333382	0.071525	-4.66106	3.14587e-06	0.000124556	CG42276	X	12785563	12897327	-1	Phosphodiesterase 9	Pde9
FBgn0039209	5607.59	-0.489832	0.105112	-4.66008	3.16079e-06	0.000124813	CG13624	3R	24557368	24582864	-1	-	CG13624
FBgn0263341	201.249	1.03292	0.221956	4.65369	3.2604e-06	0.000128404	CR43422	2R	22291717	22292395	1	-	CR43422
FBgn0052850	4913.54	0.405884	0.0873184	4.64832	3.34652e-06	0.000131446	CG32850	4	314923	331387	1	-	CG32850	Shared
FBgn0038977	275.827	0.755583	0.162708	4.6438	3.42056e-06	0.000133999	CG5376	3R	22488033	22488955	-1	-	CG5376	Shared
FBgn0265588	29.4145	1.55218	0.334365	4.64217	3.4477e-06	0.000134706	CR44415	2L	8886809	8888008	-1	-	CR44415	Shared
FBgn0026252	5047.28	-0.420142	0.0905265	-4.6411	3.46566e-06	0.000135051	CG7935	3L	8116179	8121579	1	moleskin	msk	Shared
FBgn0000625	250.891	0.620987	0.133906	4.63748	3.52685e-06	0.000137075	CG10488	3L	12462537	12468021	-1	eyegone	eyg
FBgn0003965	862.785	-0.869277	0.18769	-4.63146	3.63088e-06	0.000140749	CG2155	X	10923972	10925631	1	vermilion	v	Shared
FBgn0259683	658.323	0.715753	0.154726	4.62593	3.72915e-06	0.000144181	CG42352	2L	22189526	22214376	-1	Ionotropic receptor 40a	Ir40a
FBgn0029167	3055.05	-0.925127	0.200117	-4.62294	3.78342e-06	0.000145898	CG7002	3L	13846054	13860001	1	Hemolectin	Hml	Shared
FBgn0040262	134.226	-0.921943	0.199472	-4.62192	3.80198e-06	0.000146233	CG13270	2L	16794211	16796009	1	Ugt36Ba	Ugt36Ba	Shared
FBgn0265886	49.0025	1.2962	0.280892	4.6146	3.93846e-06	0.000150491	CR44675	3L	19052302	19052790	1	-	CR44675	Shared
FBgn0265062	243.734	0.797437	0.172817	4.61435	3.94318e-06	0.000150491	CR44173	3R	19278775	19279728	-1	-	CR44173
FBgn0085758	39.1481	1.70215	0.368862	4.6146	3.93859e-06	0.000150491	CR40639	211000022278877	1	549	1	-	CR40639
FBgn0051041	150.121	1.26524	0.274436	4.61034	4.02013e-06	0.000153034	CG31041	3R	29590070	29590906	-1	-	CG31041	Shared
FBgn0038986	2804.16	0.456785	0.0991688	4.60613	4.10225e-06	0.000155759	CG5278	3R	22558342	22562572	-1	-	CG5278
FBgn0030157	5676.48	-0.706374	0.153388	-4.60515	4.12165e-06	0.000156096	CG1468	X	9878422	9879279	1	-	CG1468	Shared
FBgn0037009	384.651	0.749256	0.162792	4.60253	4.17395e-06	0.000157673	CG5104	3L	20521009	20522434	1	-	CG5104	Shared
FBgn0052667	3870	-0.608427	0.132249	-4.60062	4.21227e-06	0.000158716	CG32667	X	11139762	11140263	-1	short spindle 7	ssp7
FBgn0085194	62.4407	-1.17513	0.255549	-4.59843	4.25682e-06	0.000159987	CG34165	2L	14713750	14714526	1	-	CG34165	Shared
FBgn0036992	2740.3	-0.682382	0.148475	-4.59594	4.30811e-06	0.000161505	CG11796	3L	20438166	20439872	-1	-	CG11796	Shared
FBgn0035733	1740.38	-0.367462	0.0799801	-4.59442	4.33958e-06	0.000161865	CG8641	3L	7058930	7077462	-1	-	CG8641	Shared
FBgn0038718	2588.02	0.625325	0.136092	4.59487	4.33016e-06	0.000161865	CG17752	3R	19610225	19612437	1	-	CG17752	Shared
FBgn0034299	198.999	0.757416	0.165024	4.58974	4.43807e-06	0.000165123	CG5757	2R	18093723	18094900	-1	-	CG5757	Shared
FBgn0263117	227.078	-0.716855	0.156373	-4.58426	4.55605e-06	0.000168665	CG34377	3R	22308663	22324094	-1	-	CG34377	Shared
FBgn0029681	52.0672	1.17118	0.255461	4.58458	4.5491e-06	0.000168665	CG15239	X	3884168	3890486	1	-	CG15239	Shared
FBgn0263443	372.714	-0.572505	0.124912	-4.58327	4.5776e-06	0.00016904	CR43466	2R	24881130	24881817	-1	-	CR43466	Shared
FBgn0032488	1268.41	0.360545	0.0787046	4.58099	4.62789e-06	0.000170472	CG16812	2L	13222587	13224545	1	-	CG16812	Shared
FBgn0086704	1151.31	0.53367	0.116542	4.57921	4.66725e-06	0.000171496	CG31006	3R	31158156	31169106	-1	slow termination of phototransduction	stops	Shared
FBgn0037240	4766.02	-0.425355	0.0930941	-4.56908	4.89863e-06	0.000179552	CG1084	3R	4381306	4387018	1	Contactin	Cont
FBgn0040674	1531.24	0.659635	0.14475	4.55706	5.1875e-06	0.00018967	CG9445	2R	6838074	6839055	-1	-	CG9445	Shared
FBgn0038983	7897.62	0.528969	0.116093	4.55642	5.20335e-06	0.000189781	CG5326	3R	22532174	22539919	-1	-	CG5326
FBgn0032484	309.43	0.653515	0.143541	4.55279	5.29384e-06	0.000192607	CG9431	2L	13212335	13215350	-1	kekkon4	kek4	Shared
FBgn0033927	2885.98	-0.570596	0.125445	-4.54859	5.4007e-06	0.000196014	CR10102	2R	14360433	14361780	-1	-	CR10102	Shared
FBgn0039453	69.5422	-1.3173	0.290036	-4.54185	5.57629e-06	0.000201892	CG6403	3R	26735417	26736307	-1	-	CG6403	Shared
FBgn0030814	4241.38	0.463996	0.102326	4.53449	5.77441e-06	0.000208555	CG4955	X	17081447	17083356	1	-	CG4955
FBgn0022355	27218.5	-0.686677	0.151566	-4.53054	5.88323e-06	0.000211968	CG6186	X	18387084	18390344	1	Transferrin 1	Tsf1	Shared
FBgn0265939	30.5672	1.55043	0.342554	4.52608	6.00875e-06	0.000215846	CR44726	2L	13642821	13643230	1	-	CR44726	Shared
FBgn0032025	5334.54	-0.41215	0.0910793	-4.52517	6.03458e-06	0.000215846	CG7778	2L	8346620	8351112	1	-	CG7778	Shared
FBgn0053223	4940.07	-0.429752	0.0949684	-4.52521	6.03359e-06	0.000215846	CG33223	X	8465690	8483885	-1	-	CG33223	Shared
FBgn0030815	4283.05	0.463596	0.102474	4.52404	6.06707e-06	0.000216485	CG8945	X	17080423	17087675	-1	-	CG8945
FBgn0036668	4571.29	0.287538	0.0635719	4.52303	6.09601e-06	0.000216995	CG9715	3L	16845386	16852350	1	-	CG9715
FBgn0265957	316.368	0.781784	0.173029	4.51824	6.23568e-06	0.000221434	CR44744	2L	5258942	5259992	1	-	CR44744	Shared
FBgn0032082	53.3353	-1.0774	0.239028	-4.50742	6.56193e-06	0.000232462	CG18088	2L	8967535	8970627	1	-	CG18088	Shared
FBgn0033680	1853.28	0.51134	0.113647	4.49936	6.81575e-06	0.000240877	CG13186	2R	12081276	12082057	1	-	CG13186	Shared
FBgn0002973	4622.96	-0.37253	0.0828149	-4.49835	6.84844e-06	0.000241456	CG3779	2L	9437469	9464184	1	numb	numb	Shared
FBgn0038645	58.0107	1.22568	0.272587	4.49647	6.90908e-06	0.000243016	CG7714	3R	18725399	18726434	-1	-	CG7714
FBgn0050272	38.904	1.56124	0.347292	4.49546	6.94209e-06	0.000243598	CG30272	2R	22829644	22831877	1	-	CG30272	Shared
FBgn0034383	381.174	0.745358	0.165852	4.4941	6.98633e-06	0.000244571	CG17821	2R	18743806	18744996	-1	-	CG17821	Shared
FBgn0038938	7184.4	0.286227	0.0637602	4.48912	7.15191e-06	0.000249415	CG7084	3R	22298805	22304420	1	-	CG7084	Shared
FBgn0053082	279.641	-0.865855	0.192887	-4.48892	7.15839e-06	0.000249415	CG33082	X	1030758	1031612	1	-	CG33082	Shared
FBgn0003313	36.5172	1.31228	0.292438	4.48739	7.21011e-06	0.000249456	CG4922	2L	11484707	11486949	1	spalt-adjacent	sala
FBgn0263087	36.5172	1.31228	0.292438	4.48739	7.21011e-06	0.000249456	CG43355	2L	11484707	11486949	1	-	CG43355
FBgn0004649	72.5775	1.10085	0.245306	4.48767	7.20067e-06	0.000249456	CG1372	X	14193214	14199958	1	yolkless	yl	Shared
FBgn0001313	590.729	-0.617202	0.137597	-4.48557	7.27189e-06	0.000251007	CG17866	Y	596995	664173	1	male fertility factor kl2	kl-2	Shared
FBgn0034715	791.046	0.505892	0.112797	4.48499	7.2919e-06	0.000251113	CG3382	2R	22221180	22223590	-1	Organic anion transporting polypeptide 58Db	Oatp58Db	Shared
FBgn0265674	109.894	1.09908	0.24514	4.48349	7.34327e-06	0.000252295	CR44481	2L	11665241	11665810	1	-	CR44481
FBgn0266021	366.029	0.634702	0.141911	4.47254	7.72971e-06	0.000264957	CR44786	2L	21819490	21822313	1	-	CR44786
FBgn0038845	1715.96	-0.43511	0.097461	-4.46445	8.02744e-06	0.000274527	CG10827	3R	21005160	21006990	-1	-	CG10827	Shared
FBgn0050281	788.033	-0.594431	0.133492	-4.45294	8.47005e-06	0.000288996	CG30281	2R	22114997	22116189	1	-	CG30281
FBgn0032945	3311.5	0.406117	0.0912704	4.4496	8.60312e-06	0.000291522	CG8665	2L	21371227	21377995	1	-	CG8665	Shared
FBgn0011834	3065.56	-0.857421	0.192666	-4.4503	8.57485e-06	0.000291522	CG2071	X	20962605	20963505	-1	Serine protease 6	Ser6	Shared
FBgn0037627	59.5831	1.12371	0.252535	4.44969	8.59928e-06	0.000291522	CG13318	3R	8771246	8772691	-1	-	CG13318	Shared
FBgn0259834	1892.25	-0.410312	0.0922904	-4.44588	8.75331e-06	0.000295934	CG8062	X	19310513	19322106	-1	outsiders	out	Shared
FBgn0262970	155.111	-0.722272	0.162616	-4.44158	8.92998e-06	0.000301219	CR43281	2R	4780311	4783646	-1	-	CR43281
FBgn0032593	210.414	0.704638	0.159075	4.42959	9.44128e-06	0.000317022	CG5996	2L	16663454	16676701	-1	Transient receptor potential cation channel gamma	Trpgamma
FBgn0033449	822.867	0.437392	0.0987339	4.43001	9.42287e-06	0.000317022	CG1663	2R	9836985	9838481	1	-	CG1663	Shared
FBgn0035955	1254.78	0.584379	0.132047	4.42554	9.62007e-06	0.000322294	CG5194	3L	9008624	9009838	-1	-	CG5194
FBgn0261553	9881.18	-0.65944	0.149098	-4.42287	9.73995e-06	0.000325574	CG42671	3L	11214505	11230745	1	-	CG42671	Shared
FBgn0020521	4544.68	0.46819	0.106008	4.41658	1.00277e-05	0.000333685	CG3541	2R	24581245	24597862	1	piopio	pio	Shared
FBgn0035360	2901.84	-0.83038	0.187995	-4.41703	1.00065e-05	0.000333685	CG1246	3L	2648048	2650205	1	-	CG1246	Shared
FBgn0033205	811.49	-0.648869	0.146944	-4.41577	1.00653e-05	0.000334187	CG2064	2R	7665828	7667343	1	-	CG2064
FBgn0030597	88.0449	0.835508	0.189285	4.41401	1.01472e-05	0.000335403	CG9504	X	14916756	14918800	-1	Ecdysone oxidase	Eo
FBgn0034959	977.342	0.383639	0.0869093	4.41425	1.01362e-05	0.000335403	CG11388	2R	24022343	24023981	1	-	CG11388	Shared
FBgn0012037	9589	-0.631218	0.143101	-4.41099	1.02897e-05	0.000339353	CG8827	2L	13905645	13909212	1	Angiotensin converting enzyme	Ance	Shared
FBgn0030615	463.082	-0.671839	0.152425	-4.40767	1.04488e-05	0.000343836	CG9081	X	15113302	15116542	-1	Cyp4s3	Cyp4s3
FBgn0036766	5443.28	-0.555298	0.126036	-4.40586	1.05366e-05	0.000345957	CG5506	3L	17883649	17884376	-1	-	CG5506
FBgn0050278	3201.93	0.510573	0.115971	4.40259	1.06966e-05	0.000350431	CG30278	2R	22217285	22218500	-1	-	CG30278
FBgn0035999	3817.25	0.558383	0.126899	4.40022	1.08142e-05	0.000353504	CG3552	3L	9456318	9459370	1	-	CG3552
FBgn0031141	851.825	-0.788863	0.179371	-4.39795	1.09279e-05	0.000356433	CG1304	X	20964527	20965419	-1	-	CG1304	Shared
FBgn0010241	1219.06	-0.925041	0.210463	-4.39526	1.1064e-05	0.000359288	CG8523	2R	14246966	14252597	1	Multi drug resistance 50	Mdr50	Shared
FBgn0038548	150.525	0.812235	0.184789	4.39548	1.1053e-05	0.000359288	CG17806	3R	17801542	17803260	-1	-	CG17806	Shared
FBgn0003891	14572	-0.489019	0.111344	-4.39195	1.12339e-05	0.000363994	CG9450	2R	21183322	21192913	1	tudor	tud	Shared
FBgn0032964	471.533	-0.544178	0.123917	-4.39148	1.12581e-05	0.000363994	CG11630	2L	21782046	21784065	-1	-	CG11630	Shared
FBgn0039022	545.487	-0.686803	0.156432	-4.39043	1.13125e-05	0.000364959	CG4725	3R	22758810	22761076	-1	-	CG4725
FBgn0043470	1974.15	-0.472616	0.107688	-4.38876	1.13997e-05	0.000366971	CG12350	2R	11336840	11337791	1	lambdaTry	lambdaTry
FBgn0015396	548.201	0.73748	0.168261	4.38295	1.17084e-05	0.00037609	CG4029	3R	10350182	10361612	1	jumeau	jumu
FBgn0051612	606.671	-0.497593	0.113542	-4.38244	1.17357e-05	0.000376153	CG31612	2L	21762314	21795447	-1	-	CG31612	Shared
FBgn0259952	24119.8	0.50372	0.115093	4.37665	1.20515e-05	0.00038544	CG42462	2L	3669261	3669775	-1	Seminal fluid protein 24Bb	Sfp24Bb	Shared
FBgn0266380	72.8131	-1.13834	0.26033	-4.37267	1.22737e-05	0.000391702	CR45022	2R	18074172	18074489	1	-	CR45022	Shared
FBgn0262140	268.816	0.792191	0.181219	4.37145	1.23424e-05	0.000393046	CG42866	2L	19961224	19961685	-1	-	CG42866	Shared
FBgn0262622	1010.91	-0.535643	0.122578	-4.36982	1.24346e-05	0.000395134	CR43146	3L	13282393	13283410	1	-	CR43146	Shared
FBgn0035355	1078.59	-0.629575	0.144128	-4.36816	1.25296e-05	0.000397299	CG16985	3L	2599297	2600242	1	-	CG16985	Shared
FBgn0039078	466.318	-0.596083	0.136618	-4.36315	1.28205e-05	0.000405654	CG4374	3R	23408684	23472278	-1	-	CG4374
FBgn0263378	561.634	0.467516	0.107184	4.36182	1.28986e-05	0.000407254	CR43430	2R	19399769	19401335	1	-	CR43430	Shared
FBgn0040637	81.4698	1.32318	0.303742	4.35627	1.32299e-05	0.000416827	CG11458	3L	20905795	20906331	1	-	CG11458	Shared
FBgn0031428	1152.81	-0.543105	0.124766	-4.35299	1.34293e-05	0.000420218	CG9886	2L	2420830	2424647	1	-	CG9886	Shared
FBgn0004181	171669	0.688865	0.158248	4.35306	1.34249e-05	0.000420218	CG2668	2R	25175126	25176715	-1	Protein ejaculatory bulb	Peb	Shared
FBgn0040260	2591.85	-0.576005	0.132326	-4.35294	1.34324e-05	0.000420218	CG17932	2L	16799025	16801584	1	Ugt36Bc	Ugt36Bc
FBgn0010240	500.32	0.49471	0.113658	4.35264	1.3451e-05	0.000420218	CG17336	X	15925105	15928529	1	Ligand-gated chloride channel homolog 3	Lcch3	Shared
FBgn0266052	63.1239	-1.19871	0.275834	-4.34577	1.38791e-05	0.000432677	CR44817	X	6637123	6637548	1	-	CR44817
FBgn0029155	17982.7	-0.607658	0.139882	-4.34406	1.39874e-05	0.000435137	CG5889	3R	27151662	27157603	1	Malic enzyme b	Men-b	Shared
FBgn0264791	1004.64	0.474964	0.109391	4.3419	1.41253e-05	0.000437343	CR44021	3R	24519625	24520078	-1	-	CR44021
FBgn0037697	1275.26	-0.529001	0.121846	-4.34157	1.41469e-05	0.000437343	CG9363	3R	9456815	9460652	-1	Glutathione S transferase Z2	GstZ2	Shared
FBgn0038484	533.808	0.76106	0.175282	4.34191	1.41251e-05	0.000437343	CG5246	3R	17136111	17137195	1	-	CG5246
FBgn0051021	1157.05	0.600696	0.138474	4.33798	1.43801e-05	0.000443627	CG31021	3R	30602206	30604041	1	-	CG31021
FBgn0032234	680.791	-0.801942	0.185008	-4.33463	1.46004e-05	0.000448664	CG5091	2L	10380103	10382864	1	garnysstan	gny
FBgn0260960	15988.5	-0.45131	0.104118	-4.33458	1.4604e-05	0.000448664	CG3971	3L	16648442	16661615	-1	Baldspot	Baldspot
FBgn0015586	8610.18	0.68747	0.158666	4.33282	1.47209e-05	0.000450116	CG3801	3L	19050757	19052026	-1	Accessory gland protein 76A	Acp76A
FBgn0031118	4751.46	-0.420476	0.0970515	-4.3325	1.47424e-05	0.000450116	CG1412	X	20469955	20510694	-1	Rho GTPase activating protein at 19D	RhoGAP19D
FBgn0033628	419.734	-0.785401	0.181255	-4.33313	1.47007e-05	0.000450116	CG13203	2R	11373607	11377109	1	-	CG13203	Shared
FBgn0034902	1580.67	-0.917824	0.212061	-4.32811	1.50395e-05	0.000457298	CG5532	2R	23752754	23753515	1	-	CG5532
FBgn0030291	173.055	0.675934	0.156164	4.32835	1.50228e-05	0.000457298	CG1738	X	11349049	11349847	1	-	CG1738	Shared
FBgn0026141	10239.9	0.538576	0.124737	4.3177	1.57665e-05	0.000478422	CG5450	2L	1344400	1345135	1	Cytoplasmic dynein light chain 2	Cdlc2
FBgn0035412	47.3715	1.60317	0.371479	4.31564	1.59141e-05	0.000481914	CG14957	3L	3187563	3188106	1	-	CG14957
FBgn0036446	1695.43	-0.487188	0.112973	-4.31244	1.61465e-05	0.000487954	CG9384	3L	14762028	14767703	1	-	CG9384	Shared
FBgn0035358	1805.33	0.477787	0.110875	4.30924	1.63819e-05	0.000494059	CG14949	3L	2642184	2643424	-1	-	CG14949	Shared
FBgn0053516	2625.68	0.363375	0.0843344	4.30874	1.64187e-05	0.000494162	CG33516	2L	2058790	2109878	-1	dpr3	dpr3	Shared
FBgn0014388	5113.1	-0.519729	0.120749	-4.30423	1.67571e-05	0.000503325	CG1921	3L	3401153	3424935	-1	sprouty	sty
FBgn0040994	25064.1	0.541892	0.125973	4.30165	1.69534e-05	0.000508068	CR17567	2L	19183070	19183696	-1	-	CR17567
FBgn0031829	164.178	0.988206	0.229753	4.30116	1.69905e-05	0.000508068	CG9595	2L	6555717	6557502	-1	Osm-6 ortholog (C. elegans)	Osm6	Shared
FBgn0037413	144.268	-0.960252	0.223273	-4.3008	1.70179e-05	0.000508068	CG15590	3R	6227512	6228828	1	Osiris 5	Osi5
FBgn0033821	1485.96	-0.563895	0.131467	-4.28926	1.79272e-05	0.000534136	CG10799	2R	13257886	13258477	1	-	CG10799
FBgn0265883	385.383	0.848853	0.198039	4.2863	1.81671e-05	0.000539556	CR44672	3L	18475298	18475679	1	-	CR44672	Shared
FBgn0265679	79.953	-1.04056	0.24279	-4.28586	1.82031e-05	0.000539556	CR44486	2L	18400462	18401232	1	-	CR44486	Shared
FBgn0029827	407.145	-0.893999	0.208602	-4.28568	1.82184e-05	0.000539556	CG6048	X	5952565	5954046	1	-	CG6048	Shared
FBgn0038450	6550.65	0.440507	0.102836	4.2836	1.83895e-05	0.000542992	CG17560	3R	16617950	16619878	1	-	CG17560
FBgn0011722	2442.36	-0.783709	0.182965	-4.28338	1.84077e-05	0.000542992	CG11527	2L	6415179	6423310	-1	Tiggrin	Tig	Shared
FBgn0053987	1874.17	0.450787	0.105311	4.28054	1.86442e-05	0.000548516	CR33987	2L	22019208	22020254	1	-	CR33987
FBgn0264711	207.458	-0.722197	0.168728	-4.28024	1.86691e-05	0.000548516	CG43980	3L	21644958	21666306	1	-	CG43980	Shared
FBgn0039580	2524.02	0.323997	0.075768	4.27617	1.90135e-05	0.000556691	CG1345	3R	28337019	28339765	-1	Glutamine:fructose-6-phosphate aminotransferase 2	Gfat2
FBgn0025686	180.623	-1.1756	0.274927	-4.27607	1.90225e-05	0.000556691	CG11592	2L	287252	289144	-1	Amnionless ortholog	Amnionless	Shared
FBgn0263106	8684.83	0.45042	0.105377	4.27437	1.91677e-05	0.000559834	CG10578	3L	5750029	5752189	-1	DnaJ-like-1	DnaJ-1
FBgn0036780	421.631	0.784324	0.183784	4.26764	1.9755e-05	0.000575851	CG7330	3L	18148923	18153807	1	-	CG7330	Shared
FBgn0031453	13200.3	-0.32901	0.077108	-4.26687	1.98232e-05	0.000576704	CG9894	2L	2752445	2757975	1	Bacchus	Bacc
FBgn0027945	6971.59	-0.351867	0.0825323	-4.26339	2.01349e-05	0.000584622	CG7758	3L	21280491	21281506	-1	pumpless	ppl	Shared
FBgn0265455	51.9134	-1.32636	0.311158	-4.26264	2.02022e-05	0.000585428	CG44355	3L	12310805	12311961	1	-	CG44355	Shared
FBgn0019952	1242.66	-0.606813	0.142476	-4.25906	2.05287e-05	0.00059373	CG6331	3R	24276260	24278792	1	Organic cation transporter	Orct
FBgn0039348	35802.9	-0.718118	0.168658	-4.25783	2.0642e-05	0.000595841	CG4673	3R	25611013	25624662	-1	Npl4 ortholog	Npl4	Shared
FBgn0040754	1277.86	-0.485519	0.114083	-4.25583	2.08274e-05	0.000600023	CG17059	2R	13220283	13221015	1	-	CG17059
FBgn0262996	380.794	0.598986	0.140768	4.25512	2.08934e-05	0.000600757	CR43304	2L	17541854	17542383	1	-	CR43304
FBgn0032889	8596.01	-0.473324	0.111377	-4.24975	2.14009e-05	0.000610745	CG9331	2L	20822828	20827744	1	-	CG9331	Shared
FBgn0038332	1356.65	0.38272	0.0900763	4.24884	2.14883e-05	0.000610745	CG6136	3R	15370036	15372212	-1	-	CG6136	Shared
FBgn0031905	2323.93	-0.473998	0.111547	-4.24933	2.14414e-05	0.000610745	CG5155	2L	7388508	7390902	1	gudu	gudu	Shared
FBgn0052185	21.2633	-1.75739	0.413469	-4.25035	2.13438e-05	0.000610745	CG32185	3L	17494880	17495300	1	elevated during infection	edin	Shared
FBgn0038525	22.1702	-1.52508	0.358907	-4.24924	2.14498e-05	0.000610745	CG14329	3R	17609359	17610533	1	-	CG14329
FBgn0037324	163.344	1.10086	0.258985	4.25068	2.13123e-05	0.000610745	CG10609	3R	5407183	5412406	-1	Odorant receptor co-receptor	Orco	Shared
FBgn0063491	4810.72	-0.624363	0.147102	-4.24441	2.19169e-05	0.000621734	CG17534	2R	18409048	18409835	1	Glutathione S transferase E9	GstE9	Shared
FBgn0028509	38506.8	-0.404016	0.0952793	-4.24033	2.23189e-05	0.000631928	CG31811	2L	13835564	13898712	1	Centaurin gamma 1A	CenG1A
FBgn0037632	2722.8	0.307606	0.0725947	4.23731	2.2621e-05	0.00063926	CG8351	3R	8801564	8806234	1	Tcp-1eta	Tcp-1eta	Shared
FBgn0037751	1159.77	0.512751	0.121129	4.23312	2.30476e-05	0.000648838	CG8484	3R	9775121	9777943	1	matotopetli	topi
FBgn0037149	558.562	0.492062	0.116231	4.23348	2.30101e-05	0.000648838	CG14561	3L	22065907	22067216	1	-	CG14561
FBgn0033248	1867.56	0.589082	0.139213	4.23151	2.32125e-05	0.000652241	CG11196	2R	7993798	7994968	-1	Dicarboxylate carrier 3	Dic3
FBgn0265542	113.462	-0.898285	0.212577	-4.22568	2.38217e-05	0.000668091	CR44392	2L	16888507	16889531	1	-	CR44392
FBgn0002716	587.349	-0.402181	0.0952205	-4.22368	2.40345e-05	0.000671514	CG7753	2R	19456170	19459523	1	meiotic W68	mei-W68
FBgn0036770	2449.23	-0.544805	0.128982	-4.22388	2.40136e-05	0.000671514	CG5485	3L	17898889	17907812	-1	Prestin	Prestin
FBgn0053158	3561.46	-0.321864	0.0762581	-4.22072	2.43526e-05	0.000679122	CG33158	3L	16419597	16496560	1	-	CG33158	Shared
FBgn0032136	6769.8	-0.657296	0.155769	-4.21969	2.44642e-05	0.000680952	CG15828	2L	9634179	9656026	1	Apolipoprotein lipid transfer particle	Apoltp	Shared
FBgn0013278	246.387	0.696425	0.165108	4.21801	2.46472e-05	0.000684757	CG31359	3R	12505793	12508139	1	Heat-shock-protein-70Bb	Hsp70Bb	Shared
FBgn0036212	760.846	-0.739317	0.17533	-4.21671	2.47889e-05	0.000687405	CG11597	3L	11820338	11822275	-1	-	CG11597
FBgn0034187	201.536	-0.725352	0.172062	-4.21563	2.49077e-05	0.000689409	CG6967	2R	17062775	17066546	1	-	CG6967
FBgn0031677	423.832	0.849802	0.201738	4.21241	2.52664e-05	0.00069803	CG14036	2L	5054579	5055016	-1	-	CG14036	Shared
FBgn0003612	4909.14	0.421416	0.100077	4.21093	2.54324e-05	0.000701309	CG8068	2R	9116122	9122000	1	Suppressor of variegation 2-10	Su(var)2-10
FBgn0038865	1179.37	-0.493879	0.117307	-4.21015	2.552e-05	0.000702417	CG10824	3R	21159238	21161092	-1	-	CG10824	Shared
FBgn0034076	169.673	1.24112	0.294855	4.20924	2.56231e-05	0.000703945	CG8424	2R	16117109	16119149	1	Juvenile hormone esterase duplication	Jhedup	Shared
FBgn0010424	2426	0.625845	0.148709	4.20854	2.57032e-05	0.000704838	CG7930	3L	17046063	17048390	1	Troponin C at 73F	TpnC73F	Shared
FBgn0044810	645.199	0.908647	0.215955	4.20757	2.58126e-05	0.000706531	CG31193	3R	20904917	20905518	-1	Turandot X	TotX
FBgn0036337	3407.92	-0.492159	0.117032	-4.20534	2.60688e-05	0.000712226	CG11255	3L	13019715	13022688	-1	Adenosine Kinase	AdenoK
FBgn0037012	1112.29	-0.501663	0.119448	-4.19985	2.67089e-05	0.000727688	CG4786	3L	20527972	20540417	-1	Reduction in Cnn dots 2	Rcd2	Shared
FBgn0015034	3261.31	-0.444741	0.1059	-4.19965	2.6733e-05	0.000727688	CG2062	2R	8447451	8449745	1	Cytochrome P450-4e1	Cyp4e1	Shared
FBgn0039154	1333.82	-0.529441	0.126132	-4.19753	2.69847e-05	0.000733192	CG6164	3R	24137895	24140936	1	Niemann-Pick type C-2f	Npc2f
FBgn0031879	1439.18	-0.418195	0.0996506	-4.19662	2.70932e-05	0.000734792	CG9138	2L	6972828	7010359	-1	uninflatable	uif	Shared
FBgn0034276	128.254	-1.0266	0.244877	-4.1923	2.76145e-05	0.000747561	CG6385	2R	17753555	17756422	-1	Sarcosine dehydrogenase	Sardh	Shared
FBgn0264468	517.9	-0.63129	0.150617	-4.19137	2.77274e-05	0.000747881	CR43876	3L	20265598	20266200	-1	-	CR43876
FBgn0039936	8111.09	-0.384419	0.0917077	-4.19178	2.76774e-05	0.000747881	CG11148	4	853716	867025	-1	-	CG11148
FBgn0032783	3650.34	0.372036	0.0888316	4.1881	2.81297e-05	0.000757353	CG10237	2L	19435850	19442727	-1	-	CG10237	Shared
FBgn0034871	13864.4	-0.593197	0.141678	-4.18693	2.82754e-05	0.000759894	CG3906	2R	23511286	23512225	-1	-	CG3906	Shared
FBgn0050259	84.1746	1.25263	0.299692	4.17974	2.91842e-05	0.000782898	CG30259	2R	22701345	22704447	-1	-	CG30259	Shared
FBgn0030263	6144.49	-0.495504	0.118636	-4.17667	2.95814e-05	0.000792118	CG2076	X	11090210	11092098	1	-	CG2076	Shared
FBgn0019928	2140.02	-0.652861	0.156329	-4.1762	2.96426e-05	0.000792323	CG4812	2R	13434207	13435045	1	Ser8	Ser8	Shared
FBgn0266549	1274.22	-0.439929	0.105366	-4.17525	2.97659e-05	0.000794188	CR45102	X	3701857	3703285	1	-	CR45102
FBgn0260388	1758.68	-0.46448	0.111271	-4.17433	2.98868e-05	0.000795977	CG42514	3L	16491838	16496236	-1	-	CG42514	Shared
FBgn0264828	164.803	0.756364	0.181263	4.17274	3.00953e-05	0.000800093	CR44036	3R	12239677	12240527	1	-	CR44036
FBgn0086347	4243.75	-0.689534	0.165431	-4.16811	3.07137e-05	0.00081507	CG7438	2L	10491814	10506779	-1	Myosin 31DF	Myo31DF	Shared
FBgn0261599	47163.1	-0.323609	0.0776528	-4.16739	3.08113e-05	0.000815605	CG8495	3R	9778042	9779528	1	Ribosomal protein S29	RpS29	Shared
FBgn0086558	37021	0.491429	0.117937	4.16687	3.08814e-05	0.000815605	CG32744	X	6276876	6279647	-1	Ubiquitin-5E	Ubi-p5E
FBgn0026401	4780.87	-0.359351	0.0862512	-4.16633	3.09542e-05	0.000815605	CG17704	2R	4691672	4729017	-1	Nipped-B	Nipped-B
FBgn0040001	4195.13	0.393759	0.0945032	4.16662	3.0915e-05	0.000815605	CG17374	3L	25752859	25762779	-1	-	CG17374	Shared
FBgn0265339	140.502	-0.899114	0.215904	-4.16442	3.12142e-05	0.000820995	CR44293	2R	9861145	9861545	1	-	CR44293
FBgn0039463	2236.03	-0.483494	0.116215	-4.16036	3.1775e-05	0.000834262	CG18472	3R	26947868	26949682	1	-	CG18472	Shared
FBgn0026616	2073.94	0.391763	0.0941937	4.15912	3.19474e-05	0.000837305	CG4606	3R	15804248	15824118	1	alpha-Man-IIb	alpha-Man-IIb	Shared
FBgn0027074	265.471	-0.642584	0.15452	-4.15858	3.20239e-05	0.000837827	CG17324	2L	18819344	18822573	1	-	CG17324
FBgn0032431	1093.57	0.628055	0.15107	4.15738	3.21923e-05	0.000840747	CG5435	2L	12429827	12430892	-1	-	CG5435	Shared
FBgn0265808	126.486	-0.910774	0.219429	-4.15066	3.31519e-05	0.000863654	CR44597	2L	12571160	12571606	-1	-	CR44597	Shared
FBgn0037385	1876.77	-0.450096	0.108446	-4.15042	3.3186e-05	0.000863654	CG14675	3R	5830062	5831785	1	globin 3	glob3	Shared
FBgn0037402	1326.79	0.366838	0.0884939	4.14535	3.39294e-05	0.000881451	CG1076	3R	6122592	6124405	1	Vacuolar H[+] ATPase 14kD subunit 2	Vha14-2
FBgn0020381	999.527	0.336188	0.0811212	4.14427	3.40898e-05	0.000882535	CG7486	X	633622	635545	-1	Death related ced-3/Nedd2-like protein	Dredd	Shared
FBgn0036808	404.795	0.672461	0.162263	4.14425	3.40921e-05	0.000882535	CG18363	3L	18696402	18698412	-1	Dicarboxylate carrier 4	Dic4
FBgn0016123	5348.89	0.334142	0.0806353	4.14387	3.415e-05	0.000882535	CG1462	3R	31048929	31052540	1	Alkaline phosphatase 4	Aph-4	Shared
FBgn0041100	996.649	0.500693	0.12085	4.14308	3.42673e-05	0.000884024	CG10523	3L	21194754	21196853	-1	parkin	park
FBgn0035656	2078.17	-0.415674	0.100347	-4.14236	3.43749e-05	0.000885259	CG10479	3L	5967545	5976007	-1	-	CG10479	Shared
FBgn0004431	120.62	0.914739	0.221074	4.1377	3.50797e-05	0.000901842	CG9120	3L	1194739	1195302	-1	Lysozyme X	LysX	Shared
FBgn0035409	623.814	0.608803	0.147235	4.1349	3.55109e-05	0.000911344	CG14963	3L	3171614	3172545	-1	-	CG14963	Shared
FBgn0032726	1909.87	0.489322	0.118558	4.1273	3.6705e-05	0.00094036	CG10621	2L	18952206	18954431	-1	-	CG10621
FBgn0266230	56.451	1.34022	0.325016	4.12355	3.73083e-05	0.000954164	CR44925	3R	5965806	5966411	1	-	CR44925	Shared
FBgn0039544	1048.9	-0.358937	0.0871365	-4.11925	3.801e-05	0.000970434	CG12877	3R	27707100	27710857	1	-	CG12877	Shared
FBgn0030836	214.51	0.564058	0.137114	4.1138	3.89199e-05	0.000991956	CG8664	X	17280918	17282726	-1	-	CG8664
FBgn0027579	8337.73	-0.388207	0.0943795	-4.11325	3.90126e-05	0.000992609	CG5508	3R	27925191	27933077	1	minotaur	mino	Shared
FBgn0039925	738.291	0.409367	0.0995417	4.11252	3.91365e-05	0.000994054	CG17461	4	1147466	1169239	1	Kinesin family member 3C ortholog	Kif3C	Shared
FBgn0263594	14665.1	-0.338422	0.0823468	-4.10972	3.96138e-05	0.00100445	CG14648	3R	4403076	4407182	1	lost	lost
FBgn0035985	2096.17	-0.583402	0.142172	-4.10349	4.06962e-05	0.00103014	CG3672	3L	9404797	9406174	1	Cuticular protein 67B	Cpr67B
FBgn0030410	291.985	0.537411	0.131027	4.10152	4.10451e-05	0.0010372	CG15727	X	12628370	12629640	-1	Aven ortholog	Aven	Shared
FBgn0028987	26105.7	0.547879	0.133626	4.10009	4.12988e-05	0.00104183	CG8137	2L	8240414	8241800	-1	Serpin 28F	Spn28F	Shared
FBgn0032265	2862.14	0.702955	0.171549	4.09769	4.17295e-05	0.00104912	CG18301	2L	10531821	10533647	1	-	CG18301
FBgn0038719	2328.58	0.542362	0.132357	4.09772	4.17239e-05	0.00104912	CG16727	3R	19613381	19615784	1	-	CG16727
FBgn0033093	2507.85	0.413343	0.100988	4.09298	4.25857e-05	0.00106883	CG3270	2R	6693430	6695187	1	-	CG3270	Shared
FBgn0032366	532.463	0.551938	0.135175	4.08312	4.44351e-05	0.00111336	CG14930	2L	11520358	11521285	-1	-	CG14930
FBgn0024352	4161.13	0.312627	0.0765923	4.08171	4.47059e-05	0.00111825	CG2720	2L	295122	297449	1	Hsp70/Hsp90 organizing protein homolog	Hop
FBgn0035317	76.5183	-1.1748	0.287858	-4.08118	4.48085e-05	0.00111893	CG13809	3L	2229646	2235253	1	Outer segment 2	Oseg2	Shared
FBgn0000100	46082.6	-0.275039	0.067469	-4.07652	4.57142e-05	0.00113818	CG7490	3L	22075867	22077487	1	Ribosomal protein LP0	RpLP0	Shared
FBgn0037141	169.178	0.651994	0.159943	4.07643	4.57333e-05	0.00113818	CG7143	3L	21938634	21941812	-1	DNApol-eta	DNApol-eta
FBgn0029979	8535.3	-0.320952	0.0787622	-4.07495	4.60246e-05	0.00114159	CG10777	X	7922158	7931382	-1	-	CG10777
FBgn0035670	17698.7	-0.348177	0.0854355	-4.07532	4.59508e-05	0.00114159	CG10472	3L	6061372	6062910	-1	-	CG10472	Shared
FBgn0040340	3192.28	0.368389	0.0904154	4.0744	4.61322e-05	0.00114235	CG11642	X	935232	937822	1	TRAM	TRAM
FBgn0040252	666.81	-0.633368	0.155478	-4.07369	4.62738e-05	0.00114394	CG4772	3R	11175529	11177910	1	Ugt86Dh	Ugt86Dh
FBgn0040377	1723.98	0.510806	0.125701	4.06365	4.83104e-05	0.0011923	CG8310	X	2579091	2580560	-1	Vacuolar H[+] ATPase 36kD subunit 3	Vha36-3
FBgn0052068	2157.32	-0.373402	0.0919947	-4.05895	4.92944e-05	0.00121456	CG32068	3L	10663376	10664435	1	-	CG32068
FBgn0263120	28302.9	-0.42982	0.105995	-4.0551	5.01137e-05	0.0012327	CG8732	2R	8665813	8683022	1	Acyl-CoA synthetase long-chain	Acsl	Shared
FBgn0030826	28.5862	1.27532	0.314633	4.05336	5.04864e-05	0.00123981	CG12995	X	17209368	17209997	-1	-	CG12995	Shared
FBgn0266695	90.8483	0.990967	0.244661	4.05036	5.1139e-05	0.00125375	CR45185	X	10044909	10048075	-1	-	CR45185
FBgn0003495	2343.18	-0.369804	0.0913449	-4.04844	5.1561e-05	0.00126201	CG6134	3R	27064990	27070070	-1	spatzle	spz
FBgn0037069	140.875	-1.00984	0.249611	-4.04565	5.21785e-05	0.00127134	CG7658	3L	21300580	21301171	1	Cuticular protein 78Cc	Cpr78Cc	Shared
FBgn0027521	7446.33	0.311511	0.0769924	4.04599	5.21014e-05	0.00127134	CG3679	X	16303870	16307377	1	-	CG3679
FBgn0039755	4707.44	0.485753	0.120071	4.04555	5.21996e-05	0.00127134	CG15531	3R	30194790	30196228	-1	-	CG15531
FBgn0032733	223.508	-0.787049	0.194612	-4.04419	5.25049e-05	0.00127667	CG15170	2L	18988268	18990233	-1	-	CG15170
FBgn0032899	2319.76	0.341375	0.0846035	4.035	5.46017e-05	0.00132331	CG9338	2L	20865215	20867709	1	-	CG9338	Shared
FBgn0024329	1806.35	-0.45128	0.111834	-4.03527	5.45407e-05	0.00132331	CG7717	3R	18733106	18743594	-1	Mekk1	Mekk1
FBgn0030102	1404.49	0.528516	0.131016	4.03398	5.48407e-05	0.00132693	CG12119	X	9206126	9210887	-1	-	CG12119
FBgn0038984	17514.5	-0.258521	0.0641025	-4.03293	5.50866e-05	0.00133071	CG5315	3R	22543693	22547846	-1	Adiponectin receptor	AdipoR	Shared
FBgn0265578	670.827	0.496862	0.123273	4.03058	5.56395e-05	0.00134187	CG44405	2L	16340392	16342324	-1	-	CG44405
FBgn0027835	13227.6	-0.425696	0.105693	-4.02767	5.63312e-05	0.00135635	CG5170	2R	18412027	18421124	1	Dodeca-satellite-binding protein 1	Dp1	Shared
FBgn0036332	358.995	-0.501997	0.124658	-4.027	5.64927e-05	0.00135803	CG11261	3L	13009399	13011685	-1	-	CG11261	Shared
FBgn0032235	2508.56	-0.656773	0.16313	-4.02606	5.67191e-05	0.00136126	CG5096	2L	10382263	10384723	1	-	CG5096	Shared
FBgn0032894	2587.94	0.626479	0.155988	4.01621	5.91415e-05	0.0014171	CG14402	2L	20849300	20850987	1	-	CG14402
FBgn0031155	1215.99	0.460611	0.114848	4.0106	6.05653e-05	0.00144887	CG15446	X	21095680	21102206	-1	-	CG15446
FBgn0031417	1505.83	-0.498389	0.124323	-4.00883	6.1021e-05	0.00145639	CG3597	2L	2370152	2371524	-1	-	CG3597	Shared
FBgn0037167	215.085	-0.739779	0.184565	-4.00823	6.11748e-05	0.00145639	CG11425	3L	22474795	22475792	1	-	CG11425
FBgn0034582	416.998	-0.614215	0.153236	-4.00829	6.11606e-05	0.00145639	CG10531	2R	21067992	21069286	-1	Cht9	Cht9	Shared
FBgn0031279	2824.74	0.369889	0.0924422	4.0013	6.29942e-05	0.0014973	CG3544	2L	784336	788776	1	-	CG3544
FBgn0036236	865.944	0.637851	0.159527	3.99839	6.37735e-05	0.00151339	CG6931	3L	11990736	11992000	1	-	CG6931
FBgn0265914	395.707	-0.619617	0.155003	-3.99746	6.40249e-05	0.00151451	CR44703	2R	21068260	21069445	1	-	CR44703	Shared
FBgn0038964	556.359	0.392424	0.0981642	3.99763	6.398e-05	0.00151451	CG13849	3R	22419095	22421068	-1	Nop56	Nop56	Shared
FBgn0000346	2866.14	0.327266	0.0818889	3.99646	6.42972e-05	0.00151852	CG1618	X	13259021	13262488	1	comatose	comt	Shared
FBgn0053460	78.5181	0.975675	0.244262	3.99437	6.48661e-05	0.00152952	CG33460	2R	15694092	15695232	1	-	CG33460	Shared
FBgn0042101	334.918	0.702458	0.175988	3.99152	6.56516e-05	0.00154558	CG18744	3R	7797078	7798771	-1	-	CG18744	Shared
FBgn0027073	2723.08	-0.459648	0.115223	-3.9892	6.62977e-05	0.00155831	CG4302	2R	21212880	21214972	-1	-	CG4302
FBgn0036741	3624.38	-0.489824	0.122802	-3.98874	6.64244e-05	0.00155882	CG7510	3L	17621824	17630971	1	-	CG7510
FBgn0265267	3220.09	-0.622239	0.156041	-3.98765	6.67307e-05	0.00156353	CG18258	X	17212307	17213977	1	-	CG18258	Shared
FBgn0032625	1163.93	-0.471704	0.11845	-3.9823	6.82527e-05	0.00159414	CG15136	2L	17047161	17048281	-1	-	CG15136	Shared
FBgn0035734	962.618	-0.48902	0.122796	-3.98237	6.82322e-05	0.00159414	CG14823	3L	7066314	7068232	1	-	CG14823	Shared
FBgn0266441	517.874	0.415173	0.104286	3.98109	6.8601e-05	0.00159975	CG45071	3L	15105882	15110730	1	-	CG45071
FBgn0039030	1613.58	-0.382027	0.0960176	-3.97871	6.9289e-05	0.00161326	CG6660	3R	22923352	22924525	1	-	CG6660	Shared
FBgn0263664	43.702	-1.20584	0.303143	-3.97778	6.95622e-05	0.00161708	CR43655	3R	22964038	22964630	-1	-	CR43655
FBgn0035235	649.751	0.459837	0.115719	3.97373	7.07561e-05	0.00164225	CG7879	3L	1559813	1568608	-1	-	CG7879	Shared
FBgn0260653	2260.37	0.52761	0.132943	3.9687	7.22649e-05	0.00167465	CG32209	3L	19700977	19708015	-1	serpentine	serp	Shared
FBgn0000617	403.617	0.576522	0.145499	3.96239	7.42034e-05	0.00171688	CG6474	X	17842161	17843348	1	enhancer of yellow 1	e(y)1	Shared
FBgn0004885	3269.16	-0.35342	0.0892683	-3.95908	7.52385e-05	0.00173541	CG6863	3R	24719697	24749125	1	tolkin	tok	Shared
FBgn0031033	287.727	-0.608163	0.153604	-3.95929	7.51744e-05	0.00173541	CG14219	X	19587348	19590170	-1	-	CG14219
FBgn0038097	3288.07	0.351194	0.0887178	3.95855	7.54057e-05	0.00173656	CG14384	3R	12965938	12967712	-1	-	CG14384
FBgn0031562	388.946	-0.553301	0.139801	-3.95779	7.5647e-05	0.00173941	CG3604	2L	3697242	3697872	-1	-	CG3604	Shared
FBgn0031432	1515.3	-0.72922	0.184526	-3.95185	7.75504e-05	0.00177656	CG9964	2L	2562483	2564830	-1	Cyp309a1	Cyp309a1	Shared
FBgn0023541	1008.63	-0.478995	0.121215	-3.95162	7.76226e-05	0.00177656	CG3540	X	2173415	2175315	-1	Cyp4d14	Cyp4d14	Shared
FBgn0250821	1623.43	0.475257	0.12026	3.95191	7.75314e-05	0.00177656	CG14644	3R	4251894	4253043	-1	-	CG14644
FBgn0263333	633.599	-0.599604	0.151911	-3.94707	7.91139e-05	0.0018079	CR43414	2L	20296643	20297299	-1	-	CR43414	Shared
FBgn0033047	2686.96	0.47143	0.119546	3.94351	8.02963e-05	0.00182927	CG7882	2R	5957621	5960183	1	-	CG7882	Shared
FBgn0028886	1655.2	0.3228	0.0818548	3.94357	8.02781e-05	0.00182927	CG15279	2L	14844993	14851749	-1	-	CG15279	Shared
FBgn0265817	143.08	-0.694759	0.176309	-3.94059	8.12831e-05	0.00184891	CR44606	2L	20947135	20948170	-1	-	CR44606
FBgn0264885	56.0648	-0.976238	0.247852	-3.93879	8.18933e-05	0.00185993	CR44076	2L	3815438	3815948	1	-	CR44076
FBgn0030091	913.976	0.320315	0.0813743	3.93632	8.27418e-05	0.00187468	CG7065	X	9142493	9147894	1	-	CG7065	Shared
FBgn0000357	51.2573	1.00342	0.254924	3.93616	8.27957e-05	0.00187468	CG6517	3L	8726791	8727613	1	Chorion protein 18	Cp18
FBgn0083936	7201.08	-0.821565	0.208769	-3.93528	8.31003e-05	0.0018787	CG34098	2R	17133445	17133750	1	Accessory gland protein 54A1	Acp54A1
FBgn0261363	119.486	1.11721	0.284089	3.93261	8.40285e-05	0.00189679	CG42640	2R	23064769	23067183	1	Prophenoloxidase 3	PPO3	Shared
FBgn0032139	579.196	-0.479051	0.121844	-3.93166	8.43626e-05	0.00190143	CG13116	2L	9729940	9730945	1	-	CG13116	Shared
FBgn0034210	1398.13	0.396506	0.100933	3.9284	8.55113e-05	0.00192439	CG6568	2R	17405304	17407427	-1	-	CG6568
FBgn0266747	56.3414	-0.992751	0.252904	-3.9254	8.65842e-05	0.00194558	CR45220	3R	2744304	2744800	-1	-	CR45220	Shared
FBgn0084001	23.211	-1.4018	0.357175	-3.92468	8.68444e-05	0.00194847	CG41434	2L	22037860	22039772	1	-	CG41434
FBgn0029769	1241.23	-0.398076	0.101466	-3.92323	8.73705e-05	0.00195731	CG3239	X	5493014	5496052	-1	fra mauro	frma
FBgn0265676	49.1174	-1.02995	0.262635	-3.92161	8.79578e-05	0.00196749	CR44483	2L	9071032	9071607	1	-	CR44483	Shared
FBgn0028978	1939.06	0.357731	0.0913772	3.91488	9.04505e-05	0.0020202	CG5408	3L	20396288	20401609	-1	tribbles	trbl
FBgn0033366	1373.47	-0.59712	0.152614	-3.91261	9.13026e-05	0.00203616	CG8196	2R	9039728	9042142	-1	Ance-4	Ance-4	Shared
FBgn0041706	142.011	0.691003	0.176629	3.91218	9.14683e-05	0.00203679	CG3253	2R	24114398	24116359	1	-	CG3253	Shared
FBgn0010501	719.416	-0.462976	0.118373	-3.91116	9.18521e-05	0.0020392	CG5370	2R	23551313	23553547	1	Death caspase-1	Dcp-1	Shared
FBgn0039033	126.732	-0.893985	0.228553	-3.9115	9.1726e-05	0.0020392	CG17241	3R	22987281	22988503	1	Odorant receptor 94a	Or94a
FBgn0259211	2487.21	-0.349126	0.0893997	-3.90522	9.41379e-05	0.00208532	CG42311	2R	17801132	17842820	1	grainy head	grh
FBgn0038914	345.17	-0.814621	0.208608	-3.90504	9.4211e-05	0.00208532	CG17820	3R	21883924	21884454	-1	female-specific independent of transformer	fit	Shared
FBgn0051639	8349.24	0.662804	0.169828	3.90278	9.50934e-05	0.00210171	CG31639	2L	6153840	6155141	-1	-	CG31639
FBgn0027548	4547.33	0.293012	0.075118	3.90069	9.59174e-05	0.00211676	CG2910	2R	7962463	7969805	1	spenito	nito	Shared
FBgn0051109	565.777	0.432271	0.11088	3.89854	9.67758e-05	0.00213252	CG31109	3R	25053369	25054653	-1	-	CG31109	Shared
FBgn0060292	4103.91	-0.463279	0.118864	-3.89755	9.7169e-05	0.00213801	CR32911	3L	8601473	8601552	1	snoRNA:U49:66Da	snoRNA:U49:66Da	Shared
FBgn0037110	1707.97	-0.386549	0.099364	-3.89023	0.00010015	0.00220034	CG14577	3L	21635305	21636251	1	ORMDL	ORMDL	Shared
FBgn0032878	2383.46	0.44966	0.115641	3.88841	0.000100901	0.00221355	CG9316	2L	20724209	20726551	-1	-	CG9316
FBgn0085419	523.125	0.458923	0.118121	3.8852	0.000102246	0.00223973	CG34390	2R	18539585	18548969	1	Rad, Gem/Kir family member 2	Rgk2	Shared
FBgn0265678	26.5897	-1.29629	0.333918	-3.88205	0.000103578	0.00226222	CR44485	2L	3287822	3288591	1	-	CR44485	Shared
FBgn0035968	1483.32	0.334194	0.0860792	3.88241	0.000103427	0.00226222	CG4484	3L	9203065	9208853	-1	Slc45 ortholog 1	Slc45-1
FBgn0085250	50.4753	-1.34724	0.347362	-3.87848	0.000105111	0.00229232	CG34221	2R	10197136	10199711	-1	-	CG34221	Shared
FBgn0035813	167.959	-0.858876	0.221588	-3.87601	0.000106182	0.00231228	CG8492	3L	7727804	7732191	-1	-	CG8492	Shared
FBgn0085282	328.159	-0.745726	0.192435	-3.87522	0.000106529	0.00231642	CG34253	3L	18086674	18087320	-1	-	CG34253
FBgn0265900	318.609	0.98033	0.253046	3.87412	0.00010701	0.00231696	CR44689	3L	22898191	22898580	-1	-	CR44689	Shared
FBgn0033110	46.5212	1.27383	0.32877	3.87453	0.00010683	0.00231696	CG9447	2R	6872996	6875819	-1	-	CG9447	Shared
FBgn0038029	110.854	0.904201	0.233397	3.87409	0.000107023	0.00231696	CG17639	3R	12383336	12385624	1	Glutathione S transferase D11	GstD11	Shared
FBgn0034075	6390.89	0.420578	0.108585	3.87327	0.000107383	0.00232071	CG8421	2R	16110331	16116996	1	Aspartyl beta-hydroxylase	Asph	Shared
FBgn0051343	13411	-0.540141	0.139464	-3.87299	0.00010751	0.00232071	CG31343	3R	21745266	21749003	1	-	CG31343	Shared
FBgn0085369	28701.7	0.450873	0.11653	3.86915	0.000109215	0.00235408	CG34340	2L	3662745	3692114	1	-	CG34340	Shared
FBgn0024293	8492.35	-0.426553	0.110277	-3.86802	0.000109722	0.00235473	CG1865	2R	7151662	7153642	-1	Serpin 43Ab	Spn43Ab	Shared
FBgn0011280	10792.8	0.718202	0.185672	3.86812	0.000109676	0.00235473	CG1668	X	20419613	20420979	1	Odorant-binding protein 19d	Obp19d	Shared
FBgn0033145	508.224	0.637991	0.164932	3.86821	0.000109639	0.00235473	CG12828	2R	7149174	7149677	-1	-	CG12828
FBgn0039025	9714.61	-0.438209	0.113313	-3.86726	0.000110067	0.00235872	CG7023	3R	22750901	22776374	1	Ubiquitin-specific protease 12/46 ortholog	Usp12-46	Shared
FBgn0002569	3722.65	-0.742566	0.192037	-3.86679	0.000110279	0.00235984	CG8694	2R	8453627	8455782	1	Maltase A2	Mal-A2	Shared
FBgn0036155	831.225	0.504824	0.130581	3.866	0.000110637	0.00236367	CG6163	3L	11361986	11364885	-1	-	CG6163
FBgn0262599	3455.47	-0.533346	0.137969	-3.86569	0.000110777	0.00236367	CG43129	2L	10850141	10854604	1	-	CG43129
FBgn0264567	965.535	-0.624979	0.161712	-3.86477	0.000111193	0.00236573	CR43939	3L	21576033	21577219	-1	-	CR43939
FBgn0263337	620.767	-0.74202	0.191984	-3.86501	0.000111084	0.00236573	CR43418	2R	18814938	18815641	1	-	CR43418	Shared
FBgn0261630	36.8677	-1.43307	0.37095	-3.86325	0.000111891	0.00237715	CG42713	2L	8891440	8892180	1	-	CG42713
FBgn0032521	665.891	-0.400081	0.103619	-3.86107	0.000112892	0.00239498	CG7110	2L	13398991	13411047	1	-	CG7110
FBgn0011589	3620.18	-0.444225	0.115087	-3.8599	0.000113435	0.00240306	CG5076	2R	17873939	17926695	1	Eag-like K[+] channel	Elk	Shared
FBgn0000044	99738.7	0.525541	0.136217	3.85811	0.000114268	0.00241725	CG10067	2R	20944021	20946431	1	Actin 57B	Act57B
FBgn0034733	2379.49	-0.332459	0.0861941	-3.85709	0.000114743	0.00242384	CG4752	2R	22478379	22483054	1	-	CG4752	Shared
FBgn0014868	3448.43	0.335544	0.0871124	3.85185	0.000117231	0.00247287	CG9022	X	9156929	9158515	-1	Oligosaccharyltransferase 48kD subunit	Ost48	Shared
FBgn0033480	1237.01	0.369968	0.096169	3.84706	0.000119545	0.00251809	CG12921	2R	10066650	10067242	1	mitochondrial ribosomal protein L42	mRpL42	Shared
FBgn0037818	773.285	0.445626	0.115851	3.84654	0.000119797	0.00251982	CG6465	3R	10675560	10677251	-1	-	CG6465	Shared
FBgn0083977	470.922	0.495237	0.128805	3.84487	0.000120616	0.00252985	CG34141	2R	9260278	9263971	-1	-	CG34141
FBgn0028984	1568.59	-0.312648	0.0813152	-3.84489	0.000120607	0.00252985	CG18525	3R	15203069	15206447	-1	Serpin 88Ea	Spn88Ea
FBgn0030883	2226.56	0.296976	0.0772889	3.84242	0.000121828	0.0025484	CG7772	X	17906031	17907261	-1	-	CG7772
FBgn0034408	4326.53	-0.235698	0.0613416	-3.84239	0.000121844	0.0025484	CG12758	2R	18878391	18959500	1	serrano	sano	Shared
FBgn0263603	3194.41	0.294725	0.0767168	3.84173	0.000122168	0.00255157	CG5215	3L	16106594	16112626	-1	Zinc-finger protein at 72D	Zn72D	Shared
FBgn0029128	988.166	0.409789	0.106683	3.8412	0.000122436	0.00255357	CG17131	X	142208	200663	1	trynity	tyn	Shared
FBgn0038452	53.377	-1.06924	0.278531	-3.83885	0.00012361	0.00257442	CG14905	3R	16622735	16624717	-1	-	CG14905	Shared
FBgn0039430	5038.59	-0.34435	0.089728	-3.83771	0.000124187	0.00258282	CG5455	3R	26461527	26470008	1	-	CG5455
FBgn0043536	431.911	0.513879	0.133939	3.83666	0.000124717	0.00258656	CG30150	2R	20548368	20550117	-1	Odorant-binding protein 57d	Obp57d
FBgn0034517	431.911	0.513879	0.133939	3.83666	0.000124717	0.00258656	CG18066	2R	20548368	20550117	-1	Cuticular protein 57A	Cpr57A
FBgn0042105	291.752	-0.528266	0.137792	-3.83378	0.000126189	0.00261343	CG18748	3R	7786170	7787923	-1	-	CG18748
FBgn0264568	260.558	0.623994	0.162944	3.82949	0.000128408	0.00265198	CR43940	3L	21594597	21595460	1	-	CR43940	Shared
FBgn0000046	58539.6	0.539475	0.140868	3.82965	0.000128327	0.00265198	CG18290	3R	13425983	13428375	1	Actin 87E	Act87E
FBgn0013675	3023.2	-0.707393	0.184865	-3.82655	0.000129952	0.00267641	CG34069	dmel_mitochondrion_genome	3083	3767	1	mitochondrial Cytochrome c oxidase subunit II	mt:CoII
FBgn0035410	2912.25	-0.488772	0.127729	-3.82662	0.000129916	0.00267641	CG14964	3L	3172817	3178580	-1	-	CG14964	Shared
FBgn0259194	15.9921	1.48578	0.388381	3.82558	0.000130467	0.00268327	CG42298	3R	23405509	23407402	1	Ionotropic receptor 94e	Ir94e
FBgn0001253	113.802	1.22933	0.321533	3.82332	0.000131665	0.00270415	CG32356	3L	8372405	8391171	1	Ecdysone-inducible gene E1	ImpE1	Shared
FBgn0013269	1017.58	0.40806	0.106752	3.8225	0.000132107	0.00270948	CG6226	3R	15331584	15333133	-1	FK506-binding protein 1	FK506-bp1	Shared
FBgn0037197	220.397	-0.638388	0.167029	-3.82202	0.000132361	0.00271094	CG13239	3L	22860787	22861490	1	-	CG13239	Shared
FBgn0039686	612.129	0.409002	0.107024	3.82158	0.000132599	0.00271205	CG15506	3R	29718663	29722388	1	-	CG15506
FBgn0262686	14.6919	-1.57845	0.413382	-3.81838	0.000134331	0.0027399	CG43156	X	11906452	11906868	-1	-	CG43156
FBgn0004360	250.071	0.534033	0.139854	3.8185	0.000134268	0.0027399	CG1916	2R	9494166	9503188	1	Wnt oncogene analog 2	Wnt2
FBgn0030775	5958.38	-0.612336	0.160491	-3.81538	0.000135973	0.00276958	CG9673	X	16702786	16703884	-1	-	CG9673
FBgn0014033	894.191	-0.731129	0.191745	-3.81303	0.000137274	0.00279127	CG4099	2L	4121702	4124153	1	Scavenger receptor class C, type I	Sr-CI	Shared
FBgn0017448	1193.32	-0.393376	0.103173	-3.81278	0.000137415	0.00279127	CG2187	3R	31755356	31758637	-1	-	CG2187	Shared
FBgn0043471	2330.55	-0.641153	0.168281	-3.81001	0.000138963	0.00281886	CG12388	2R	11337797	11338733	-1	kappaTry	kappaTry	Shared
FBgn0032381	2475.36	0.504132	0.132357	3.80888	0.0001396	0.00282791	CG14934	2L	11847226	11849169	1	Maltase B1	Mal-B1	Shared
FBgn0264435	116.118	0.774254	0.203425	3.80608	0.000141185	0.00284832	CR43853	2L	15119783	15120819	1	-	CR43853
FBgn0032387	996.015	-0.627285	0.164811	-3.80609	0.000141178	0.00284832	CG16965	2L	11981591	11984380	1	-	CG16965	Shared
FBgn0010309	854.591	0.405171	0.106441	3.80653	0.000140933	0.00284832	CG10739	2L	19186043	19189938	1	pigeon	pigeon	Shared
FBgn0032313	483.111	0.591033	0.155614	3.79806	0.000145832	0.00293806	CG14070	2L	10900501	10901785	-1	-	CG14070	Shared
FBgn0039152	9174.47	-0.272877	0.0718614	-3.79726	0.000146301	0.00294249	CG6129	3R	24113286	24128193	1	Rootletin	Rootletin	Shared
FBgn0003676	1374.65	0.353421	0.0930788	3.79701	0.000146449	0.00294249	CG5374	3R	22489105	22491439	-1	Tcp1-like	T-cp1	Shared
FBgn0262166	719.61	0.442287	0.11651	3.79612	0.00014698	0.00294915	CG8445	2R	16194062	16196333	-1	calypso	calypso
FBgn0038092	788.128	0.461033	0.121583	3.79192	0.000149486	0.00299539	CG31298	3R	12916056	12934813	1	beat-Vb	beat-Vb	Shared
FBgn0037900	4520.06	0.350852	0.0925391	3.79138	0.00014981	0.00299729	CG5276	3R	11431738	11433543	1	-	CG5276
FBgn0050090	270.296	0.612787	0.161639	3.79109	0.000149986	0.00299729	CG30090	2R	15689826	15691014	1	-	CG30090
FBgn0086901	6003.22	-0.329146	0.0868314	-3.79063	0.000150263	0.00299879	CG34389	3R	14391683	14481713	-1	crossveinless c	cv-c
FBgn0043783	23866.5	-0.41409	0.109294	-3.78877	0.000151392	0.00301725	CG32444	3L	21636947	21639060	1	-	CG32444	Shared
FBgn0033246	39587.7	-0.470602	0.124245	-3.78768	0.000152063	0.00302655	CG11198	2R	7974115	7991862	-1	Acetyl-CoA carboxylase	ACC	Shared
FBgn0029175	463.753	0.457742	0.120932	3.78512	0.000153634	0.00305371	CG8433	2R	16145904	16148719	-1	Ext2	Ext2	Shared
FBgn0033978	3753.93	-0.748391	0.197996	-3.77983	0.000156932	0.00311509	CG10242	2R	14875829	14877654	1	Cyp6a23	Cyp6a23
FBgn0261990	6056.17	-0.499646	0.132445	-3.77247	0.000161638	0.00319565	CG42808	2R	13573618	13574257	-1	-	CG42808
FBgn0032123	18791.4	0.335126	0.0888286	3.77273	0.000161473	0.00319565	CG3811	2L	9521210	9540060	1	Organic anion transporting polypeptide 30B	Oatp30B
FBgn0051419	1776.14	0.466494	0.12365	3.7727	0.000161488	0.00319565	CG31419	3R	17284648	17285421	1	-	CG31419
FBgn0265853	68.0512	0.834161	0.221219	3.77074	0.000162764	0.00320933	CR44642	2R	20315295	20315995	1	-	CR44642
FBgn0033127	2628.9	-0.476936	0.126474	-3.77102	0.00016258	0.00320933	CG12845	2R	7025010	7028082	1	Tetraspanin 42Ef	Tsp42Ef
FBgn0050324	3272.27	0.540702	0.143443	3.76945	0.000163609	0.00322171	CG30324	2R	16287586	16288233	-1	-	CG30324	Shared
FBgn0034755	230.215	-1.10757	0.293939	-3.76802	0.000164546	0.00323585	CG3746	2R	22648995	22649750	-1	-	CG3746
FBgn0085796	49.0057	1.34842	0.35825	3.76389	0.000167287	0.0032854	CR41539	-	-	-	-	-	CR41539
FBgn0264695	195721	0.484061	0.128641	3.76289	0.000167964	0.00329432	CG17927	2L	16766566	16788766	1	Myosin heavy chain	Mhc	Shared
FBgn0262538	1938.43	-0.52663	0.139989	-3.76193	0.000168605	0.00330253	CG43092	3R	22768883	22769667	-1	-	CG43092
FBgn0016687	11915.8	-0.416626	0.110827	-3.75925	0.000170427	0.00333379	CG4634	2R	24558967	24561087	-1	Nucleosome remodeling factor - 38kD	Nurf-38	Shared
FBgn0051642	1524.47	0.354175	0.0942411	3.75818	0.000171151	0.00334354	CG31642	2L	6118512	6120522	1	-	CG31642	Shared
FBgn0028484	5785.6	0.276584	0.0736134	3.75725	0.000171792	0.00335165	CG14992	3L	4108186	4114157	1	Activated Cdc42 kinase	Ack
FBgn0265593	412.522	-0.640708	0.17064	-3.75473	0.000173527	0.00338104	CR44420	2R	18246127	18246763	-1	-	CR44420	Shared
FBgn0037870	277.028	-0.58369	0.155484	-3.75402	0.000174023	0.00338625	CG18577	3R	11196092	11197285	1	-	CG18577	Shared
FBgn0264863	4604.07	-0.419354	0.111729	-3.75332	0.000174505	0.00339117	CR44054	X	11139608	11141238	1	-	CR44054
FBgn0032131	987.793	-0.498991	0.13296	-3.75294	0.000174773	0.00339192	CG3841	2L	9589476	9591783	1	-	CG3841	Shared
FBgn0030331	6499.14	-0.395562	0.105413	-3.75249	0.000175088	0.00339359	CG15221	X	11724246	11736617	1	-	CG15221	Shared
FBgn0265271	2224.44	0.374168	0.0997287	3.75186	0.000175528	0.00339767	CG14717	3R	11696509	11698327	1	-	CG14717
FBgn0051313	2657.87	-0.562136	0.149863	-3.751	0.000176131	0.0034049	CG31313	3R	14566432	14567429	-1	-	CG31313
FBgn0038738	7996.62	-0.321804	0.0858361	-3.74906	0.0001775	0.00342243	CG4572	3R	19862517	19864393	-1	-	CG4572
FBgn0263706	3765.14	-0.356612	0.0951202	-3.74907	0.000177491	0.00342243	CG43658	X	17456169	17561180	-1	-	CG43658
FBgn0002563	1982.18	-1.34582	0.359096	-3.7478	0.000178391	0.00343512	CG4178	2L	898500	901316	1	Larval serum protein 1 beta	Lsp1beta	Shared
FBgn0029768	1066.73	-0.502401	0.134104	-3.74636	0.000179417	0.00345039	CG16752	X	5446656	5494012	1	Sex peptide receptor	SPR
FBgn0015946	100.08	-0.975865	0.260635	-3.74418	0.000180982	0.00347598	CG4345	3L	18302719	18304417	-1	grim	grim	Shared
FBgn0035285	4444.13	-0.316304	0.0844961	-3.74341	0.000181537	0.00348212	CG12025	3L	1865430	1869491	1	-	CG12025
FBgn0034086	637.98	-0.406249	0.108571	-3.74179	0.000182716	0.0035002	CG8441	2R	16185122	16186506	-1	-	CG8441	Shared
FBgn0013279	224.187	0.731887	0.195822	3.73751	0.000185855	0.00355574	CG6489	3R	12509076	12511461	1	Heat-shock-protein-70Bc	Hsp70Bc	Shared
FBgn0010423	2213.22	0.568238	0.152159	3.73451	0.000188085	0.00359375	CG9073	2R	11273845	11275286	-1	Troponin C at 47D	TpnC47D
FBgn0265152	222.354	-0.656232	0.175758	-3.73372	0.000188671	0.00360031	CR44221	2L	228037	228588	1	-	CR44221
FBgn0035875	232.148	-0.649271	0.173913	-3.73331	0.000188983	0.00360163	CG7076	3L	8336672	8338595	1	Cuticular protein 66Cb	Cpr66Cb	Shared
FBgn0027619	4375.74	-0.297258	0.0796415	-3.73245	0.000189627	0.00360925	CG12131	2R	9968929	9970897	1	Adam	Adam
FBgn0265546	286.918	0.620205	0.166216	3.73133	0.000190475	0.0036161	CR44396	2L	17245856	17246617	-1	-	CR44396
FBgn0011202	2848.31	-0.51636	0.138382	-3.7314	0.000190417	0.0036161	CG1768	2L	20758144	20768053	1	diaphanous	dia	Shared
FBgn0037780	2149.84	0.294429	0.0789421	3.72968	0.000191724	0.00363514	CG3925	3R	10049199	10051527	1	-	CG3925
FBgn0003447	4175.25	-0.310413	0.0832598	-3.72825	0.000192817	0.0036512	CG32858	X	7964024	7986601	1	singed	sn
FBgn0034471	1318.4	0.520689	0.139703	3.72711	0.000193685	0.00366295	CG8462	2R	19712345	19712932	1	Odorant-binding protein 56e	Obp56e
FBgn0035799	1224.6	-0.416142	0.111703	-3.72544	0.000194972	0.00368259	CG14838	3L	7583454	7587248	1	-	CG14838	Shared
FBgn0039637	3932.24	-0.288441	0.0775115	-3.72126	0.000198231	0.00373936	CG11880	3R	29123370	29128247	1	-	CG11880	Shared
FBgn0037170	1687.3	0.485606	0.130517	3.72062	0.000198731	0.00374403	CG11401	3L	22550226	22552019	1	thioredoxin reductase 2	Trxr-2
FBgn0262801	3685.6	0.291833	0.0784679	3.71913	0.000199907	0.00376139	CG2358	3R	6657882	6659442	1	twisted bristles roughened eye	twr
FBgn0000150	14377.7	0.420057	0.112982	3.71793	0.000200864	0.00377461	CG2210	3R	31745172	31746077	-1	abnormal wing discs	awd	Shared
FBgn0036875	3113.43	0.332491	0.0894751	3.71602	0.000202387	0.00379841	CG9449	3L	19492053	19497723	-1	-	CG9449
FBgn0039728	159.326	0.820044	0.220756	3.71471	0.000203439	0.00381333	CG7896	3R	29983426	29990785	1	-	CG7896	Shared
FBgn0036679	99.5034	-0.825654	0.222345	-3.71339	0.0002045	0.00382837	CG13022	3L	16938330	16938952	-1	-	CG13022
FBgn0051713	350.383	0.528501	0.142336	3.71306	0.000204772	0.00382862	CG31713	2L	9938178	9938790	-1	diadenosine tetraphosphate hydrolase	Apf	Shared
FBgn0026755	301.673	-0.747747	0.20147	-3.71146	0.000206071	0.00384805	CG9481	2L	6225048	6226842	1	UDP-glycosyltransferase 37b1	Ugt37b1	Shared
FBgn0032456	10364.7	-0.47766	0.128747	-3.71005	0.000207215	0.00385966	CG6214	2L	12719045	12744807	1	Multidrug-Resistance like Protein 1	MRP
FBgn0038475	996.706	-0.347871	0.0937606	-3.71021	0.000207091	0.00385966	CG3962	3R	17073942	17079945	-1	Keap1	Keap1
FBgn0036389	2136.22	-0.418235	0.112758	-3.70916	0.00020795	0.00386363	CG9028	3L	13965203	13973067	1	short spindle 2	ssp2
FBgn0263232	2136.22	-0.418235	0.112758	-3.70916	0.00020795	0.00386363	CG32135	3L	13965203	13973067	1	Nuclear export factor 3	Nxf3
FBgn0041161	3743.26	0.340767	0.091928	3.70689	0.000209818	0.00388643	CG6451	3L	14043694	14049892	-1	bluestreak	blue
FBgn0053203	5280.64	-0.46443	0.12529	-3.70685	0.000209855	0.00388643	CG33203	3R	28870606	28887709	-1	-	CG33203	Shared
FBgn0004516	3611.34	0.342687	0.0924502	3.70672	0.000209964	0.00388643	CG14994	3L	4074077	4088744	-1	Glutamic acid decarboxylase 1	Gad1	Shared
FBgn0265702	1328.81	0.52069	0.140608	3.70313	0.000212953	0.00393684	CR44509	2R	19712095	19712849	-1	-	CR44509
FBgn0250824	10327.8	0.290862	0.0785634	3.70226	0.000213687	0.00394548	CG33655	2R	21317793	21320017	-1	-	CG33655
FBgn0032870	734.476	-0.463745	0.125314	-3.70068	0.000215024	0.00396523	CG2608	2L	20645822	20647381	1	-	CG2608
FBgn0026374	439.984	-0.539705	0.145899	-3.69917	0.000216302	0.00398383	CG8497	X	15788897	15793632	1	Rhophilin	Rhp
FBgn0026602	1996.79	0.445628	0.120625	3.69432	0.000220477	0.00405568	CG1851	2R	7243024	7245776	-1	Ady43A	Ady43A
FBgn0263656	61.7813	-1.07216	0.290267	-3.69372	0.000221001	0.00406027	CG43647	2R	7020133	7020746	1	-	CG43647	Shared
FBgn0032444	2663.5	0.307245	0.0832325	3.69141	0.000223017	0.00409224	CG5525	2L	12690336	12692934	-1	-	CG5525
FBgn0033954	54203.6	0.389917	0.105645	3.69083	0.000223523	0.00409644	CG12860	2R	14665641	14666817	-1	-	CG12860
FBgn0085474	189.59	-1.13343	0.307285	-3.68854	0.000225542	0.00412835	CG34445	2R	22647892	22648478	-1	-	CG34445
FBgn0029896	37743.4	0.310083	0.0840947	3.68731	0.000226642	0.00414334	CG3168	X	6720004	6739986	-1	-	CG3168
FBgn0039241	3186.7	-0.533988	0.144836	-3.68684	0.000227053	0.00414478	CG11089	3R	24877045	24881478	1	-	CG11089	Shared
FBgn0040227	6274.97	0.345565	0.0937356	3.68659	0.00022728	0.00414478	CG10161	3R	23680039	23682317	1	Eukaryotic initiation factor 3 p66 subunit	eIF-3p66
FBgn0263988	1918.76	-0.456585	0.123928	-3.68428	0.000229353	0.00417745	CG7051	3L	149679	152589	-1	Dynein intermediate chain at 61B	Dic61B	Shared
FBgn0038285	62.56	-1.02619	0.27876	-3.68126	0.000232088	0.00422206	CG6974	3R	15078530	15079285	-1	-	CG6974	Shared
FBgn0085476	682.25	0.508386	0.138122	3.68071	0.000232582	0.00422586	CG34447	2L	2418422	2420013	-1	-	CG34447
FBgn0051708	354.044	-0.466708	0.126862	-3.67886	0.000234283	0.00425154	CG31708	2L	9051631	9071164	-1	-	CG31708
FBgn0031592	241.416	0.559286	0.152118	3.67666	0.000236306	0.004283	CG3675	2L	4277696	4281324	-1	Arginine methyltransferase 2	Art2
FBgn0034935	843.26	-0.382269	0.10402	-3.67497	0.000237881	0.00430628	CG13565	2R	23946959	23949076	-1	-	CG13565
FBgn0034883	10305.8	-0.362713	0.09881	-3.67081	0.000241784	0.0043716	CG17664	2R	23603722	23616754	-1	-	CG17664
FBgn0030105	284.061	-1.47089	0.400872	-3.66922	0.00024329	0.00439347	CG15369	X	9216872	9217466	1	-	CG15369
FBgn0032648	2382.8	-0.379431	0.10359	-3.66282	0.000249454	0.0044993	CG15144	2L	17525585	17529122	-1	-	CG15144	Shared
FBgn0031357	529.574	0.403457	0.110178	3.66186	0.000250387	0.00451062	CG17642	2L	1710462	1711465	1	mitochondrial ribosomal protein L48	mRpL48
FBgn0086044	1601.12	-0.749107	0.204611	-3.66113	0.000251103	0.00451803	CR34673	X	9929889	9930006	-1	-	snoRNA:Me28S-U1688
FBgn0035146	2916.88	0.317203	0.0866652	3.6601	0.000252117	0.00453077	CG13893	3L	599094	604008	-1	-	CG13893
FBgn0263542	403.6	0.53192	0.145353	3.65951	0.000252695	0.00453148	CR43527	X	2029004	2029094	-1	mir-4954 stem loop	mir-4954
FBgn0031523	1395.29	0.441105	0.120539	3.65944	0.000252769	0.00453148	CG15408	2L	3332814	3334790	1	-	CG15408
FBgn0037090	1401.39	-0.488105	0.13347	-3.65705	0.000255138	0.00456842	CG7529	3L	21501421	21503959	1	Esterase Q	Est-Q	Shared
FBgn0052815	3847.55	0.319423	0.08739	3.65514	0.000257038	0.00459688	CG32815	X	932466	939424	1	-	CG32815	Shared
FBgn0264562	856.15	0.373186	0.102146	3.65344	0.000258749	0.0046219	CG43934	X	1941940	2007956	1	Hr4	Hr4	Shared
FBgn0265155	142.504	-1.14181	0.312594	-3.6527	0.000259492	0.00462959	CR44224	2L	10506301	10507015	1	-	CR44224
FBgn0034662	7585.23	-0.945659	0.259032	-3.65074	0.000261485	0.00465953	CG13492	2R	21820662	21831409	-1	-	CG13492	Shared
FBgn0033869	58.9075	1.1299	0.309539	3.65026	0.000261975	0.00466265	CG6305	2R	13794777	13805231	1	Cuticular protein 50Cb	Cpr50Cb
FBgn0039864	252.798	0.583834	0.159958	3.64993	0.00026231	0.00466301	CG11550	3R	31678147	31679880	-1	-	CG11550	Shared
FBgn0029821	811.953	0.483439	0.132513	3.64824	0.00026404	0.00468252	CG4020	X	5905746	5908001	1	-	CG4020
FBgn0030495	149.078	0.766482	0.210086	3.64842	0.000263861	0.00468252	CG11816	X	13552559	13555800	-1	-	CG11816
FBgn0036415	9506.77	-0.42341	0.116282	-3.64123	0.000271337	0.00480313	CG7768	3L	14218204	14218974	1	-	CG7768
FBgn0011205	11711.3	-0.373952	0.102703	-3.64109	0.00027149	0.00480313	CG5725	3L	20384429	20391913	1	fumble	fbl	Shared
FBgn0015271	292.576	0.46645	0.128159	3.63961	0.000273055	0.00482506	CG7833	2L	13829837	13831576	1	Origin recognition complex subunit 5	Orc5	Shared
FBgn0036940	195.403	-0.582708	0.160195	-3.63749	0.000275308	0.00485673	CG7348	3L	20130451	20131743	-1	obstructor-J	obst-J	Shared
FBgn0036607	94.9059	-0.835891	0.22981	-3.63731	0.000275503	0.00485673	CG13059	3L	16323672	16324308	1	-	CG13059
FBgn0014455	2732.72	-0.345033	0.0949013	-3.6357	0.000277223	0.00488124	CG11654	X	15450261	15453167	1	Adenosylhomocysteinase at 13	Ahcy13	Shared
FBgn0042189	56943.1	0.467784	0.128676	3.63537	0.000277578	0.00488167	CG17376	2L	6799946	6800894	-1	-	CG17376
FBgn0038849	441.361	-0.582975	0.160473	-3.63285	0.000280307	0.00492383	CG7079	3R	21047462	21048829	-1	-	CG7079
FBgn0010225	11078.1	-0.516997	0.142354	-3.63177	0.000281486	0.00493867	CG1106	3R	4235217	4241057	1	Gelsolin	Gel	Shared
FBgn0035548	26.8006	-1.29961	0.357977	-3.63043	0.000282952	0.00495853	CG15023	3L	4460622	4461504	-1	-	CG15023
FBgn0051269	204.177	0.539335	0.148578	3.62998	0.000283439	0.00496119	CG31269	3R	17127126	17128201	1	-	CG31269
FBgn0266730	272.087	-0.658828	0.181649	-3.62693	0.000286814	0.00500842	CR45203	3R	9483378	9484078	-1	-	CR45203
FBgn0039034	125.851	-0.868267	0.23938	-3.62714	0.000286577	0.00500842	CG6679	3R	22989295	22990568	1	Odorant receptor 94b	Or94b
FBgn0259918	6353.22	-0.389677	0.10758	-3.62219	0.000292118	0.00509503	CG42447	X	11724668	11732770	-1	inaF-B	inaF-B	Shared
FBgn0034128	135.027	0.76953	0.212628	3.61914	0.000295587	0.00514947	CG4409	2R	16443211	16444845	1	-	CG4409	Shared
FBgn0266355	26.4198	-1.30962	0.361901	-3.61872	0.000296059	0.00515164	CR45003	X	21409402	21410546	-1	-	CR45003	Shared
FBgn0261429	33.9219	1.05314	0.291155	3.61711	0.000297916	0.00516909	CR42646	2R	5363253	5367357	1	-	CR42646	Shared
FBgn0033789	647.83	-0.688004	0.190217	-3.61694	0.000298109	0.00516909	CG13324	2R	13049146	13049656	-1	-	CG13324
FBgn0022699	815.529	0.408796	0.113022	3.61695	0.000298097	0.00516909	CG10270	3L	6182176	6184920	-1	D19B	D19B
FBgn0034377	81.4727	-0.984884	0.272329	-3.61652	0.000298585	0.00517128	CG15071	2R	18696585	18697345	1	-	CG15071	Shared
FBgn0033658	73.4019	-1.09751	0.303514	-3.61599	0.000299198	0.00517242	CG8986	2R	11862537	11863252	-1	TwdlBeta	TwdlBeta
FBgn0037548	1276.73	-0.459984	0.127213	-3.61586	0.000299349	0.00517242	CG7900	3R	8094124	8105083	1	-	CG7900	Shared
FBgn0034286	525.874	0.430114	0.11906	3.61259	0.00030315	0.00521924	CG33996	2R	17975122	18007902	-1	dpr13	dpr13	Shared
FBgn0053109	1187.09	0.624678	0.17293	3.61232	0.000303469	0.00521924	CG33109	3R	14220560	14221584	-1	-	CG33109	Shared
FBgn0040775	1537.75	0.695813	0.192612	3.61252	0.000303237	0.00521924	CG12158	2R	9362574	9362906	-1	-	CG12158	Shared
FBgn0038733	1971.72	-0.50809	0.140636	-3.61279	0.000302918	0.00521924	CG11407	3R	19781246	19783145	1	-	CG11407
FBgn0034509	1411.84	-0.594898	0.164733	-3.6113	0.000304671	0.00523384	CG13421	2R	20503584	20504202	1	Odorant-binding protein 57c	Obp57c
FBgn0034885	9368.62	-0.379004	0.104985	-3.61009	0.000306088	0.00525208	CG4019	2R	23607592	23614710	-1	-	CG4019
FBgn0266746	76.1122	0.872919	0.241902	3.60857	0.000307891	0.00526547	CR45219	X	10045541	10048156	-1	-	CR45219
FBgn0032480	2476.62	-0.4145	0.114867	-3.60853	0.000307935	0.00526547	CG5682	2L	13192201	13197281	1	Edem2	Edem2
FBgn0029639	181.5	-0.807923	0.223874	-3.60883	0.000307582	0.00526547	CG14419	X	2885186	2885914	-1	-	CG14419
FBgn0036846	470.439	0.430579	0.119339	3.60804	0.000308522	0.00526944	CG6818	3L	19092670	19094760	1	Misexpression suppressor of ras 6	MESR6	Shared
FBgn0001150	103.688	0.938775	0.260713	3.60079	0.000317248	0.00540892	CG7952	X	2427113	2428967	-1	giant	gt
FBgn0026061	9038.55	-0.664169	0.184458	-3.60065	0.00031742	0.00540892	CG4123	3L	16563448	16573334	-1	Multiple inositol polyphosphate phosphatase 1	Mipp1
FBgn0053774	697.22	-0.546136	0.151723	-3.59955	0.000318768	0.00542565	CG33774	2R	9399753	9400329	-1	-	CG33774
FBgn0036165	9758.79	-0.232235	0.0645502	-3.59775	0.000320988	0.00545257	CG7533	3L	11487550	11499055	1	charybde	chrb	Shared
FBgn0036285	1641.82	-0.366912	0.101986	-3.59767	0.000321086	0.00545257	CG10704	3L	12422510	12432668	-1	twin of eyg	toe	Shared
FBgn0053191	5958.11	0.529602	0.147371	3.59367	0.000326058	0.00553066	CG33191	3R	8778379	8779923	-1	-	CG33191
FBgn0002891	1102.12	-0.379782	0.10572	-3.59233	0.000327736	0.00555277	CG1925	2R	7793625	7801044	1	mutagen-sensitive 205	mus205
FBgn0030607	751.96	-0.461173	0.128433	-3.59078	0.000329693	0.00557954	CG5560	X	15067007	15069091	1	doppelganger von brummer	dob	Shared
FBgn0036170	8840.37	0.398476	0.111126	3.5858	0.000336047	0.00568057	CG11714	3L	11521013	11522713	-1	-	CG11714
FBgn0051999	2564.94	-0.27759	0.0774471	-3.58425	0.000338047	0.00570786	CG31999	4	215009	227748	-1	-	CG31999
FBgn0030764	1441.38	0.470505	0.131458	3.57912	0.000344753	0.00581447	CG9777	X	16630673	16632235	-1	-	CG9777
FBgn0266242	199.045	0.83383	0.233004	3.5786	0.000345434	0.00581933	CR44937	3R	8683578	8686187	-1	-	CR44937	Shared
FBgn0037944	5667.17	0.42757	0.119495	3.57814	0.000346045	0.00582211	CG6923	3R	11744229	11750029	-1	-	CG6923
FBgn0036461	1268.77	0.395984	0.110675	3.57789	0.000346386	0.00582211	CG10006	3L	14992289	14997817	1	Zinc/iron regulated transporter-related protein 71B	Zip71B
FBgn0034291	247.279	-1.35706	0.379406	-3.57681	0.000347817	0.00583953	CG5770	2R	18044046	18045073	-1	-	CG5770	Shared
FBgn0037046	149.363	0.62116	0.173722	3.57561	0.000349415	0.00585973	CG10581	3L	21033554	21034203	-1	-	CG10581	Shared
FBgn0035673	1722.74	-0.335423	0.0938239	-3.57503	0.000350186	0.00586602	CG6602	3L	6072139	6073539	1	-	CG6602	Shared
FBgn0264716	13.1873	1.40009	0.392429	3.56775	0.000360061	0.00601782	CR43984	2R	21764996	21765295	-1	-	CR43984	Shared
FBgn0034710	40.211	1.11723	0.313136	3.56788	0.000359885	0.00601782	CG3292	2R	22203694	22205593	-1	-	CG3292
FBgn0005655	335.216	0.59838	0.167808	3.56586	0.000362664	0.00605449	CG9193	2R	20261754	20262883	-1	Proliferating cell nuclear antigen	PCNA
FBgn0042119	4099.03	-0.497881	0.139679	-3.56446	0.000364608	0.00608009	CG18778	3L	6131242	6132109	-1	Cuticular protein 65Au	Cpr65Au
FBgn0037981	263.746	0.448834	0.12602	3.56161	0.000368582	0.00613944	CG3169	3R	12017156	12018550	1	Spt3	Spt3	Shared
FBgn0033918	6334.29	0.370359	0.104071	3.55871	0.000372675	0.00620064	CG8531	2R	14256493	14258787	1	-	CG8531
FBgn0030778	14442.1	-0.376204	0.105759	-3.5572	0.000374835	0.00622957	CG4678	X	16696131	16711145	1	-	CG4678
FBgn0035398	576.104	0.593895	0.167168	3.55268	0.000381334	0.0063234	CG1869	3L	3090985	3106958	-1	Cht7	Cht7	Shared
FBgn0030539	322.975	0.551182	0.155144	3.55271	0.000381282	0.0063234	CG1368	X	14174756	14175670	1	-	CG1368
FBgn0050354	1519.34	-0.505564	0.142377	-3.55087	0.000383954	0.00635972	CG30354	2R	8677219	8677661	1	-	CG30354	Shared
FBgn0032788	14.3162	1.33392	0.375807	3.54947	0.000386008	0.0063866	CG13084	2L	19484930	19486532	1	-	CG13084
FBgn0034145	10191.6	-0.376381	0.106088	-3.54781	0.00038845	0.00641268	CG5065	2R	16607654	16624894	1	-	CG5065	Shared
FBgn0034741	730.265	0.610641	0.172233	3.54544	0.000391964	0.00646347	CG4269	2R	22597245	22600695	1	-	CG4269
FBgn0040505	2492.68	-0.414568	0.116992	-3.54357	0.000394742	0.00650205	CG8250	2R	16625293	16640011	-1	Alk	Alk	Shared
FBgn0013307	984.213	0.441611	0.124656	3.54263	0.000396155	0.00651271	CG8721	2R	8004824	8006672	1	Ornithine decarboxylase 1	Odc1	Shared
FBgn0032162	941.391	0.51735	0.146038	3.54256	0.000396269	0.00651271	CG4592	2L	9921633	9922860	1	-	CG4592	Shared
FBgn0265450	32.3462	1.3171	0.371933	3.54123	0.000398263	0.00653822	CR44350	3R	22823686	22827260	-1	-	CR44350	Shared
FBgn0035969	61.2927	0.992596	0.280347	3.54059	0.000399232	0.00654687	CG4476	3L	9211880	9215256	1	-	CG4476
FBgn0063496	102.453	1.05525	0.298175	3.53901	0.00040163	0.00657892	CG17525	2R	18403248	18404086	1	Glutathione S transferase E4	GstE4	Shared
FBgn0038795	395.596	-0.589727	0.166691	-3.53784	0.000403409	0.00660075	CG4335	3R	20406615	20407871	-1	-	CG4335
FBgn0260812	6033.51	-0.37828	0.10701	-3.53501	0.000407753	0.00666446	CG42563	X	11724668	11729099	-1	inaF-D	inaF-D	Shared
FBgn0028955	4650.13	0.35085	0.0992922	3.5335	0.000410089	0.0066834	CG8788	2R	9138486	9141981	1	-	CG8788
FBgn0028374	105.94	0.681702	0.192931	3.53339	0.000410265	0.0066834	CG6371	3R	12526188	12529076	1	Hugin	Hug	Shared
FBgn0265313	4650.13	0.35085	0.0992922	3.5335	0.000410089	0.0066834	CG44286	2R	9138486	9141981	1	-	CG44286
FBgn0051211	5966.69	0.406007	0.114921	3.53291	0.000411016	0.00668826	CG31211	3R	11949680	11954038	1	-	CG31211	Shared
FBgn0266589	164.118	0.650246	0.184187	3.53036	0.000414998	0.00674565	CR45114	3L	6304760	6305503	-1	-	CR45114
FBgn0262943	96.3575	0.748798	0.212155	3.52948	0.000416377	0.00676064	CR43262	2L	8242055	8242435	1	-	CR43262	Shared
FBgn0050184	267.556	-0.462216	0.13101	-3.52811	0.000418539	0.0067883	CG30184	2R	23563973	23564780	1	-	CG30184	Shared
FBgn0035889	4087.64	0.320138	0.0908016	3.52568	0.000422394	0.00681351	CG7163	3L	8402168	8405277	-1	monkey king protein	mkg-p
FBgn0262960	349.152	-0.761279	0.215888	-3.52627	0.000421451	0.00681351	CG43271	2L	17914365	17915023	-1	-	CG43271
FBgn0053057	4087.64	0.320138	0.0908016	3.52568	0.000422394	0.00681351	CG33057	3L	8402168	8405277	-1	-	CG33057
FBgn0051547	4326.73	-0.37567	0.106534	-3.5263	0.000421403	0.00681351	CG31547	3R	5489505	5502702	-1	-	CG31547	Shared
FBgn0031459	7184.63	-0.285249	0.0808958	-3.52613	0.000421676	0.00681351	CG2862	2L	2770135	2770904	1	-	CG2862	Shared
FBgn0014184	78040	-0.289024	0.0820028	-3.52457	0.000424176	0.00683482	CG16747	2R	12166295	12174264	-1	Ornithine decarboxylase antizyme	Oda
FBgn0035630	8403.01	0.260673	0.0739923	3.52298	0.000426727	0.00686845	CG10576	3L	5761963	5765702	-1	-	CG10576
FBgn0037654	2637.33	0.415537	0.118046	3.52013	0.000431336	0.0069351	CG11983	3R	9008321	9010274	1	-	CG11983
FBgn0265050	315.655	-0.494236	0.140422	-3.51965	0.000432121	0.00694018	CR44165	2R	6682521	6683749	-1	-	CR44165	Shared
FBgn0037911	735.772	0.405109	0.115132	3.51866	0.000433734	0.00695854	CG10898	3R	11557776	11559877	1	-	CG10898
FBgn0265708	92.3734	-0.856939	0.243659	-3.51696	0.000436515	0.0069855	CR44515	3L	5369365	5370312	1	-	CR44515	Shared
FBgn0029881	5211.74	-0.477497	0.135777	-3.51677	0.00043683	0.0069855	CG3973	X	6600062	6653015	1	pickled eggs	pigs	Shared
FBgn0002121	5025.76	-0.473379	0.134597	-3.517	0.000436446	0.0069855	CG2671	2L	9839	21376	-1	lethal (2) giant larvae	l(2)gl	Shared
FBgn0051354	228.022	0.555921	0.15824	3.51314	0.000442838	0.0070718	CG5834	3R	12502510	12504856	1	Hsp70Bbb	Hsp70Bbb	Shared
FBgn0031248	584.328	0.519829	0.147975	3.51294	0.000443182	0.0070718	CG11912	2L	318362	319259	-1	-	CG11912	Shared
FBgn0265851	221.942	0.604777	0.172207	3.51191	0.000444892	0.00709145	CR44640	2R	20302195	20302995	1	-	CR44640
FBgn0264989	740.163	-0.536338	0.152755	-3.51109	0.000446266	0.00710571	CG44140	2L	15694038	15694471	-1	-	CG44140	Shared
FBgn0051296	556.572	0.500619	0.142623	3.51009	0.000447954	0.00712493	CG31296	3R	15530072	15531473	-1	-	CG31296
FBgn0264775	217.547	0.897164	0.255735	3.50817	0.000451192	0.00716873	CG44013	3R	15508896	15509917	-1	-	CG44013	Shared
FBgn0013276	384.09	0.855645	0.243922	3.50786	0.000451722	0.00716946	CG18743	3R	11958535	11960909	1	Heat-shock-protein-70Ab	Hsp70Ab	Shared
FBgn0002778	645.653	0.395114	0.112685	3.50636	0.000454288	0.00720246	CG3297	3L	14985100	14991667	1	minidiscs	mnd	Shared
FBgn0032420	419.973	-0.39787	0.11349	-3.50577	0.000455291	0.00721064	CG6583	2L	12171204	12172586	-1	-	CG6583
FBgn0038598	17412.3	0.337179	0.0962112	3.50457	0.000457345	0.00723543	CG7131	3R	18286620	18288777	-1	-	CG7131
FBgn0039283	119.761	0.81616	0.232915	3.50412	0.000458127	0.00724007	CG13651	3R	25138072	25139903	1	distal antenna-related	danr	Shared
FBgn0264570	182.649	-0.643257	0.183733	-3.50104	0.000463451	0.0072622	CR43942	3L	23909119	23910123	1	-	CR43942
FBgn0030946	2371.8	0.250725	0.07161	3.50126	0.000463062	0.0072622	CG6659	X	18653392	18657286	-1	-	CG6659	Shared
FBgn0020443	6384.37	-0.26383	0.0753445	-3.50165	0.000462382	0.0072622	CG6382	2L	12434452	12441279	1	Ef1alpha-like factor	Elf	Shared
FBgn0027547	5953.9	-0.316818	0.0904777	-3.50162	0.000462438	0.0072622	CG1927	3L	1966725	1970079	-1	-	CG1927
FBgn0039739	84.741	0.78551	0.224359	3.50113	0.000463292	0.0072622	CG15527	3R	30022345	30022648	-1	Ribosomal protein S28a	RpS28a	Shared
FBgn0260991	1556.48	0.335041	0.0956901	3.50131	0.000462976	0.0072622	CG12165	2R	7278467	7281795	1	Inner centromere protein	Incenp
FBgn0022786	609.057	0.365472	0.104351	3.50234	0.000461196	0.0072622	CG12153	X	7722119	7725917	1	Hira	Hira
FBgn0031741	1627.51	0.325152	0.0928296	3.50267	0.000460613	0.0072622	CG11034	2L	5805395	5809063	1	-	CG11034	Shared
FBgn0265306	353.893	-0.488124	0.139479	-3.49963	0.000465902	0.00728054	CR44279	2R	8542796	8543542	-1	-	CR44279	Shared
FBgn0053229	5597.45	0.409518	0.117014	3.49974	0.00046571	0.00728054	CG33229	3L	223852	225605	1	-	CG33229	Shared
FBgn0029987	551.413	0.493996	0.141161	3.49952	0.000466096	0.00728054	CG15330	X	7956064	7956702	1	-	CG15330
FBgn0022774	1141.64	0.475335	0.135983	3.49555	0.000473082	0.0073741	CG8782	3L	19647280	19649851	-1	Ornithine aminotransferase precursor	Oat
FBgn0032535	15.1711	-1.3406	0.383507	-3.49562	0.00047296	0.0073741	CG16869	2L	13909333	13911719	1	Ance-2	Ance-2
FBgn0003149	70402.7	0.362262	0.103685	3.49386	0.000476083	0.00740749	CG5939	3L	8732858	8745310	-1	Paramyosin	Prm	Shared
FBgn0036208	364.325	-0.557625	0.159605	-3.49378	0.000476225	0.00740749	CG10361	3L	11798948	11800861	-1	-	CG10361
FBgn0040321	1284.45	-0.412228	0.118066	-3.49151	0.0004803	0.00746304	CG5008	3L	8955021	8956551	1	Gram-negative bacteria binding protein 3	GNBP3
FBgn0030456	642.742	-0.359961	0.103112	-3.49096	0.000481296	0.00747069	CG4332	X	13155038	13157372	1	-	CG4332
FBgn0262543	146.582	0.569885	0.163333	3.4891	0.000484641	0.00751473	CR43097	2L	19910648	19911811	-1	-	CR43097
FBgn0035007	8817.56	0.332453	0.0953918	3.48513	0.000491901	0.00761932	CG3492	2R	24472712	24474226	1	-	CG3492
FBgn0028646	8597.22	-0.373301	0.107176	-3.48306	0.000495712	0.00767032	CG2139	3R	30445635	30455867	-1	aralar1	aralar1	Shared
FBgn0039656	345.463	-0.722378	0.207423	-3.48263	0.00049652	0.0076748	CG11951	3R	29235322	29238704	-1	-	CG11951
FBgn0000658	194.95	0.676603	0.194347	3.48142	0.000498771	0.00770157	CG10917	2R	18232761	18236311	1	four-jointed	fj	Shared
FBgn0038135	2280.13	-0.710948	0.204307	-3.47979	0.000501801	0.00773223	CG8773	3R	13294748	13298288	1	-	CG8773	Shared
FBgn0031085	6490.81	0.382418	0.110011	3.47618	0.000508611	0.00782901	CG9570	X	20051294	20052519	1	-	CG9570
FBgn0004595	17327.4	-0.354156	0.101932	-3.47443	0.000511941	0.00787209	CG17228	3R	11328480	11407627	1	prospero	pros	Shared
FBgn0261814	281.272	0.541098	0.155777	3.47355	0.000513626	0.0078898	CR42756	3R	13438587	13439209	-1	-	CR42756
FBgn0038732	162.853	1.05527	0.303847	3.47304	0.000514598	0.00789655	CG11391	3R	19778750	19780727	1	-	CG11391	Shared
FBgn0266626	353.162	-0.568341	0.163662	-3.47264	0.00051537	0.0079002	CR45133	2R	10152717	10154345	1	-	CR45133	Shared
FBgn0266324	150.828	0.664339	0.191332	3.47217	0.000516268	0.00790579	CR44989	2L	7220567	7221093	1	-	CR44989
FBgn0016672	1371.4	0.361458	0.104227	3.468	0.000524348	0.00802122	CG3028	3R	13958789	13960474	1	Inositol polyphosphate 1-phosphatase	Ipp	Shared
FBgn0028870	26150.1	0.318126	0.0917658	3.46671	0.000526862	0.00804306	CG4691	2L	14760767	14761924	1	-	CG4691
FBgn0038170	1822.51	0.429102	0.123771	3.46691	0.00052647	0.00804306	CG14367	3R	13694053	13695513	1	-	CG14367
FBgn0036680	323.641	-0.474341	0.136899	-3.4649	0.000530433	0.00808092	CG9665	3L	16939100	16942949	-1	Cuticular protein 73D	Cpr73D
FBgn0034942	50.465	0.933978	0.26955	3.46495	0.000530324	0.00808092	CG13566	2R	23961477	23962577	-1	-	CG13566	Shared
FBgn0035462	362.149	0.424942	0.122655	3.46454	0.000531132	0.00808324	CG1120	3L	3806710	3809090	1	Integrator 10	IntS10
FBgn0264377	137.186	-0.675472	0.195013	-3.46373	0.000532738	0.00809937	CG43829	2R	15193996	15194505	-1	-	CG43829
FBgn0045761	4545.26	-0.297405	0.0858701	-3.46343	0.000533337	0.00810016	CG10618	3R	25323156	25329316	-1	CHKov1	CHKov1
FBgn0003023	91.1223	0.782506	0.225956	3.46309	0.000534017	0.00810218	CG12743	X	8485008	8489535	-1	ovarian tumor	otu
FBgn0034629	988.195	-0.51091	0.147549	-3.46265	0.000534883	0.00810701	CG9709	2R	21389405	21392439	1	acyl-Coenzyme A oxidase at 57D distal	Acox57D-d
FBgn0000442	970.059	0.309026	0.0892659	3.46186	0.000536447	0.00812241	CG3324	2L	786153	790798	-1	cGMP-dependent protein kinase 21D	Pkg21D
FBgn0038236	2379.1	0.377396	0.109101	3.45913	0.000541923	0.00819	CG3360	3R	14521049	14523064	1	Cyp313a1	Cyp313a1	Shared
FBgn0051548	1605.95	0.368855	0.10667	3.45789	0.000544423	0.00821796	CG31548	3R	5635901	5636852	-1	-	CG31548
FBgn0029863	462.421	0.472935	0.136835	3.45624	0.000547761	0.00825992	CG3823	X	6303975	6306745	1	-	CG3823	Shared
FBgn0010358	2428.2	-0.631511	0.182749	-3.45563	0.000549014	0.0082704	CG12351	2R	11355319	11356128	1	deltaTrypsin	deltaTry	Shared
FBgn0032337	42.7077	-0.950703	0.275216	-3.45438	0.000551551	0.00829989	CG14920	2L	11083459	11085229	-1	Allatostatin double C	AstCC
FBgn0039932	327.329	-0.55434	0.160487	-3.45412	0.000552093	0.00829989	CG11093	4	962341	978489	-1	fussel	fuss	Shared
FBgn0020385	7342.06	-0.389176	0.11269	-3.45353	0.000553304	0.00830966	CG4067	3R	10696534	10703316	1	pugilist	pug	Shared
FBgn0029504	4314.9	-0.389816	0.112927	-3.45194	0.000556568	0.00835021	CG12690	X	7682338	7709385	-1	Checkpoint suppressor homologue	CHES-1-like
FBgn0262570	1281.35	-0.364486	0.105641	-3.45022	0.000560125	0.00838789	CG43110	2R	17477565	17486220	-1	-	CG43110
FBgn0039315	243.847	-0.661555	0.191745	-3.45018	0.000560212	0.00838789	CG13658	3R	25287474	25288930	1	-	CG13658
FBgn0261393	1359.99	-0.510421	0.148027	-3.44816	0.00056441	0.00844221	CG1089	3R	7533496	7536390	-1	alpha-Esterase-5	alpha-Est5	Shared
FBgn0259140	435.197	-1.30128	0.377466	-3.44742	0.000565974	0.00845705	CG42255	3L	11801951	11814755	-1	-	CG42255	Shared
FBgn0000094	4845.87	-0.712354	0.206733	-3.44577	0.000569443	0.00850032	CG1361	3R	30209948	30210382	1	Andropin	Anp
FBgn0027559	225.308	0.507343	0.147265	3.44511	0.00057083	0.00851244	CG3975	2L	15254819	15256304	-1	-	Pol32
FBgn0038717	867.828	0.543582	0.157807	3.4446	0.000571895	0.00851975	CG17751	3R	19607254	19609322	1	-	CG17751	Shared
FBgn0036020	2602.53	-0.321089	0.0932278	-3.44414	0.000572887	0.00852594	CG8336	3L	9628676	9631795	1	-	CG8336	Shared
FBgn0264431	312.001	0.592326	0.172007	3.44362	0.000573991	0.0085338	CR43849	3R	15667978	15668676	1	-	CR43849
FBgn0039494	1180.28	-0.473485	0.137598	-3.44108	0.000579401	0.00860559	CG5896	3R	27157948	27159781	1	Gram-positive Specific Serine protease	grass
FBgn0030108	89.0896	0.96414	0.280366	3.43886	0.000584161	0.00866759	CG15371	X	9227137	9228827	1	Gustatory receptor 8a	Gr8a	Shared
FBgn0031698	5181.28	-0.384618	0.111875	-3.43794	0.000586163	0.00868859	CG14023	2L	5315290	5326683	-1	-	Ncoa6
FBgn0033446	49176.1	0.447712	0.130326	3.43532	0.000591854	0.00876418	CG1648	2R	9810974	9820053	-1	-	CG1648	Shared
FBgn0033696	1449.68	0.496675	0.144594	3.43497	0.00059261	0.0087666	CG8859	2R	12188338	12190377	-1	Cyp6g2	Cyp6g2	Shared
FBgn0266726	104.264	0.642681	0.187179	3.43351	0.000595826	0.00880009	CR45199	4	597624	598274	-1	-	CR45199	Shared
FBgn0000146	349.36	0.495147	0.144215	3.4334	0.000596062	0.00880009	CG6137	2L	10997819	11001476	-1	aubergine	aub	Shared
FBgn0030997	1512.18	0.445124	0.129702	3.43189	0.000599386	0.0088316	CG7990	X	19196058	19201979	-1	-	CG7990	Shared
FBgn0040104	148.528	-0.869663	0.253406	-3.43189	0.000599389	0.0088316	CG3410	2L	3716800	3717773	-1	lectin-24A	lectin-24A	Shared
FBgn0034488	2258.94	-0.334085	0.097381	-3.4307	0.000602031	0.00886171	CG11208	2R	20242752	20245388	-1	-	CG11208	Shared
FBgn0263997	675.296	0.473885	0.138176	3.42957	0.000604544	0.00888986	CG43740	X	10333652	10347794	1	-	CG43740	Shared
FBgn0032601	750.441	-0.606979	0.177094	-3.42743	0.000609323	0.00895125	CG17914	2L	16754336	16758283	1	yellow-b	yellow-b
FBgn0265163	111.316	-0.882034	0.257498	-3.42541	0.000613883	0.0090093	CR44232	3R	12767627	12768357	1	-	CR44232
FBgn0035952	2764.96	-0.530156	0.154909	-3.42237	0.000620779	0.00909247	CG5280	3L	8989069	8990228	-1	-	CG5280
FBgn0262562	3534.36	-0.462488	0.135132	-3.4225	0.000620483	0.00909247	CG43102	3R	17768272	17794490	-1	-	CG43102	Shared
FBgn0033872	6608.5	0.368251	0.107615	3.42194	0.000621752	0.00909773	CG6329	2R	13826371	13833503	1	-	CG6329	Shared
FBgn0035211	2212.73	-0.367058	0.107317	-3.42033	0.000625456	0.0091429	CG2211	3L	1333239	1335359	-1	-	CG2211	Shared
FBgn0036422	9654.02	-0.327198	0.0956966	-3.41912	0.00062824	0.00917454	CG3868	3L	14400769	14402725	-1	-	CG3868	Shared
FBgn0033945	696.57	-0.405322	0.118633	-3.4166	0.000634073	0.00925059	CG12868	2R	14604549	14605297	-1	-	CG12868	Shared
FBgn0052161	1277.04	0.57223	0.167591	3.41445	0.000639106	0.00931485	CG32161	3L	16846227	16847000	1	-	CG32161
FBgn0030816	1092.56	-0.307193	0.0899874	-3.41373	0.00064079	0.0093302	CG16700	X	17091854	17098488	1	-	CG16700
FBgn0031146	130.121	0.731537	0.214357	3.4127	0.000643229	0.00935652	CG15449	X	21039514	21040605	-1	-	CG15449	Shared
FBgn0030773	1984.53	0.573544	0.168086	3.41221	0.000644391	0.00936422	CG9676	X	16699152	16700170	-1	-	CG9676	Shared
FBgn0086448	142.396	0.626756	0.183753	3.41087	0.000647566	0.00940113	CG32578	X	16359143	16361275	1	Gpi1	Gpi1	Shared
FBgn0036919	3087.76	0.231984	0.0681153	3.40575	0.00065982	0.00956028	CG7809	3L	19924943	19927175	1	Grasp65	Grasp65
FBgn0031971	1654.72	0.305074	0.0895925	3.40513	0.000661319	0.00956329	CG7224	2L	7998869	7999676	1	Starvation-upregulated protein	Sirup
FBgn0030769	532.718	0.387227	0.113715	3.40523	0.000661094	0.00956329	CG13012	X	16668818	16676753	-1	-	CG13012	Shared
FBgn0031590	7353.12	0.226635	0.0665719	3.40436	0.000663192	0.00957511	CG3702	2L	4224650	4227097	-1	-	CG3702
FBgn0040367	19.0321	1.26337	0.371117	3.40422	0.000663524	0.00957511	CG11382	X	1209970	1211853	1	-	CG11382	Shared
FBgn0010388	715.307	-1.3967	0.410344	-3.40373	0.000664723	0.00957511	CG10816	2R	14745961	14746714	1	Drosocin	Dro	Shared
FBgn0027343	582.297	0.377703	0.111005	3.40258	0.000667534	0.00960627	CG16785	X	769945	784222	1	frizzled 3	fz3	Shared
FBgn0026084	6523.08	-0.307597	0.0904146	-3.40207	0.000668775	0.00961478	CG4944	X	4106113	4110981	1	ciboulot	cib
FBgn0032836	11104.4	-0.429633	0.12651	-3.39605	0.000683665	0.00981931	CG10680	2L	19964136	19965702	1	-	CG10680	Shared
FBgn0053306	1327.73	-0.416679	0.122727	-3.39517	0.000685851	0.00984117	CG33306	2L	13842888	13843742	-1	-	CG33306
FBgn0019982	2999.59	0.365926	0.107788	3.39487	0.000686618	0.00984263	CG15441	2L	4455137	4456807	-1	GS1-like	Gs1l	Shared
FBgn0003741	407.686	0.463282	0.136534	3.39315	0.000690933	0.00989491	CG16724	3L	16590059	16591050	-1	transformer	tra	Shared
FBgn0040324	1920.81	-0.348904	0.102837	-3.39279	0.000691848	0.00989844	CG1862	4	571755	580122	1	Ephrin	Ephrin
FBgn0033222	178.828	0.550164	0.162241	3.39102	0.000696327	0.00994331	CG12824	2R	7790368	7791170	1	-	CG12824
FBgn0031232	564.818	-0.520461	0.153475	-3.39118	0.000695922	0.00994331	CG11617	2L	204743	207297	-1	-	CG11617
FBgn0031653	19681.2	0.403395	0.119002	3.38982	0.00069938	0.00997728	CG8871	2L	4949941	4950767	-1	Jonah 25Biii	Jon25Biii
FBgn0263249	8397.87	0.625103	0.18443	3.38938	0.000700518	0.0099839	CG43392	3L	22029453	22029770	-1	-	CG43392	Shared
FBgn0032818	497.408	-0.442834	0.130704	-3.38807	0.000703874	0.0100221	CG10628	2L	19757245	19758615	-1	-	CG10628	Shared
FBgn0053348	166.724	0.905935	0.267413	3.38778	0.000704616	0.010023	CG33348	2R	6949482	6950284	1	Chemosensory protein B 42a	CheB42a	Shared
FBgn0013763	10766.2	-0.353531	0.104378	-3.38702	0.000706558	0.0100236	CG5210	2R	16691022	16693751	1	-	CG5210	Shared
FBgn0020414	8985.16	0.284818	0.0840915	3.387	0.000706614	0.0100236	CG4559	2L	16450907	16455194	1	Imaginal disc growth factor 3	Idgf3
FBgn0053514	1102.16	-0.514528	0.151949	-3.38618	0.000708716	0.0100427	CG33514	3L	4365434	4366671	1	-	CG33514	Shared
FBgn0013718	19492	-0.262953	0.0776629	-3.38582	0.000709654	0.0100464	CG33991	3L	14190870	14233250	1	nuclear fallout	nuf	Shared
FBgn0262394	1544.06	-0.717473	0.211989	-3.38448	0.000713134	0.010086	CR42931	2R	12170373	12170462	-1	mir-281-1 stem loop	mir-281-1
FBgn0037513	1027.61	-0.28542	0.0843645	-3.38317	0.000716543	0.0101246	CG3027	3R	7747913	7750079	-1	pyd3	pyd3
FBgn0035737	71.3036	0.859609	0.254123	3.38265	0.000717906	0.0101342	CG8634	3L	7093204	7093841	1	Cuticular protein 65Ec	Cpr65Ec
FBgn0264474	83.4523	-1.02073	0.301916	-3.38083	0.000722673	0.0101918	CR43882	3L	4745911	4746632	-1	-	CR43882	Shared
FBgn0050296	10694.6	0.339923	0.100563	3.38021	0.000724295	0.0102049	CG30296	2R	21017784	21024918	1	-	RIC-3
FBgn0034182	530.857	0.721383	0.213463	3.37943	0.00072636	0.0102146	CG9640	2R	17044743	17046768	1	-	CG9640	Shared
FBgn0085261	2032.75	-0.57207	0.169275	-3.37953	0.000726088	0.0102146	CG34232	2R	12164909	12165812	-1	-	CG34232	Shared
FBgn0003116	809.442	0.428046	0.126676	3.37905	0.00072736	0.0102189	CG3461	X	2181211	2182916	1	prune	pn	Shared
FBgn0265798	35.8054	-1.26265	0.373727	-3.37854	0.000728705	0.0102281	CR44587	2L	12024056	12025202	-1	-	CR44587	Shared
FBgn0031972	301.639	0.503335	0.149033	3.37733	0.000731926	0.0102636	CG7221	2L	7999670	8004286	-1	WW domain containing oxidoreductase	Wwox	Shared
FBgn0028863	3018.05	-0.29804	0.0882647	-3.37666	0.000733726	0.0102791	CG4587	2L	15644183	15718272	-1	-	CG4587	Shared
FBgn0259098	15.8968	-1.34152	0.397557	-3.3744	0.000739758	0.0103489	CG42246	X	7411267	7411906	-1	-	CG42246
FBgn0037057	1942	-0.346115	0.102575	-3.37427	0.000740105	0.0103489	CG10512	3L	21202920	21208092	1	-	CG10512	Shared
FBgn0263241	811.717	-0.472204	0.139968	-3.37365	0.000741781	0.0103625	CG33048	3L	11070526	11073348	1	Molybdenum cofactor synthesis 1 ortholog	Mocs1	Shared
FBgn0000667	38348.5	0.473493	0.140412	3.37217	0.000745777	0.0104085	CG4376	X	2023822	2042311	-1	alpha actinin	Actn	Shared
FBgn0085309	34.6032	-0.952235	0.282531	-3.37037	0.000750674	0.010465	CG34280	3R	17403272	17403718	-1	-	CG34280
FBgn0031501	2959.19	0.558941	0.16585	3.37016	0.000751234	0.010465	CG17261	2L	3042551	3043593	1	-	CG17261	Shared
FBgn0002521	2203.76	-0.317837	0.0943446	-3.36889	0.000754712	0.0105035	CG17743	4	1172469	1181628	-1	pleiohomeotic	pho
FBgn0052176	6640.7	0.339476	0.100788	3.36821	0.000756576	0.0105196	CG32176	3L	17433868	17437971	1	-	CG32176
FBgn0020277	117.993	0.705631	0.209599	3.36657	0.000761084	0.0105624	CG8807	3L	19604398	19606090	-1	lush	lush	Shared
FBgn0058263	2446.08	0.248528	0.0738174	3.36679	0.000760489	0.0105624	CG40263	2R	2494742	2565385	-1	Major Facilitator Superfamily Transporter 17	MFS17	Shared
FBgn0013277	232.506	0.548208	0.162941	3.36446	0.000766926	0.0106336	CG31449	3R	12465453	12467776	-1	Heat-shock-protein-70Ba	Hsp70Ba	Shared
FBgn0263625	185.299	0.870454	0.25877	3.36382	0.000768726	0.0106485	CR43634	3R	25794848	25795186	1	-	CR43634	Shared
FBgn0035280	817.044	0.55133	0.163929	3.36321	0.000770404	0.0106618	CG13935	3L	1832636	1835164	-1	Cuticular protein 62Bb	Cpr62Bb	Shared
FBgn0054033	1524.49	0.478118	0.142189	3.36256	0.000772221	0.0106742	CG34033	2R	9820563	9821186	1	-	CG34033
FBgn0029662	1330.94	-0.462861	0.137659	-3.36238	0.000772741	0.0106742	CG12206	X	3465737	3474524	-1	-	CG12206	Shared
FBgn0053517	7146.46	0.357259	0.106396	3.35784	0.000785555	0.0108411	CG33517	X	20004680	20062706	-1	Dopamine 2-like receptor	Dop2R
FBgn0266375	4684.92	-0.2819	0.0839975	-3.35606	0.000790618	0.0109008	CG45017	X	13303633	13329303	1	Inositol 1,4,5-triphosphate kinase 2	IP3K2	Shared
FBgn0063497	5247.44	-0.375283	0.111871	-3.3546	0.00079479	0.0109481	CG17524	2R	18400713	18401467	1	Glutathione S transferase E3	GstE3
FBgn0050033	219.453	0.552208	0.164696	3.35289	0.000799715	0.0110057	CG30033	2R	11292531	11293591	1	-	CG30033	Shared
FBgn0028950	4063.79	-0.505832	0.15098	-3.35033	0.000807151	0.0110875	CG15255	2L	15610171	15611719	-1	-	CG15255	Shared
FBgn0041180	6649.11	-0.542544	0.162024	-3.34853	0.000812408	0.0111493	CG10363	2L	19548507	19556451	1	Thioester-containing protein 4	Tep4
FBgn0053207	731.477	0.43102	0.128862	3.34481	0.000823389	0.0112687	CG33207	3R	15666183	15690513	1	pxb	pxb
FBgn0261989	3382.01	0.459117	0.137297	3.34398	0.000825868	0.0112922	CG42807	2R	13570595	13572759	-1	-	CG42807	Shared
FBgn0036019	155.037	-0.59635	0.178393	-3.3429	0.000829086	0.0113257	CG14176	3L	9627316	9629193	-1	Odorant receptor 67b	Or67b	Shared
FBgn0052391	456.172	-0.418651	0.125357	-3.33967	0.000838786	0.0114477	CG32391	3L	7068211	7069197	-1	-	CG32391	Shared
FBgn0030703	15436.3	-0.27249	0.0816314	-3.33806	0.000843664	0.0114931	CG9066	X	15887567	15890109	-1	membrane steroid binding protein	MSBP
FBgn0031277	2937.68	-0.537982	0.161348	-3.33429	0.000855182	0.0116286	CG13947	2L	779173	779655	1	-	CG13947
FBgn0265189	485.4	0.379252	0.113767	3.33359	0.00085733	0.0116364	CG44254	3R	24915840	24917864	-1	-	CG44254
FBgn0035644	137.096	0.577659	0.173274	3.3338	0.000856694	0.0116364	CG10489	3L	5895691	5897435	-1	Pole2	Pole2	Shared
FBgn0264957	40.0655	0.970093	0.291074	3.33281	0.000859748	0.0116586	CR44126	2R	5937400	5938994	1	-	CR44126	Shared
FBgn0086691	1600.71	-0.37228	0.111732	-3.3319	0.000862539	0.011675	CG15261	2L	15274181	15275091	-1	UK114	UK114
FBgn0004107	355.871	0.532559	0.159829	3.33206	0.000862055	0.011675	CG10498	3R	20735623	20738414	1	Cyclin-dependent kinase 2	Cdk2
FBgn0259237	463.627	-0.518664	0.155737	-3.33038	0.000867271	0.0117284	CG42335	3R	21758764	21769301	1	-	CG42335
FBgn0266629	145.514	-0.725703	0.217932	-3.32995	0.000868608	0.0117349	CR45136	2R	10853546	10854495	1	-	CR45136
FBgn0051741	45.0451	-1.02288	0.307196	-3.32972	0.00086934	0.0117349	CG31741	2L	18084256	18086714	1	-	CG31741	Shared
FBgn0265723	26.3334	-1.10005	0.330613	-3.3273	0.000876908	0.0118263	CR44530	3L	2975518	2976203	-1	-	CR44530
FBgn0011818	2491.47	0.345236	0.103996	3.3197	0.000901156	0.0121312	CG9884	2L	2492955	2498846	1	out at first	oaf
FBgn0030562	270.52	0.625781	0.188544	3.31902	0.000903346	0.0121496	CG9400	X	14288084	14289393	-1	-	CG9400	Shared
FBgn0039495	415.744	-0.622371	0.187538	-3.31865	0.00090455	0.0121519	CG5909	3R	27161158	27162911	1	-	CG5909
FBgn0050371	5197.56	-0.317111	0.0955671	-3.31821	0.000905979	0.0121519	CG30371	2R	8267643	8269334	-1	-	CG30371
FBgn0037449	193.193	0.562114	0.169398	3.31829	0.000905699	0.0121519	CG15185	3R	6527508	6528674	1	-	CG15185
FBgn0003416	482.001	-0.481334	0.145148	-3.31616	0.000912641	0.0122302	CG4200	X	16350315	16356482	1	small wing	sl
FBgn0033067	422.495	0.726812	0.219201	3.31573	0.000914033	0.0122378	CG11211	2R	6180926	6181626	-1	-	CG11211
FBgn0261680	299.773	0.472876	0.142688	3.31405	0.000919544	0.0122894	CG42727	3R	15348048	15350391	1	-	CG42727	Shared
FBgn0261679	299.773	0.472876	0.142688	3.31405	0.000919544	0.0122894	CG42726	3R	15348048	15350391	1	-	CG42726	Shared
FBgn0032283	185.095	-0.821833	0.248252	-3.31047	0.00093138	0.0124251	CG7296	2L	10686124	10687066	-1	-	CG7296
FBgn0031801	2667.58	-0.419978	0.126975	-3.30757	0.000941078	0.0125319	CG9498	2L	6349393	6351034	-1	-	CG9498
FBgn0262867	1689.37	0.273573	0.0827402	3.30641	0.000945003	0.0125729	CG11212	2R	6181748	6196320	-1	Patched-related	Ptr
FBgn0026573	1769	-0.305601	0.0924598	-3.30523	0.000948993	0.012592	CG8290	2R	11970686	11977721	1	-	CG8290
FBgn0027527	154.063	-0.54681	0.165435	-3.30529	0.00094877	0.012592	CG1151	3R	6234708	6237181	1	Osiris 6	Osi6	Shared
FBgn0030889	68.3939	0.794019	0.240378	3.3032	0.000955866	0.0126719	CG15373	X	18044071	18048720	1	-	CG15373	Shared
FBgn0004619	319.555	0.440921	0.13352	3.30228	0.000959015	0.0127022	CG8442	3L	6624032	6635059	1	Glutamate receptor IA	GluRIA	Shared
FBgn0038420	2175.03	0.330859	0.100232	3.30092	0.000963681	0.0127526	CG10311	3R	16350786	16357015	-1	-	CG10311
FBgn0035902	125.369	0.653199	0.197911	3.30047	0.000965229	0.0127617	CG6683	3L	8513874	8514921	-1	-	CG6683
FBgn0264493	17566.1	-0.420458	0.127431	-3.2995	0.000968576	0.0127831	CG12537	3R	13967061	14032057	-1	roadkill	rdx
FBgn0053126	3728.68	-0.367445	0.111383	-3.29894	0.000970494	0.012797	CG33126	2L	1359837	1361821	-1	Neural Lazarillo	NLaz	Shared
FBgn0038299	1746.97	0.402726	0.122155	3.29685	0.000977767	0.0128815	CG6687	3R	15206703	15208762	-1	Serpin 88Eb	Spn88Eb
FBgn0051380	834.325	0.35821	0.108684	3.2959	0.000981078	0.0129136	CG31380	3R	25787997	25789455	-1	-	CG31380
FBgn0037045	433.801	0.3376	0.102502	3.29361	0.000989103	0.0129961	CG10584	3L	21030280	21031360	-1	-	CG10584	Shared
FBgn0025683	17031.2	-0.517992	0.15755	-3.2878	0.00100973	0.0132421	CG3164	2L	122624	130791	-1	-	CG3164
FBgn0026777	4700.19	-0.210203	0.0639385	-3.28759	0.00101051	0.0132421	CG1836	4	308093	310822	1	Rad23	Rad23	Shared
FBgn0250732	2612.42	0.467708	0.142371	3.28514	0.00101933	0.0133341	CG33546	3R	7145880	7150968	-1	GST-containing FLYWCH zinc-finger protein	gfzf	Shared
FBgn0086674	3439.55	0.222056	0.0676337	3.28321	0.00102632	0.0133877	CG32632	X	13563823	13593224	1	Transport and Golgi organization 13	Tango13	Shared
FBgn0034766	70.0616	1.19745	0.364701	3.28337	0.00102574	0.0133877	CG13517	2R	22702695	22703786	1	Odorant-binding protein 59a	Obp59a	Shared
FBgn0260474	645.519	0.513981	0.156651	3.28105	0.00103421	0.0134693	CG30002	2R	9704384	9706147	1	-	CG30002
FBgn0017590	3295.61	-0.234709	0.0715808	-3.27894	0.00104198	0.0135585	CG6669	3R	22899284	22961731	1	klingon	klg
FBgn0030100	1971.74	0.327743	0.100017	3.27686	0.00104968	0.0136228	CG12106	X	9193898	9195333	1	-	CG12106	Shared
FBgn0036428	18080.3	-0.370157	0.112973	-3.2765	0.00105101	0.0136281	CG9238	3L	14540937	14550975	-1	Glycogen binding subunit 70E	Gbs-70E
FBgn0001341	528.423	0.353428	0.107886	3.27593	0.00105313	0.0136434	CG6189	X	629773	633633	1	lethal (1) 1Bi	l(1)1Bi
FBgn0034200	5717.91	-0.483787	0.14769	-3.27569	0.00105403	0.0136434	CG11395	2R	17137240	17139595	1	-	CG11395	Shared
FBgn0264879	75.4058	0.818163	0.2499	3.27396	0.00106053	0.0137152	CR44070	2R	9636996	9637673	-1	-	CR44070
FBgn0262423	1561.92	-0.694159	0.212179	-3.27157	0.00106951	0.0138076	CR42975	2R	12170153	12170244	-1	mir-281-2 stem loop	mir-281-2
FBgn0035193	101.553	0.676261	0.20684	3.26949	0.00107741	0.0138854	CG9192	3L	1237133	1238319	-1	-	CG9192
FBgn0024997	627.452	-0.576934	0.176532	-3.26815	0.00108254	0.0139394	CG2681	X	2708684	2711668	1	-	CG2681
FBgn0263406	282.572	0.640861	0.196227	3.26591	0.00109114	0.0140379	CR43452	3R	20678183	20679079	1	-	CR43452
FBgn0266637	586.95	-0.533327	0.163349	-3.26495	0.00109482	0.014073	CR45144	2R	17036695	17037982	-1	-	CR45144
FBgn0004512	4415.85	-0.360161	0.110409	-3.26205	0.00110609	0.0142055	CG3879	2R	12940323	12946347	-1	Multi drug resistance 49	Mdr49	Shared
FBgn0015039	7233.28	-0.654525	0.200752	-3.26038	0.00111265	0.014265	CG4486	2R	7130277	7132139	-1	Cytochrome P450-9b2	Cyp9b2	Shared
FBgn0024920	98.6551	-0.687409	0.210885	-3.25964	0.00111555	0.0142892	CG3181	2L	2968293	2969638	-1	Ts	Ts
FBgn0015270	92.4052	0.675149	0.207139	3.2594	0.00111647	0.0142892	CG3041	3R	13964885	13967075	1	Origin recognition complex subunit 2	Orc2	Shared
FBgn0264883	22.3257	-1.06457	0.327001	-3.25556	0.00113169	0.0144466	CR44074	2L	1840070	1840808	-1	-	CR44074
FBgn0052702	927.992	-0.990797	0.304332	-3.25564	0.00113136	0.0144466	CG32702	X	9558665	9571308	-1	Cubilin ortholog	Cubn	Shared
FBgn0264518	61.7591	0.918538	0.282753	3.24855	0.00115996	0.014744	CR43917	3L	3884481	3884801	-1	-	CR43917	Shared
FBgn0038842	1794.08	-0.301788	0.0929221	-3.24775	0.00116321	0.0147726	CG5630	3R	20914296	20929213	1	hadley	hdly
FBgn0040507	745.579	-0.387042	0.119215	-3.2466	0.00116794	0.0147826	CG5712	3L	2237608	2243719	1	ACXD	ACXD	Shared
FBgn0040211	827.142	-0.587785	0.181047	-3.24658	0.00116799	0.0147826	CG4779	2L	11136393	11138565	1	homogentisate 1,2-dioxygenase	hgo	Shared
FBgn0024734	16867.3	-0.436878	0.134642	-3.24474	0.00117557	0.0148658	CG4993	2L	16245835	16257606	-1	PRL-1	PRL-1	Shared
FBgn0085332	104.283	-0.688961	0.212564	-3.24119	0.00119032	0.0150395	CG34303	3R	10151153	10151697	-1	-	CG34303	Shared
FBgn0265274	2714.84	-0.333971	0.10309	-3.23961	0.00119692	0.0150971	CG1448	3R	28853606	28859497	-1	Innexin 3	Inx3	Shared
FBgn0030329	5199.23	0.219721	0.0678338	3.2391	0.00119906	0.0151112	CG1837	X	11716756	11719894	1	pretaporter	prtp
FBgn0038465	3076.4	-0.451462	0.139596	-3.23405	0.00122046	0.0153548	CG8913	3R	17002875	17007208	1	Immune-regulated catalase	Irc
FBgn0000370	47193.2	-0.361069	0.111659	-3.23368	0.00122206	0.0153619	CG8669	2L	21310866	21319527	1	cryptocephal	crc
FBgn0008651	304.816	0.44039	0.136279	3.23154	0.00123124	0.015451	CG6570	3R	21409979	21434133	-1	ladybird late	lbl	Shared
FBgn0262363	2556.26	-0.630606	0.195129	-3.23173	0.00123044	0.015451	CG43061	3R	8049673	8050059	1	-	CG43061
FBgn0035217	3680.25	0.428864	0.132768	3.23019	0.00123709	0.0155113	CG9169	3L	1416231	1417933	1	FucTD	FucTD
FBgn0029722	4193.03	0.362722	0.112361	3.22819	0.00124578	0.0155929	CG7024	X	4705309	4707504	1	-	CG7024
FBgn0003390	2819.5	0.373712	0.115773	3.22796	0.00124676	0.0155929	CG3135	X	6771463	6779659	-1	shifted	shf
FBgn0264551	12.3517	1.27124	0.394013	3.2264	0.00125357	0.0156516	CR43930	3L	20913158	20913705	-1	-	CR43930
FBgn0250847	6231.32	0.614298	0.19039	3.22652	0.00125305	0.0156516	CG14034	2L	5215189	5216542	-1	-	CG14034
FBgn0032703	1281.36	0.320856	0.0994991	3.22471	0.001261	0.0157312	CG10343	2L	18703473	18704454	1	-	CG10343
FBgn0266156	17.7161	1.19158	0.369586	3.22409	0.00126374	0.0157388	CR44862	2L	15441601	15442314	1	-	CR44862
FBgn0035179	207.805	0.487322	0.151174	3.22358	0.00126601	0.0157538	CG12038	3L	993983	995703	1	-	CG12038	Shared
FBgn0042180	457.715	-0.391977	0.121621	-3.22295	0.0012688	0.0157753	CG18870	2R	21613845	21616907	-1	-	CG18870
FBgn0266582	11865.1	0.288135	0.0894156	3.22242	0.00127111	0.0157908	CG12079	3L	3158485	3159578	-1	NADH dehydrogenase (ubiquinone) Fe-S protein 3	NDUFS3	Shared
FBgn0261789	936.836	-0.333934	0.103639	-3.22207	0.00127266	0.0157968	CG1249	3R	6345000	6345911	-1	Small ribonucleoprotein particle protein SmD2	SmD2
FBgn0026190	72.1182	-0.753113	0.233784	-3.2214	0.00127564	0.0158115	CG9726	3R	30491813	30496153	-1	prolyl-4-hydroxylase-alpha MP	PH4alphaMP	Shared
FBgn0004169	80403.8	0.420796	0.130628	3.22133	0.00127598	0.0158115	CG7107	X	13593474	13602578	-1	upheld	up	Shared
FBgn0004511	64.0795	0.998069	0.310034	3.21923	0.00128536	0.0158985	CG9355	X	11769769	11778784	-1	dusky	dy
FBgn0028516	2021.51	0.309818	0.0962457	3.21904	0.00128622	0.0158985	CG3994	2L	15228728	15247714	-1	Zinc transporter 35C	ZnT35C
FBgn0036750	86.1569	-0.779869	0.242483	-3.21618	0.00129909	0.0160442	CG6034	3L	17745173	17746860	-1	-	CG6034
FBgn0036937	43.2955	0.951088	0.29579	3.21542	0.00130255	0.0160735	CG7385	3L	20108484	20111534	-1	Ionotropic receptor 76b	Ir76b	Shared
FBgn0052418	270.74	-0.411986	0.128209	-3.2134	0.00131174	0.0161316	CG32418	3L	5776324	5777333	-1	viriato	vito
FBgn0052121	1606.19	0.398332	0.123968	3.21319	0.00131271	0.0161316	CG32121	3L	13416576	13422336	-1	-	CG32121
FBgn0035321	2991.8	0.290805	0.0905169	3.21271	0.00131489	0.016145	CG1275	3L	2252744	2257423	-1	-	CG1275	Shared
FBgn0036150	25.4829	1.01499	0.316005	3.21194	0.00131842	0.016171	CG6185	3L	11232972	11236218	-1	Ionotropic receptor 68a	Ir68a	Shared
FBgn0031935	417.894	-0.695824	0.216648	-3.21177	0.00131919	0.016171	CG13793	2L	7716974	7719487	-1	-	CG13793	Shared
FBgn0261938	1670.76	-0.341713	0.106408	-3.21133	0.00132121	0.0161823	CG4644	2L	1103254	1108373	-1	mitochondrial RNA polymerase	mtRNApol	Shared
FBgn0035639	1282.86	0.290213	0.090406	3.21011	0.00132686	0.0162382	CG5537	3L	5810973	5812228	1	-	CG5537	Shared
FBgn0264346	213.392	-0.556611	0.173731	-3.20386	0.00135599	0.0165809	CR43802	2L	17042481	17043165	-1	-	CR43802
FBgn0264364	38274.2	0.445308	0.139118	3.20094	0.00136981	0.0167086	CG43816	2L	16004325	16005461	1	-	CG43816
FBgn0045827	38274.2	0.445308	0.139118	3.20094	0.00136981	0.0167086	CG13245	2L	16004325	16005461	1	-	CG13245
FBgn0023213	13975.6	-0.376435	0.11765	-3.19961	0.00137612	0.0167578	CG10811	4	915297	930715	-1	eukaryotic translation initiation factor 4G	eIF4G	Shared
FBgn0039634	1636.34	0.231771	0.0724844	3.19753	0.0013861	0.0168517	CG11874	3R	29109053	29112822	-1	alpha Mannosidase Ib	alpha-Man-Ib	Shared
FBgn0265903	33.4346	-1.27255	0.3983	-3.19496	0.00139849	0.0169744	CR44692	X	17496669	17497388	1	-	CR44692
FBgn0266703	49.4063	0.883381	0.276554	3.19425	0.00140196	0.01699	CR45193	3R	16371578	16372778	-1	-	CR45193
FBgn0035501	2418.7	-0.396589	0.124189	-3.19342	0.00140598	0.0170235	CG1299	3L	4148696	4152473	1	-	CG1299	Shared
FBgn0004910	3609.54	-0.296068	0.0927708	-3.1914	0.00141587	0.0171293	CG15855	3L	3909973	3935617	-1	Ecdysone-induced protein 63F 1	Eip63F-1
FBgn0010611	5780.44	-0.382208	0.119843	-3.18923	0.00142654	0.0172162	CG4311	2R	16336090	16341242	1	HMG Coenzyme A synthase	Hmgs	Shared
FBgn0051386	35.0913	-0.946121	0.296714	-3.18867	0.00142931	0.0172355	CR31386	3R	11269415	11305608	-1	-	CR31386
FBgn0011766	6101.21	-0.403842	0.126659	-3.18842	0.00143052	0.0172361	CG6376	3R	21620304	21660871	-1	E2F transcription factor 1	E2f1
FBgn0051407	2082.61	0.603431	0.18944	3.18533	0.00144589	0.0173929	CG31407	3R	10022845	10025150	-1	-	CG31407	Shared
FBgn0032820	4177.71	-0.411773	0.129327	-3.18396	0.00145277	0.0174616	CG31692	2L	19761587	19764136	-1	fructose-1,6-bisphosphatase	fbp	Shared
FBgn0038878	6149.55	-0.617573	0.194052	-3.18251	0.00146007	0.0175274	CG3301	3R	21274243	21276249	-1	-	CG3301
FBgn0027578	2606.45	-0.431481	0.135604	-3.1819	0.0014631	0.017543	CG14526	3R	28883693	28886015	1	-	CG14526	Shared
FBgn0262057	2163.62	-0.467123	0.146831	-3.18136	0.00146584	0.0175474	CG6680	3L	20317190	20320116	1	Serpin 77Ba	Spn77Ba
FBgn0051974	2251.66	-0.415345	0.130548	-3.18156	0.00146487	0.0175474	CG31974	2L	141077	143091	-1	-	CG31974
FBgn0259239	996.056	-0.662737	0.208348	-3.18092	0.0014681	0.0175603	CG42337	3L	21183313	21193363	-1	-	CG42337
FBgn0013973	1766.37	0.340178	0.106976	3.17994	0.00147305	0.0175911	CG1470	3R	31134392	31178278	1	Guanylyl cyclase beta-subunit at 100B	Gycbeta100B	Shared
FBgn0024315	6674.33	-0.350153	0.110185	-3.17786	0.00148367	0.0176893	CG8098	2R	16655323	16667675	-1	Picot	Picot
FBgn0262983	56.8108	-0.867422	0.273307	-3.1738	0.00150456	0.0178952	CG43291	3R	14236534	14244677	-1	-	CG43291
FBgn0038194	13696.6	-0.489662	0.154282	-3.17382	0.00150447	0.0178952	CG3050	3R	14029228	14031483	1	Cyp6d5	Cyp6d5
FBgn0050421	2585.57	-0.379085	0.119472	-3.173	0.00150875	0.0179306	CG30421	2R	24743749	24756976	1	-	CG30421
FBgn0035488	989.697	0.301556	0.0951346	3.16979	0.00152551	0.0180863	CG11593	3L	4037523	4040482	-1	-	CG11593
FBgn0265881	70.4352	0.724175	0.228493	3.16935	0.00152781	0.0180991	CR44670	3L	18456399	18456800	-1	-	CR44670
FBgn0250911	3795.22	-0.324004	0.102261	-3.1684	0.00153283	0.0181226	CG42245	3L	2631715	2641984	1	-	CG42245
FBgn0085491	153.762	0.538724	0.170037	3.16827	0.00153347	0.0181226	CG34462	3L	8328583	8330237	1	-	CG34462
FBgn0035357	3795.22	-0.324004	0.102261	-3.1684	0.00153283	0.0181226	CG1244	3L	2631715	2641984	1	-	MEP-1
FBgn0034247	6007.25	-0.913252	0.288382	-3.16681	0.00154121	0.0181851	CG6484	2R	17582007	17584012	-1	-	CG6484	Shared
FBgn0038862	2800.76	0.250734	0.0792046	3.16565	0.00154736	0.018208	CG5798	3R	21134262	21138214	1	UBPY ortholog	Ubpy
FBgn0040799	12.5549	-1.28059	0.404542	-3.16552	0.00154808	0.018208	CG13051	3L	16264713	16265100	-1	-	CG13051
FBgn0265672	1085.76	0.616522	0.194985	3.1619	0.00156744	0.0184151	CR44479	2L	11661690	11662172	-1	-	CR44479
FBgn0032253	1015.98	-0.642263	0.20391	-3.14974	0.00163417	0.0190582	CG5322	2L	10452677	10457241	-1	-	CG5322
FBgn0085195	6856.07	-0.880284	0.279409	-3.15053	0.00162977	0.0190582	CG34166	2L	14743193	14743879	1	-	CG34166	Shared
FBgn0004777	65.9183	0.925664	0.293914	3.14943	0.00163587	0.0190582	CG2342	3R	6686728	6688039	1	Ccp84Ag	Ccp84Ag
FBgn0031768	1253	0.317777	0.100907	3.14922	0.00163709	0.0190582	CG12393	2L	6048002	6050474	1	-	CG12393
FBgn0036556	5578.29	-0.327293	0.104025	-3.14629	0.00165354	0.01922	CG5830	3L	15992669	16004736	-1	-	CG5830
FBgn0040732	25958.1	0.377134	0.119866	3.14629	0.00165358	0.01922	CG16926	2R	19500295	19501418	-1	-	CG16926
FBgn0004429	5454.36	0.459959	0.146247	3.14509	0.00166036	0.0192685	CG9116	3L	1218082	1218696	-1	Lysozyme P	LysP
FBgn0265002	3674.52	0.291088	0.0926559	3.1416	0.00168025	0.0194688	CG44153	2L	10064121	10180256	-1	-	CG44153
FBgn0040384	2877.19	-0.247501	0.0787961	-3.14103	0.00168353	0.0194763	CG32795	X	2782906	2790567	-1	-	CG32795
FBgn0040827	21227.4	-0.427857	0.136206	-3.14124	0.00168233	0.0194763	CG13315	3L	9096877	9097494	1	-	CG13315	Shared
FBgn0261532	1452.43	-0.27553	0.0877302	-3.14066	0.00168569	0.0194861	CG7212	3R	18179275	18183479	-1	cadmus	cdm
FBgn0261953	362.513	0.454442	0.144747	3.13956	0.001692	0.0195289	CG7807	3L	21586828	21613349	1	Transcription factor AP-2	TfAP-2	Shared
FBgn0036493	1381.44	-0.293634	0.0935339	-3.13933	0.00169335	0.0195289	CG7255	3L	15304255	15311195	1	-	CG7255	Shared
FBgn0036321	1121.88	-0.510215	0.162581	-3.13822	0.00169978	0.0195878	CG14120	3L	12885039	12889244	1	-	CG14120
FBgn0052073	202.71	-0.7327	0.234043	-3.13062	0.00174437	0.0200704	CG32073	3L	11107008	11107582	-1	-	CG32073	Shared
FBgn0036110	954.275	-0.688137	0.219965	-3.12839	0.00175766	0.0201763	CG18348	3L	10894173	10894693	1	Cuticular protein 67Fb	Cpr67Fb
FBgn0026077	2010.83	0.547319	0.174973	3.12802	0.00175987	0.020186	CG10287	3R	6088799	6100887	-1	Gasp	Gasp	Shared
FBgn0051955	197.11	0.511535	0.16363	3.12617	0.00177096	0.0202636	CG31955	2L	3711881	3713105	-1	-	CG31955
FBgn0051087	990.456	-0.573625	0.18361	-3.12414	0.00178324	0.0203752	CG31087	3R	25311027	25313833	-1	-	CG31087
FBgn0262027	66.1021	0.919646	0.294584	3.12184	0.00179724	0.0205035	CR42838	3L	19424702	19424926	1	-	CR42838
FBgn0038666	405.811	0.366042	0.117293	3.12074	0.00180398	0.0205645	CG5451	3R	18978980	18981324	-1	SMU1 ortholog	Smu1
FBgn0266681	970.358	-0.6797	0.218066	-3.11696	0.00182729	0.0207504	CR45171	3L	10893646	10894743	-1	-	CR45171
FBgn0260393	42.3868	0.94717	0.303875	3.11698	0.00182716	0.0207504	CG17147	3L	20223932	20225324	1	-	CG17147	Shared
FBgn0030973	2873.72	-0.249411	0.0801039	-3.11359	0.00184828	0.0209406	CG7332	X	18884513	18888860	1	-	CG7332
FBgn0266256	44.9638	-0.841481	0.270348	-3.11258	0.00185457	0.0209892	CR44951	3R	26607047	26608440	1	-	CR44951	Shared
FBgn0035978	18424	-0.435484	0.139917	-3.11245	0.00185541	0.0209892	CG4347	3L	9350867	9358935	-1	UGP	UGP	Shared
FBgn0035228	14009.2	-0.369506	0.118734	-3.11204	0.00185797	0.0210021	CG12091	3L	1534929	1536835	-1	-	CG12091	Shared
FBgn0015010	5624.9	0.440083	0.14145	3.11122	0.00186319	0.0210451	CG9538	X	14784664	14786551	-1	Antigen 5-related	Ag5r
FBgn0025571	3008.59	0.301446	0.096958	3.10903	0.001877	0.0211366	CG5836	3R	17540421	17545148	1	Splicing factor 1	SF1	Shared
FBgn0262169	2139.22	-0.497799	0.160179	-3.10776	0.00188512	0.0212119	CG2264	2R	10052541	10063712	1	magu	magu
FBgn0052277	51.5724	-0.770763	0.248097	-3.1067	0.00189191	0.0212238	CG32277	3L	3204600	3205449	-1	-	CG32277
FBgn0039202	51.0148	0.815481	0.262476	3.10688	0.00189073	0.0212238	CG13622	3R	24522478	24523678	-1	-	CG13622	Shared
FBgn0031908	8625.61	0.377196	0.12155	3.10322	0.00191429	0.0214261	CG5177	2L	7405227	7408600	1	-	CG5177
FBgn0265149	39.6285	0.956977	0.308827	3.09875	0.00194338	0.0216403	CR44218	2L	248909	249812	1	-	CR44218
FBgn0003145	1317.79	0.485036	0.156519	3.0989	0.0019424	0.0216403	CG6716	2L	12082995	12085827	-1	paired	prd
FBgn0052160	33.0264	1.17152	0.378198	3.09764	0.0019507	0.0217025	CR32160	3L	16308940	16311318	1	-	CR32160
FBgn0040259	2419.78	-0.498009	0.1609	-3.09514	0.00196717	0.0218038	CG18578	3R	11157098	11159744	1	Ugt86Da	Ugt86Da
FBgn0036862	12594.6	-0.58631	0.189594	-3.09244	0.00198516	0.0219223	CG9619	3L	19281364	19292766	-1	Glycogen binding subunit 76A	Gbs-76A
FBgn0050025	1911.92	-0.52224	0.169013	-3.08994	0.00200196	0.0220573	CG30025	2R	11353564	11354373	-1	-	CG30025	Shared
FBgn0033250	6925.78	0.400486	0.129701	3.08776	0.00201669	0.022177	CG14762	2R	8009119	8013755	-1	-	CG14762	Shared
FBgn0050031	2572.99	-0.582757	0.189106	-3.08164	0.00205867	0.0225646	CG30031	2R	11350811	11351621	1	-	CG30031	Shared
FBgn0262541	157.261	-1.2656	0.411139	-3.07827	0.00208207	0.0227874	CG43095	3R	22771156	22771770	-1	-	CG43095
FBgn0020392	1641.48	0.232237	0.0755692	3.07317	0.00211796	0.0231192	CG7436	3L	8176135	8178429	-1	N-myristoyl transferase	Nmt
FBgn0010352	72515.4	-0.585128	0.190544	-3.07083	0.00213466	0.0232597	CG11661	3L	16954822	16968724	1	Neural conserved at 73EF	Nc73EF	Shared
FBgn0034474	20530.3	0.505008	0.1645	3.06996	0.00214088	0.0232866	CG13873	2R	19783484	19784043	-1	Odorant-binding protein 56g	Obp56g
FBgn0034861	183.245	0.449127	0.146638	3.06282	0.00219262	0.023712	CG9815	2R	23421521	23433354	-1	-	CG9815
FBgn0039440	12.5668	1.22032	0.398455	3.06264	0.00219395	0.023712	CG5471	3R	26629918	26630825	1	TweedleJ	TwdlJ
FBgn0263934	457.721	0.366893	0.119813	3.06222	0.00219705	0.023712	CG43722	2R	7086316	7127868	1	espinas	esn
FBgn0050042	5761.39	-0.491584	0.160486	-3.0631	0.00219058	0.023712	CG30042	2R	12378440	12379396	1	Cuticular protein 49Ab	Cpr49Ab	Shared
FBgn0263870	36.8711	-0.965696	0.315561	-3.06025	0.00221151	0.0238341	CR43717	2L	439539	440104	1	-	CR43717
FBgn0037855	642.245	0.299605	0.0979493	3.05878	0.00222244	0.023917	CG6621	3R	10889768	10893531	-1	-	CG6621	Shared
FBgn0261988	3069.68	0.271826	0.0888803	3.05833	0.00222571	0.0239349	CG17998	3R	31405245	31457873	1	G protein-coupled receptor kinase 2	Gprk2
FBgn0036230	23.8121	1.17893	0.38646	3.05059	0.00228393	0.0243707	CG11570	3L	11956708	11957765	-1	-	CG11570
FBgn0035158	283.548	-0.43424	0.142523	-3.0468	0.00231295	0.0245697	CG13895	3L	705948	708205	-1	-	CG13895
FBgn0265921	43.6477	-0.913206	0.3001	-3.043	0.0023423	0.0248458	CR44710	X	20758489	20759626	1	-	CR44710
FBgn0027932	16205.1	0.375372	0.123385	3.04229	0.00234789	0.0248873	CG13388	2L	8415690	8431297	1	A kinase anchor protein 200	Akap200
FBgn0036936	23.8647	1.09905	0.361958	3.03641	0.0023941	0.0253047	CG14185	3L	20106094	20107557	1	-	CG14185
FBgn0033065	10699.7	-0.49918	0.165071	-3.02403	0.00249435	0.026196	CG8345	2R	6173684	6176195	1	Cyp6w1	Cyp6w1	Shared
FBgn0065105	58.5422	-0.804689	0.266151	-3.02343	0.0024993	0.0262293	CR33707	3R	27560928	27560970	-1	small non-messenger RNA 157	snmRNA:157
FBgn0040634	349.646	0.34412	0.113976	3.01922	0.00253425	0.0265397	CG4186	3L	20769586	20770138	1	-	CG4186
FBgn0039520	32.1149	-0.911195	0.30183	-3.0189	0.00253693	0.026549	CG13976	3R	27487927	27489968	1	Gustatory receptor 98a	Gr98a
FBgn0034512	16022.4	-0.47844	0.15891	-3.01075	0.00260601	0.0270885	CG18067	2R	20534245	20535835	1	-	CG18067
FBgn0033873	1306	0.537225	0.178667	3.00685	0.0026397	0.0273156	CG6337	2R	13833575	13835096	-1	-	CG6337	Shared
FBgn0034436	2391.9	-0.461606	0.153559	-3.00604	0.00264673	0.0273693	CG11961	2R	19357532	19363124	1	-	CG11961	Shared
FBgn0035405	616.042	0.279315	0.0930137	3.00295	0.00267377	0.0275718	CG15812	3L	3159991	3162019	1	piefke	pfk
FBgn0050011	18885.2	-0.410457	0.136726	-3.00204	0.00268173	0.0276347	CG30011	2R	10124293	10137472	1	gemini	gem
FBgn0265753	45.3913	0.826038	0.275725	2.99588	0.00273657	0.028005	CR44560	3L	14245993	14247011	1	-	CR44560
FBgn0051104	3148.8	-0.80613	0.269394	-2.99238	0.00276807	0.0282882	CG31104	3R	25285473	25286974	1	-	CG31104	Shared
FBgn0262893	24.3947	1.12839	0.377416	2.98979	0.00279168	0.0284124	CG43248	3L	15530085	15531473	-1	-	CG43248
FBgn0259227	2715.49	-0.454213	0.152073	-2.98682	0.00281898	0.0286503	CG42327	3R	11656149	11673974	1	-	CG42327
FBgn0040793	26367.4	-0.58396	0.196265	-2.97536	0.00292645	0.0295398	CG7630	3L	17425477	17426282	1	-	CG7630
FBgn0039941	986.394	-0.612205	0.205777	-2.97509	0.00292907	0.0295461	CG17167	X	23068301	23081144	1	-	CG17167
FBgn0085773	24.4983	1.1876	0.399369	2.97368	0.00294247	0.0296409	CR40766	211000022279529	1	838	1	-	CR40766
FBgn0038877	8921.33	-0.397608	0.13385	-2.97055	0.00297264	0.0298838	CG3308	3R	21271078	21273817	-1	-	CG3308
FBgn0004389	137.855	-0.923037	0.310824	-2.96965	0.00298142	0.0299111	CG1480	3R	31193362	31194389	1	bottleneck	bnk
FBgn0259971	42021.2	0.426577	0.143788	2.96672	0.00301	0.0301163	CG42481	3L	13298797	13299023	-1	-	CG42481
FBgn0052762	40.3117	1.17306	0.396642	2.95747	0.00310176	0.0309716	CG32762	X	5500208	5501229	-1	-	CG32762
FBgn0058002	5967.22	0.406212	0.137874	2.94625	0.00321652	0.031881	CG40002	3L	24976254	24977118	1	-	CG40002	Shared
FBgn0002526	2606.44	-0.453673	0.154124	-2.94356	0.00324457	0.0320834	CG10236	3L	6203831	6218022	-1	Laminin A	LanA
FBgn0259707	360.454	0.340359	0.115651	2.94299	0.00325063	0.0321116	CG42361	2R	24607673	24608788	1	-	CG42361	Shared
FBgn0028371	6738.27	-0.40102	0.136503	-2.9378	0.00330545	0.0324799	CG30092	2R	22717321	22740459	-1	jitterbug	jbug
FBgn0032773	6531.78	-0.491276	0.167216	-2.93798	0.00330363	0.0324799	CG15825	2L	19383138	19386205	-1	fondue	fon
FBgn0033153	779.079	0.282076	0.0962579	2.93042	0.00338504	0.033017	CG11086	2R	7249161	7250655	1	Gadd45	Gadd45	Shared
FBgn0085480	19.8131	-1.05418	0.359819	-2.92976	0.00339228	0.0330262	CG34451	3L	15688517	15692047	-1	-	CG34451	Shared
FBgn0263093	639.703	-0.285024	0.0975079	-2.92308	0.00346583	0.0334563	CR43361	4	905179	907924	1	-	CR43361
FBgn0065095	50.0148	-0.779037	0.266511	-2.92309	0.00346575	0.0334563	CR33699	X	1558349	1558400	-1	small non-messenger RNA 400	snmRNA:400
FBgn0261575	44739.7	-0.597069	0.204439	-2.92052	0.00349443	0.0336666	CG11909	3R	25344761	25346921	-1	target of brain insulin	tobi	Shared
FBgn0262815	34.0137	-1.06277	0.363974	-2.91989	0.00350152	0.033713	CR43186	2R	15375834	15376481	-1	-	CR43186
FBgn0036816	9663.74	-0.397938	0.136574	-2.91373	0.00357144	0.0341199	CG3979	3L	18828632	18846267	-1	I'm not dead yet	Indy
FBgn0000097	2941.93	-0.41936	0.144054	-2.91112	0.0036013	0.0342946	CG3166	2L	2156484	2178754	-1	anterior open	aop
FBgn0259219	7164.76	0.344886	0.118549	2.90923	0.00362317	0.0344807	CG42319	2R	13260101	13266336	1	-	CG42319
FBgn0032211	17.5016	1.11301	0.384048	2.89811	0.00375421	0.0354291	CG13138	2L	10299977	10302018	-1	-	CG13138
FBgn0265160	28.5791	-0.907526	0.313711	-2.89287	0.00381737	0.035845	CR44229	3R	28294623	28295279	-1	-	CR44229	Shared
FBgn0266064	17112	-0.457344	0.158181	-2.89127	0.00383683	0.0359543	CG6904	3R	15141843	15147531	-1	Glycogen synthase	GlyS	Shared
FBgn0037387	4371.94	-0.528223	0.18306	-2.88552	0.00390769	0.036416	CG1213	3R	5841170	5846568	1	-	CG1213
FBgn0004426	15654.7	-0.418412	0.145107	-2.88346	0.00393327	0.0365624	CG9111	3L	1210485	1210971	1	Lysozyme C	LysC
FBgn0087007	5913.3	-0.368176	0.127847	-2.87983	0.00397895	0.0368021	CG42230	3L	14412828	14536276	-1	big bang	bbg	Shared
FBgn0013674	82104	-0.536815	0.186575	-2.87721	0.00401212	0.0370395	CG34067	dmel_mitochondrion_genome	1474	3009	1	mitochondrial Cytochrome c oxidase subunit I	mt:CoI	Shared
FBgn0050359	4269.54	-0.380649	0.132615	-2.87032	0.00410052	0.0376912	CG30359	2R	8462753	8465092	1	Maltase A5	Mal-A5
FBgn0037972	67.0532	0.639305	0.222772	2.86978	0.00410761	0.0377329	CG10005	3R	11975156	11977197	-1	-	CG10005
FBgn0010434	9691.94	-0.444815	0.155371	-2.86293	0.00419748	0.0382777	CG11949	2R	19229063	19243751	1	coracle	cora	Shared
FBgn0039257	2189.18	-0.451299	0.158686	-2.84398	0.00445537	0.040082	CG13648	3R	24984384	25022867	1	tenectin	tnc	Shared
FBgn0265169	169.37	0.457678	0.161139	2.84027	0.00450756	0.0404041	CR44238	3R	17126984	17127862	-1	-	CR44238
FBgn0010401	784.889	0.84198	0.296474	2.83998	0.00451161	0.0404041	CG3250	3R	7978959	7979614	1	Os-C	Os-C	Shared
FBgn0039856	4502.05	0.337356	0.11883	2.83898	0.00452578	0.0404696	CG1774	3R	31592803	31594719	1	-	CG1774
FBgn0026415	22463.9	-0.43062	0.151727	-2.83812	0.00453798	0.0405054	CG1780	X	9927973	9930948	-1	Imaginal disc growth factor 4	Idgf4
FBgn0260228	68533.7	-0.461578	0.162916	-2.83324	0.00460794	0.0408859	CG42502	2L	18808694	18811252	-1	-	CG42502
FBgn0013678	2559.04	-0.92843	0.327667	-2.83345	0.00460479	0.0408859	CG34090	dmel_mitochondrion_genome	10498	11634	1	mitochondrial Cytochrome b	mt:Cyt-b	Shared
FBgn0040992	68533.7	-0.461578	0.162916	-2.83324	0.00460794	0.0408859	CG10570	2L	18808694	18811252	-1	-	CG10570
[truncated: 18 more rows]

## Sheet: Dsim Panama 21Cvs29C
Gene_ID	baseMean	log2FoldChange	lfcSE	stat	pvalue	padj	ANNOTATION_SYMBOL	LOCATION_ARM	LOCATION_MIN	LOCATION_MAX	LOCATION_STRAND	NAME	SYMBOL	Shared between Panama and Maine?
[truncated: 2,147 more rows]

[truncated: 1 more sheets: Dsim Maine 21Cvs29C]
