# Supplementary material for: Parallel Gene Expression Differences between Low and High Latitude Populations of Drosophila melanogaster and D. simulans
Source: PLoS Genet. 2015 May 7;11(5):e1005184. doi: 10.1371/journal.pgen.1005184 (PMC4423912; doi:10.1371/journal.pgen.1005184)
Supplement: S10 Table — A) Maine populations B) Panama populations. (XLSX) [file pgen.1005184.s014.xlsx]

## Sheet: legend
S10 Table. Shared temperature plasticity gene in D. melanogaster and D. simulans. A) Maine populations B) Panama populations

## Sheet: Maine21C vs. 29C 2spe
D.mel GeneID	ANNOTATION_SYMBOL	LOCATION_ARM	LOCATION_MIN	LOCATION_MAX	LOCATION_STRAND	NAME	SYMBOL	baseMean	log2FoldChange	lfcSE	stat	pvalue	padj	D.sim GeneID	ANNOTATION_SYMBOL	LOCATION_ARM	LOCATION_MIN	LOCATION_MAX	LOCATION_STRAND	NAME	SYMBOL	baseMean	log2FoldChange	lfcSE	stat	pvalue	padj
FBgn0002121	CG2671	2L	9839	21376	-1	lethal (2) giant larvae	l(2)gl	5025.76	-0.473379	0.134597	-3.517	0.000436446	0.0069855	FBgn0194388	GD22996	2L	17665	23625	-1	-	Dsim\GD22996	2675.15	-0.344289	0.156162	-2.2047	0.0274753	0.130737
FBgn0025683	CG3164	2L	122624	130791	-1	-	CG3164	17031.2	-0.517992	0.15755	-3.2878	0.00100973	0.0132421	FBgn0194380	GD22988	2L	123816	129778	-1	-	Dsim\GD22988	10046.4	-0.164749	0.146084	-1.12777	0.259415	0.519238
FBgn0031940	CG7214	2L	7743682	7744839	-1	-	CG7214	16735.1	2.10237	0.157831	13.3204	1.76246e-40	2.89983e-37	FBgn0193874	GD22472	2L	7536945	7537490	-1	-	Dsim\GD22472	8386.18	2.22442	0.107323	20.7264	2.00084e-95	2.69392e-91
FBgn0035281	CG1919	3L	1840281	1842084	-1	Cuticular protein 62Bc	Cpr62Bc	492.068	2.07222	0.181509	11.4166	3.45362e-30	3.19633e-27	FBgn0185146	GD13434	3L	1394512	1395724	-1	-	Dsim\GD13434	683.814	2.98226	0.152108	19.6062	1.36913e-85	9.21697e-82
FBgn0038819	CG5494	3R	20669571	20672821	1	Cuticular protein 92F	Cpr92F	4707.7	2.30489	0.155398	14.8321	9.07853e-50	2.24058e-46	FBgn0190868	GD19366	3R	4965970	4968418	-1	-	Dsim\GD19366	6635.03	2.05079	0.109339	18.7562	1.72226e-78	7.72949e-75
FBgn0028544	CG16884	2L	13944756	13947476	-1	-	CG16884	1014.12	1.69015	0.11662	14.4928	1.34512e-47	2.84551e-44	FBgn0193441	GD22028	2L	13699426	13701642	-1	-	Dsim\GD22028	551.704	2.60837	0.142803	18.2655	1.55809e-74	4.19563e-71
FBgn0032536	CG17988	2L	13914725	13956188	1	Ance-3	Ance-3	2692.65	0.886091	0.12968	6.83293	8.32004e-12	1.18465e-09	FBgn0195304	GD23939	2L	13668425	13708492	1	-	Dsim\GD23939	2613.96	2.15466	0.121089	17.794	7.86171e-71	1.76417e-67
FBgn0033308	CG8736	2R	8594031	8595001	-1	-	CG8736	1285.11	2.05049	0.303505	6.75603	1.4182e-11	1.87507e-09	FBgn0181930	GD10155	2R	3123197	3124045	-1	-	Dsim\GD10155	1678.56	2.89273	0.171043	16.9123	3.65442e-64	7.02901e-61
FBgn0014396	CG3234	2L	3493986	3508119	-1	timeless	tim	4751.43	-1.52059	0.0883395	-17.213	2.12123e-66	3.14112e-62	FBgn0020076	GD22753	2L	3447910	3457858	-1	-	Dsim\tim	3785.42	-1.85288	0.121575	-15.2407	1.89966e-52	3.19713e-49
FBgn0032538	CG16885	2L	13932559	13934692	-1	-	CG16885	799.842	1.40615	0.174416	8.06206	7.5019e-16	2.1782e-13	FBgn0193442	GD22029	2L	13687251	13688839	-1	-	Dsim\GD22029	701.452	2.78598	0.194865	14.297	2.28427e-46	3.41727e-43
FBgn0039805	CG12045	3R	30867521	30869184	1	Cuticular protein 100A	Cpr100A	2172.68	1.14052	0.186579	6.11279	9.79056e-10	8.62968e-08	FBgn0186865	GD15195	chr3R_Mrandom_364	229	1264	1	-	Dsim\GD15195	1737.14	1.72927	0.124518	13.8877	7.52172e-44	1.01272e-40
FBgn0020765	CG10297	3L	6152050	6152745	-1	Adult cuticle protein 65Aa	Acp65Aa	847.314	2.82452	0.183537	15.3894	1.92778e-53	9.51553e-50	FBgn0184866	GD13144	3L	5646345	5646743	-1	-	Dsim\GD13144	532.124	3.25617	0.235764	13.8111	2.18369e-43	2.67284e-40
FBgn0035941	CG13313	3L	8958857	8960921	1	-	CG13313	173.003	-2.58876	0.217848	-11.8834	1.44445e-32	1.52781e-29	FBgn0185828	GD14140	3L	8389392	8391286	1	-	Dsim\GD14140	376.321	-1.99312	0.145448	-13.7033	9.70062e-43	1.08841e-39
FBgn0040074	CG13057	3L	16331933	16332789	1	retinin	retinin	10408.3	0.650198	0.091756	7.08616	1.37881e-12	2.24367e-10	FBgn0186307	GD14627	3L	15665632	15666159	1	-	Dsim\GD14627	20525.3	1.27011	0.0969211	13.1045	3.10099e-39	2.78345e-36
FBgn0014454	CG7216	2L	7740562	7741537	-1	Adult cuticle protein 1	Acp1	7845.66	1.9626	0.182377	10.7612	5.24915e-27	3.88647e-24	FBgn0193875	GD22473	2L	7533652	7534214	-1	-	Dsim\GD22473	8200.48	1.76731	0.135647	13.0287	8.40104e-39	7.06948e-36
FBgn0025115	CG16870	2L	13912083	13912652	1	Acylphosphatase	Acyp	1110.96	2.68763	0.17594	15.2758	1.10787e-52	4.10132e-49	FBgn0069519	GD23938	2L	13664900	13665262	1	-	Dsim\Acyp	448.789	2.63886	0.20503	12.8706	6.58818e-38	5.21784e-35
FBgn0036619	CG4784	3L	16365894	16367340	-1	Cuticular protein 72Ec	Cpr72Ec	1085.17	-2.06969	0.170928	-12.1086	9.51446e-34	1.08377e-30	FBgn0184207	GD12478	3L	15699582	15700898	-1	-	Dsim\GD12478	6164.44	-1.2015	0.107739	-11.1519	7.00808e-29	4.71784e-26
FBgn0034382	CG18609	2R	18742517	18743626	-1	-	CG18609	4246.13	-1.15398	0.132544	-8.70639	3.13699e-18	1.13299e-15	FBgn0196660	GD25363	2R	13346685	13347599	-1	-	Dsim\GD25363	2305.61	-1.26479	0.116877	-10.8215	2.72136e-27	1.66547e-24
FBgn0043783	CG32444	3L	21636947	21639060	1	-	CG32444	23866.5	-0.41409	0.109294	-3.78877	0.000151392	0.00301725	FBgn0186654	GD14982	3L	20972902	20974624	1	-	Dsim\GD14982	37733.3	-0.893669	0.0879176	-10.1648	2.84583e-24	1.53265e-21
FBgn0002772	CG5596	3R	27657078	27660177	-1	Myosin alkali light chain 1	Mlc1	81987.9	0.792595	0.102622	7.72346	1.1321e-14	2.7039e-12	FBgn0012844	GD18066	3R	23213125	23215135	-1	Myosin alkali light chain 1	Dsim\Mlc1	84772.9	0.777503	0.077421	10.0425	9.90982e-24	5.13176e-21
FBgn0043792	CG30427	2R	24928747	24937477	-1	-	CG30427	5812.6	0.719077	0.0711005	10.1135	4.8116e-24	2.54465e-21	FBgn0196224	GD24908	2R	19269084	19275114	-1	-	Dsim\GD24908	4644.45	0.892712	0.0905859	9.85486	6.5307e-23	3.14033e-20
FBgn0031501	CG17261	2L	3042551	3043593	1	-	CG17261	2959.19	0.558941	0.16585	3.37016	0.000751234	0.010465	FBgn0194593	GD23204	2L	2983998	2984427	1	-	Dsim\GD23204	3656.19	1.65519	0.172316	9.60555	7.57554e-22	3.3999e-19
FBgn0038450	CG17560	3R	16617950	16619878	1	-	CG17560	6550.65	0.440507	0.102836	4.2836	1.83895e-05	0.000542992	FBgn0190622	GD19115	3R	9021785	9023501	-1	-	Dsim\GD19115	9436.44	0.905409	0.0958895	9.44222	3.64966e-21	1.53559e-18
FBgn0047334	CG33943	3L	6232469	6233381	-1	BG642312	BG642312	39180.1	1.60029	0.148846	10.7513	5.84255e-27	4.11983e-24	FBgn0184856	GD13134	3L	5719294	5719591	-1	-	Dsim\GD13134	19305.9	1.33025	0.143667	9.25923	2.05903e-20	8.40086e-18
FBgn0029709	CG3564	X	4540908	4542506	1	CHOp24	CHOp24	1885.35	0.668798	0.0955783	6.99738	2.60798e-12	3.94071e-10	FBgn0188282	GD16693	X	3435899	3436931	1	-	Dsim\GD16693	2487.28	1.03682	0.112349	9.22851	2.74425e-20	1.08672e-17
FBgn0001233	CG1242	3L	3192969	3197059	1	Heat shock protein 83	Hsp83	33380.4	0.749318	0.0823022	9.10446	8.66954e-20	3.56607e-17	FBgn0012840	GD13739	3L	2724588	2726741	1	Heat shock protein 83	Dsim\Hsp83	34391	0.635456	0.0689899	9.21086	3.23516e-20	1.24452e-17
FBgn0036597	CG4962	3L	16294711	16295547	-1	-	CG4962	558.253	1.36795	0.221623	6.17241	6.72567e-10	6.22461e-08	FBgn0184220	GD12491	3L	15624090	15624542	-1	-	Dsim\GD12491	3287.25	1.3068	0.143613	9.09942	9.08122e-20	3.39638e-17
FBgn0016672	CG3028	3R	13958789	13960474	1	Inositol polyphosphate 1-phosphatase	Ipp	1371.4	0.361458	0.104227	3.468	0.000524348	0.00802122	FBgn0190450	GD18939	3R	11641218	11642655	-1	-	Dsim\GD18939	1249.28	0.98619	0.109054	9.0431	1.52295e-19	5.39604e-17
FBgn0039481	CG15884	3R	27089704	27091130	-1	Cuticular protein 97Eb	Cpr97Eb	1118.72	1.11903	0.155529	7.19496	6.24792e-13	1.05135e-10	FBgn0189640	GD18097	3R	22737934	22739011	-1	-	Dsim\GD18097	773.51	1.2358	0.140498	8.79588	1.4193e-18	4.77735e-16
FBgn0029836	CG5928	X	6067958	6069264	1	-	CG5928	368.88	1.04891	0.144411	7.26339	3.77514e-13	6.73016e-11	FBgn0188369	GD16782	X	4686349	4687383	1	-	Dsim\GD16782	389.079	1.13837	0.129541	8.78773	1.52608e-18	5.01148e-16
FBgn0030829	CG12998	X	17218667	17219787	1	-	CG12998	80.7718	3.43242	0.276217	12.4265	1.87609e-35	2.3151e-32	FBgn0196161	GD24844	chrX_Mrandom_821	1854	2213	1	-	Dsim\GD24844	224.487	2.25011	0.258279	8.71195	2.98702e-18	9.57553e-16
FBgn0051410	CG31410	3R	10053332	10054348	1	Niemann-Pick type C-2e	Npc2e	778.156	-2.30602	0.20452	-11.2753	1.73792e-29	1.42973e-26	FBgn0190183	GD18662	3R	15495813	15496668	-1	-	Dsim\GD18662	923.135	-1.34417	0.154445	-8.70323	3.22569e-18	1.01002e-15
FBgn0021856	CG8674	2L	21261168	21262411	1	lethal (2) k14505	l(2)k14505	886.036	0.735066	0.112067	6.55916	5.41106e-11	6.46186e-09	FBgn0195660	GD24313	2L	20853994	20855032	1	-	Dsim\GD24313	759.791	0.801615	0.0958311	8.36487	6.01791e-17	1.68802e-14
FBgn0022770	CG17058	X	20244647	20248203	1	Peritrophin A	Peritrophin-A	283.536	0.799359	0.133632	5.98179	2.20701e-09	1.86751e-07	FBgn0189033	GD17481	X	15444716	15447169	1	-	Dsim\GD17481	413.914	1.32028	0.158489	8.33041	8.05605e-17	2.16933e-14
FBgn0031942	CG7203	2L	7752170	7753186	-1	-	CG7203	24969.5	0.807704	0.109475	7.37796	1.60731e-13	3.13171e-11	FBgn0193873	GD22471	2L	7545037	7545782	-1	-	Dsim\GD22471	21112.7	0.863526	0.107826	8.00848	1.16133e-15	2.84294e-13
FBgn0038700	CG3734	3R	19387861	19389866	1	-	CG3734	2211.21	-0.804164	0.155093	-5.18504	2.15966e-07	1.22062e-05	FBgn0190790	GD19287	3R	6249034	6253512	-1	-	Dsim\GD19287	22194.3	-2.65168	0.335141	-7.91213	2.53024e-15	5.9767e-13
FBgn0030968	CG7322	X	18855873	18857757	-1	-	CG7322	3093.92	-1.03055	0.13949	-7.38803	1.49019e-13	2.94223e-11	FBgn0195802	GD24467	chrX_Mrandom_907	2449	3767	-1	-	Dsim\GD24467	2217.59	-0.860328	0.109634	-7.84728	4.25156e-15	9.86948e-13
FBgn0028853	CG15263	2L	15285000	15286047	1	-	CG15263	606.837	-1.68569	0.212082	-7.94828	1.89125e-15	5.18623e-13	FBgn0195361	GD24001	2L	15041688	15042566	1	-	Dsim\GD24001	8388	-3.33826	0.433524	-7.70027	1.35776e-14	2.76982e-12
FBgn0020372	CG11303	2R	23878197	23880860	1	Transmembrane 4 superfamily	TM4SF	1970.83	0.488121	0.0988699	4.93701	7.93308e-07	3.76002e-05	FBgn0183543	GD11804	2R	18326306	18328052	1	-	Dsim\GD11804	2015.5	0.720086	0.0939736	7.66264	1.82151e-14	3.63975e-12
FBgn0000055	CG3481	2L	14615552	14618902	1	Alcohol dehydrogenase	Adh	152373	-0.658924	0.101229	-6.50923	7.5537e-11	8.53857e-09	FBgn0012824	GD23968	2L	14373180	14374083	1	Alcohol dehydrogenase	Dsim\Adh	109014	-0.706952	0.0925099	-7.64191	2.1402e-14	4.17619e-12
FBgn0039800	CG11314	3R	30744605	30745263	-1	Niemann-Pick type C-2g	Npc2g	7599.97	-0.851085	0.120388	-7.06954	1.55446e-12	2.44878e-10	FBgn0188431	GD16847	3R	26209776	26210255	-1	-	Dsim\GD16847	14132.7	-0.892436	0.116971	-7.62956	2.3555e-14	4.47288e-12
FBgn0034182	CG9640	2R	17044743	17046768	1	-	CG9640	530.857	0.721383	0.213463	3.37943	0.00072636	0.0102146	FBgn0182993	GD11241	2R	11668508	11670082	1	-	Dsim\GD11241	364.25	1.45719	0.195986	7.43519	1.0442e-13	1.80245e-11
FBgn0035624	CG12756	3L	5607162	5608300	-1	Eaf6	Eaf6	602.09	0.940089	0.1411	6.66257	2.69079e-11	3.46481e-09	FBgn0184904	GD13183	3L	5118251	5119208	-1	-	Dsim\GD13183	322.187	0.986052	0.134764	7.31689	2.5379e-13	4.21856e-11
FBgn0036602	CG13042	3L	16307846	16308480	-1	-	CG13042	59.7512	2.30129	0.312267	7.36962	1.71116e-13	3.29076e-11	FBgn0184217	GD12488	3L	15636963	15637382	-1	-	Dsim\GD12488	64.6529	2.45824	0.338951	7.2525	4.09148e-13	6.55805e-11
FBgn0038865	CG10824	3R	21159238	21161092	-1	-	CG10824	1179.37	-0.493879	0.117307	-4.21015	2.552e-05	0.000702417	FBgn0191486	GD20003	3R	4475941	4477602	1	-	Dsim\GD20003	1318.59	-0.99173	0.137021	-7.23782	4.55955e-13	7.22232e-11
FBgn0016687	CG4634	2R	24558967	24561087	-1	Nucleosome remodeling factor - 38kD	Nurf-38	11915.8	-0.416626	0.110827	-3.75925	0.000170427	0.00333379	FBgn0196256	GD24942	2R	18907200	18909015	-1	-	Dsim\GD24942	9810.9	-0.803964	0.111131	-7.23439	4.67632e-13	7.32115e-11
FBgn0003016	CG3479	2L	14599196	14689340	-1	outspread	osp	155663	-0.645588	0.10073	-6.40906	1.46417e-10	1.55981e-08	FBgn0193409	GD21995	2L	14352608	14437262	-1	-	Dsim\GD21995	134289	-0.649184	0.0900285	-7.21087	5.55944e-13	8.41038e-11
FBgn0031428	CG9886	2L	2420830	2424647	1	-	CG9886	1152.81	-0.543105	0.124766	-4.35299	1.34293e-05	0.000420218	FBgn0194545	GD23155	2L	2379740	2381116	1	-	Dsim\GD23155	442.825	-0.986709	0.140742	-7.01077	2.3701e-12	3.39479e-10
FBgn0038938	CG7084	3R	22298805	22304420	1	-	CG7084	7184.4	0.286227	0.0637602	4.48912	7.15191e-06	0.000249415	FBgn0192388	GD20931	3R	17931461	17934773	1	-	Dsim\GD20931	5653.26	0.473155	0.0682841	6.9292	4.23213e-12	5.69814e-10
FBgn0035300	CG1139	3L	1971638	1974285	1	-	CG1139	867.559	-1.03593	0.153509	-6.74836	1.49522e-11	1.9594e-09	FBgn0185370	GD13662	3L	1527037	1529453	1	-	Dsim\GD13662	415.045	-1.7688	0.256471	-6.89669	5.32282e-12	6.9579e-10
FBgn0038986	CG5278	3R	22558342	22562572	-1	-	CG5278	2804.16	0.456785	0.0991688	4.60613	4.10225e-06	0.000155759	FBgn0189971	GD18447	3R	18194468	18195756	-1	-	Dsim\GD18447	1292.22	0.673427	0.0976955	6.89313	5.45793e-12	7.06592e-10
FBgn0032055	CG13091	2L	8519690	8521809	1	-	CG13091	17148.2	-0.645957	0.0970784	-6.65398	2.85277e-11	3.61059e-09	FBgn0194931	GD23553	2L	8296605	8298482	1	-	Dsim\GD23553	6606.62	-1.2535	0.182052	-6.88539	5.7629e-12	7.38969e-10
FBgn0032913	CG9259	2L	21089375	21090999	1	-	CG9259	3070.56	0.88508	0.116747	7.58115	3.42493e-14	7.56961e-12	FBgn0195644	GD24297	2L	20666861	20668129	1	-	Dsim\GD24297	4836.16	0.786801	0.115325	6.82244	8.95071e-12	1.12628e-09
FBgn0263106	CG10578	3L	5750029	5752189	-1	DnaJ-like-1	DnaJ-1	8684.83	0.45042	0.105377	4.27437	1.91677e-05	0.000559834	FBgn0066166	GD13179	3L	5255464	5256522	-1	-	Dsim\DnaJ-1	8561.32	0.598057	0.0884361	6.7626	1.35541e-11	1.65902e-09
FBgn0002773	CG2184	3R	30171438	30174551	-1	Myosin light chain 2	Mlc2	193338	0.844876	0.0853184	9.90262	4.05524e-23	2.07069e-20	FBgn0188819	GD17257	3R	25666138	25667628	-1	-	Dsim\GD17257	152295	0.738134	0.109981	6.71146	1.92682e-11	2.33718e-09
FBgn0036364	CG14109	3L	13440910	13442420	1	-	CG14109	1710.03	0.610231	0.109297	5.58321	2.36114e-08	1.66494e-06	FBgn0186132	GD14450	3L	12837177	12838259	1	-	Dsim\GD14450	1342.4	0.75667	0.113117	6.68927	2.24284e-11	2.69621e-09
FBgn0036881	CG9299	3L	19532743	19538289	1	Cuticular protein 76Bd	Cpr76Bd	1276.13	1.21862	0.128599	9.47614	2.6387e-21	1.14923e-18	FBgn0186483	GD14810	3L	18859862	18861935	1	-	Dsim\GD14810	334.95	1.13781	0.170224	6.68416	2.3226e-11	2.74717e-09
FBgn0035040	CG4741	2R	24610801	24615158	-1	-	CG4741	2484.78	0.568737	0.0808996	7.03016	2.06298e-12	3.21564e-10	FBgn0196249	GD24935	2R	18960622	18963927	-1	-	Dsim\GD24935	2082.06	0.758712	0.115484	6.56984	5.03705e-11	5.69906e-09
FBgn0002579	CG7622	X	628338	629483	-1	Ribosomal protein L36	RpL36	24735	-0.754567	0.116685	-6.46668	1.00177e-10	1.09075e-08	FBgn0188082	GD16468	X	405780	406187	-1	-	Dsim\GD16468	22608.3	-0.592274	0.0907574	-6.52591	6.75895e-11	7.52087e-09
FBgn0261953	CG7807	3L	21586828	21613349	1	Transcription factor AP-2	TfAP-2	362.513	0.454442	0.144747	3.13956	0.001692	0.0195289	FBgn0186649	GD14977	3L	20940100	20947831	1	-	Dsim\GD14977	1584.56	0.742541	0.114131	6.50602	7.71689e-11	8.51641e-09
FBgn0052225	CG32225	3L	20304310	20306283	-1	-	CG32225	741.335	0.480129	0.102154	4.70006	2.60082e-06	0.000106684	FBgn0183937	GD12201	3L	19668626	19670197	-1	-	Dsim\GD12201	575.214	0.738136	0.114199	6.46358	1.02253e-10	1.11027e-08
FBgn0031248	CG11912	2L	318362	319259	-1	-	CG11912	584.328	0.519829	0.147975	3.51294	0.000443182	0.0070718	FBgn0194359	GD22966	2L	337972	338787	-1	-	Dsim\GD22966	279.753	1.2877	0.200915	6.40918	1.463e-10	1.5389e-08
FBgn0003721	CG4898	3R	15281371	15308779	1	Tropomyosin 1	Tm1	47500.4	0.724769	0.0777696	9.31943	1.16963e-20	4.94855e-18	FBgn0190514	GD19006	3R	10333142	10356429	-1	-	Dsim\GD19006	31635.8	0.705179	0.111089	6.34786	2.18327e-10	2.24394e-08
FBgn0035398	CG1869	3L	3090985	3106958	-1	Cht7	Cht7	576.104	0.593895	0.167168	3.55268	0.000381334	0.0063234	FBgn0185074	GD13359	3L	2614474	2631675	-1	-	Dsim\GD13359	332.697	1.03659	0.165103	6.27842	3.42022e-10	3.43656e-08
FBgn0260812	CG42563	X	11724668	11729099	-1	inaF-D	inaF-D	6033.51	-0.37828	0.10701	-3.53501	0.000407753	0.00666446	FBgn0187623	GD15976	X	8952031	8954299	-1	-	Dsim\GD15976	1592.94	0.986047	0.15724	6.27095	3.58846e-10	3.57889e-08
FBgn0035933	CG13309	3L	8810395	8811265	1	-	CG13309	4928.73	-0.898926	0.0989058	-9.08871	1.0022e-19	3.90542e-17	FBgn0185820	GD14131	3L	8242738	8243504	1	-	Dsim\GD14131	6307.77	-0.742843	0.118871	-6.24913	4.12741e-10	4.08614e-08
FBgn0034394	CG15096	2R	18808356	18816495	-1	-	CG15096	4114.65	-0.944047	0.168596	-5.59947	2.15006e-08	1.52335e-06	FBgn0186888	GD15218	chr2R_Mrandom_561	116	2917	-1	-	Dsim\GD15218	4616.52	-0.892003	0.14371	-6.20696	5.40199e-10	5.2366e-08
FBgn0033145	CG12828	2R	7149174	7149677	-1	-	CG12828	508.224	0.637991	0.164932	3.86821	0.000109639	0.00235473	FBgn0182045	GD10272	2R	1834889	1835238	-1	-	Dsim\GD10272	635.936	0.979606	0.15831	6.18789	6.09754e-10	5.8225e-08
FBgn0004580	CG6702	2R	16973927	16996057	1	Calbindin 53E	Cbp53E	4078.11	0.593137	0.0845924	7.01171	2.3543e-12	3.62803e-10	FBgn0182989	GD11237	2R	11608468	11618986	1	-	Dsim\GD11237	1232.88	0.679242	0.109936	6.17851	6.47102e-10	6.09271e-08
FBgn0034276	CG6385	2R	17753555	17756422	-1	Sarcosine dehydrogenase	Sardh	128.254	-1.0266	0.244877	-4.1923	2.76145e-05	0.000747561	FBgn0196738	GD25443	2R	12380816	12383621	-1	-	Dsim\GD25443	312.853	-1.07402	0.173876	-6.17695	6.53532e-10	6.11053e-08
FBgn0039024	CG4721	3R	22763960	22766172	-1	-	CG4721	2259.62	-0.920458	0.18169	-5.06608	4.0609e-07	2.1324e-05	FBgn0189946	GD18421	3R	18401676	18403736	-1	-	Dsim\GD18421	2486.02	-0.834207	0.13514	-6.17291	6.70424e-10	6.22523e-08
FBgn0039754	CG9747	3R	30185423	30191252	-1	-	CG9747	5424.43	0.530748	0.0935701	5.67219	1.4098e-08	1.02839e-06	FBgn0188797	GD17234	3R	25679027	25683922	-1	-	Dsim\GD17234	3135.79	0.590363	0.0957145	6.16795	6.9181e-10	6.37981e-08
FBgn0036019	CG14176	3L	9627316	9629193	-1	Odorant receptor 67b	Or67b	155.037	-0.59635	0.178393	-3.3429	0.000829086	0.0113257	FBgn0184631	GD12906	3L	8995487	8997276	-1	-	Dsim\GD12906	287.766	-0.949111	0.157051	-6.04331	1.50982e-09	1.26722e-07
FBgn0036449	CG5295	3L	14776496	14786412	-1	brummer	bmm	4835.95	0.600256	0.0947412	6.33574	2.36197e-10	2.41214e-08	FBgn0184325	GD12598	3L	14100095	14109018	-1	-	Dsim\GD12598	2664.24	0.545855	0.0903326	6.04273	1.51532e-09	1.26722e-07
FBgn0035355	CG16985	3L	2599297	2600242	1	-	CG16985	1078.59	-0.629575	0.144128	-4.36816	1.25296e-05	0.000397299	FBgn0185403	GD13695	3L	2154562	2155318	1	-	Dsim\GD13695	581.026	-0.902788	0.149783	-6.0273	1.66721e-09	1.37713e-07
FBgn0265266	CG13639	3R	24859900	24860366	-1	-	CG13639	1458.02	0.968141	0.195579	4.95013	7.41641e-07	3.56565e-05	FBgn0189791	GD18258	3R	20522420	20522629	-1	-	Dsim\GD18258	34.0381	2.07839	0.346537	5.99759	2.0027e-09	1.62436e-07
FBgn0050371	CG30371	2R	8267643	8269334	-1	-	CG30371	5197.56	-0.317111	0.0955671	-3.31821	0.000905979	0.0121519	FBgn0186954	GD15286	chr2R_Mrandom_225	507	2146	-1	-	Dsim\GD15286	7866	-0.656961	0.109684	-5.98957	2.10402e-09	1.69301e-07
FBgn0038319	CG31478	3R	15330738	15331588	1	mitochondrial ribosomal protein L9	mRpL9	1070.19	1.28167	0.0969491	13.22	6.7266e-40	9.96075e-37	FBgn0190520	GD19012	3R	10316124	10316927	-1	-	Dsim\GD19012	562.927	0.613328	0.102717	5.97106	2.35716e-09	1.87792e-07
FBgn0032669	CG15155	2L	18154851	18155942	1	-	CG15155	1564.48	1.0056	0.164748	6.10388	1.03522e-09	9.0174e-08	FBgn0195489	GD24133	2L	17831251	17834066	1	-	Dsim\GD24133	985.05	1.00813	0.169442	5.94973	2.68589e-09	2.10249e-07
FBgn0031260	CG11840	2L	542786	544653	-1	Signal peptide peptidase	Spp	4323.69	0.447445	0.0913372	4.89882	9.64127e-07	4.50372e-05	FBgn0194346	GD22952	2L	553177	554474	-1	-	Dsim\GD22952	3027.07	0.565794	0.0961081	5.88706	3.93133e-09	3.00747e-07
FBgn0040340	CG11642	X	935232	937822	1	TRAM	TRAM	3192.28	0.368389	0.0904154	4.0744	4.61322e-05	0.00114235	FBgn0188139	GD16534	X	664113	665216	1	-	Dsim\GD16534	2208.38	0.665703	0.113492	5.86562	4.47457e-09	3.40371e-07
FBgn0040211	CG4779	2L	11136393	11138565	1	homogentisate 1,2-dioxygenase	hgo	827.142	-0.587785	0.181047	-3.24658	0.00116799	0.0147826	FBgn0195140	GD23768	2L	10936268	10938343	1	-	Dsim\GD23768	659.842	-1.29747	0.223838	-5.79649	6.77169e-09	4.90183e-07
FBgn0039151	CG13607	3R	24114043	24116322	-1	-	CG13607	2750.36	-0.67048	0.109225	-6.13855	8.32807e-10	7.56577e-08	FBgn0189854	GD18323	3R	19771745	19773385	-1	-	Dsim\GD18323	1999	-0.988368	0.170813	-5.78626	7.19713e-09	5.12778e-07
FBgn0034474	CG13873	2R	19783484	19784043	-1	Odorant-binding protein 56g	Obp56g	20530.3	0.505008	0.1645	3.06996	0.00214088	0.0232866	FBgn0196603	GD25305	2R	14328303	14328767	-1	Odorant-binding protein 56g	Dsim\Obp56g	20847.4	0.695291	0.121044	5.74412	9.23999e-09	6.54775e-07
FBgn0013278	CG31359	3R	12505793	12508139	1	Heat-shock-protein-70Bb	Hsp70Bb	246.387	0.696425	0.165108	4.21801	2.46472e-05	0.000684757	FBgn0042854	GD20560	3R	13095434	13097365	1	-	Dsim\Hsp70Ba	834.452	1.17735	0.205248	5.73623	9.68045e-09	6.78841e-07
FBgn0035039	CG3608	2R	24611703	24613906	1	-	CG3608	1867.35	0.460687	0.0926185	4.97403	6.55756e-07	3.25854e-05	FBgn0183624	GD11885	2R	18961829	18963513	1	-	Dsim\GD11885	1539.93	0.667637	0.116802	5.716	1.09063e-08	7.60841e-07
FBgn0259918	CG42447	X	11724668	11732770	-1	inaF-B	inaF-B	6353.22	-0.389677	0.10758	-3.62219	0.000292118	0.00509503	FBgn0187621	GD15974	X	8958043	8958288	-1	-	Dsim\GD15974	517.227	0.886162	0.155663	5.69282	1.24956e-08	8.62773e-07
FBgn0039611	CG14528	3R	28875621	28877805	1	-	CG14528	940.72	-1.39054	0.174242	-7.98049	1.45754e-15	4.0723e-13	FBgn0192821	GD21385	3R	24383864	24385660	1	-	Dsim\GD21385	736.273	-0.970023	0.170889	-5.67634	1.37605e-08	9.40461e-07
FBgn0015586	CG3801	3L	19050757	19052026	-1	Accessory gland protein 76A	Acp76A	8610.18	0.68747	0.158666	4.33282	1.47209e-05	0.000450116	FBgn0043398	GD12308	3L	18354237	18355466	-1	-	Dsim\Acp76A	6317.83	0.74679	0.132422	5.63946	1.70588e-08	1.16e-06
FBgn0039313	CG11892	3R	25281548	25283237	1	-	CG11892	7171.79	0.647837	0.11198	5.7853	7.23838e-09	5.70138e-07	FBgn0192654	GD21203	3R	20933703	20934729	1	-	Dsim\GD21203	4775.58	0.655601	0.117045	5.60126	2.128e-08	1.43257e-06
FBgn0038718	CG17752	3R	19610225	19612437	1	-	CG17752	2588.02	0.625325	0.136092	4.59487	4.33016e-06	0.000161865	FBgn0190803	GD19300	3R	6033872	6036020	-1	-	Dsim\GD19300	919.595	1.02584	0.183173	5.60036	2.13905e-08	1.43284e-06
FBgn0033067	CG11211	2R	6180926	6181626	-1	-	CG11211	422.495	0.726812	0.219201	3.31573	0.000914033	0.0122378	FBgn0182104	GD10332	2R	964273	964911	-1	-	Dsim\GD10332	338.327	0.943396	0.168632	5.5944	2.21389e-08	1.47563e-06
FBgn0032625	CG15136	2L	17047161	17048281	-1	-	CG15136	1163.93	-0.471704	0.11845	-3.9823	6.82527e-05	0.00159414	FBgn0193300	GD21883	2L	16728810	16729571	-1	-	Dsim\GD21883	565.935	-0.680485	0.122448	-5.55732	2.73945e-08	1.79049e-06
FBgn0030775	CG9673	X	16702786	16703884	-1	-	CG9673	5958.38	-0.612336	0.160491	-3.81538	0.000135973	0.00276958	FBgn0187389	GD15728	X	12791750	12792645	-1	-	Dsim\GD15728	3057.33	-1.03593	0.186703	-5.54854	2.88062e-08	1.86465e-06
FBgn0029167	CG7002	3L	13846054	13860001	1	Hemolectin	Hml	3055.05	-0.925127	0.200117	-4.62294	3.78342e-06	0.000145898	FBgn0186141	GD14459	3L	13194990	13209646	1	-	Dsim\GD14459	2167.02	-1.06904	0.193634	-5.5209	3.37276e-08	2.17277e-06
FBgn0032783	CG10237	2L	19435850	19442727	-1	-	CG10237	3650.34	0.372036	0.0888316	4.1881	2.81297e-05	0.000757353	FBgn0193181	GD21760	2L	19117658	19122292	-1	-	Dsim\GD21760	2859.23	0.511815	0.0936881	5.46297	4.68228e-08	2.9322e-06
FBgn0031417	CG3597	2L	2370152	2371524	-1	-	CG3597	1505.83	-0.498389	0.124323	-4.00883	6.1021e-05	0.00145639	FBgn0194234	GD22840	2L	2327187	2328344	-1	-	Dsim\GD22840	1374.12	-0.538152	0.0998917	-5.38735	7.15036e-08	4.25985e-06
FBgn0042119	CG18778	3L	6131242	6132109	-1	Cuticular protein 65Au	Cpr65Au	4099.03	-0.497881	0.139679	-3.56446	0.000364608	0.00608009	FBgn0184874	GD13152	3L	5627318	5627978	-1	-	Dsim\GD13152	3705.59	-0.960947	0.179596	-5.35062	8.76545e-08	5.15362e-06
FBgn0004034	CG3757	X	356509	361245	1	yellow	y	111.369	2.13567	0.234895	9.09201	9.72263e-20	3.89115e-17	FBgn0012903	GD24705	chrX_Mrandom_037	7249	11342	1	yellow	Dsim\y	324.747	1.09562	0.205768	5.32454	1.01208e-07	5.70155e-06
FBgn0034391	CG15080	2R	18783299	18794594	1	-	CG15080	123.137	1.13764	0.23469	4.84743	1.25068e-06	5.61216e-05	FBgn0183161	GD11412	2R	13393413	13399554	1	-	Dsim\GD11412	147.628	1.12134	0.211239	5.30838	1.10604e-07	6.15363e-06
FBgn0030997	CG7990	X	19196058	19201979	-1	-	CG7990	1512.18	0.445124	0.129702	3.43189	0.000599386	0.0088316	FBgn0187262	GD15597	X	14754634	14758349	-1	-	Dsim\GD15597	436.862	0.691262	0.131339	5.26321	1.41564e-07	7.68557e-06
FBgn0037110	CG14577	3L	21635305	21636251	1	ORMDL	ORMDL	1707.97	-0.386549	0.099364	-3.89023	0.00010015	0.00220034	FBgn0186653	GD14981	3L	20971408	20972167	1	-	Dsim\GD14981	1669.78	-0.649273	0.12344	-5.25983	1.44187e-07	7.76533e-06
FBgn0052476	CG32476	3L	247491	250305	1	methuselah-like 14	mthl14	871.009	-0.831583	0.122521	-6.78726	1.14282e-11	1.53845e-09	FBgn0182763	GD11003	2R	8471690	8473688	1	-	Dsim\GD11003	505.036	-0.824981	0.157139	-5.24999	1.52103e-07	8.12667e-06
FBgn0034592	CG9406	2R	21142368	21143261	1	-	CG9406	1190.54	1.18526	0.136661	8.67304	4.20719e-18	1.44884e-15	FBgn0183307	GD11566	2R	15687479	15688208	1	-	Dsim\GD11566	1263.35	0.96561	0.185281	5.21159	1.87233e-07	9.92481e-06
FBgn0040629	CG18673	3R	31262598	31263878	1	-	CG18673	401.649	1.12946	0.141055	8.00725	1.17301e-15	3.34037e-13	FBgn0192995	GD21570	3R	26732308	26733259	1	-	Dsim\GD21570	816.889	0.688165	0.132844	5.18026	2.21571e-07	1.15183e-05
FBgn0034128	CG4409	2R	16443211	16444845	1	-	CG4409	135.027	0.76953	0.212628	3.61914	0.000295587	0.00514947	FBgn0182946	GD11193	2R	11066767	11067865	1	-	Dsim\GD11193	175.416	1.02605	0.199337	5.14731	2.64253e-07	1.3426e-05
FBgn0037906	CG14704	3R	11452849	11460552	-1	Peptidoglycan recognition protein LB	PGRP-LB	2169.92	-0.517651	0.105698	-4.89746	9.70837e-07	4.5208e-05	FBgn0186782	GD15111	chr3R_Mrandom_090	3998	11528	-1	-	Dsim\GD15111	1173.32	-0.815032	0.159205	-5.11938	3.06535e-07	1.53999e-05
FBgn0028646	CG2139	3R	30445635	30455867	-1	aralar1	aralar1	8597.22	-0.373301	0.107176	-3.48306	0.000495712	0.00767032	FBgn0188640	GD17068	3R	25917626	25921539	-1	-	Dsim\GD17068	4617.53	-0.637964	0.124943	-5.10605	3.2896e-07	1.63436e-05
FBgn0013973	CG1470	3R	31134392	31178278	1	Guanylyl cyclase beta-subunit at 100B	Gycbeta100B	1766.37	0.340178	0.106976	3.17994	0.00147305	0.0175911	FBgn0192986	GD21561	3R	26604213	26637604	1	-	Dsim\GD21561	1556.9	0.557572	0.109256	5.10337	3.33663e-07	1.65163e-05
FBgn0023521	CG3587	X	1940307	1941536	1	-	CG3587	500.98	0.815039	0.133363	6.11144	9.87346e-10	8.65125e-08	FBgn0188183	GD16579	X	1287676	1288706	1	-	Dsim\GD16579	248.667	0.781679	0.153316	5.09848	3.42385e-07	1.68328e-05
FBgn0034512	CG18067	2R	20534245	20535835	1	-	CG18067	16022.4	-0.47844	0.15891	-3.01075	0.00260601	0.0270885	FBgn0183262	GD11521	2R	15080965	15081764	1	-	Dsim\GD11521	9368.83	-0.766209	0.150373	-5.09538	3.48051e-07	1.70406e-05
FBgn0036766	CG5506	3L	17883649	17884376	-1	-	CG5506	5443.28	-0.555298	0.126036	-4.40586	1.05366e-05	0.000345957	FBgn0184097	GD12365	3L	17203400	17204001	-1	-	Dsim\GD12365	5789.83	-1.20829	0.237168	-5.09467	3.49353e-07	1.70423e-05
FBgn0039023	CG4723	3R	22761440	22763711	-1	-	CG4723	525.912	-0.713033	0.147323	-4.83992	1.29892e-06	5.81099e-05	FBgn0189947	GD18422	3R	18399231	18401321	-1	-	Dsim\GD18422	527.022	-0.792642	0.156836	-5.05395	4.32758e-07	2.05889e-05
FBgn0032820	CG31692	2L	19761587	19764136	-1	fructose-1,6-bisphosphatase	fbp	4177.71	-0.411773	0.129327	-3.18396	0.00145277	0.0174616	FBgn0193157	GD21735	2L	19417995	19419620	-1	-	Dsim\GD21735	2079.74	-0.602156	0.119261	-5.04906	4.43983e-07	2.09483e-05
FBgn0036919	CG7809	3L	19924943	19927175	1	Grasp65	Grasp65	3087.76	0.231984	0.0681153	3.40575	0.00065982	0.00956028	FBgn0186512	GD14839	3L	19214218	19216022	1	-	Dsim\GD14839	2808.64	0.462469	0.0917037	5.04308	4.58108e-07	2.14912e-05
FBgn0029932	CG4607	X	7069413	7072689	1	-	CG4607	2955.89	-1.20241	0.153185	-7.84936	4.18169e-15	1.06763e-12	FBgn0083472	GD16832	X	5478135	5480075	1	-	Dsim\AlstR	1619.81	-1.17987	0.234718	-5.02673	4.98906e-07	2.31661e-05
FBgn0086359	CG3953	3R	10144668	10159134	1	Invadolysin	Invadolysin	4238.11	-0.623743	0.132848	-4.69518	2.66372e-06	0.000107771	FBgn0190193	GD18672	3R	15391493	15403792	-1	-	Dsim\GD18672	2343.76	-0.469026	0.0936883	-5.00624	5.55024e-07	2.55046e-05
FBgn0032889	CG9331	2L	20822828	20827744	1	-	CG9331	8596.01	-0.473324	0.111377	-4.24975	2.14009e-05	0.000610745	FBgn0195631	GD24283	2L	20433091	20435318	1	-	Dsim\GD24283	5572.61	-0.778975	0.155824	-4.99907	5.76084e-07	2.63823e-05
FBgn0030257	CG11160	X	11044756	11049540	1	-	CG11160	511.366	0.781813	0.118771	6.58251	4.62572e-11	5.70685e-09	FBgn0188574	GD16997	X	8493255	8497719	1	-	Dsim\GD16997	375.962	0.816374	0.164014	4.97746	6.44239e-07	2.91075e-05
FBgn0010240	CG17336	X	15925105	15928529	1	Ligand-gated chloride channel homolog 3	Lcch3	500.32	0.49471	0.113658	4.35264	1.3451e-05	0.000420218	FBgn0196144	GD24824	chrX_Mrandom_774	5707	7917	1	-	Dsim\GD24824	570.282	0.625971	0.125945	4.9702	6.68824e-07	2.99171e-05
FBgn0259140	CG42255	3L	11801951	11814755	-1	-	CG42255	435.197	-1.30128	0.377466	-3.44742	0.000565974	0.00845705	FBgn0184501	GD12774	3L	11157527	11172784	-1	-	Dsim\GD12774	989.783	-1.0602	0.215427	-4.92137	8.59411e-07	3.75685e-05
FBgn0002571	CG8695	2R	8455909	8457892	-1	Maltase A3	Mal-A3	4419.47	-0.762642	0.111923	-6.814	9.49186e-12	1.3136e-09	FBgn0181942	GD10167	2R	2972290	2974075	-1	-	Dsim\GD10167	2756.73	-1.04613	0.212778	-4.91652	8.8096e-07	3.83859e-05
FBgn0004516	CG14994	3L	4074077	4088744	-1	Glutamic acid decarboxylase 1	Gad1	3611.34	0.342687	0.0924502	3.70672	0.000209964	0.00388643	FBgn0185014	GD13295	3L	3614846	3626275	-1	-	Dsim\GD13295	1788.94	0.538806	0.109927	4.90149	9.5112e-07	4.0783e-05
FBgn0001077	CG2047	3R	6864324	6866244	1	fushi tarazu	ftz	134.267	-2.10202	0.200653	-10.4759	1.11493e-25	6.87911e-23	FBgn0020697	GD19897	3R	2724666	2726054	1	-	Dsim\ftz	92.0284	-1.1526	0.235751	-4.88907	1.01315e-06	4.33048e-05
FBgn0039420	CG6154	3R	26262662	26277050	1	-	CG6154	418.586	0.681208	0.13282	5.12879	2.91611e-07	1.58756e-05	FBgn0192717	GD21276	3R	21938258	21939990	1	-	Dsim\GD21276	100.355	0.965609	0.198598	4.86212	1.16134e-06	4.91709e-05
FBgn0024293	CG1865	2R	7151662	7153642	-1	Serpin 43Ab	Spn43Ab	8492.35	-0.426553	0.110277	-3.86802	0.000109722	0.00235473	FBgn0182044	GD10271	2R	1837384	1839216	-1	-	Dsim\GD10271	7919.3	-0.537176	0.110585	-4.85756	1.1884e-06	5.00018e-05
FBgn0036679	CG13022	3L	16938330	16938952	-1	-	CG13022	99.5034	-0.825654	0.222345	-3.71339	0.0002045	0.00382837	FBgn0184167	GD12435	3L	16279214	16279807	-1	-	Dsim\GD12435	29.7437	-1.65945	0.343381	-4.83267	1.34711e-06	5.61531e-05
FBgn0266064	CG6904	3R	15141843	15147531	-1	Glycogen synthase	GlyS	17112	-0.457344	0.158181	-2.89127	0.00383683	0.0359543	FBgn0191854	GD20381	3R	10490613	10493787	1	-	Dsim\GD20381	12724.6	-0.696071	0.145768	-4.77518	1.79546e-06	7.13098e-05
FBgn0039298	CG11853	3R	25240180	25241668	1	takeout	to	1043.4	-1.01458	0.140233	-7.23492	4.65799e-13	8.02041e-11	FBgn0192641	GD21190	3R	20890873	20891826	1	-	Dsim\GD21190	1001.86	-0.650188	0.136235	-4.77254	1.81919e-06	7.18287e-05
FBgn0038074	CG6188	3R	12674608	12676084	1	Glycine N-methyltransferase	Gnmt	7361.21	-0.855998	0.0995205	-8.60123	7.88679e-18	2.65426e-15	FBgn0190367	GD18854	3R	12921305	12922650	-1	-	Dsim\GD18854	9576.91	-0.803182	0.168381	-4.77004	1.84193e-06	7.25137e-05
FBgn0032593	CG5996	2L	16663454	16676701	-1	Transient receptor potential cation channel gamma	Trpgamma	210.414	0.704638	0.159075	4.42959	9.44128e-06	0.000317022	FBgn0189128	GD17578	3R	25406784	25412219	-1	-	Dsim\GD17578	12099.7	0.559263	0.117483	4.76037	1.93238e-06	7.47631e-05
FBgn0004197	CG6127	3R	27172090	27194267	-1	Serrate	Ser	541.531	-1.06474	0.154866	-6.87521	6.19004e-12	8.98648e-10	FBgn0189632	GD18089	3R	22795213	22836536	-1	-	Dsim\GD18089	3494.21	-0.816761	0.171569	-4.76055	1.93069e-06	7.47631e-05
FBgn0036992	CG11796	3L	20438166	20439872	-1	-	CG11796	2740.3	-0.682382	0.148475	-4.59594	4.30811e-06	0.000161505	FBgn0183921	GD12185	3L	19787138	19788678	-1	-	Dsim\GD12185	3487.9	-1.08003	0.228307	-4.73058	2.23875e-06	8.53894e-05
FBgn0031033	CG14219	X	19587348	19590170	-1	-	CG14219	287.727	-0.608163	0.153604	-3.95929	7.51744e-05	0.00173541	FBgn0187238	GD15573	X	15040000	15042642	-1	-	Dsim\GD15573	108.202	-1.19315	0.253028	-4.71548	2.41141e-06	9.04381e-05
FBgn0012037	CG8827	2L	13905645	13909212	1	Angiotensin converting enzyme	Ance	9589	-0.631218	0.143101	-4.41099	1.02897e-05	0.000339353	FBgn0262093	GD23936	2L	13659374	13661864	1	Angiotensin converting enzyme	Dsim\Ance	8714.89	-0.789289	0.168478	-4.68483	2.80199e-06	0.000103643
FBgn0039719	CG15515	3R	29905464	29906448	1	-	CG15515	660.738	0.957443	0.150548	6.35973	2.02106e-10	2.10759e-08	FBgn0192914	GD21480	3R	25397681	25398562	1	-	Dsim\GD21480	787.002	0.709253	0.151481	4.68213	2.83907e-06	0.000104622
FBgn0063497	CG17524	2R	18400713	18401467	1	Glutathione S transferase E3	GstE3	5247.44	-0.375283	0.111871	-3.3546	0.00079479	0.0109481	FBgn0183120	GD11371	2R	13010357	13011016	1	-	Dsim\GD11371	406.813	-0.86025	0.184363	-4.66606	3.07036e-06	0.000112641
FBgn0027578	CG14526	3R	28883693	28886015	1	-	CG14526	2606.45	-0.431481	0.135604	-3.1819	0.0014631	0.017543	FBgn0192823	GD21387	3R	24392762	24395116	1	-	Dsim\GD21387	2022.49	-0.634781	0.136195	-4.66083	3.14943e-06	0.000115228
FBgn0039494	CG5896	3R	27157948	27159781	1	Gram-positive Specific Serine protease	grass	1180.28	-0.473485	0.137598	-3.44108	0.000579401	0.00860559	FBgn0186856	GD15186	chr3R_Mrandom_297	66	3716	1	-	Dsim\GD15186	11563.4	-0.81076	0.174844	-4.63704	3.53435e-06	0.000128265
FBgn0039241	CG11089	3R	24877045	24881478	1	-	CG11089	3186.7	-0.533988	0.144836	-3.68684	0.000227053	0.00414478	FBgn0192594	GD21142	3R	20539957	20541967	1	-	Dsim\GD21142	2417.52	-0.517648	0.111925	-4.62493	3.74719e-06	0.000134145
FBgn0053126	CG33126	2L	1359837	1361821	-1	Neural Lazarillo	NLaz	3728.68	-0.367445	0.111383	-3.29894	0.000970494	0.012797	FBgn0194304	GD22910	2L	1333557	1335057	-1	-	Dsim\GD22910	2703.86	-0.726467	0.157149	-4.6228	3.78593e-06	0.000134496
FBgn0017561	CG1615	X	10878054	10891250	-1	Open rectifier K[+] channel 1	Ork1	1119.71	-0.872698	0.129147	-6.7574	1.40492e-11	1.87423e-09	FBgn0187653	GD16009	X	8357905	8359902	-1	-	Dsim\GD16009	558.261	-0.633328	0.137156	-4.61756	3.88277e-06	0.000137212
FBgn0037387	CG1213	3R	5841170	5846568	1	-	CG1213	4371.94	-0.528223	0.18306	-2.88552	0.00390769	0.036416	FBgn0191319	GD19830	3R	1698980	1700847	1	-	Dsim\GD19830	2222.56	-0.899695	0.194881	-4.61664	3.90006e-06	0.000137462
FBgn0017448	CG2187	3R	31755356	31758637	-1	-	CG2187	1193.32	-0.393376	0.103173	-3.81278	0.000137415	0.00279127	FBgn0187931	GD16305	3R	27198096	27200673	-1	-	Dsim\GD16305	808.258	-0.473883	0.10282	-4.60888	4.0484e-06	0.000141211
FBgn0036169	CG6128	3L	11518798	11520824	-1	alpha-L-fucosidase	Fuca	322.085	-1.21258	0.240104	-5.05024	4.41253e-07	2.30073e-05	FBgn0260406	GD17581	chr3L_Mrandom_152	3170	5062	-1	alpha-L-fucosidase	Dsim\Fuca	289.114	-1.01313	0.219878	-4.60767	4.07208e-06	0.00014167
FBgn0030562	CG9400	X	14288084	14289393	-1	-	CG9400	270.52	0.625781	0.188544	3.31902	0.000903346	0.0121496	FBgn0187508	GD15853	X	10895837	10896896	-1	-	Dsim\GD15853	291.426	0.921857	0.200774	4.59152	4.40035e-06	0.000152304
FBgn0034484	CG11044	2R	20231829	20234927	1	-	CG11044	793.194	0.5853	0.101481	5.76756	8.04284e-09	6.23551e-07	FBgn0183241	GD11494	2R	14778047	14780615	1	-	Dsim\GD11494	951.486	0.548446	0.120971	4.53368	5.79635e-06	0.000196086
FBgn0031141	CG1304	X	20964527	20965419	-1	-	CG1304	851.825	-0.788863	0.179371	-4.39795	1.09279e-05	0.000356433	FBgn0187185	GD15518	X	15998882	15999664	-1	-	Dsim\GD15518	711.504	-1.17766	0.262346	-4.48898	7.15651e-06	0.000233306
FBgn0035476	CG12766	3L	3938624	3940125	-1	-	CG12766	584.612	-1.25095	0.166374	-7.51892	5.52285e-14	1.13587e-11	FBgn0185028	GD13309	3L	3479394	3480787	-1	-	Dsim\GD13309	574.072	-1.1604	0.259973	-4.46352	8.06224e-06	0.000259069
FBgn0051974	CG31974	2L	141077	143091	-1	-	CG31974	2251.66	-0.415345	0.130548	-3.18156	0.00146487	0.0175474	FBgn0194377	GD22985	2L	143616	144973	-1	-	Dsim\GD22985	4618.2	-0.914832	0.205147	-4.45941	8.21873e-06	0.000261125
FBgn0036875	CG9449	3L	19492053	19497723	-1	-	CG9449	3113.43	0.332491	0.0894751	3.71602	0.000202387	0.00379841	FBgn0184013	GD12278	3L	18818462	18822015	-1	-	Dsim\GD12278	1399.95	0.455961	0.102593	4.44438	8.81464e-06	0.000275322
FBgn0039348	CG4673	3R	25611013	25624662	-1	Npl4 ortholog	Npl4	35802.9	-0.718118	0.168658	-4.25783	2.0642e-05	0.000595841	FBgn0189723	GD18187	3R	21264758	21277119	-1	-	Dsim\GD18187	25089.6	-0.664322	0.149776	-4.43545	9.18803e-06	0.000283084
FBgn0026616	CG4606	3R	15804248	15824118	1	alpha-Man-IIb	alpha-Man-IIb	2073.94	0.391763	0.0941937	4.15912	3.19474e-05	0.000837305	FBgn0190557	GD19050	3R	9827810	9831739	-1	-	Dsim\GD19050	984.593	0.522401	0.118689	4.40143	1.07541e-05	0.000326847
FBgn0051547	CG31547	3R	5489505	5502702	-1	-	CG31547	4326.73	-0.37567	0.106534	-3.5263	0.000421403	0.00681351	FBgn0191105	GD19613	3R	1347465	1361576	-1	-	Dsim\GD19613	2141.75	-0.428191	0.0975323	-4.39025	1.1322e-05	0.000343332
FBgn0051419	CG31419	3R	17284648	17285421	1	-	CG31419	1776.14	0.466494	0.12365	3.7727	0.000161488	0.00319565	FBgn0190654	GD19149	3R	8360458	8360931	-1	-	Dsim\GD19149	992.88	0.59465	0.135684	4.38261	1.17267e-05	0.000354805
FBgn0030329	CG1837	X	11716756	11719894	1	pretaporter	prtp	5199.23	0.219721	0.0678338	3.2391	0.00119906	0.0151112	FBgn0188615	GD17042	X	8941017	8943371	1	-	Dsim\GD17042	4180.22	0.3351	0.0765049	4.38011	1.18617e-05	0.000358085
FBgn0051091	CG31091	3R	25899903	25902172	1	-	CG31091	148.513	-1.88846	0.239542	-7.88364	3.17989e-15	8.26103e-13	FBgn0192696	GD21246	3R	21570968	21572366	1	-	Dsim\GD21246	105.678	-1.2259	0.280032	-4.37772	1.1993e-05	0.000361238
FBgn0036332	CG11261	3L	13009399	13011685	-1	-	CG11261	358.995	-0.501997	0.124658	-4.027	5.64927e-05	0.00135803	FBgn0184410	GD12683	3L	12390322	12392374	-1	-	Dsim\GD12683	222.289	-0.770813	0.17638	-4.37017	1.24149e-05	0.000371454
FBgn0038398	CG4979	3R	16083878	16087222	1	sex-specific enzyme 2	sxe2	1182.83	-0.592678	0.124594	-4.75687	1.9662e-06	8.31873e-05	FBgn0190580	GD19073	3R	9563748	9565045	-1	-	Dsim\GD19073	2094.72	0.4992	0.114378	4.36447	1.27434e-05	0.000378757
FBgn0038285	CG6974	3R	15078530	15079285	-1	-	CG6974	62.56	-1.02619	0.27876	-3.68126	0.000232088	0.00422206	FBgn0191859	GD20386	3R	10553619	10554374	1	-	Dsim\GD20386	38.176	-1.39462	0.320209	-4.35534	1.3286e-05	0.00039315
FBgn0003463	CG9224	X	15603283	15633434	-1	short gastrulation	sog	4533.58	-0.572381	0.103285	-5.54176	2.99441e-08	2.04338e-06	FBgn0041657	GD15790	X	11981974	12002010	-1	-	Dsim\sog	1861.78	-0.60949	0.139985	-4.35396	1.33698e-05	0.00039476
FBgn0039872	CG2196	3R	31751825	31754705	-1	salty dog	salt	3701.89	-0.560871	0.103174	-5.43616	5.4441e-08	3.5358e-06	FBgn0187938	GD16315	3R	27194704	27197317	-1	-	Dsim\GD16315	3051.49	-0.542934	0.124789	-4.3508	1.35642e-05	0.000399083
FBgn0035076	CG10142	2R	24888628	24891023	-1	Ance-5	Ance-5	1553.9	-1.34962	0.161739	-8.34441	7.15675e-17	2.20786e-14	FBgn0196226	GD24910	2R	19228426	19230587	-1	-	Dsim\GD24910	1072.13	-0.922987	0.214526	-4.30244	1.68927e-05	0.000479837
FBgn0033696	CG8859	2R	12188338	12190377	-1	Cyp6g2	Cyp6g2	1449.68	0.496675	0.144594	3.43497	0.00059261	0.0087666	FBgn0186909	GD15240	chr2R_Mrandom_441	77	1695	-1	-	Dsim\GD15240	208.038	0.857165	0.199424	4.2982	1.72188e-05	0.000487558
FBgn0036829	CG14076	3L	18908260	18911182	-1	Ionotropic receptor 75d	Ir75d	2388.51	0.833028	0.111844	7.44815	9.46552e-14	1.89413e-11	FBgn0184051	GD12319	3L	18207573	18210193	-1	-	Dsim\GD12319	1089.41	0.620522	0.144376	4.29797	1.72369e-05	0.000487558
FBgn0051109	CG31109	3R	25053369	25054653	-1	-	CG31109	565.777	0.432271	0.11088	3.89854	9.67758e-05	0.00213252	FBgn0189776	GD18242	3R	20709044	20709952	-1	-	Dsim\GD18242	324.841	0.680766	0.159178	4.27677	1.89626e-05	0.000528598
FBgn0014033	CG4099	2L	4121702	4124153	1	Scavenger receptor class C, type I	Sr-CI	894.191	-0.731129	0.191745	-3.81303	0.000137274	0.00279127	FBgn0044195	GD23271	2L	4077344	4079465	1	-	Dsim\Sr-CI	586.961	-0.978054	0.229203	-4.2672	1.97939e-05	0.000549496
FBgn0039755	CG15531	3R	30194790	30196228	-1	-	CG15531	4707.44	0.485753	0.120071	4.04555	5.21996e-05	0.00127134	FBgn0188786	GD17223	3R	25688409	25689688	-1	-	Dsim\GD17223	4451.33	0.442839	0.103885	4.26278	2.019e-05	0.00055819
FBgn0053514	CG33514	3L	4365434	4366671	1	-	CG33514	1102.16	-0.514528	0.151949	-3.38618	0.000708716	0.0100427	FBgn0185537	GD13840	3L	3901857	3902856	1	-	Dsim\GD13840	950.458	-1.01181	0.237613	-4.25823	2.0605e-05	0.000565022
FBgn0265267	CG18258	X	17212307	17213977	1	-	CG18258	3220.09	-0.622239	0.156041	-3.98765	6.67307e-05	0.00156353	FBgn0188897	GD17337	X	13281143	13282644	1	-	Dsim\GD17337	2126.5	0.480434	0.113057	4.24949	2.14261e-05	0.000582791
FBgn0039864	CG11550	3R	31678147	31679880	-1	-	CG11550	252.798	0.583834	0.159958	3.64993	0.00026231	0.00466301	FBgn0187990	GD16370	3R	27124008	27125575	-1	-	Dsim\GD16370	254.53	0.863225	0.203492	4.24207	2.21471e-05	0.000598773
FBgn0003145	CG6716	2L	12082995	12085827	-1	paired	prd	1317.79	0.485036	0.156519	3.0989	0.0019424	0.0216403	FBgn0193543	GD22133	2L	11880839	11883042	-1	-	Dsim\GD22133	981.785	0.675782	0.159436	4.23857	2.24948e-05	0.00060574
FBgn0034662	CG13492	2R	21820662	21831409	-1	-	CG13492	7585.23	-0.945659	0.259032	-3.65074	0.000261485	0.00465953	FBgn0196476	GD25164	2R	16342632	16352412	-1	-	Dsim\GD25164	4209.33	-1.49236	0.352235	-4.23683	2.267e-05	0.00060924
FBgn0259237	CG42335	3R	21758764	21769301	1	-	CG42335	463.627	-0.518664	0.155737	-3.33038	0.000867271	0.0117284	FBgn0192355	GD20895	3R	17397537	17400708	1	-	Dsim\GD20895	186.493	-1.06192	0.250836	-4.23351	2.30067e-05	0.000614608
FBgn0031432	CG9964	2L	2562483	2564830	-1	Cyp309a1	Cyp309a1	1515.3	-0.72922	0.184526	-3.95185	7.75504e-05	0.00177656	FBgn0194220	GD22826	2L	2526601	2528450	-1	-	Dsim\GD22826	669.69	-0.739558	0.174728	-4.23263	2.3097e-05	0.000615797
FBgn0029827	CG6048	X	5952565	5954046	1	-	CG6048	407.145	-0.893999	0.208602	-4.28568	1.82184e-05	0.000539556	FBgn0188360	GD16772	X	4572630	4574045	1	-	Dsim\GD16772	467.401	-0.778305	0.184312	-4.22275	2.41336e-05	0.000637126
FBgn0000100	CG7490	3L	22075867	22077487	1	Ribosomal protein LP0	RpLP0	46082.6	-0.275039	0.067469	-4.07652	4.57142e-05	0.00113818	FBgn0186691	GD15019	3L	21416517	21417544	1	-	Dsim\GD15019	43023.6	-0.3257	0.0775573	-4.19948	2.6753e-05	0.000694371
FBgn0039324	CG10553	3R	25316461	25318111	-1	-	CG10553	3205.01	-0.51504	0.0991019	-5.19707	2.02449e-07	1.14861e-05	FBgn0189742	GD18207	3R	20973492	20975263	-1	-	Dsim\GD18207	1625.2	-0.689574	0.164578	-4.18996	2.79004e-05	0.000721018
FBgn0039315	CG13658	3R	25287474	25288930	1	-	CG13658	243.847	-0.661555	0.191745	-3.45018	0.000560212	0.00838789	FBgn0192657	GD21206	3R	20939172	20940575	1	-	Dsim\GD21206	1004.87	-0.921586	0.220079	-4.18753	2.82005e-05	0.000723926
FBgn0265274	CG1448	3R	28853606	28859497	-1	Innexin 3	Inx3	2714.84	-0.333971	0.10309	-3.23961	0.00119692	0.0150971	FBgn0189557	GD18012	3R	24363271	24366064	-1	-	Dsim\GD18012	1310.86	-0.573543	0.137669	-4.1661	3.09853e-05	0.000780553
FBgn0032253	CG5322	2L	10452677	10457241	-1	-	CG5322	1015.98	-0.642263	0.20391	-3.14974	0.00163417	0.0190582	FBgn0193662	GD22254	2L	10246876	10250171	-1	-	Dsim\GD22254	464.569	-1.11163	0.267173	-4.16069	3.17283e-05	0.000794033
FBgn0011818	CG9884	2L	2492955	2498846	1	out at first	oaf	2491.47	0.345236	0.103996	3.3197	0.000901156	0.0121312	FBgn0194548	GD23159	2L	2455434	2458739	1	-	Dsim\GD23159	1259.66	0.392395	0.0943219	4.16017	3.18009e-05	0.000794373
FBgn0004782	CG1252	3R	6701968	6702877	-1	Ccp84Ab	Ccp84Ab	54.6132	1.47731	0.289544	5.1022	3.3572e-07	1.82101e-05	FBgn0191021	GD19526	3R	2559860	2560646	-1	-	Dsim\GD19526	80.5413	1.86912	0.451143	4.14307	3.42687e-05	0.00084815
FBgn0038733	CG11407	3R	19781246	19783145	1	-	CG11407	1971.72	-0.50809	0.140636	-3.61279	0.000302918	0.00521924	FBgn0190815	GD19313	3R	5879767	5881493	-1	-	Dsim\GD19313	2670.02	-0.65519	0.158622	-4.13052	3.61946e-05	0.000884701
FBgn0031562	CG3604	2L	3697242	3697872	-1	-	CG3604	388.946	-0.553301	0.139801	-3.95779	7.5647e-05	0.00173941	FBgn0194130	GD22733	2L	3654810	3655202	-1	-	Dsim\GD22733	214.286	-0.891572	0.217474	-4.09967	4.13737e-05	0.000996521
FBgn0002524	CG4162	2L	15499127	15505018	1	lace	lace	1633.77	-0.577781	0.122156	-4.72986	2.24672e-06	9.34536e-05	FBgn0195370	GD24010	2L	15256514	15261147	1	-	Dsim\GD24010	1112.25	-0.691852	0.168976	-4.09437	4.23319e-05	0.00101416
FBgn0050272	CG30272	2R	22829644	22831877	1	-	CG30272	38.904	1.56124	0.347292	4.49546	6.94209e-06	0.000243598	FBgn0183450	GD11710	2R	17312711	17314750	1	-	Dsim\GD11710	22.3498	1.76954	0.433867	4.07854	4.53203e-05	0.00107428
FBgn0037548	CG7900	3R	8094124	8105083	1	-	CG7900	1276.73	-0.459984	0.127213	-3.61586	0.000299349	0.00517242	FBgn0190035	GD18512	3R	17330387	17332872	-1	-	Dsim\GD18512	815.357	-0.522304	0.128399	-4.06781	4.74568e-05	0.00111803
FBgn0035360	CG1246	3L	2648048	2650205	1	-	CG1246	2901.84	-0.83038	0.187995	-4.41703	1.00065e-05	0.000333685	FBgn0185409	GD13701	3L	2204185	2205739	1	-	Dsim\GD13701	2473.44	-0.894992	0.220336	-4.06194	4.86664e-05	0.00113561
FBgn0037513	CG3027	3R	7747913	7750079	-1	pyd3	pyd3	1027.61	-0.28542	0.0843645	-3.38317	0.000716543	0.0101246	FBgn0190965	GD19466	3R	3609470	3611419	-1	-	Dsim\GD19466	609.508	-0.430426	0.10612	-4.05602	4.99157e-05	0.00115873
FBgn0260653	CG32209	3L	19700977	19708015	-1	serpentine	serp	2260.37	0.52761	0.132943	3.9687	7.22649e-05	0.00167465	FBgn0183990	GD12255	3L	19024951	19030954	-1	-	Dsim\GD12255	984.417	0.702085	0.173547	4.04549	5.22128e-05	0.0012017
FBgn0032456	CG6214	2L	12719045	12744807	1	Multidrug-Resistance like Protein 1	MRP	10364.7	-0.47766	0.128747	-3.71005	0.000207215	0.00385966	FBgn0195222	GD23852	2L	12530578	12542715	1	-	Dsim\GD23852	8227.82	-0.653092	0.161544	-4.0428	5.2816e-05	0.00120938
FBgn0261989	CG42807	2R	13570595	13572759	-1	-	CG42807	3382.01	0.459117	0.137297	3.34398	0.000825868	0.0112922	FBgn0197031	GD25749	2R	7902651	7905285	-1	-	Dsim\GD25749	4891.18	-0.656925	0.162867	-4.0335	5.49532e-05	0.00124561
FBgn0032431	CG5435	2L	12429827	12430892	-1	-	CG5435	1093.57	0.628055	0.15107	4.15738	3.21923e-05	0.000840747	FBgn0193532	GD22121	2L	12236203	12236905	-1	-	Dsim\GD22121	729.83	0.799566	0.198654	4.02492	5.69951e-05	0.00128325
FBgn0037012	CG4786	3L	20527972	20540417	-1	Reduction in Cnn dots 2	Rcd2	1112.29	-0.501663	0.119448	-4.19985	2.67089e-05	0.000727688	FBgn0183913	GD12177	3L	19873161	19883880	-1	-	Dsim\GD12177	973.224	-0.419956	0.104358	-4.0242	5.71698e-05	0.00128503
FBgn0010786	CG9165	3L	1334889	1339415	1	lethal (3) 02640	l(3)02640	4698.25	-0.378303	0.0779504	-4.85312	1.21534e-06	5.4868e-05	FBgn0185323	GD13613	3L	934370	938302	1	-	Dsim\GD13613	4302.79	-0.377088	0.0938883	-4.01635	5.91074e-05	0.00131324
FBgn0265002	CG44153	2L	10064121	10180256	-1	-	CG44153	3674.52	0.291088	0.0926559	3.1416	0.00168025	0.0194688	FBgn0193715	GD22308	2L	9853059	9875957	-1	-	Dsim\GD22308	274.147	0.661567	0.16481	4.01411	5.96708e-05	0.00132139
FBgn0035978	CG4347	3L	9350867	9358935	-1	UGP	UGP	18424	-0.435484	0.139917	-3.11245	0.00185541	0.0209892	FBgn0184662	GD12937	3L	8738119	8745024	-1	-	Dsim\GD12937	17782.2	-0.469297	0.11765	-3.98891	6.63768e-05	0.00142992
FBgn0002569	CG8694	2R	8453627	8455782	1	Maltase A2	Mal-A2	3722.65	-0.742566	0.192037	-3.86679	0.000110279	0.00235984	FBgn0182334	GD10563	2R	2967457	2968751	1	-	Dsim\GD10563	1366.31	-0.901086	0.22652	-3.97795	6.95109e-05	0.00148901
FBgn0033733	CG8834	2R	12419811	12422535	-1	-	CG8834	6470.72	-0.81565	0.127785	-6.38296	1.73695e-10	1.82417e-08	FBgn0197123	GD25843	2R	6785587	6787436	-1	-	Dsim\GD25843	5172.04	-0.898833	0.22684	-3.96241	7.41982e-05	0.00156094
FBgn0263120	CG8732	2R	8665813	8683022	1	Acyl-CoA synthetase long-chain	Acsl	28302.9	-0.42982	0.105995	-4.0551	5.01137e-05	0.0012327	FBgn0182359	GD10588	2R	3223390	3231050	1	-	Dsim\GD10588	21980.6	-0.445615	0.11259	-3.95786	7.56253e-05	0.00158108
FBgn0050005	CG30005	2R	9607292	9608350	1	Glutathione S transferase T2	GstT2	393.462	0.815547	0.124886	6.53035	6.56152e-11	7.59086e-09	FBgn0182440	GD10673	2R	4128788	4129650	1	-	Dsim\GD10673	223.488	0.766023	0.194682	3.93475	8.32837e-05	0.00171983
FBgn0030331	CG15221	X	11724246	11736617	1	-	CG15221	6499.14	-0.395562	0.105413	-3.75249	0.000175088	0.00339359	FBgn0188620	GD17047	X	8959970	8961509	1	-	Dsim\GD17047	110.566	-0.9535	0.243806	-3.9109	9.19525e-05	0.00187016
FBgn0264711	CG43980	3L	21644958	21666306	1	-	CG43980	207.458	-0.722197	0.168728	-4.28024	1.86691e-05	0.000548516	FBgn0186657	GD14985	3L	20988128	21002135	1	-	Dsim\GD14985	214.569	0.592156	0.152136	3.89227	9.93107e-05	0.00199839
FBgn0036020	CG8336	3L	9628676	9631795	1	-	CG8336	2602.53	-0.321089	0.0932278	-3.44414	0.000572887	0.00852594	FBgn0185885	GD14199	3L	8998155	8999660	1	-	Dsim\GD14199	4036.48	-0.384404	0.0988536	-3.88861	0.000100818	0.00201696
FBgn0032964	CG11630	2L	21782046	21784065	-1	-	CG11630	471.533	-0.544178	0.123917	-4.39148	1.12581e-05	0.000363994	FBgn0193051	GD21627	2L	21355787	21357682	-1	-	Dsim\GD21627	603.649	-0.443071	0.114052	-3.88481	0.000102408	0.00204271
FBgn0013763	CG5210	2R	16691022	16693751	1	-	CG5210	10766.2	-0.353531	0.104378	-3.38702	0.000706558	0.0100236	FBgn0182965	GD11213	2R	11313960	11315825	1	-	Dsim\GD11213	8835.3	-0.389178	0.100925	-3.85611	0.000115203	0.0022499
FBgn0017590	CG6669	3R	22899284	22961731	1	klingon	klg	3295.61	-0.234709	0.0715808	-3.27894	0.00104198	0.0135585	FBgn0192444	GD20989	3R	18579803	18599180	1	-	Dsim\GD20989	286.849	0.706834	0.183383	3.85442	0.000116005	0.00225381
FBgn0036780	CG7330	3L	18148923	18153807	1	-	CG7330	421.631	0.784324	0.183784	4.26764	1.9755e-05	0.000575851	FBgn0186423	GD14748	3L	17470128	17474453	1	-	Dsim\GD14748	135.466	0.798511	0.207878	3.84124	0.000122415	0.00235457
FBgn0034405	CG15102	2R	18855767	18858245	-1	Juvenile hormone epoxide hydrolase 2	Jheh2	7651.59	-0.576021	0.103663	-5.55669	2.7494e-08	1.89363e-06	FBgn0196646	GD25349	2R	13443181	13445105	-1	-	Dsim\GD25349	9048.88	-0.39511	0.102918	-3.83908	0.000123495	0.00236858
FBgn0053306	CG33306	2L	13842888	13843742	-1	-	CG33306	1327.73	-0.416679	0.122727	-3.39517	0.000685851	0.00984117	FBgn0193446	GD22033	2L	13603831	13604620	-1	-	Dsim\GD22033	1420.83	-0.636028	0.165688	-3.83872	0.000123677	0.00236868
FBgn0039769	CG15534	3R	30432064	30435139	1	-	CG15534	2953.49	-0.877797	0.175159	-5.01144	5.40248e-07	2.73037e-05	FBgn0192944	GD21518	3R	25903668	25905940	1	-	Dsim\GD21518	487.568	-0.943059	0.245749	-3.83749	0.000124298	0.00237383
FBgn0261362	CG42639	2R	17887220	17889973	-1	Prophenoloxidase 1	PPO1	1340.34	-1.50907	0.154203	-9.78625	1.28992e-22	6.36704e-20	FBgn0196725	GD25430	2R	12516806	12519258	-1	-	Dsim\GD25430	2006.95	-0.771249	0.201067	-3.83577	0.00012517	0.00238372
FBgn0033358	CG8216	2R	8963164	8968184	-1	-	CG8216	342.679	0.720093	0.146207	4.92517	8.42891e-07	3.97501e-05	FBgn0181896	GD10121	2R	3520830	3522703	-1	-	Dsim\GD10121	198.552	0.765919	0.200973	3.81106	0.000138374	0.0025912
FBgn0264296	CG43774	2L	4008653	4009090	1	-	CG43774	935.79	-0.826817	0.151908	-5.4429	5.24201e-08	3.41955e-06	FBgn0194655	GD23267	2L	3969660	3969947	1	-	Dsim\GD23267	2841.11	-1.159	0.304443	-3.80695	0.000140691	0.00262364
FBgn0043471	CG12388	2R	11337797	11338733	-1	kappaTry	kappaTry	2330.55	-0.641153	0.168281	-3.81001	0.000138963	0.00281886	FBgn0197189	GD25911	2R	5772851	5773643	-1	-	Dsim\GD25911	826.041	-0.80617	0.21228	-3.79767	0.000146063	0.00270136
FBgn0040252	CG4772	3R	11175529	11177910	1	Ugt86Dh	Ugt86Dh	666.81	-0.633368	0.155478	-4.07369	4.62738e-05	0.00114394	FBgn0190255	GD18734	3R	14362228	14369689	-1	-	Dsim\GD18734	343.017	-0.869439	0.229482	-3.78871	0.000151431	0.00278155
FBgn0038098	CG7381	3R	12967775	12977471	-1	-	CG7381	1732.42	-0.801257	0.136806	-5.85687	4.7168e-09	3.796e-07	FBgn0192001	GD20531	3R	12624400	12628393	1	-	Dsim\GD20531	1089	-0.905972	0.239866	-3.777	0.000158731	0.00288026
FBgn0028984	CG18525	3R	15203069	15206447	-1	Serpin 88Ea	Spn88Ea	1568.59	-0.312648	0.0813152	-3.84489	0.000120607	0.00252985	FBgn0191850	GD20377	3R	10431659	10433001	1	-	Dsim\GD20377	606.657	-0.624521	0.165447	-3.77474	0.000160172	0.0028929
FBgn0262562	CG43102	3R	17768272	17794490	-1	-	CG43102	3534.36	-0.462488	0.135132	-3.4225	0.000620483	0.00909247	FBgn0191692	GD20214	3R	7880679	7887357	1	-	Dsim\GD20214	607.537	-0.8686	0.230652	-3.76585	0.000165987	0.00297979
FBgn0032313	CG14070	2L	10900501	10901785	-1	-	CG14070	483.111	0.591033	0.155614	3.79806	0.000145832	0.00293806	FBgn0193621	GD22212	2L	10700998	10701869	-1	-	Dsim\GD22212	226.576	0.803649	0.213585	3.76267	0.000168111	0.0030059
FBgn0031908	CG5177	2L	7405227	7408600	1	-	CG5177	8625.61	0.377196	0.12155	3.10322	0.00191429	0.0214261	FBgn0194849	GD23469	2L	7194403	7197494	1	-	Dsim\GD23469	6761.63	0.402818	0.107111	3.76076	0.000169398	0.00302451
FBgn0030745	CG4239	X	16385278	16388702	1	-	CG4239	7737.49	0.499096	0.0939451	5.31263	1.08054e-07	6.58463e-06	FBgn0188844	GD17283	X	12544025	12544968	1	-	Dsim\GD17283	3841.83	0.618437	0.164958	3.74907	0.000177494	0.00314859
FBgn0026077	CG10287	3R	6088799	6100887	-1	Gasp	Gasp	2010.83	0.547319	0.174973	3.12802	0.00175987	0.020186	FBgn0191056	GD19561	3R	1946404	1954044	-1	-	Dsim\GD19561	1129.99	0.659718	0.176105	3.74617	0.000179558	0.00318102
FBgn0031971	CG7224	2L	7998869	7999676	1	Starvation-upregulated protein	Sirup	1654.72	0.305074	0.0895925	3.40513	0.000661319	0.00956329	FBgn0194875	GD23496	2L	7788815	7789268	1	-	Dsim\GD23496	2258.28	0.460963	0.123469	3.73343	0.000188891	0.00329008
FBgn0038449	CG17562	3R	16615309	16617154	1	-	CG17562	3332.44	-0.415086	0.0720514	-5.76097	8.36315e-09	6.41666e-07	FBgn0190621	GD19114	3R	9024417	9026097	-1	-	Dsim\GD19114	1514.3	-0.391111	0.104811	-3.73159	0.000190277	0.00330566
FBgn0085419	CG34390	2R	18539585	18548969	1	Rad, Gem/Kir family member 2	Rgk2	523.125	0.458923	0.118121	3.8852	0.000102246	0.00223973	FBgn0183143	GD11394	2R	13148739	13151854	1	-	Dsim\GD11394	185.071	0.652394	0.175325	3.72106	0.000198387	0.00340265
FBgn0037552	CG7800	3R	8217957	8219734	1	-	CG7800	375.885	-0.759366	0.143989	-5.27377	1.33649e-07	7.9481e-06	FBgn0190042	GD18519	3R	17214994	17216589	-1	-	Dsim\GD18519	294.245	-0.716673	0.193148	-3.71048	0.000206867	0.00351673
FBgn0038548	CG17806	3R	17801542	17803260	-1	-	CG17806	150.525	0.812235	0.184789	4.39548	1.1053e-05	0.000359288	FBgn0191688	GD20210	3R	7861627	7862995	1	-	Dsim\GD20210	80.1471	0.811952	0.219648	3.6966	0.000218502	0.00367928
FBgn0040256	CG6633	3R	11126597	11128328	-1	Ugt86Dd	Ugt86Dd	6551.58	-0.83487	0.176975	-4.71746	2.38811e-06	9.90564e-05	FBgn0192152	GD20686	3R	14412410	14414022	1	-	Dsim\GD20686	16634.1	-0.856066	0.231779	-3.69346	0.000221223	0.00370928
FBgn0051211	CG31211	3R	11949680	11954038	1	-	CG31211	5966.69	0.406007	0.114921	3.53291	0.000411016	0.00668826	FBgn0190307	GD18789	3R	13613444	13617501	-1	-	Dsim\GD18789	3925.22	0.353019	0.0957841	3.68557	0.000228196	0.00381195
FBgn0010352	CG11661	3L	16954822	16968724	1	Neural conserved at 73EF	Nc73EF	72515.4	-0.585128	0.190544	-3.07083	0.00213466	0.0232597	FBgn0186359	GD14681	3L	16290978	16299294	1	-	Dsim\GD14681	45275.8	-0.68087	0.185807	-3.6644	0.000247921	0.00407074
FBgn0031632	CG15628	2L	4821774	4828945	1	-	CG15628	10222	-0.711904	0.0977305	-7.28436	3.23212e-13	5.90879e-11	FBgn0194687	GD23301	2L	4695477	4697443	1	-	Dsim\GD23301	1996.63	-0.440635	0.120575	-3.65444	0.000257746	0.00420642
FBgn0002855	CG8982	2L	5892883	5893896	-1	Accessory gland protein 26Aa	Acp26Aa	26660.7	0.698479	0.110182	6.33929	2.30819e-10	2.37359e-08	FBgn0012820	GD22626	2L	5683781	5684604	-1	Accessory gland-specific peptide 26Aa	Dsim\Acp26Aa	13414.5	0.508621	0.139386	3.64901	0.00026325	0.00427036
FBgn0031905	CG5155	2L	7388508	7390902	1	gudu	gudu	2323.93	-0.473998	0.111547	-4.24933	2.14414e-05	0.000610745	FBgn0194846	GD23466	2L	7177159	7179308	1	-	Dsim\GD23466	2289.34	-0.422385	0.115781	-3.64813	0.000264152	0.00427588
FBgn0054040	CG34040	2R	21832501	21833551	-1	-	CG34040	4695.47	-1.20463	0.20122	-5.98665	2.14201e-09	1.82293e-07	FBgn0196475	GD25163	2R	16353919	16354822	-1	-	Dsim\GD25163	3568.73	-1.46129	0.400567	-3.64806	0.000264225	0.00427588
FBgn0033723	CG13155	2R	12379614	12380426	-1	-	CG13155	604.543	-0.718131	0.144089	-4.98394	6.2302e-07	3.11678e-05	FBgn0197127	GD25847	2R	6737209	6737974	-1	-	Dsim\GD25847	347.902	-0.646236	0.177517	-3.64043	0.000272185	0.00435756
FBgn0030773	CG9676	X	16699152	16700170	-1	-	CG9676	1984.53	0.573544	0.168086	3.41221	0.000644391	0.00936422	FBgn0187391	GD15730	X	12788233	12789043	-1	-	Dsim\GD15730	1094.62	1.26243	0.34696	3.63856	0.000274166	0.00437886
FBgn0086347	CG7438	2L	10491814	10506779	-1	Myosin 31DF	Myo31DF	4243.75	-0.689534	0.165431	-4.16811	3.07137e-05	0.00081507	FBgn0193656	GD22248	2L	10295630	10310965	-1	-	Dsim\GD22248	2690.42	-0.749851	0.206489	-3.63144	0.000281845	0.00448024
FBgn0038984	CG5315	3R	22543693	22547846	-1	Adiponectin receptor	AdipoR	17514.5	-0.258521	0.0641025	-4.03293	5.50866e-05	0.00133071	FBgn0189972	GD18448	3R	18179246	18182770	-1	-	Dsim\GD18448	10561.8	-0.27407	0.0755891	-3.62579	0.00028808	0.00455512
FBgn0036770	CG5485	3L	17898889	17907812	-1	Prestin	Prestin	2449.23	-0.544805	0.128982	-4.22388	2.40136e-05	0.000671514	FBgn0184093	GD12361	3L	17219463	17222783	-1	-	Dsim\GD12361	1448.19	-0.634937	0.175831	-3.61106	0.000304952	0.00477983
FBgn0037870	CG18577	3R	11196092	11197285	1	-	CG18577	277.028	-0.58369	0.155484	-3.75402	0.000174023	0.00338625	FBgn0190256	GD18735	3R	14348111	14348830	-1	-	Dsim\GD18735	87.7256	-1.06929	0.298915	-3.57724	0.000347243	0.00530078
FBgn0010434	CG11949	2R	19229063	19243751	1	coracle	cora	9691.94	-0.444815	0.155371	-2.86293	0.00419748	0.0382777	FBgn0183185	GD11436	2R	13832305	13839868	1	-	Dsim\GD11436	3880.6	-0.56729	0.159385	-3.55924	0.000371935	0.00558276
FBgn0038795	CG4335	3R	20406615	20407871	-1	-	CG4335	395.596	-0.589727	0.166691	-3.53784	0.000403409	0.00660075	FBgn0191549	GD20068	3R	5251187	5252340	1	-	Dsim\GD20068	391.785	-0.542833	0.152586	-3.55755	0.000374325	0.00560614
FBgn0036948	CG7298	3L	20202070	20203687	-1	-	CG7298	356.762	-1.23011	0.255977	-4.80557	1.54311e-06	6.76047e-05	FBgn0183949	GD12213	3L	19482796	19484126	-1	-	Dsim\GD12213	30.7364	-1.26744	0.359003	-3.53044	0.000414867	0.00609801
FBgn0037402	CG1076	3R	6122592	6124405	1	Vacuolar H[+] ATPase 14kD subunit 2	Vha14-2	1326.79	0.366838	0.0884939	4.14535	3.39294e-05	0.000881451	FBgn0191326	GD19837	3R	1975739	1976316	1	-	Dsim\GD19837	479.369	0.601671	0.170596	3.52689	0.000420479	0.00616031
FBgn0003965	CG2155	X	10923972	10925631	1	vermilion	v	862.785	-0.869277	0.18769	-4.63146	3.63088e-06	0.000140749	FBgn0013884	GD16993	X	8380896	8382390	1	vermilion	Dsim\v	950.143	-0.680661	0.193578	-3.51621	0.000437756	0.00637433
FBgn0034902	CG5532	2R	23752754	23753515	1	-	CG5532	1580.67	-0.917824	0.212061	-4.32811	1.50395e-05	0.000457298	FBgn0183534	GD11795	2R	18206736	18207132	1	-	Dsim\GD11795	1314.17	-0.712248	0.20337	-3.50223	0.000461384	0.00665105
FBgn0026374	CG8497	X	15788897	15793632	1	Rhophilin	Rhp	439.984	-0.539705	0.145899	-3.69917	0.000216302	0.00398383	FBgn0188809	GD17246	X	12166858	12168251	1	-	Dsim\GD17246	140.778	-1.04125	0.297277	-3.50262	0.000460712	0.00665105
FBgn0032387	CG16965	2L	11981591	11984380	1	-	CG16965	996.015	-0.627285	0.164811	-3.80609	0.000141178	0.00284832	FBgn0195171	GD23801	2L	11786023	11791566	1	-	Dsim\GD23801	403.808	-0.793818	0.227315	-3.49215	0.000479144	0.00684787
FBgn0051021	CG31021	3R	30602206	30604041	1	-	CG31021	1157.05	0.600696	0.138474	4.33798	1.43801e-05	0.000443627	FBgn0192961	GD21535	3R	26073788	26075515	1	-	Dsim\GD21535	878.009	0.504114	0.144542	3.48766	0.000487262	0.00692159
FBgn0011205	CG5725	3L	20384429	20391913	1	fumble	fbl	11711.3	-0.373952	0.102703	-3.64109	0.00027149	0.00480313	FBgn0186555	GD14883	3L	19736051	19740669	1	-	Dsim\GD14883	5664.86	-0.402397	0.115551	-3.48243	0.000496888	0.00702004
FBgn0033872	CG6329	2R	13826371	13833503	1	-	CG6329	6608.5	0.368251	0.107615	3.42194	0.000621752	0.00909773	FBgn0182746	GD10986	2R	8156320	8158599	1	-	Dsim\GD10986	4339.02	0.361564	0.104244	3.46846	0.000523458	0.00730346
FBgn0033203	CG2070	2R	7661855	7663408	1	-	CG2070	899.431	-1.1049	0.12447	-8.87683	6.87954e-19	2.61211e-16	FBgn0182270	GD10499	2R	2274850	2275983	1	-	Dsim\GD10499	138.264	-0.679828	0.196068	-3.46732	0.000525684	0.00731935
FBgn0032405	CG14946	2L	12063457	12066775	-1	-	CG14946	351.694	0.681357	0.137883	4.94156	7.74987e-07	3.69003e-05	FBgn0193544	GD22134	2L	11867887	11869566	-1	-	Dsim\GD22134	282.655	0.558906	0.161622	3.4581	0.000544008	0.00753552
FBgn0014868	CG9022	X	9156929	9158515	-1	Oligosaccharyltransferase 48kD subunit	Ost48	3448.43	0.335544	0.0871124	3.85185	0.000117231	0.00247287	FBgn0187719	GD16081	X	7211769	7213192	-1	-	Dsim\GD16081	2693.66	0.311604	0.0903068	3.4505	0.000559539	0.00768481
FBgn0027521	CG3679	X	16303870	16307377	1	-	CG3679	7446.33	0.311511	0.0769924	4.04599	5.21014e-05	0.00127134	FBgn0188836	GD17274	X	12501003	12507099	1	-	Dsim\GD17274	4866.94	-0.551798	0.16056	-3.4367	0.000588852	0.00803272
FBgn0035410	CG14964	3L	3172817	3178580	-1	-	CG14964	2912.25	-0.488772	0.127729	-3.82662	0.000129916	0.00267641	FBgn0185067	GD13351	3L	2701645	2703558	-1	-	Dsim\GD13351	1034.38	-0.357058	0.104587	-3.41399	0.000640179	0.00858503
FBgn0030594	CG9509	X	14906334	14909708	-1	-	CG9509	6360.39	-0.552608	0.0999783	-5.52728	3.25233e-08	2.19911e-06	FBgn0187486	GD15828	X	11431842	11438721	-1	-	Dsim\GD15828	4659.64	-0.519758	0.152478	-3.40874	0.00065263	0.00870863
FBgn0036816	CG3979	3L	18828632	18846267	-1	I'm not dead yet	Indy	9663.74	-0.397938	0.136574	-2.91373	0.00357144	0.0341199	FBgn0184057	GD12325	3L	18124529	18170846	-1	-	Dsim\GD12325	9096.79	-0.438485	0.128769	-3.40521	0.000661122	0.00878915
FBgn0039033	CG17241	3R	22987281	22988503	1	Odorant receptor 94a	Or94a	126.732	-0.893985	0.228553	-3.9115	9.1726e-05	0.0020392	FBgn0192447	GD20992	3R	18626848	18628496	1	-	Dsim\GD20992	70.1168	-0.887426	0.260798	-3.40273	0.000667172	0.00885005
FBgn0034436	CG11961	2R	19357532	19363124	1	-	CG11961	2391.9	-0.461606	0.153559	-3.00604	0.00264673	0.0273693	FBgn0183196	GD11447	2R	13957640	13962120	1	-	Dsim\GD11447	1984.11	-0.670944	0.197452	-3.398	0.000678795	0.00898266
FBgn0004117	CG4843	3R	15310193	15315197	1	Tropomyosin 2	Tm2	63209.2	0.541018	0.0872821	6.19851	5.70013e-10	5.34225e-08	FBgn0186829	GD15159	chr3R_Mrandom_150	6709	7673	1	-	Dsim\GD15159	35497.5	0.395835	0.116482	3.39825	0.000678189	0.00898266
FBgn0028532	CG7968	2L	13849400	13850329	1	-	CG7968	750.947	-0.594356	0.119807	-4.96094	7.01521e-07	3.41715e-05	FBgn0195300	GD23934	2L	13610772	13611580	1	-	Dsim\GD23934	215.086	-0.725555	0.214439	-3.3835	0.000715683	0.00937349
FBgn0032945	CG8665	2L	21371227	21377995	1	-	CG8665	3311.5	0.406117	0.0912704	4.4496	8.60312e-06	0.000291522	FBgn0195668	GD24321	2L	20967889	20973615	1	-	Dsim\GD24321	4426.73	0.405898	0.120419	3.3707	0.000749764	0.00969722
FBgn0014903	CG14630	X	1031505	1033165	1	-	CG14630	2002.89	-0.728144	0.129401	-5.62703	1.83339e-08	1.32433e-06	FBgn0188146	GD16541	X	753861	755018	1	-	Dsim\GD16541	469.056	-0.724425	0.216425	-3.34723	0.000816236	0.0103677
FBgn0034197	CG15918	2R	17128480	17130334	1	Chitin deacetylase-like 9	Cda9	60.5995	-1.51901	0.297808	-5.10065	3.38489e-07	1.82267e-05	FBgn0183002	GD11251	2R	11753762	11755170	1	-	Dsim\GD11251	55.5097	-1.29262	0.386353	-3.34569	0.000820781	0.0104003
FBgn0038581	CG14314	3R	18216142	18218014	1	-	CG14314	1197.26	0.871745	0.113539	7.67795	1.61652e-14	3.74023e-12	FBgn0190719	GD19214	3R	7437645	7439029	-1	-	Dsim\GD19214	821.208	0.377962	0.113056	3.34315	0.00082833	0.0104523
FBgn0027945	CG7758	3L	21280491	21281506	-1	pumpless	ppl	6971.59	-0.351867	0.0825323	-4.26339	2.01349e-05	0.000584622	FBgn0183866	GD12129	3L	20627350	20627963	-1	-	Dsim\GD12129	6730.42	-0.370837	0.111008	-3.34063	0.000835896	0.0105084
FBgn0033659	CG18188	2R	11865176	11866383	-1	Death associated molecule related to Mch2	Damm	907.056	-0.719775	0.141273	-5.09493	3.48866e-07	1.86499e-05	FBgn0197159	GD25880	2R	6290708	6291716	-1	-	Dsim\GD25880	417.856	-0.893212	0.268359	-3.32842	0.000873397	0.0108783
FBgn0053109	CG33109	3R	14220560	14221584	-1	-	CG33109	1187.09	0.624678	0.17293	3.61232	0.000303469	0.00521924	FBgn0191913	GD20442	3R	11394946	11395836	1	-	Dsim\GD20442	9536.2	0.512221	0.153919	3.32787	0.000875142	0.0108899
FBgn0034733	CG4752	2R	22478379	22483054	1	-	CG4752	2379.49	-0.332459	0.0861941	-3.85709	0.000114743	0.00242384	FBgn0183413	GD11673	2R	16959707	16962964	1	-	Dsim\GD11673	2771.88	-0.436424	0.131246	-3.32523	0.000883443	0.0109628
FBgn0035488	CG11593	3L	4037523	4040482	-1	-	CG11593	989.697	0.301556	0.0951346	3.16979	0.00152551	0.0180863	FBgn0185019	GD13300	3L	3578216	3579859	-1	-	Dsim\GD13300	402.255	0.377457	0.11365	3.32121	0.000896279	0.0110915
FBgn0011722	CG11527	2L	6415179	6423310	-1	Tiggrin	Tig	2442.36	-0.783709	0.182965	-4.28338	1.84077e-05	0.000542992	FBgn0193980	GD22579	2L	6219475	6226597	-1	-	Dsim\GD22579	1666.75	-0.553505	0.167048	-3.31344	0.000921555	0.0112798
FBgn0038701	CG18493	3R	19390270	19392132	1	-	CG18493	3053.48	-1.18222	0.104552	-11.3075	1.20436e-29	1.04907e-26	FBgn0190787	GD19284	3R	6255116	6256922	-1	-	Dsim\GD19284	997.075	-1.36797	0.415393	-3.29319	0.000990562	0.0119936
FBgn0038130	CG8630	3R	13279721	13284527	1	-	CG8630	6447.63	0.67845	0.0822815	8.24548	1.64504e-16	4.97139e-14	FBgn0190404	GD18893	3R	12316156	12317679	-1	-	Dsim\GD18893	3984.21	0.371603	0.112916	3.29097	0.000998429	0.0120348
FBgn0004169	CG7107	X	13593474	13602578	-1	upheld	up	80403.8	0.420796	0.130628	3.22133	0.00127598	0.0158115	FBgn0018225	GD15881	X	10345578	10351555	-1	wings up	Dsim\up	63217.5	0.430505	0.131549	3.27259	0.00106569	0.0126085
FBgn0033814	CG4670	2R	13231758	13235296	-1	-	CG4670	5584.03	-0.349568	0.0646154	-5.40998	6.30332e-08	4.00599e-06	FBgn0197057	GD25776	2R	7576856	7579591	-1	-	Dsim\GD25776	3738.81	-0.319773	0.0978496	-3.26801	0.00108306	0.012798
FBgn0005655	CG9193	2R	20261754	20262883	-1	Proliferating cell nuclear antigen	PCNA	335.216	0.59838	0.167808	3.56586	0.000362664	0.00605449	FBgn0064355	GD25292	2R	14808084	14808925	-1	-	Dsim\mus209	177.006	0.57325	0.176051	3.25617	0.00112927	0.0132634
FBgn0040674	CG9445	2R	6838074	6839055	-1	-	CG9445	1531.24	0.659635	0.14475	4.55706	5.1875e-06	0.00018967	FBgn0182069	GD10296	2R	1538896	1539105	-1	-	Dsim\GD10296	1005.94	0.511874	0.157295	3.25423	0.00113699	0.0133117
FBgn0024329	CG7717	3R	18733106	18743594	-1	Mekk1	Mekk1	1806.35	-0.45128	0.111834	-4.03527	5.45407e-05	0.00132331	FBgn0191633	GD20154	3R	6915041	6926591	1	-	Dsim\GD20154	1750.62	-0.397559	0.122293	-3.25088	0.0011505	0.0134116
FBgn0004389	CG1480	3R	31193362	31194389	1	bottleneck	bnk	137.855	-0.923037	0.310824	-2.96965	0.00298142	0.0299111	FBgn0192987	GD21562	3R	26660338	26661249	1	-	Dsim\GD21562	70.2058	-1.2358	0.380811	-3.24518	0.00117377	0.0136355
FBgn0039430	CG5455	3R	26461527	26470008	1	-	CG5455	5038.59	-0.34435	0.089728	-3.83771	0.000124187	0.00258282	FBgn0192727	GD21288	3R	22131110	22133833	1	-	Dsim\GD21288	2480.03	-0.381204	0.117972	-3.23132	0.00123222	0.0141076
FBgn0261553	CG42671	3L	11214505	11230745	1	-	CG42671	9881.18	-0.65944	0.149098	-4.42287	9.73995e-06	0.000325574	FBgn0185982	GD14297	3L	10604298	10614889	1	-	Dsim\GD14297	5519.94	-0.55445	0.172488	-3.21443	0.00130703	0.0146866
FBgn0034883	CG17664	2R	23603722	23616754	-1	-	CG17664	10305.8	-0.362713	0.09881	-3.67081	0.000241784	0.0043716	FBgn0196340	GD25028	2R	18061400	18062744	-1	-	Dsim\GD25028	611.321	-0.483172	0.150423	-3.21209	0.00131772	0.0147328
FBgn0002973	CG3779	2L	9437469	9464184	1	numb	numb	4622.96	-0.37253	0.0828149	-4.49835	6.84844e-06	0.000241456	FBgn0194984	GD23607	2L	9236841	9238838	1	-	Dsim\GD23607	1986.82	-0.379133	0.118186	-3.20792	0.00133697	0.0149015
FBgn0038964	CG13849	3R	22419095	22421068	-1	Nop56	Nop56	556.359	0.392424	0.0981642	3.99763	6.398e-05	0.00151451	FBgn0189984	GD18461	3R	18054744	18056462	-1	-	Dsim\GD18461	677.734	0.340672	0.106431	3.20087	0.00137015	0.0151708
FBgn0010358	CG12351	2R	11355319	11356128	1	deltaTrypsin	deltaTry	2428.2	-0.631511	0.182749	-3.45563	0.000549014	0.0082704	FBgn0187059	GD15391	chr2R_Mrandom_405	987	1748	1	-	Dsim\GD15391	1833.13	-1.36749	0.427746	-3.19696	0.00138884	0.0153274
FBgn0020385	CG4067	3R	10696534	10703316	1	pugilist	pug	7342.06	-0.389176	0.11269	-3.45353	0.000553304	0.00830966	FBgn0190223	GD18702	3R	14833538	14839854	-1	-	Dsim\GD18702	4901.13	-0.276711	0.0873776	-3.16684	0.00154104	0.0167193
FBgn0036846	CG6818	3L	19092670	19094760	1	Misexpression suppressor of ras 6	MESR6	470.439	0.430579	0.119339	3.60804	0.000308522	0.00526944	FBgn0186460	GD14787	3L	18399552	18401095	1	-	Dsim\GD14787	417.901	0.362782	0.114778	3.16073	0.00157376	0.0169513
FBgn0013342	CG17248	3L	1630348	1637752	-1	neuronal Synaptobrevin	nSyb	9457.56	0.362505	0.130133	2.78565	0.00534206	0.0452753	FBgn0189160	GD17610	chr3L_Mrandom_021	19673	23552	-1	-	Dsim\GD17610	2194.97	0.393918	0.125307	3.14361	0.00166878	0.0177898
FBgn0035146	CG13893	3L	599094	604008	-1	-	CG13893	2916.88	0.317203	0.0866652	3.6601	0.000252117	0.00453077	FBgn0185237	GD13526	3L	249055	253177	-1	-	Dsim\GD13526	3028.1	0.263768	0.0841031	3.13624	0.00171128	0.0181138
FBgn0040993	CG17325	2L	18812648	18813941	1	-	CG17325	4900.35	-0.721058	0.138124	-5.22037	1.78567e-07	1.0329e-05	FBgn0195511	GD24156	2L	18501307	18501540	1	-	Dsim\GD24156	2308.89	-0.401915	0.128638	-3.12438	0.0017818	0.018713
FBgn0261675	CG12092	X	20934869	20939503	1	Niemann-Pick type C-1b	Npc1b	1412.92	-1.06034	0.169447	-6.25765	3.90831e-10	3.83273e-08	FBgn0189053	GD17503	X	15975729	15979630	1	-	Dsim\GD17503	982.487	-1.1812	0.378155	-3.12357	0.0017867	0.0187499
FBgn0033873	CG6337	2R	13833575	13835096	-1	-	CG6337	1306	0.537225	0.178667	3.00685	0.0026397	0.0273156	FBgn0197022	GD25740	2R	8161474	8162653	-1	-	Dsim\GD25740	529.546	-0.617804	0.198067	-3.11917	0.00181359	0.0189401
FBgn0034582	CG10531	2R	21067992	21069286	-1	Cht9	Cht9	416.998	-0.614215	0.153236	-4.00829	6.11606e-05	0.00145639	FBgn0196540	GD25228	2R	15613306	15614544	-1	-	Dsim\GD25228	268.216	0.733988	0.235295	3.11944	0.00181196	0.0189401
FBgn0037818	CG6465	3R	10675560	10677251	-1	-	CG6465	773.285	0.445626	0.115851	3.84654	0.000119797	0.00251982	FBgn0192182	GD20716	3R	14858241	14862914	1	-	Dsim\GD20716	849.038	-0.379851	0.122587	-3.09862	0.00194423	0.0198969
FBgn0026084	CG4944	X	4106113	4110981	1	ciboulot	cib	6523.08	-0.307597	0.0904146	-3.40207	0.000668775	0.00961478	FBgn0188260	GD16670	X	2976180	2976782	1	-	Dsim\GD16670	2786.19	-0.275561	0.0889292	-3.09866	0.001944	0.0198969
FBgn0027579	CG5508	3R	27925191	27933077	1	minotaur	mino	8337.73	-0.388207	0.0943795	-4.11325	3.90126e-05	0.000992609	FBgn0192794	GD21357	3R	23461567	23468276	1	-	Dsim\GD21357	4135.72	-0.290455	0.0938551	-3.09472	0.00197	0.020098
FBgn0025686	CG11592	2L	287252	289144	-1	Amnionless ortholog	Amnionless	180.623	-1.1756	0.274927	-4.27607	1.90225e-05	0.000556691	FBgn0194362	GD22969	2L	305471	306979	-1	-	Dsim\GD22969	210.112	-0.774509	0.251015	-3.08551	0.00203204	0.0205865
FBgn0036389	CG9028	3L	13965203	13973067	1	short spindle 2	ssp2	2136.22	-0.418235	0.112758	-3.70916	0.00020795	0.00386363	FBgn0186147	GD14465	3L	13314610	13321162	1	-	Dsim\GD14465	1408.84	-0.344868	0.111975	-3.07986	0.00207098	0.0208399
FBgn0034286	CG33996	2R	17975122	18007902	-1	dpr13	dpr13	525.874	0.430114	0.11906	3.61259	0.00030315	0.00521924	FBgn0196721	GD25426	2R	12599756	12615832	-1	-	Dsim\GD25426	179.005	0.631978	0.205764	3.07137	0.00213075	0.0213139
FBgn0040732	CG16926	2R	19500295	19501418	-1	-	CG16926	25958.1	0.377134	0.119866	3.14629	0.00165358	0.01922	FBgn0196614	GD25316	2R	14086265	14086780	-1	-	Dsim\GD25316	8329.08	-0.392745	0.127979	-3.06883	0.00214899	0.0214099
FBgn0042105	CG18748	3R	7786170	7787923	-1	-	CG18748	291.752	-0.528266	0.137792	-3.83378	0.000126189	0.00261343	FBgn0190961	GD19462	3R	3647471	3648552	-1	-	Dsim\GD19462	90.7773	-0.794971	0.259606	-3.06222	0.00219702	0.0217665
FBgn0262801	CG2358	3R	6657882	6659442	1	twisted bristles roughened eye	twr	3685.6	0.291833	0.0784679	3.71913	0.000199907	0.00376139	FBgn0083456	GD19887	3R	2515626	2516967	1	-	Dsim\GD19887	2928.37	0.361435	0.118501	3.05006	0.00228794	0.0224198
FBgn0032494	CG5945	2L	13239989	13241773	1	-	CG5945	8714.52	-0.73254	0.123763	-5.9189	3.2411e-09	2.66634e-07	FBgn0195249	GD23879	2L	13026499	13027955	1	-	Dsim\GD23879	6555.28	-0.439337	0.144393	-3.04265	0.00234506	0.0228962
FBgn0086704	CG31006	3R	31158156	31169106	-1	slow termination of phototransduction	stops	1151.31	0.53367	0.116542	4.57921	4.66725e-06	0.000171496	FBgn0188182	GD16578	3R	26624928	26634840	-1	-	Dsim\GD16578	1236.95	0.37482	0.123209	3.04215	0.00234892	0.0229173
FBgn0261575	CG11909	3R	25344761	25346921	-1	target of brain insulin	tobi	44739.7	-0.597069	0.204439	-2.92052	0.00349443	0.0336666	FBgn0189737	GD18201	3R	20997871	20999901	-1	-	Dsim\GD18201	28261.9	-1.25892	0.414095	-3.04018	0.00236439	0.0230349
FBgn0263241	CG33048	3L	11070526	11073348	1	Molybdenum cofactor synthesis 1 ortholog	Mocs1	811.717	-0.472204	0.139968	-3.37365	0.000741781	0.0103625	FBgn0185965	GD14280	3L	10461962	10463448	1	-	Dsim\GD14280	286.166	-0.734018	0.242515	-3.02669	0.00247244	0.0238615
FBgn0043470	CG12350	2R	11336840	11337791	1	lambdaTry	lambdaTry	1974.15	-0.472616	0.107688	-4.38876	1.13997e-05	0.000366971	FBgn0182555	GD10792	2R	5771819	5772637	1	-	Dsim\GD10792	1103.44	-0.454352	0.150535	-3.01824	0.00254245	0.0243622
FBgn0035902	CG6683	3L	8513874	8514921	-1	-	CG6683	125.369	0.653199	0.197911	3.30047	0.000965229	0.0127617	FBgn0184705	GD12981	3L	7947098	7947755	-1	-	Dsim\GD12981	87.2048	0.624886	0.207197	3.01591	0.00256212	0.0244829
FBgn0030086	CG7033	X	9089513	9092826	1	-	CG7033	3295.83	0.417166	0.0830945	5.02038	5.15698e-07	2.62421e-05	FBgn0196093	GD24772	chrX_Mrandom_469	14	1679	1	-	Dsim\GD24772	2207.61	0.348327	0.115699	3.01064	0.00260696	0.0248804
FBgn0034629	CG9709	2R	21389405	21392439	1	acyl-Coenzyme A oxidase at 57D distal	Acox57D-d	988.195	-0.51091	0.147549	-3.46265	0.000534883	0.00810701	FBgn0183336	GD11595	2R	15931203	15934002	1	-	Dsim\GD11595	641.618	-0.455559	0.152225	-2.99266	0.00276556	0.02593
FBgn0033869	CG6305	2R	13794777	13805231	1	Cuticular protein 50Cb	Cpr50Cb	58.9075	1.1299	0.309539	3.65026	0.000261975	0.00466265	FBgn0182743	GD10983	2R	8122979	8133058	1	-	Dsim\GD10983	85.0881	0.689847	0.230676	2.99055	0.00278476	0.0260014
FBgn0051087	CG31087	3R	25311027	25313833	-1	-	CG31087	990.456	-0.573625	0.18361	-3.12414	0.00178324	0.0203752	FBgn0189744	GD18209	3R	20968007	20969522	-1	-	Dsim\GD18209	370.367	-0.829614	0.2781	-2.98315	0.00285294	0.0265093
FBgn0038092	CG31298	3R	12916056	12934813	1	beat-Vb	beat-Vb	788.128	0.461033	0.121583	3.79192	0.000149486	0.00299539	FBgn0190375	GD18862	3R	12658209	12672188	-1	-	Dsim\GD18862	185.555	0.597275	0.200938	2.97244	0.00295442	0.027097
FBgn0034502	CG13871	2R	20317323	20319039	1	-	CG13871	1046.85	0.551722	0.102617	5.37651	7.5942e-08	4.70523e-06	FBgn0183248	GD11507	2R	14863724	14865250	1	-	Dsim\GD11507	742.068	0.33772	0.113865	2.96598	0.0030172	0.0275975
FBgn0020508	CG9540	X	14782962	14784052	-1	Antigen 5-related 2	Ag5r2	1463.71	0.732071	0.136127	5.37786	7.53751e-08	4.68972e-06	FBgn0195081	GD23705	chrU_M_496	200	984	-1	-	Dsim\GD23705	465.098	0.469516	0.158319	2.96563	0.00302062	0.02761
FBgn0264493	CG12537	3R	13967061	14032057	-1	roadkill	rdx	17566.1	-0.420458	0.127431	-3.2995	0.000968576	0.0127831	FBgn0191935	GD20464	3R	11630175	11632521	1	-	Dsim\GD20464	1430.64	-0.299734	0.101189	-2.96212	0.00305532	0.027814
FBgn0259834	CG8062	X	19310513	19322106	-1	outsiders	out	1892.25	-0.410312	0.0922904	-4.44588	8.75331e-06	0.000295934	FBgn0187249	GD15584	X	14845071	14847251	-1	-	Dsim\GD15584	1372.9	-0.379992	0.128461	-2.95804	0.00309601	0.0281346
FBgn0046875	CG31558	3R	6111671	6112302	-1	Odorant-binding protein 83g	Obp83g	270.777	1.12662	0.170423	6.61073	3.82424e-11	4.75876e-09	FBgn0191054	GD19559	3R	1965035	1965535	-1	Odorant-binding protein 83g	Dsim\Obp83g	434.652	0.516321	0.175014	2.95016	0.00317609	0.028623
FBgn0000045	CG7478	3L	21985210	21987190	1	Actin 79B	Act79B	164508	1.22185	0.116249	10.5106	7.72212e-26	5.19769e-23	FBgn0012823	GD19025	3R	10211030	10212225	-1	Actin 88F	Dsim\Act88F	49007.8	0.648614	0.220987	2.93508	0.00333465	0.0297336
FBgn0039283	CG13651	3R	25138072	25139903	1	distal antenna-related	danr	119.761	0.81616	0.232915	3.50412	0.000458127	0.00724007	FBgn0192630	GD21179	3R	20794142	20795629	1	-	Dsim\GD21179	107.715	0.574195	0.196025	2.92919	0.00339845	0.0301571
FBgn0033366	CG8196	2R	9039728	9042142	-1	Ance-4	Ance-4	1373.47	-0.59712	0.152614	-3.91261	9.13026e-05	0.00203616	FBgn0181887	GD10112	2R	3597159	3599506	-1	-	Dsim\GD10112	1175.94	-0.431384	0.147428	-2.92607	0.00343274	0.0303869
FBgn0033446	CG1648	2R	9810974	9820053	-1	-	CG1648	49176.1	0.447712	0.130326	3.43532	0.000591854	0.00876418	FBgn0181827	GD10052	2R	4336799	4344954	-1	-	Dsim\GD10052	27655.6	0.465988	0.159336	2.92455	0.00344949	0.0304782
FBgn0034045	CG8249	2R	15842760	15847362	-1	-	CG8249	859.418	-0.973139	0.169006	-5.75801	8.51097e-09	6.49166e-07	FBgn0196880	GD25594	2R	10471276	10473206	-1	-	Dsim\GD25594	418.851	-0.503817	0.172494	-2.92078	0.00349154	0.0307055
FBgn0004619	CG8442	3L	6624032	6635059	1	Glutamate receptor IA	GluRIA	319.555	0.440921	0.13352	3.30228	0.000959015	0.0127022	FBgn0185661	GD13965	3L	6089689	6099877	1	-	Dsim\GD13965	199.66	0.573873	0.196841	2.91541	0.00355222	0.0310566
FBgn0036876	CG9451	3L	19498197	19500798	-1	-	CG9451	3011.74	0.494841	0.0856917	5.77467	7.71061e-09	6.0412e-07	FBgn0184012	GD12277	3L	18823878	18826124	-1	-	Dsim\GD12277	983.074	0.399725	0.137342	2.91044	0.00360919	0.0313713
FBgn0261938	CG4644	2L	1103254	1108373	-1	mitochondrial RNA polymerase	mtRNApol	1670.76	-0.341713	0.106408	-3.21133	0.00132121	0.0161823	FBgn0194322	GD22928	2L	1074088	1078589	-1	-	Dsim\GD22928	1358.59	-0.332402	0.114339	-2.90717	0.00364717	0.0315886
FBgn0038484	CG5246	3R	17136111	17137195	1	-	CG5246	533.808	0.76106	0.175282	4.34191	1.41251e-05	0.000437343	FBgn0190649	GD19144	3R	8505981	8506799	-1	-	Dsim\GD19144	787.265	0.587948	0.202264	2.90684	0.00365099	0.0315886
FBgn0263594	CG14648	3R	4403076	4407182	1	lost	lost	14665.1	-0.338422	0.0823468	-4.10972	3.96138e-05	0.00100445	FBgn0191218	GD19729	3R	292455	295557	1	-	Dsim\GD19729	8578.66	-0.248252	0.0854734	-2.90444	0.00367913	0.0317334
FBgn0010044	CG4421	3R	12380008	12380815	1	Glutathione S transferase D8	GstD8	237.158	-1.2746	0.203287	-6.26994	3.61191e-10	3.5896e-08	FBgn0190337	GD18821	3R	13180916	13181554	-1	-	Dsim\GD18821	45.74	-1.09409	0.377387	-2.89912	0.00374206	0.0320707
FBgn0027932	CG13388	2L	8415690	8431297	1	A kinase anchor protein 200	Akap200	16205.1	0.375372	0.123385	3.04229	0.00234789	0.0248873	FBgn0194919	GD23541	2L	8213035	8216455	1	-	Dsim\GD23541	7927.36	0.226147	0.0780613	2.89705	0.00376694	0.0321611
FBgn0051343	CG31343	3R	21745266	21749003	1	-	CG31343	13411	-0.540141	0.139464	-3.87299	0.00010751	0.00232071	FBgn0192352	GD20892	3R	17383631	17387196	1	-	Dsim\GD20892	9211.66	-0.648758	0.224255	-2.89295	0.00381637	0.0323778
FBgn0043575	CG14745	2R	8716950	8717695	1	PGRP-SC2	PGRP-SC2	4253.53	-0.724352	0.111406	-6.5019	7.93111e-11	8.89727e-09	FBgn0068645	GD10595	2R	3288266	3288820	1	-	Dsim\PGRP-SC2	7375.11	-0.408596	0.141433	-2.88898	0.00386498	0.0326053
FBgn0052068	CG32068	3L	10663376	10664435	1	-	CG32068	2157.32	-0.373402	0.0919947	-4.05895	4.92944e-05	0.00121456	FBgn0185940	GD14255	3L	10049264	10050180	1	-	Dsim\GD14255	1319.09	-0.44618	0.154545	-2.88706	0.00388859	0.032743
FBgn0038878	CG3301	3R	21274243	21276249	-1	-	CG3301	6149.55	-0.617573	0.194052	-3.18251	0.00146007	0.0175274	FBgn0191474	GD19991	3R	4357423	4358233	1	-	Dsim\GD19991	7034.28	-0.57837	0.200461	-2.88521	0.00391159	0.0328954
FBgn0036321	CG14120	3L	12885039	12889244	1	-	CG14120	1121.88	-0.510215	0.162581	-3.13822	0.00169978	0.0195878	FBgn0186095	GD14412	3L	12263807	12267823	1	-	Dsim\GD14412	442.024	-0.787786	0.273308	-2.88241	0.00394649	0.0331063
FBgn0266582	CG12079	3L	3158485	3159578	-1	NADH dehydrogenase (ubiquinone) Fe-S protein 3	NDUFS3	11865.1	0.288135	0.0894156	3.22242	0.00127111	0.0157908	FBgn0185069	GD13354	3L	2686877	2687791	-1	-	Dsim\GD13354	14368.8	0.26819	0.093136	2.87956	0.00398235	0.033262
FBgn0035630	CG10576	3L	5761963	5765702	-1	-	CG10576	8403.01	0.260673	0.0739923	3.52298	0.000426727	0.00686845	FBgn0184900	GD13178	3L	5267260	5270290	-1	-	Dsim\GD13178	7150.08	0.243059	0.0844698	2.87747	0.00400882	0.0334623
FBgn0036422	CG3868	3L	14400769	14402725	-1	-	CG3868	9654.02	-0.327198	0.0956966	-3.41912	0.00062824	0.00917454	FBgn0184349	GD12622	3L	13734915	13736596	-1	-	Dsim\GD12622	4431.3	-0.482582	0.16774	-2.87697	0.00401517	0.0334946
FBgn0038419	CG14879	3R	16345825	16349226	-1	-	CG14879	905.778	-0.462746	0.0990432	-4.67216	2.98042e-06	0.00011864	FBgn0191773	GD20298	3R	9289265	9291056	1	-	Dsim\GD20298	601.823	-0.437673	0.152555	-2.86896	0.00411826	0.03408
FBgn0026576	CG5991	3R	24050783	24053592	1	-	CG5991	3695.87	-0.586502	0.0957378	-6.12613	9.00435e-10	8.03232e-08	FBgn0192514	GD21059	3R	19711347	19712375	1	-	Dsim\GD21059	2102.6	-0.314153	0.110213	-2.8504	0.00436636	0.0355434
FBgn0040636	CG13255	3L	20837488	20838839	1	-	CG13255	3026.34	0.468872	0.0974135	4.81322	1.48521e-06	6.52878e-05	FBgn0186588	GD14916	3L	20187142	20187345	1	-	Dsim\GD14916	1109.15	0.337367	0.11846	2.84793	0.00440046	0.0356699
FBgn0035321	CG1275	3L	2252744	2257423	-1	-	CG1275	2991.8	0.290805	0.0905169	3.21271	0.00131489	0.016145	FBgn0185115	GD13402	3L	1791373	1793857	-1	-	Dsim\GD13402	1574.46	0.306634	0.107856	2.843	0.00446912	0.0361395
FBgn0050042	CG30042	2R	12378440	12379396	1	Cuticular protein 49Ab	Cpr49Ab	5761.39	-0.491584	0.160486	-3.0631	0.00219058	0.023712	FBgn0182634	GD10871	2R	6735548	6736899	1	-	Dsim\GD10871	4836.55	-0.471202	0.165838	-2.84133	0.00449252	0.0362851
FBgn0033593	CG9080	2R	11241745	11242194	-1	Listericin	Listericin	349.551	-1.57112	0.199118	-7.8904	3.01211e-15	7.96487e-13	FBgn0197211	GD25934	2R	5676724	5677035	-1	-	Dsim\GD25934	789.97	-0.613444	0.215985	-2.84022	0.00450823	0.0363683
FBgn0035050	CG4871	2R	24691422	24694386	-1	Sialyltransferase	ST6Gal	138.657	0.475831	0.168365	2.82619	0.00471052	0.0413829	FBgn0085863	GD24925	2R	19034358	19036239	-1	Sialyltransferase	Dsim\ST6Gal	90.8444	0.663859	0.233791	2.83954	0.00451789	0.0364171
FBgn0010651	CG15095	2R	18796975	18803727	-1	lethal (2) 08717	l(2)08717	3455.73	-0.702491	0.126665	-5.54605	2.92188e-08	2.00311e-06	FBgn0196654	GD25357	2R	13402913	13408000	-1	-	Dsim\GD25357	2036.44	-0.412012	0.145138	-2.83876	0.00452887	0.0364693
FBgn0039925	CG17461	4	1147466	1169239	1	Kinesin family member 3C ortholog	Kif3C	738.291	0.409367	0.0995417	4.11252	3.91365e-05	0.000994054	FBgn0195759	GD24423	4	901444	905456	1	-	Dsim\GD24423	600.684	0.447363	0.15806	2.83033	0.00464999	0.0371337
FBgn0051148	CG31148	3R	23700621	23702605	1	-	CG31148	2179.86	-0.996506	0.146078	-6.82175	8.99352e-12	1.26834e-09	FBgn0192482	GD21027	3R	19356911	19358807	1	-	Dsim\GD21027	1763.44	-0.557064	0.197204	-2.82482	0.00473074	0.0377338
FBgn0039941	CG17167	X	23068301	23081144	1	-	CG17167	986.394	-0.612205	0.205777	-2.97509	0.00292907	0.0295461	FBgn0187135	GD15468	chrXh_Mrandom_005	16378	41876	-1	-	Dsim\GD15468	566.514	-0.464362	0.164402	-2.82456	0.00473458	0.0377421
FBgn0011202	CG1768	2L	20758144	20768053	1	diaphanous	dia	2848.31	-0.51636	0.138382	-3.7314	0.000190417	0.0036161	FBgn0195627	GD24279	2L	20364034	20370091	1	-	Dsim\GD24279	1732.19	-0.436764	0.155432	-2.81	0.00495416	0.0391219
FBgn0039656	CG11951	3R	29235322	29238704	-1	-	CG11951	345.463	-0.722378	0.207423	-3.48263	0.00049652	0.0076748	FBgn0189431	GD17884	3R	24732011	24735016	-1	-	Dsim\GD17884	165.486	-0.629332	0.224318	-2.80553	0.00502342	0.0393943
FBgn0000640	CG3763	2L	9426784	9427917	1	Fat body protein 2	Fbp2	97.0487	1.55751	0.308823	5.04338	4.57391e-07	2.3682e-05	FBgn0024781	GD23602	2L	9203274	9204103	1	-	Dsim\Fbp2	44.9061	0.765916	0.273623	2.79916	0.0051235	0.0400132
FBgn0026061	CG4123	3L	16563448	16573334	-1	Multiple inositol polyphosphate phosphatase 1	Mipp1	9038.55	-0.664169	0.184458	-3.60065	0.00031742	0.00540892	FBgn0184191	GD12462	3L	15902251	15904181	-1	-	Dsim\GD12462	5177.97	-0.539914	0.193227	-2.7942	0.00520286	0.0405624
FBgn0033978	CG10242	2R	14875829	14877654	1	Cyp6a23	Cyp6a23	3753.93	-0.748391	0.197996	-3.77983	0.000156932	0.00311509	FBgn0182841	GD11084	2R	9531872	9533443	1	-	Dsim\GD11084	3341.42	-1.03071	0.368974	-2.79345	0.00521484	0.0406088
FBgn0035308	CG15822	3L	2153201	2163863	-1	-	CG15822	899.543	0.598899	0.113283	5.28676	1.24505e-07	7.4946e-06	FBgn0185124	GD13411	3L	1709593	1717615	-1	-	Dsim\GD13411	431.942	0.330179	0.118341	2.79007	0.00526966	0.040941
FBgn0011280	CG1668	X	20419613	20420979	1	Odorant-binding protein 19d	Obp19d	10792.8	0.718202	0.185672	3.86812	0.000109676	0.00235473	FBgn0189042	GD17490	X	15560381	15561101	1	Odorant-binding protein 19d	Dsim\Obp19d	6434.15	0.560608	0.201151	2.787	0.00531988	0.0412597
FBgn0032601	CG17914	2L	16754336	16758283	1	yellow-b	yellow-b	750.441	-0.606979	0.177094	-3.42743	0.000609323	0.00895125	FBgn0195435	GD24079	2L	16454872	16457163	1	-	Dsim\GD24079	497.327	-0.508146	0.182729	-2.78088	0.00542123	0.0417332
FBgn0051636	CG31636	2L	6656459	6658152	-1	-	CG31636	228.882	-0.980847	0.186359	-5.26321	1.41562e-07	8.38498e-06	FBgn0193959	GD22558	2L	6450611	6451672	-1	-	Dsim\GD22558	243.94	-0.4189	0.150908	-2.77586	0.00550564	0.0420348
FBgn0035228	CG12091	3L	1534929	1536835	-1	-	CG12091	14009.2	-0.369506	0.118734	-3.11204	0.00185797	0.0210021	FBgn0185180	GD13469	3L	1117783	1118748	-1	-	Dsim\GD13469	4084.48	-0.338045	0.121801	-2.77539	0.00551348	0.0420348
FBgn0039232	CG13636	3R	24833952	24840488	1	sosie	sosie	503.002	0.569207	0.117226	4.85566	1.19987e-06	5.43352e-05	FBgn0192587	GD21135	3R	20499855	20502430	1	-	Dsim\GD21135	165.668	0.525336	0.189491	2.77235	0.00556523	0.0423335
FBgn0016123	CG1462	3R	31048929	31052540	1	Alkaline phosphatase 4	Aph-4	5348.89	0.334142	0.0806353	4.14387	3.415e-05	0.000882535	FBgn0083464	GD21558	3R	26521866	26525150	1	-	Dsim\GD21558	7290	0.216386	0.078452	2.7582	0.00581215	0.0436446
FBgn0037149	CG14561	3L	22065907	22067216	1	-	CG14561	558.562	0.492062	0.116231	4.23348	2.30101e-05	0.000648838	FBgn0186690	GD15018	3L	21405117	21405695	1	-	Dsim\GD15018	882.655	0.31774	0.115253	2.7569	0.00583523	0.0437935
FBgn0031801	CG9498	2L	6349393	6351034	-1	-	CG9498	2667.58	-0.419978	0.126975	-3.30757	0.000941078	0.0125319	FBgn0193988	GD22587	2L	6156422	6157824	-1	-	Dsim\GD22587	1629.64	-0.387158	0.140898	-2.7478	0.00599973	0.0447585
FBgn0040262	CG13270	2L	16794211	16796009	1	Ugt36Ba	Ugt36Ba	134.226	-0.921943	0.199472	-4.62192	3.80198e-06	0.000146233	FBgn0195439	GD24083	2L	16489167	16490738	1	-	Dsim\GD24083	278.298	-0.780088	0.283959	-2.74719	0.0060109	0.0447661
FBgn0038977	CG5376	3R	22488033	22488955	-1	-	CG5376	275.827	0.755583	0.162708	4.6438	3.42056e-06	0.000133999	FBgn0189977	GD18454	3R	18122954	18123758	-1	-	Dsim\GD18454	225.138	0.518766	0.189088	2.74351	0.00607858	0.0449928
FBgn0051104	CG31104	3R	25285473	25286974	1	-	CG31104	3148.8	-0.80613	0.269394	-2.99238	0.00276807	0.0282882	FBgn0192656	GD21205	3R	20937190	20938572	1	-	Dsim\GD21205	2714.89	-1.07531	0.39355	-2.73234	0.00628854	0.0462135
FBgn0040259	CG18578	3R	11157098	11159744	1	Ugt86Da	Ugt86Da	2419.78	-0.498009	0.1609	-3.09514	0.00196717	0.0218038	FBgn0190253	GD18732	3R	14385681	14387954	-1	-	Dsim\GD18732	3114.29	-0.630802	0.231236	-2.72796	0.0063728	0.0466323
FBgn0051741	CG31741	2L	18084256	18086714	1	-	CG31741	45.0451	-1.02288	0.307196	-3.32972	0.00086934	0.0117349	FBgn0195484	GD24128	2L	17760097	17763387	1	-	Dsim\GD24128	22.2551	-1.1286	0.415472	-2.71643	0.00659901	0.0480006
FBgn0024352	CG2720	2L	295122	297449	1	Hsp70/Hsp90 organizing protein homolog	Hop	4161.13	0.312627	0.0765923	4.08171	4.47059e-05	0.00111825	FBgn0066163	GD23015	2L	313501	315253	1	-	Dsim\Hop	3692.67	0.229686	0.0846905	2.71207	0.00668647	0.0484796
FBgn0033628	CG13203	2R	11373607	11377109	1	-	CG13203	419.734	-0.785401	0.181255	-4.33313	1.47007e-05	0.000450116	FBgn0182558	GD10795	2R	5795663	5798690	1	-	Dsim\GD10795	314.582	-0.396786	0.146511	-2.70824	0.00676405	0.0488626
FBgn0034187	CG6967	2R	17062775	17066546	1	-	CG6967	201.536	-0.725352	0.172062	-4.21563	2.49077e-05	0.000689409	FBgn0182997	GD11245	2R	11686530	11689622	1	-	Dsim\GD11245	242.97	-0.413886	0.152889	-2.70711	0.00678724	0.0489211
FBgn0032836	CG10680	2L	19964136	19965702	1	-	CG10680	11104.4	-0.429633	0.12651	-3.39605	0.000683665	0.00981931	FBgn0195586	GD24238	2L	19624888	19625936	1	-	Dsim\GD24238	7416.39	-0.351472	0.130174	-2.70002	0.00693359	0.0495509

## Sheet: Panama 21C vs.29C 2spe
D.mel GeneID	ANNOTATION_SYMBOL	LOCATION_ARM	LOCATION_MIN	LOCATION_MAX	LOCATION_STRAND	NAME	SYMBOL	baseMean	log2FoldChange	lfcSE	stat	pvalue	padj	D.sim GeneID	baseMean	log2FoldChange	lfcSE	stat	pvalue	padj	ANNOTATION_SYMBOL	LOCATION_ARM	LOCATION_MIN	LOCATION_MAX	LOCATION_STRAND	NAME	SYMBOL
FBgn0051410	CG31410	3R	10053332	10054348	1	Niemann-Pick type C-2e	Npc2e	778.156	-1.46665	0.20484	-7.15998	8.06898e-13	5.31046e-11	FBgn0190183	923.135	-3.09465	0.154207	-20.0681	1.40196e-89	1.88759e-85	GD18662	3R	15495813	15496668	-1	-	Dsim\GD18662
FBgn0031940	CG7214	2L	7743682	7744839	-1	-	CG7214	16735.1	2.05838	0.157818	13.0428	6.98875e-39	1.03489e-35	FBgn0193874	8386.18	2.05137	0.107383	19.1033	2.37072e-81	1.59597e-77	GD22472	2L	7536945	7537490	-1	-	Dsim\GD22472
FBgn0038819	CG5494	3R	20669571	20672821	1	Cuticular protein 92F	Cpr92F	4707.7	2.28302	0.155592	14.6731	9.58446e-49	2.83853e-45	FBgn0190868	6635.03	2.07528	0.110307	18.8137	5.83651e-79	2.61943e-75	GD19366	3R	4965970	4968418	-1	-	Dsim\GD19366
FBgn0035941	CG13313	3L	8958857	8960921	1	-	CG13313	173.003	-2.51149	0.214407	-11.7137	1.08504e-31	7.30329e-29	FBgn0185828	376.321	-2.41018	0.147336	-16.3584	3.79212e-60	1.27643e-56	GD14140	3L	8389392	8391286	1	-	Dsim\GD14140
FBgn0014019	CG5279	2L	12008153	12009832	1	Rhodopsin 5	Rh5	608.146	1.60083	0.201531	7.94335	1.9679e-15	1.94271e-13	FBgn0195177	897.33	1.88143	0.115714	16.2593	1.91777e-59	5.16418e-56	GD23807	2L	11812586	11813843	1	-	Dsim\GD23807
FBgn0043783	CG32444	3L	21636947	21639060	1	-	CG32444	23866.5	-0.890601	0.109349	-8.14454	3.80729e-16	4.27108e-14	FBgn0186654	37733.3	-1.41783	0.0879174	-16.1268	1.65311e-58	3.70958e-55	GD14982	3L	20972902	20974624	1	-	Dsim\GD14982
FBgn0014396	CG3234	2L	3493986	3508119	-1	timeless	tim	4751.43	-1.46621	0.0887311	-16.5241	2.45916e-61	1.82076e-57	FBgn0020076	3785.42	-1.97778	0.122965	-16.0841	3.29827e-58	6.344e-55	GD22753	2L	3447910	3457858	-1	-	Dsim\tim
FBgn0014454	CG7216	2L	7740562	7741537	-1	Adult cuticle protein 1	Acp1	7845.66	2.28114	0.182341	12.5103	6.55446e-36	7.46604e-33	FBgn0193875	8200.48	2.1325	0.135941	15.6869	1.86002e-55	3.13041e-52	GD22473	2L	7533652	7534214	-1	-	Dsim\GD22473
FBgn0028544	CG16884	2L	13944756	13947476	-1	-	CG16884	1014.12	1.54559	0.116389	13.2794	3.04677e-40	5.01296e-37	FBgn0193441	551.704	2.07543	0.145602	14.2541	4.22742e-46	6.32421e-43	GD22028	2L	13699426	13701642	-1	-	Dsim\GD22028
FBgn0036619	CG4784	3L	16365894	16367340	-1	Cuticular protein 72Ec	Cpr72Ec	1085.17	-1.46328	0.170857	-8.56438	1.0866e-17	1.51796e-15	FBgn0184207	6164.44	-1.48619	0.107406	-13.8371	1.52318e-43	2.05081e-40	GD12478	3L	15699582	15700898	-1	-	Dsim\GD12478
FBgn0035281	CG1919	3L	1840281	1842084	-1	Cuticular protein 62Bc	Cpr62Bc	492.068	1.55069	0.179638	8.63234	6.01106e-18	8.47732e-16	FBgn0185146	683.814	2.00673	0.150003	13.378	8.13397e-41	9.0447e-38	GD13434	3L	1394512	1395724	-1	-	Dsim\GD13434
FBgn0087005	CG10233	3R	5236092	5237315	-1	retinophilin	rtp	2247.42	1.09264	0.161019	6.78579	1.15452e-11	6.21679e-10	FBgn0191127	1706.27	1.22752	0.0951551	12.9002	4.48744e-38	4.31563e-35	GD19636	3R	1088549	1089464	-1	-	Dsim\GD19636
FBgn0030999	CG7874	X	19213254	19214938	1	Mucin related 18B	Mur18B	51780.5	-0.597529	0.096135	-6.21552	5.1154e-10	1.98295e-08	FBgn0188988	63857.7	-1.18106	0.0939907	-12.5658	3.25736e-36	2.57983e-33	GD17434	X	14772028	14773920	1	-	Dsim\GD17434
FBgn0000206	CG8285	3R	25961994	25966948	1	bride of sevenless	boss	1089.96	1.35899	0.161811	8.39865	4.51644e-17	5.66775e-15	FBgn0020078	1210.68	1.2656	0.102008	12.4069	2.39637e-35	1.69815e-32	GD21254	3R	21636109	21639352	1	bride of sevenless	Dsim\boss
FBgn0047334	CG33943	3L	6232469	6233381	-1	BG642312	BG642312	39180.1	1.45915	0.148825	9.80442	1.0777e-22	2.90155e-20	FBgn0184856	19305.9	1.77771	0.143599	12.3797	3.36641e-35	2.26627e-32	GD13134	3L	5719294	5719591	-1	-	Dsim\GD13134
FBgn0040074	CG13057	3L	16331933	16332789	1	retinin	retinin	10408.3	1.06784	0.0917978	11.6325	2.81572e-31	1.7373e-28	FBgn0186307	20525.3	1.19645	0.0967916	12.3611	4.2456e-35	2.72204e-32	GD14627	3L	15665632	15666159	1	-	Dsim\GD14627
FBgn0032783	CG10237	2L	19435850	19442727	-1	-	CG10237	3650.34	0.369651	0.0885406	4.17493	2.98079e-05	0.000388552	FBgn0193181	2859.23	1.0983	0.0929801	11.8122	3.37435e-32	1.89301e-29	GD21760	2L	19117658	19122292	-1	-	Dsim\GD21760
FBgn0002772	CG5596	3R	27657078	27660177	-1	Myosin alkali light chain 1	Mlc1	81987.9	0.61659	0.102614	6.00882	1.86882e-09	6.5422e-08	FBgn0012844	84772.9	0.908302	0.0774209	11.732	8.73702e-32	4.70541e-29	GD18066	3R	23213125	23215135	-1	Myosin alkali light chain 1	Dsim\Mlc1
FBgn0039805	CG12045	3R	30867521	30869184	1	Cuticular protein 100A	Cpr100A	2172.68	1.37266	0.186755	7.35006	1.98122e-13	1.40373e-11	FBgn0186865	1737.14	1.44383	0.12562	11.4937	1.41971e-30	7.35192e-28	GD15195	chr3R_Mrandom_364	229	1264	1	-	Dsim\GD15195
FBgn0001233	CG1242	3L	3192969	3197059	1	Heat shock protein 83	Hsp83	33380.4	0.676596	0.0822775	8.22334	1.9791e-16	2.32591e-14	FBgn0012840	34391	0.787749	0.0689653	11.4224	3.2318e-30	1.55403e-27	GD13739	3L	2724588	2726741	1	Heat shock protein 83	Dsim\Hsp83
FBgn0038257	CG7390	3R	14745901	14751246	-1	Senescence marker protein-30	smp-30	11616.2	-0.531417	0.134058	-3.96409	7.36776e-05	0.000849041	FBgn0191873	8597.34	-1.8515	0.168948	-10.959	6.01496e-28	2.69951e-25	GD20401	3R	10886124	10889203	1	-	Dsim\GD20401
FBgn0002938	CG5125	2L	7377702	7384344	1	neither inactivation nor afterpotential C	ninaC	10648	1.46256	0.147902	9.88872	4.65947e-23	1.40811e-20	FBgn0194845	9023.52	0.912191	0.0835388	10.9194	9.31426e-28	4.04539e-25	GD23465	2L	7168988	7172304	1	-	Dsim\GD23465
FBgn0030968	CG7322	X	18855873	18857757	-1	-	CG7322	3093.92	-1.45971	0.13981	-10.4407	1.61648e-25	5.98421e-23	FBgn0195802	2217.59	-1.16682	0.10928	-10.6773	1.29947e-26	5.46752e-24	GD24467	chrX_Mrandom_907	2449	3767	-1	-	Dsim\GD24467
FBgn0035929	CG13311	3L	8801540	8802164	-1	-	CG13311	257.409	0.48915	0.139581	3.50442	0.000457602	0.00385667	FBgn0184685	114.751	-2.00327	0.187844	-10.6646	1.49115e-26	6.08387e-24	GD12961	3L	8233934	8234452	-1	-	Dsim\GD12961
FBgn0025115	CG16870	2L	13912083	13912652	1	Acylphosphatase	Acyp	1110.96	2.09905	0.175665	11.9491	6.55948e-33	5.39626e-30	FBgn0069519	448.789	2.11277	0.199973	10.5653	4.317e-26	1.66069e-23	GD23938	2L	13664900	13665262	1	-	Dsim\Acyp
FBgn0000120	CG5711	2L	18078269	18081307	1	Arrestin 1	Arr1	26893.9	1.34017	0.146471	9.14971	5.70857e-20	1.15798e-17	FBgn0195482	23750	1.03394	0.09884	10.4607	1.3086e-25	4.89417e-23	GD24126	2L	17753928	17755734	1	-	Dsim\GD24126
FBgn0031942	CG7203	2L	7752170	7753186	-1	-	CG7203	24969.5	1.05975	0.109448	9.68264	3.57378e-22	8.96958e-20	FBgn0193873	21112.7	1.10442	0.107842	10.241	1.29851e-24	4.72518e-22	GD22471	2L	7545037	7545782	-1	-	Dsim\GD22471
FBgn0038074	CG6188	3R	12674608	12676084	1	Glycine N-methyltransferase	Gnmt	7361.21	-0.621585	0.0997081	-6.23404	4.54549e-10	1.7854e-08	FBgn0190367	9576.91	-1.70661	0.168507	-10.1278	4.15812e-24	1.43551e-21	GD18854	3R	12921305	12922650	-1	-	Dsim\GD18854
FBgn0032536	CG17988	2L	13914725	13956188	1	Ance-3	Ance-3	2692.65	0.926881	0.129644	7.14945	8.71294e-13	5.68376e-11	FBgn0195304	2613.96	1.22256	0.121078	10.0973	5.68015e-24	1.91194e-21	GD23939	2L	13668425	13708492	1	-	Dsim\GD23939
FBgn0043792	CG30427	2R	24928747	24937477	-1	-	CG30427	5812.6	0.653583	0.071306	9.16589	4.91408e-20	1.0249e-17	FBgn0196224	4644.45	0.909406	0.0907081	10.0256	1.17603e-23	3.86196e-21	GD24908	2R	19269084	19275114	-1	-	Dsim\GD24908
FBgn0000055	CG3481	2L	14615552	14618902	1	Alcohol dehydrogenase	Adh	152373	-0.716182	0.101225	-7.07514	1.49295e-12	9.28893e-11	FBgn0012824	109014	-0.926889	0.0925037	-10.02	1.24485e-23	3.99062e-21	GD23968	2L	14373180	14374083	1	Alcohol dehydrogenase	Dsim\Adh
FBgn0039241	CG11089	3R	24877045	24881478	1	-	CG11089	3186.7	-0.468401	0.144897	-3.23265	0.00122648	0.00874001	FBgn0192594	2417.52	-1.11798	0.111628	-10.0153	1.3059e-23	4.08898e-21	GD21142	3R	20539957	20541967	1	-	Dsim\GD21142
FBgn0032538	CG16885	2L	13932559	13934692	-1	-	CG16885	799.842	1.60285	0.17477	9.17124	4.6763e-20	9.89238e-18	FBgn0193442	701.452	1.95216	0.196992	9.90986	3.77174e-23	1.15415e-20	GD22029	2L	13687251	13688839	-1	-	Dsim\GD22029
FBgn0036992	CG11796	3L	20438166	20439872	-1	-	CG11796	2740.3	-0.693533	0.148752	-4.66236	3.12607e-06	5.30249e-05	FBgn0183921	3487.9	-2.26544	0.22884	-9.89968	4.17597e-23	1.24945e-20	GD12185	3L	19787138	19788678	-1	-	Dsim\GD12185
FBgn0002565	CG6806	3L	12129393	12131869	1	Larval serum protein 2	Lsp2	15822	-1.07561	0.304968	-3.52696	0.000420364	0.00359605	FBgn0186043	8573.67	-3.45265	0.351459	-9.82376	8.89611e-23	2.60385e-20	GD14358	3L	11493551	11495829	1	-	Dsim\GD14358
FBgn0003016	CG3479	2L	14599196	14689340	-1	outspread	osp	155663	-0.701449	0.100727	-6.96389	3.31003e-12	1.91908e-10	FBgn0193409	134289	-0.880979	0.0900219	-9.78627	1.2896e-22	3.61733e-20	GD21995	2L	14352608	14437262	-1	-	Dsim\GD21995
FBgn0039872	CG2196	3R	31751825	31754705	-1	salty dog	salt	3701.89	-0.682399	0.102881	-6.63289	3.29175e-11	1.62481e-09	FBgn0187938	3051.49	-1.21716	0.125099	-9.72961	2.25463e-22	6.19516e-20	GD16315	3R	27194704	27197317	-1	-	Dsim\GD16315
FBgn0039827	CG1544	3R	31196916	31203722	1	-	CG1544	918.602	-0.346297	0.112783	-3.07046	0.00213727	0.0138143	FBgn0192988	568.915	-1.20849	0.126442	-9.55768	1.20428e-21	3.11816e-19	GD21563	3R	26665633	26672316	1	-	Dsim\GD21563
FBgn0003961	CG7171	2L	7780085	7781415	1	Urate oxidase	Uro	2881.33	-1.24525	0.178358	-6.98173	2.91567e-12	1.72013e-10	FBgn0194866	2067.88	-3.02367	0.317001	-9.53837	1.45097e-21	3.68601e-19	GD23486	2L	7575708	7576832	1	-	Dsim\GD23486
FBgn0038700	CG3734	3R	19387861	19389866	1	-	CG3734	2211.21	-0.697846	0.155534	-4.48677	7.23104e-06	0.000111539	FBgn0190790	22194.3	-3.13919	0.335255	-9.36361	7.70614e-21	1.85278e-18	GD19287	3R	6249034	6253512	-1	-	Dsim\GD19287
FBgn0033308	CG8736	2R	8594031	8595001	-1	-	CG8736	1285.11	1.02142	0.302864	3.37254	0.000744782	0.00574713	FBgn0181930	1678.56	1.58675	0.170836	9.28817	1.56971e-20	3.64389e-18	GD10155	2R	3123197	3124045	-1	-	Dsim\GD10155
FBgn0016672	CG3028	3R	13958789	13960474	1	Inositol polyphosphate 1-phosphatase	Ipp	1371.4	0.724429	0.104509	6.93177	4.15616e-12	2.36709e-10	FBgn0190450	1249.28	1.00769	0.109032	9.24215	2.41599e-20	5.51338e-18	GD18939	3R	11641218	11642655	-1	-	Dsim\GD18939
FBgn0030997	CG7990	X	19196058	19201979	-1	-	CG7990	1512.18	0.703739	0.129893	5.41785	6.03186e-08	1.53734e-06	FBgn0187262	436.862	1.20971	0.130928	9.23948	2.47689e-20	5.55815e-18	GD15597	X	14754634	14758349	-1	-	Dsim\GD15597
FBgn0031501	CG17261	2L	3042551	3043593	1	-	CG17261	2959.19	0.609627	0.165749	3.67801	0.000235057	0.00219922	FBgn0194593	3656.19	1.58351	0.172143	9.1988	3.61957e-20	7.98917e-18	GD23204	2L	2983998	2984427	1	-	Dsim\GD23204
FBgn0034382	CG18609	2R	18742517	18743626	-1	-	CG18609	4246.13	-1.29975	0.13251	-9.80867	1.03321e-22	2.8834e-20	FBgn0196660	2305.61	-1.07039	0.116504	-9.18757	4.01824e-20	8.72607e-18	GD25363	2R	13346685	13347599	-1	-	Dsim\GD25363
FBgn0020372	CG11303	2R	23878197	23880860	1	Transmembrane 4 superfamily	TM4SF	1970.83	1.26246	0.0998317	12.6459	1.17873e-36	1.45455e-33	FBgn0183543	2015.5	0.857094	0.0935924	9.15773	5.29999e-20	1.11498e-17	GD11804	2R	18326306	18328052	1	-	Dsim\GD11804
FBgn0036881	CG9299	3L	19532743	19538289	1	Cuticular protein 76Bd	Cpr76Bd	1276.13	1.27514	0.127982	9.96341	2.20382e-23	6.79878e-21	FBgn0186483	334.95	1.56787	0.172141	9.10804	8.38858e-20	1.7376e-17	GD14810	3L	18859862	18861935	1	-	Dsim\GD14810
FBgn0035933	CG13309	3L	8810395	8811265	1	-	CG13309	4928.73	-1.09467	0.0994103	-11.0117	3.35668e-28	1.65686e-25	FBgn0185820	6307.77	-1.07551	0.118723	-9.059	1.31651e-19	2.68569e-17	GD14131	3L	8242738	8243504	1	-	Dsim\GD14131
FBgn0259918	CG42447	X	11724668	11732770	-1	inaF-B	inaF-B	6353.22	1.26711	0.107833	11.7506	7.00865e-32	4.9421e-29	FBgn0187621	517.227	1.40684	0.156032	9.01631	1.94534e-19	3.85178e-17	GD15974	X	8958043	8958288	-1	-	Dsim\GD15974
FBgn0001263	CG3504	2R	22855688	22858794	-1	inactivation no afterpotential D	inaD	2770.94	1.08398	0.151534	7.1534	8.46562e-13	5.54685e-11	FBgn0196414	4158.15	0.847563	0.0949373	8.92761	4.35316e-19	8.373e-17	GD25102	2R	17337459	17340552	-1	-	Dsim\GD25102
FBgn0031248	CG11912	2L	318362	319259	-1	-	CG11912	584.328	0.735813	0.147159	5.00013	5.72907e-07	1.15896e-05	FBgn0194359	279.753	1.77755	0.200357	8.87192	7.18952e-19	1.34444e-16	GD22966	2L	337972	338787	-1	-	Dsim\GD22966
FBgn0038865	CG10824	3R	21159238	21161092	-1	-	CG10824	1179.37	-0.664682	0.118212	-5.62281	1.87874e-08	5.31938e-07	FBgn0191486	1318.59	-1.21628	0.137357	-8.85485	8.3797e-19	1.54554e-16	GD20003	3R	4475941	4477602	1	-	Dsim\GD20003
FBgn0052551	CG32551	X	18438868	18439260	1	-	CG32551	240.219	0.981333	0.187651	5.22957	1.69904e-07	3.82267e-06	FBgn0188953	312.626	1.23138	0.140173	8.78468	1.56809e-18	2.85307e-16	GD17396	X	14146251	14147339	1	-	Dsim\GD17396
FBgn0024289	CG1982	3R	7052335	7054541	1	Sorbitol dehydrogenase 1	Sodh-1	16485.9	-0.719534	0.1223	-5.88334	4.02073e-09	1.32309e-07	FBgn0191387	14303.5	-1.01962	0.116356	-8.7629	1.90297e-18	3.41621e-16	GD19902	3R	2921255	2923120	1	-	Dsim\GD19902
FBgn0263929	CG43162	3R	14741582	14795868	1	javelin-like	jvl	20564	-0.31841	0.0904121	-3.52177	0.000428677	0.0036555	FBgn0190482	14244.1	-1.06045	0.121288	-8.74328	2.26432e-18	4.01141e-16	GD18973	3R	10841534	10893189	-1	-	Dsim\GD18973
FBgn0034660	CG4402	2R	21789623	21791580	-1	lysyl oxidase-like 2	lox2	381.675	0.643599	0.186066	3.45897	0.000542244	0.00445344	FBgn0196479	700.548	0.971638	0.111967	8.67786	4.03278e-18	6.87309e-16	GD25167	2R	16319391	16321077	-1	-	Dsim\GD25167
FBgn0035538	CG18314	3L	4367649	4380387	-1	Dopamine/Ecdysteroid receptor	DopEcR	3192.21	0.916973	0.135459	6.76937	1.29344e-11	6.81612e-10	FBgn0184982	647.699	1.04289	0.120783	8.63446	5.90027e-18	9.93016e-16	GD13262	3L	3905479	3907034	-1	-	Dsim\GD13262
FBgn0031866	CG13772	2L	6874900	6906656	1	Neuroligin 2	Nlg2	1014.28	0.887811	0.127494	6.96356	3.3177e-12	1.91908e-10	FBgn0194820	552.214	0.972164	0.112836	8.61573	6.94998e-18	1.15524e-15	GD23437	2L	6696760	6701455	1	-	Dsim\GD23437
FBgn0011746	CG8084	2R	9062295	9077554	1	anachronism	ana	2508.97	-0.409248	0.106835	-3.83066	0.000127802	0.00133556	FBgn0182391	1220.97	1.36824	0.161284	8.48345	2.18605e-17	3.54614e-15	GD10624	2R	3627200	3634432	1	-	Dsim\GD10624
FBgn0038449	CG17562	3R	16615309	16617154	1	-	CG17562	3332.44	-0.503707	0.0718078	-7.01465	2.30519e-12	1.3709e-10	FBgn0190621	1514.3	-0.884454	0.104472	-8.46592	2.54149e-17	4.02572e-15	GD19114	3R	9024417	9026097	-1	-	Dsim\GD19114
FBgn0032820	CG31692	2L	19761587	19764136	-1	fructose-1,6-bisphosphatase	fbp	4177.71	-0.513473	0.129452	-3.96652	7.29286e-05	0.00084177	FBgn0193157	2079.74	-1.00957	0.119545	-8.4451	3.03779e-17	4.75591e-15	GD21735	2L	19417995	19419620	-1	-	Dsim\GD21735
FBgn0028853	CG15263	2L	15285000	15286047	1	-	CG15263	606.837	-2.09795	0.212578	-9.86908	5.66801e-23	1.67864e-20	FBgn0195361	8388	-3.6447	0.433596	-8.40576	4.25095e-17	6.57871e-15	GD24001	2L	15041688	15042566	1	-	Dsim\GD24001
FBgn0034733	CG4752	2R	22478379	22483054	1	-	CG4752	2379.49	-0.519064	0.0868131	-5.9791	2.24376e-09	7.78119e-08	FBgn0183413	2771.88	-1.09735	0.131025	-8.37512	5.51674e-17	8.44061e-15	GD11673	2R	16959707	16962964	1	-	Dsim\GD11673
FBgn0005672	CG10334	2L	19567900	19577315	-1	spitz	spi	3128.13	0.30269	0.109191	2.7721	0.00556958	0.0292981	FBgn0193167	751.21	0.902995	0.108113	8.35232	6.6935e-17	1.0126e-14	GD21745	2L	19256351	19257043	-1	-	Dsim\GD21745
FBgn0039754	CG9747	3R	30185423	30191252	-1	-	CG9747	5424.43	0.268161	0.0937214	2.86126	0.00421967	0.0236148	FBgn0188797	3135.79	0.792542	0.09557	8.2928	1.10617e-16	1.62016e-14	GD17234	3R	25679027	25683922	-1	-	Dsim\GD17234
FBgn0019650	CG11186	4	989725	1007922	1	twin of eyeless	toy	847.605	0.957964	0.130711	7.32887	2.32103e-13	1.6335e-11	FBgn0195753	547.758	0.819914	0.0988717	8.2927	1.10706e-16	1.62016e-14	GD24416	4	779875	792718	1	-	Dsim\GD24416
FBgn0038319	CG31478	3R	15330738	15331588	1	mitochondrial ribosomal protein L9	mRpL9	1070.19	1.21933	0.0978112	12.4662	1.14207e-35	1.20798e-32	FBgn0190520	562.927	0.852201	0.103037	8.27081	1.33049e-16	1.90571e-14	GD19012	3R	10316124	10316927	-1	-	Dsim\GD19012
FBgn0015663	CG2788	2L	3619097	3621573	1	Dorothy	Dot	863.802	-0.605373	0.113422	-5.33737	9.43031e-08	2.26327e-06	FBgn0194633	570.504	-1.68221	0.204523	-8.22505	1.9511e-16	2.76523e-14	GD23245	2L	3578378	3580173	1	-	Dsim\GD23245
FBgn0036935	CG14186	3L	20098084	20103827	-1	-	CG14186	872.585	0.887728	0.147626	6.01334	1.81734e-09	6.40741e-08	FBgn0183961	263.061	1.39722	0.170638	8.18821	2.65145e-16	3.71865e-14	GD12225	3L	19388771	19394543	-1	-	Dsim\GD12225
FBgn0004516	CG14994	3L	4074077	4088744	-1	Glutamic acid decarboxylase 1	Gad1	3611.34	0.884364	0.092564	9.55408	1.24685e-21	3.02679e-19	FBgn0185014	1788.94	0.886903	0.109436	8.10432	5.30395e-16	7.3621e-14	GD13295	3L	3614846	3626275	-1	-	Dsim\GD13295
FBgn0032797	CG10186	2L	19508953	19517204	-1	-	CG10186	5629.67	0.909712	0.111766	8.13942	3.97184e-16	4.38918e-14	FBgn0193173	5864.18	0.575651	0.0711633	8.08916	6.0076e-16	8.25371e-14	GD21751	2L	19193188	19200505	-1	-	Dsim\GD21751
FBgn0039481	CG15884	3R	27089704	27091130	-1	Cuticular protein 97Eb	Cpr97Eb	1118.72	1.05375	0.155557	6.77407	1.25212e-11	6.64567e-10	FBgn0189640	773.51	1.13551	0.141523	8.02354	1.0274e-15	1.38329e-13	GD18097	3R	22737934	22739011	-1	-	Dsim\GD18097
FBgn0034276	CG6385	2R	17753555	17756422	-1	Sarcosine dehydrogenase	Sardh	128.254	-0.941129	0.247365	-3.80461	0.000142028	0.00145145	FBgn0196738	312.853	-1.32218	0.16921	-7.81384	5.54734e-15	7.18167e-13	GD25443	2R	12380816	12383621	-1	-	Dsim\GD25443
FBgn0042201	CG13061	3L	16318024	16318690	1	Neuropeptide-like precursor 3	Nplp3	48874.3	0.799294	0.153085	5.22124	1.7773e-07	3.967e-06	FBgn0186301	15531	1.04144	0.133574	7.79674	6.35291e-15	8.14624e-13	GD14621	3L	15650852	15651723	1	-	Dsim\GD14621
FBgn0086677	CG30040	2R	12085194	12119340	-1	jelly belly	jeb	3074.03	1.02417	0.101774	10.0632	8.03123e-24	2.58536e-21	FBgn0196354	316.64	1.29343	0.167027	7.74384	9.64598e-15	1.1915e-12	GD25042	2R	17963357	17966981	-1	-	Dsim\GD25042
FBgn0031306	CG4577	2L	1134693	1141156	1	-	CG4577	2734.81	0.911683	0.12169	7.49185	6.79072e-14	5.00283e-12	FBgn0194461	1367.23	0.982724	0.12723	7.72402	1.12721e-14	1.36728e-12	GD23070	2L	1105345	1110575	1	-	Dsim\GD23070
FBgn0000121	CG5962	3L	8647261	8648936	-1	Arrestin 2	Arr2	28492.5	0.884241	0.114614	7.71498	1.21003e-14	1.03573e-12	FBgn0184693	39828	0.645332	0.0841081	7.67265	1.6848e-14	1.98984e-12	GD12969	3L	8080567	8081899	-1	-	Dsim\GD12969
FBgn0033730	CG8511	2R	12407793	12408523	1	Cuticular protein 49Ag	Cpr49Ag	224.362	1.21135	0.191589	6.32266	2.57105e-10	1.05463e-08	FBgn0182642	613.979	1.25297	0.165327	7.57878	3.48808e-14	4.01398e-12	GD10879	2R	6766727	6767196	1	-	Dsim\GD10879
FBgn0086367	CG12120	X	9217655	9223257	-1	tan	t	4206.01	0.713856	0.160587	4.44529	8.7775e-06	0.000134135	FBgn0187713	2484.57	0.782907	0.103611	7.55619	4.15062e-14	4.69613e-12	GD16075	X	7270112	7274966	-1	-	Dsim\GD16075
FBgn0050052	CG30052	2R	12690059	12690955	-1	Odorant-binding protein 49a	Obp49a	751.277	0.795599	0.193731	4.10671	4.01327e-05	0.000503631	FBgn0197098	266.031	1.72922	0.22896	7.5525	4.26982e-14	4.79073e-12	GD25818	2R	7064182	7064937	-1	Odorant-binding protein 49a	Dsim\Obp49a
FBgn0083950	CG34114	3R	10972381	11050175	1	-	CG34114	1412.3	0.474101	0.0836235	5.66947	1.43237e-08	4.18879e-07	FBgn0190249	190.407	1.10219	0.146026	7.54793	4.42231e-14	4.92083e-12	GD18728	3R	14488479	14496764	-1	-	Dsim\GD18728
FBgn0029836	CG5928	X	6067958	6069264	1	-	CG5928	368.88	1.19094	0.146973	8.10312	5.35659e-16	5.74785e-14	FBgn0188369	389.079	0.984951	0.131348	7.49879	6.4411e-14	7.05065e-12	GD16782	X	4686349	4687383	1	-	Dsim\GD16782
FBgn0052225	CG32225	3L	20304310	20306283	-1	-	CG32225	741.335	0.773305	0.102193	7.5671	3.81659e-14	2.95896e-12	FBgn0183937	575.214	0.84522	0.112916	7.48536	7.13539e-14	7.74765e-12	GD12201	3L	19668626	19670197	-1	-	Dsim\GD12201
FBgn0029709	CG3564	X	4540908	4542506	1	CHOp24	CHOp24	1885.35	0.404077	0.0957302	4.22099	2.43228e-05	0.000327727	FBgn0188282	2487.28	0.835801	0.112052	7.45906	8.71392e-14	9.38594e-12	GD16693	X	3435899	3436931	1	-	Dsim\GD16693
FBgn0039155	CG6173	3R	24141395	24147490	1	Kallmann syndrome 1 ortholog	Kal1	298.645	0.760626	0.165348	4.60016	4.2217e-06	6.90772e-05	FBgn0192524	233.638	1.2666	0.170377	7.43408	1.05295e-13	1.12516e-11	GD21069	3R	19804286	19806434	1	-	Dsim\GD21069
FBgn0002773	CG2184	3R	30171438	30174551	-1	Myosin light chain 2	Mlc2	193338	0.760004	0.0853154	8.90817	5.18811e-19	8.93321e-17	FBgn0188819	152295	0.807884	0.109981	7.34565	2.04764e-13	2.10453e-11	GD17257	3R	25666138	25667628	-1	-	Dsim\GD17257
FBgn0000303	CG12345	3R	18705501	18732344	1	Choline acetyltransferase	Cha	4050.52	0.918748	0.0944634	9.72597	2.3366e-22	5.96558e-20	FBgn0190751	2767.51	0.639894	0.0875109	7.31217	2.62872e-13	2.68129e-11	GD19246	3R	6930891	6954933	-1	-	Dsim\GD19246
FBgn0034394	CG15096	2R	18808356	18816495	-1	-	CG15096	4114.65	-0.814507	0.168629	-4.83017	1.36416e-06	2.55703e-05	FBgn0186888	4616.52	-1.04507	0.143481	-7.28368	3.24828e-13	3.23962e-11	GD15218	chr2R_Mrandom_561	116	2917	-1	-	Dsim\GD15218
FBgn0003248	CG16740	3R	18899423	18901019	1	Rhodopsin 2	Rh2	408.904	1.1044	0.195222	5.65715	1.53907e-08	4.46e-07	FBgn0190759	402.492	1.07689	0.148038	7.27443	3.47875e-13	3.44396e-11	GD19254	3R	6747967	6749373	-1	-	Dsim\GD19254
FBgn0265182	CG44247	2R	24876691	24881221	1	-	CG44247	2565.12	0.869545	0.152292	5.70972	1.13165e-08	3.41292e-07	FBgn0183645	914.803	0.938092	0.129818	7.22623	4.96576e-13	4.88022e-11	GD11906	2R	19216794	19219319	1	-	Dsim\GD11906
FBgn0030829	CG12998	X	17218667	17219787	1	-	CG12998	80.7718	3.41146	0.278345	12.2562	1.55601e-34	1.44009e-31	FBgn0196161	224.487	1.89915	0.262987	7.22148	5.14245e-13	5.01725e-11	GD24844	chrX_Mrandom_821	1854	2213	1	-	Dsim\GD24844
FBgn0034182	CG9640	2R	17044743	17046768	1	-	CG9640	530.857	0.829257	0.212098	3.90978	9.23796e-05	0.00102392	FBgn0182993	364.25	1.40647	0.195749	7.18507	6.71742e-13	6.46024e-11	GD11241	2R	11668508	11670082	1	-	Dsim\GD11241
FBgn0013973	CG1470	3R	31134392	31178278	1	Guanylyl cyclase beta-subunit at 100B	Gycbeta100B	1766.37	1.05271	0.107737	9.77111	1.49796e-22	3.89154e-20	FBgn0192986	1556.9	0.78034	0.108602	7.18535	6.70344e-13	6.46024e-11	GD21561	3R	26604213	26637604	1	-	Dsim\GD21561
FBgn0000313	CG1744	3R	31204180	31210730	-1	chaoptin	chp	6911.35	1.26514	0.163625	7.73197	1.05893e-14	9.27846e-13	FBgn0188162	9298.54	0.973763	0.136769	7.11976	1.08114e-12	1.01087e-10	GD16557	3R	26673318	26679175	-1	-	Dsim\GD16557
FBgn0001077	CG2047	3R	6864324	6866244	1	fushi tarazu	ftz	134.267	-2.11933	0.202625	-10.4594	1.32695e-25	5.03833e-23	FBgn0020697	92.0284	-1.79902	0.252777	-7.11703	1.10279e-12	1.024e-10	GD19897	3R	2724666	2726054	1	-	Dsim\ftz
FBgn0035300	CG1139	3L	1971638	1974285	1	-	CG1139	867.559	-1.28943	0.154246	-8.35953	6.29686e-17	7.77033e-15	FBgn0185370	415.045	-1.8118	0.254796	-7.11077	1.15394e-12	1.06415e-10	GD13662	3L	1527037	1529453	1	-	Dsim\GD13662
FBgn0017448	CG2187	3R	31755356	31758637	-1	-	CG2187	1193.32	-0.438476	0.102267	-4.28757	1.80636e-05	0.000251956	FBgn0187931	808.258	-0.708681	0.10035	-7.06212	1.63984e-12	1.4818e-10	GD16305	3R	27198096	27200673	-1	-	Dsim\GD16305
FBgn0040211	CG4779	2L	11136393	11138565	1	homogentisate 1,2-dioxygenase	hgo	827.142	-0.718414	0.181145	-3.96595	7.31044e-05	0.000843092	FBgn0195140	659.842	-1.5661	0.224409	-6.97876	2.97806e-12	2.6207e-10	GD23768	2L	10936268	10938343	1	-	Dsim\GD23768
FBgn0037012	CG4786	3L	20527972	20540417	-1	Reduction in Cnn dots 2	Rcd2	1112.29	-0.641564	0.118959	-5.39315	6.92324e-08	1.73174e-06	FBgn0183913	973.224	-0.712903	0.102392	-6.96247	3.34367e-12	2.92332e-10	GD12177	3L	19873161	19883880	-1	-	Dsim\GD12177
FBgn0260812	CG42563	X	11724668	11729099	-1	inaF-D	inaF-D	6033.51	1.22343	0.107253	11.4069	3.86033e-30	2.04156e-27	FBgn0187623	1592.94	1.09336	0.157306	6.95051	3.6396e-12	3.16152e-10	GD15976	X	8952031	8954299	-1	-	Dsim\GD15976
FBgn0043575	CG14745	2R	8716950	8717695	1	PGRP-SC2	PGRP-SC2	4253.53	-0.551975	0.111228	-4.96256	6.95709e-07	1.38842e-05	FBgn0068645	7375.11	-0.98209	0.14141	-6.94498	3.7851e-12	3.24603e-10	GD10595	2R	3288266	3288820	1	-	Dsim\PGRP-SC2
FBgn0035398	CG1869	3L	3090985	3106958	-1	Cht7	Cht7	576.104	0.63121	0.167291	3.77311	0.000161223	0.0016012	FBgn0185074	332.697	1.16148	0.167874	6.91876	4.55613e-12	3.83398e-10	GD13359	3L	2614474	2631675	-1	-	Dsim\GD13359
FBgn0041723	CG33304	2L	10368025	10373900	-1	rhomboid-5	rho-5	493.742	0.977372	0.134809	7.25006	4.16579e-13	2.84272e-11	FBgn0193674	533.226	0.784923	0.113862	6.89364	5.43808e-12	4.54772e-10	GD22266	2L	10157789	10162492	-1	-	Dsim\GD22266
FBgn0004623	CG8770	3L	19687637	19689992	1	G protein beta-subunit 76C	Gbeta76C	4127.89	1.32965	0.1271	10.4614	1.29864e-25	5.03833e-23	FBgn0186496	6287.83	0.840941	0.122238	6.87956	6.00366e-12	4.98971e-10	GD14823	3L	19009122	19011145	1	-	Dsim\GD14823
FBgn0051148	CG31148	3R	23700621	23702605	1	-	CG31148	2179.86	-0.896488	0.14666	-6.11269	9.79685e-10	3.61775e-08	FBgn0192482	1763.44	-1.35301	0.1971	-6.86457	6.66909e-12	5.47516e-10	GD21027	3R	19356911	19358807	1	-	Dsim\GD21027
FBgn0051091	CG31091	3R	25899903	25902172	1	-	CG31091	148.513	-2.12921	0.241706	-8.80911	1.2614e-18	2.0303e-16	FBgn0192696	105.678	-1.89488	0.27603	-6.86477	6.65963e-12	5.47516e-10	GD21246	3R	21570968	21572366	1	-	Dsim\GD21246
FBgn0085407	CG34378	2L	7098188	7157695	-1	PDGF- and VEGF-related factor 3	Pvf3	964.238	0.887435	0.133183	6.66328	2.67786e-11	1.33514e-09	FBgn0193914	198.348	1.22054	0.178259	6.84702	7.54039e-12	6.15296e-10	GD22512	2L	6888323	6922910	-1	-	Dsim\GD22512
FBgn0003249	CG10888	3R	20081060	20082450	-1	Rhodopsin 3	Rh3	3870.21	0.678543	0.0898723	7.55008	4.35007e-14	3.35499e-12	FBgn0191560	1646.57	1.22693	0.179584	6.83211	8.36762e-12	6.78685e-10	GD20079	3R	5561427	5562137	1	-	Dsim\GD20079
FBgn0004580	CG6702	2R	16973927	16996057	1	Calbindin 53E	Cbp53E	4078.11	0.948041	0.08453	11.2154	3.42481e-29	1.74878e-26	FBgn0182989	1232.88	0.742097	0.108735	6.82483	8.80275e-12	7.05478e-10	GD11237	2R	11608468	11618986	1	-	Dsim\GD11237
FBgn0263220	CG43388	X	10233347	10263485	-1	Hyperkinetic	Hk	6146.9	0.765061	0.0898255	8.51719	1.63472e-17	2.20064e-15	FBgn0083434	1098.51	0.763245	0.111831	6.82498	8.79349e-12	7.05478e-10	GD24649	chrX_Mrandom_022	97475	102713	-1	-	Dsim\Hk
FBgn0031414	CG33955	2L	2311680	2358944	1	eyes shut	eys	2343.3	1.2525	0.170909	7.32849	2.32758e-13	1.6335e-11	FBgn0194537	1561.5	1.09308	0.160401	6.8147	9.44625e-12	7.5257e-10	GD23147	2L	2295286	2314620	1	-	Dsim\GD23147
FBgn0035679	CG10467	3L	6093204	6094747	-1	-	CG10467	3618.07	-0.335123	0.0991224	-3.3809	0.000722487	0.00560135	FBgn0184877	1917.33	-0.993985	0.14633	-6.79279	1.09989e-11	8.6098e-10	GD13155	3L	5589480	5590574	-1	-	Dsim\GD13155
FBgn0036876	CG9451	3L	19498197	19500798	-1	-	CG9451	3011.74	0.545797	0.0851832	6.40733	1.48087e-10	6.39322e-09	FBgn0184012	983.074	0.927282	0.136812	6.77781	1.22013e-11	9.44129e-10	GD12277	3L	18823878	18826124	-1	-	Dsim\GD12277
FBgn0086254	CG6084	3L	11620535	11624381	-1	-	CG6084	10551.9	-0.245158	0.0734402	-3.3382	0.000843224	0.00639695	FBgn0184516	11788.6	-0.691277	0.102083	-6.77173	1.27247e-11	9.79006e-10	GD12789	3L	10986461	10989834	-1	-	Dsim\GD12789
FBgn0262728	CG5472	2R	23688077	23690838	1	Peptidyl-alpha-hydroxyglycine-alpha-amidating lyase 2	Pal2	3106.14	0.86899	0.115594	7.51763	5.57766e-14	4.20993e-12	FBgn0183524	1175.84	0.853859	0.126195	6.76619	1.3222e-11	1.01148e-09	GD11785	2R	18141680	18143374	1	-	Dsim\GD11785
FBgn0035040	CG4741	2R	24610801	24615158	-1	-	CG4741	2484.78	0.451167	0.0808877	5.5777	2.43718e-08	6.72182e-07	FBgn0196249	2082.06	0.778429	0.115199	6.75725	1.40639e-11	1.06981e-09	GD24935	2R	18960622	18963927	-1	-	Dsim\GD24935
FBgn0028533	CG7953	2L	13847925	13849223	1	-	CG7953	10294.5	-0.369024	0.0932349	-3.958	7.55796e-05	0.00086557	FBgn0195299	7958.3	-0.992613	0.14692	-6.75614	1.41721e-11	1.07198e-09	GD23933	2L	13609335	13610356	1	-	Dsim\GD23933
FBgn0263354	CG42784	2L	13415431	13500427	1	-	CG42784	8562.75	0.249348	0.0753307	3.31004	0.000932817	0.0069693	FBgn0195271	1055.63	0.814078	0.120815	6.7382	1.60357e-11	1.19284e-09	GD23903	2L	13278464	13280956	1	-	Dsim\GD23903
FBgn0265296	CG42256	3L	7159199	7189931	-1	Down syndrome cell adhesion molecule 2	Dscam2	2221.27	0.889613	0.140297	6.34092	2.28399e-10	9.44731e-09	FBgn0184807	613.974	1.05704	0.15753	6.71011	1.94474e-11	1.43082e-09	GD13085	3L	6660634	6688433	-1	-	Dsim\GD13085
FBgn0012034	CG9390	3L	21270722	21280243	-1	Acetyl Coenzyme A synthase	AcCoAS	18087.4	-0.395847	0.109038	-3.63036	0.000283025	0.00257118	FBgn0183867	10050.7	-0.728367	0.108561	-6.70927	1.95602e-11	1.4313e-09	GD12130	3L	20617923	20626450	-1	-	Dsim\GD12130
FBgn0036030	CG6767	3L	9683579	9696700	-1	-	CG6767	14237.1	-0.318175	0.0859349	-3.70251	0.000213476	0.00203159	FBgn0184627	8601	-0.532353	0.0794659	-6.69913	2.09661e-11	1.51768e-09	GD12902	3L	9054780	9066044	-1	-	Dsim\GD12902
FBgn0038693	CG5237	3R	19230764	19246130	-1	-	unc79	2739.21	0.934131	0.0982721	9.50556	1.98979e-21	4.67695e-19	FBgn0191602	1926.26	0.808192	0.120835	6.68838	2.25653e-11	1.6247e-09	GD20123	3R	6410002	6425096	1	-	Dsim\GD20123
FBgn0036364	CG14109	3L	13440910	13442420	1	-	CG14109	1710.03	0.73592	0.109618	6.71347	1.90044e-11	9.7321e-10	FBgn0186132	1342.4	0.750705	0.112541	6.6705	2.54936e-11	1.7971e-09	GD14450	3L	12837177	12838259	1	-	Dsim\GD14450
FBgn0035039	CG3608	2R	24611703	24613906	1	-	CG3608	1867.35	0.296365	0.0926171	3.1999	0.00137476	0.00962984	FBgn0183624	1539.93	0.771473	0.116419	6.62668	3.43325e-11	2.39509e-09	GD11885	2R	18961829	18963513	1	-	Dsim\GD11885
FBgn0020765	CG10297	3L	6152050	6152745	-1	Adult cuticle protein 65Aa	Acp65Aa	847.314	1.76065	0.179723	9.79646	1.16599e-22	3.0832e-20	FBgn0184866	532.124	1.54256	0.233217	6.61427	3.73397e-11	2.57816e-09	GD13144	3L	5646345	5646743	-1	-	Dsim\GD13144
FBgn0004244	CG10537	3L	9145838	9182149	-1	Resistant to dieldrin	Rdl	10120.6	0.580535	0.127517	4.55259	5.29895e-06	8.4646e-05	FBgn0012851	1202.72	0.868941	0.131485	6.60868	3.8775e-11	2.6636e-09	GD12940	3L	8551579	8568130	-1	Resistance to dieldrin	Dsim\Rdl
FBgn0000036	CG5610	3R	24393896	24457157	-1	nicotinic Acetylcholine Receptor alpha1	nAChRalpha1	1740.49	0.931309	0.100387	9.27719	1.74001e-20	4.02596e-18	FBgn0189822	210.747	1.0823	0.164563	6.57685	4.80511e-11	3.26747e-09	GD18289	3R	20065784	20084723	-1	-	Dsim\GD18289
FBgn0033958	CG12858	2R	14739359	14745335	-1	-	CG12858	1777.04	1.06921	0.140452	7.61267	2.68486e-14	2.16073e-12	FBgn0196948	672.684	0.896422	0.136463	6.56897	5.06647e-11	3.41388e-09	GD25663	2R	9393864	9396476	-1	-	Dsim\GD25663
FBgn0010044	CG4421	3R	12380008	12380815	1	Glutathione S transferase D8	GstD8	237.158	-1.13585	0.206188	-5.5088	3.61281e-08	9.57039e-07	FBgn0190337	45.74	-2.41314	0.368607	-6.54665	5.88425e-11	3.92206e-09	GD18821	3R	13180916	13181554	-1	-	Dsim\GD18821
FBgn0038912	CG6656	3R	21875293	21877788	1	-	CG6656	1143.46	0.496544	0.131583	3.77362	0.000160896	0.00159903	FBgn0192363	826.03	0.79213	0.121514	6.51886	7.08425e-11	4.6528e-09	GD20904	3R	17510826	17512903	1	-	Dsim\GD20904
FBgn0030294	CG11750	X	11359236	11360929	1	PTIP associated 1	Pa1	306.89	0.731644	0.129623	5.64442	1.65742e-08	4.77492e-07	FBgn0188594	245.265	0.981182	0.151096	6.49375	8.37284e-11	5.44599e-09	GD17018	X	8681082	8681516	1	-	Dsim\GD17018
FBgn0024943	CG11219	X	8525387	8529698	-1	PIP82	PIP82	1876.38	1.40663	0.156419	8.9927	2.41223e-19	4.20238e-17	FBgn0187745	2425.6	0.742472	0.11446	6.48673	8.77206e-11	5.65106e-09	GD16108	X	6713034	6716768	-1	-	Dsim\GD16108
FBgn0264606	CG43955	3L	2655415	2711690	-1	Fife	Fife	3323.67	0.516473	0.098648	5.23552	1.64525e-07	3.7252e-06	FBgn0185090	300.165	1.19524	0.184812	6.46732	9.97547e-11	6.36539e-09	GD13376	3L	2228335	2245594	-1	-	Dsim\GD13376
FBgn0040629	CG18673	3R	31262598	31263878	1	-	CG18673	401.649	1.12012	0.141482	7.91706	2.43185e-15	2.32328e-13	FBgn0192995	816.889	0.853733	0.132039	6.46576	1.00793e-10	6.40132e-09	GD21570	3R	26732308	26733259	1	-	Dsim\GD21570
FBgn0016687	CG4634	2R	24558967	24561087	-1	Nucleosome remodeling factor - 38kD	Nurf-38	11915.8	-0.715982	0.110861	-6.45836	1.05841e-10	4.78172e-09	FBgn0196256	9810.9	-0.718044	0.111191	-6.45774	1.06278e-10	6.68658e-09	GD24942	2R	18907200	18909015	-1	-	Dsim\GD24942
FBgn0039465	CG6323	3R	26961064	26964817	-1	Tetraspanin 97E	Tsp97E	2106.18	0.403263	0.0949575	4.24678	2.16869e-05	0.000295709	FBgn0189651	824.414	0.692622	0.109256	6.33945	2.30586e-10	1.4048e-08	GD18109	3R	22619285	22621627	-1	-	Dsim\GD18109
FBgn0029123	CG18024	2L	8825645	8829670	1	SoxNeuro	SoxN	852.843	1.09233	0.124827	8.75075	2.11945e-18	3.23554e-16	FBgn0194941	268.911	1.11351	0.17571	6.33722	2.33946e-10	1.41885e-08	GD23563	2L	8604800	8606269	1	-	Dsim\GD23563
FBgn0034405	CG15102	2R	18855767	18858245	-1	Juvenile hormone epoxide hydrolase 2	Jheh2	7651.59	-0.436754	0.103714	-4.21112	2.54102e-05	0.00034052	FBgn0196646	9048.88	-0.647509	0.1029	-6.29263	3.1214e-10	1.87618e-08	GD25349	2R	13443181	13445105	-1	-	Dsim\GD25349
FBgn0085350	CG34321	X	11726390	11731765	-1	inaF-C	inaF-C	1965.27	2.08024	0.147641	14.0898	4.38796e-45	9.28241e-42	FBgn0187622	194.262	1.08215	0.172068	6.28908	3.19359e-10	1.90259e-08	GD15975	X	8956925	8957353	-1	-	Dsim\GD15975
FBgn0003308	CG7642	3R	13032528	13038020	1	rosy	ry	784.567	-0.321786	0.103395	-3.11221	0.00185692	0.0122811	FBgn0016353	405.092	-0.789388	0.12558	-6.28593	3.25907e-10	1.93304e-08	GD18875	3R	12559070	12563624	-1	rosy	Dsim\ry
FBgn0035476	CG12766	3L	3938624	3940125	-1	-	CG12766	584.612	-0.778463	0.165954	-4.69084	2.72086e-06	4.6904e-05	FBgn0185028	574.072	-1.63171	0.260505	-6.26364	3.76092e-10	2.21123e-08	GD13309	3L	3479394	3480787	-1	-	Dsim\GD13309
FBgn0027578	CG14526	3R	28883693	28886015	1	-	CG14526	2606.45	-0.585652	0.135846	-4.31116	1.62399e-05	0.000229466	FBgn0192823	2022.49	-0.851223	0.136138	-6.25266	4.03512e-10	2.36212e-08	GD21387	3R	24392762	24395116	1	-	Dsim\GD21387
FBgn0027111	CG1221	3L	267299	270336	1	miple	miple	2529.69	1.03443	0.0891642	11.6014	4.05408e-31	2.30895e-28	FBgn0182766	1132.09	0.674252	0.10803	6.24134	4.33844e-10	2.52869e-08	GD11006	2R	8492270	8493159	1	-	Dsim\GD11006
FBgn0002569	CG8694	2R	8453627	8455782	1	Maltase A2	Mal-A2	3722.65	-0.723592	0.192217	-3.76445	0.000166917	0.00164561	FBgn0182334	1366.31	-1.41511	0.227082	-6.23174	4.61293e-10	2.6656e-08	GD10563	2R	2967457	2968751	1	-	Dsim\GD10563
FBgn0015040	CG3616	2R	24631063	24632923	1	Cytochrome P450-9c1	Cyp9c1	1130.73	-0.362685	0.0937306	-3.86944	0.000109085	0.00117735	FBgn0183625	805.433	-0.81281	0.130783	-6.21495	5.13394e-10	2.94142e-08	GD11886	2R	18980940	18982626	1	-	Dsim\GD11886
FBgn0039084	CG10175	3R	23522264	23530986	-1	-	CG10175	998.53	-0.393344	0.12068	-3.2594	0.00111646	0.00806074	FBgn0189905	611.337	0.939568	0.151561	6.19929	5.67189e-10	3.19524e-08	GD18378	3R	19167665	19173351	-1	-	Dsim\GD18378
FBgn0039323	CG10559	3R	25314494	25316116	-1	-	CG10559	370.622	-0.586585	0.167711	-3.49759	0.000469484	0.00393887	FBgn0189743	1293.26	-1.12343	0.181648	-6.18464	6.22437e-10	3.49187e-08	GD18208	3R	20971488	20972926	-1	-	Dsim\GD18208
FBgn0259110	CG42252	X	15946936	15973159	-1	mind-meld	mmd	4350.86	0.861946	0.0992906	8.68104	3.92157e-18	5.74956e-16	FBgn0068590	1043.69	0.870062	0.140877	6.17603	6.57338e-10	3.65719e-08	GD15769	X	12255368	12268905	-1	-	Dsim\mmd
FBgn0040256	CG6633	3R	11126597	11128328	-1	Ugt86Dd	Ugt86Dd	6551.58	-0.605946	0.177273	-3.41815	0.000630491	0.00501952	FBgn0192152	16634.1	-1.42793	0.231777	-6.16077	7.23919e-10	4.01105e-08	GD20686	3R	14412410	14414022	1	-	Dsim\GD20686
FBgn0003011	CG7411	3R	19659748	19663672	1	ora transientless	ort	76.8545	1.46342	0.253213	5.77939	7.49725e-09	2.32745e-07	FBgn0069480	63.5368	1.45058	0.235837	6.15078	7.71051e-10	4.25468e-08	GD19307	3R	5981753	5983453	-1	-	Dsim\ort
FBgn0263257	CG43395	X	15386038	15441252	-1	Cyclic nucleotide-gated ion channel-like	Cngl	3879.56	0.656268	0.131698	4.98314	6.25593e-07	1.25696e-05	FBgn0187457	89.4955	1.29883	0.211245	6.14846	7.82395e-10	4.29966e-08	GD15799	X	11831104	11834188	-1	-	Dsim\GD15799
FBgn0260222	CG42496	2R	21691295	21692764	1	-	CG42496	2231.98	-0.450485	0.101466	-4.43976	9.00587e-06	0.000137201	FBgn0183359	514.415	-0.737876	0.120446	-6.12619	9.0008e-10	4.89993e-08	GD11619	2R	16228166	16228450	1	-	Dsim\GD11619
FBgn0010350	CG7962	3L	8127762	8131675	1	CDP diglyceride synthetase	CdsA	6497.82	0.412402	0.0913538	4.51434	6.35154e-06	9.95276e-05	FBgn0185749	4006.59	0.519127	0.0852785	6.08743	1.14734e-09	6.13008e-08	GD14055	3L	7586841	7589433	1	-	Dsim\GD14055
FBgn0037110	CG14577	3L	21635305	21636251	1	ORMDL	ORMDL	1707.97	-0.389071	0.0995383	-3.90875	9.27741e-05	0.00102676	FBgn0186653	1669.78	-0.749893	0.123796	-6.05751	1.38248e-09	7.27097e-08	GD14981	3L	20971408	20972167	1	-	Dsim\GD14981
FBgn0036780	CG7330	3L	18148923	18153807	1	-	CG7330	421.631	0.746273	0.183846	4.05923	4.92344e-05	0.000600546	FBgn0186423	135.466	1.22766	0.203307	6.03845	1.55601e-09	8.08885e-08	GD14748	3L	17470128	17474453	1	-	Dsim\GD14748
FBgn0037525	CG17816	3R	7855582	7886733	-1	-	CG17816	4452.75	0.733849	0.0974612	7.52966	5.0872e-14	3.88306e-12	FBgn0190954	1268.4	0.759808	0.125932	6.03349	1.60452e-09	8.30897e-08	GD19455	3R	3720531	3748427	-1	-	Dsim\GD19455
FBgn0033593	CG9080	2R	11241745	11242194	-1	Listericin	Listericin	349.551	-0.88106	0.200689	-4.39017	1.13264e-05	0.000167387	FBgn0197211	789.97	-1.29965	0.21574	-6.02417	1.69981e-09	8.70197e-08	GD25934	2R	5676724	5677035	-1	-	Dsim\GD25934
FBgn0034647	CG15678	2R	21660967	21662995	-1	poor Imd response upon knock-in	pirk	995.218	-1.13247	0.196519	-5.76264	8.28089e-09	2.55465e-07	FBgn0196491	318.072	-1.22539	0.203396	-6.02467	1.69453e-09	8.70197e-08	GD25179	2R	16197874	16198473	-1	-	Dsim\GD25179
FBgn0000108	CG7727	X	530501	579044	1	beta amyloid protein precursor-like	Appl	8681.12	0.922492	0.104045	8.86626	7.56414e-19	1.25854e-16	FBgn0188117	1247.74	0.896687	0.148832	6.02481	1.69306e-09	8.70197e-08	GD16511	X	331718	353115	1	-	Dsim\GD16511
FBgn0038881	CG16791	3R	21318300	21349601	-1	-	CG16791	5097.09	0.363362	0.116752	3.11226	0.00185662	0.0122811	FBgn0191472	2564.26	0.599588	0.0997871	6.00867	1.87048e-09	9.53945e-08	GD19989	3R	4310967	4322853	1	-	Dsim\GD19989
FBgn0039313	CG11892	3R	25281548	25283237	1	-	CG11892	7171.79	0.726366	0.111982	6.48646	8.78791e-11	4.04135e-09	FBgn0192654	4775.58	0.698571	0.116351	6.00398	1.92533e-09	9.78214e-08	GD21203	3R	20933703	20934729	1	-	Dsim\GD21203
FBgn0053513	CG33513	X	1483625	1507809	-1	NMDA receptor 2	Nmdar2	866.029	0.636408	0.159717	3.98459	6.75972e-05	0.000784467	FBgn0188036	212.406	1.0039	0.167341	5.99914	1.9837e-09	1.00408e-07	GD16419	X	1042988	1049885	-1	-	Dsim\GD16419
FBgn0036544	CG6114	3L	15900156	15924861	-1	sugar-free frosting	sff	1195.99	1.03376	0.112312	9.20443	3.43489e-20	7.70664e-18	FBgn0184258	326.101	1.05852	0.176596	5.99403	2.04708e-09	1.03228e-07	GD12530	3L	15244272	15257878	-1	-	Dsim\GD12530
FBgn0004034	CG3757	X	356509	361245	1	yellow	y	111.369	2.65315	0.230742	11.4983	1.34478e-30	7.37537e-28	FBgn0012903	324.747	1.29086	0.215826	5.98103	2.21737e-09	1.10984e-07	GD24705	chrX_Mrandom_037	7249	11342	1	yellow	Dsim\y
FBgn0039282	CG11848	3R	25131306	25136709	1	Band4.1 inhibitor LRP interactor	Bili	522.205	0.687738	0.13038	5.27487	1.32853e-07	3.08837e-06	FBgn0192629	291.539	0.941801	0.158157	5.95483	2.60336e-09	1.28392e-07	GD21178	3R	20788733	20791828	1	-	Dsim\GD21178
FBgn0038914	CG17820	3R	21883924	21884454	-1	female-specific independent of transformer	fit	345.17	-1.36413	0.21068	-6.47491	9.48694e-11	4.33588e-09	FBgn0190016	301.294	-1.49974	0.251939	-5.95282	2.63564e-09	1.29041e-07	GD18493	3R	17520593	17520958	-1	-	Dsim\GD18493
FBgn0034789	CG3682	2R	22874769	22881436	1	PIP5K59B	PIP5K59B	1538.17	0.787658	0.149861	5.25592	1.4729e-07	3.3815e-06	FBgn0183459	991.861	0.756883	0.127586	5.93235	2.98623e-09	1.44628e-07	GD11719	2R	17357702	17364507	1	-	Dsim\GD11719
FBgn0020385	CG4067	3R	10696534	10703316	1	pugilist	pug	7342.06	-0.434584	0.112733	-3.85498	0.000115741	0.00123747	FBgn0190223	4901.13	-0.51693	0.0873119	-5.9205	3.20963e-09	1.54891e-07	GD18702	3R	14833538	14839854	-1	-	Dsim\GD18702
FBgn0035246	CG13928	3L	1625791	1628377	-1	-	CG13928	2394.29	0.783368	0.102816	7.61914	2.5538e-14	2.06649e-12	FBgn0185171	772.149	0.6612	0.111736	5.91754	3.26799e-09	1.57144e-07	GD13459	3L	1198051	1198794	-1	-	Dsim\GD13459
FBgn0035896	CG6983	3L	8443042	8449377	-1	-	CG6983	1394.95	0.491589	0.116605	4.21584	2.48852e-05	0.000334696	FBgn0184712	1251.95	0.55928	0.0945818	5.91319	3.3555e-09	1.60777e-07	GD12988	3L	7895503	7900584	-1	-	Dsim\GD12988
FBgn0037038	CG11037	3L	20960398	20961386	-1	-	CG11037	5516.1	0.419998	0.132316	3.17421	0.00150247	0.0103338	FBgn0183891	3596.13	0.747905	0.126803	5.89815	3.67593e-09	1.75506e-07	GD12154	3L	20308128	20309082	-1	-	Dsim\GD12154
FBgn0005619	CG3454	2R	10237988	10246077	1	Histidine decarboxylase	Hdc	605.094	0.819843	0.17538	4.67467	2.94425e-06	5.02866e-05	FBgn0182485	615.522	1.03871	0.176173	5.89597	3.72489e-09	1.77215e-07	GD10721	2R	4752774	4757175	1	-	Dsim\GD10721
FBgn0038749	CG4468	3R	19914396	19915412	-1	exit protein of rhodopsin and TRP	Xport	1117.09	0.992755	0.107945	9.19688	3.68502e-20	8.02468e-18	FBgn0191572	615.528	0.651746	0.110606	5.8925	3.80387e-09	1.80336e-07	GD20092	3R	5733245	5733663	1	-	Dsim\GD20092
FBgn0050042	CG30042	2R	12378440	12379396	1	Cuticular protein 49Ab	Cpr49Ab	5761.39	-0.8352	0.160697	-5.19736	2.02139e-07	4.46757e-06	FBgn0182634	4836.55	-0.97685	0.166075	-5.88199	4.05362e-09	1.90832e-07	GD10871	2R	6735548	6736899	1	-	Dsim\GD10871
FBgn0033628	CG13203	2R	11373607	11377109	1	-	CG13203	419.734	-0.850608	0.178597	-4.76271	1.91012e-06	3.44519e-05	FBgn0182558	314.582	-0.850587	0.14467	-5.87951	4.11494e-09	1.92374e-07	GD10795	2R	5795663	5798690	1	-	Dsim\GD10795
FBgn0033723	CG13155	2R	12379614	12380426	-1	-	CG13155	604.543	-1.02228	0.145476	-7.02713	2.10828e-12	1.27426e-10	FBgn0197127	347.902	-1.02907	0.17506	-5.87837	4.14322e-09	1.93025e-07	GD25847	2R	6737209	6737974	-1	-	Dsim\GD25847
FBgn0033872	CG6329	2R	13826371	13833503	1	-	CG6329	6608.5	0.937265	0.107731	8.70002	3.31824e-18	4.96329e-16	FBgn0182746	4339.02	0.613374	0.104419	5.87413	4.25074e-09	1.97352e-07	GD10986	2R	8156320	8158599	1	-	Dsim\GD10986
FBgn0039769	CG15534	3R	30432064	30435139	1	-	CG15534	2953.49	-0.955104	0.175367	-5.44633	5.14207e-08	1.32886e-06	FBgn0192944	487.568	-1.45209	0.247422	-5.86887	4.38763e-09	2.02312e-07	GD21518	3R	25903668	25905940	1	-	Dsim\GD21518
FBgn0034911	CG5549	2R	23820354	23839864	1	-	CG5549	577.547	0.956793	0.134265	7.12615	1.03214e-12	6.61645e-11	FBgn0183538	317.379	1.00994	0.173045	5.83628	5.33786e-09	2.428e-07	GD11799	2R	18282839	18290502	1	-	Dsim\GD11799
FBgn0029932	CG4607	X	7069413	7072689	1	-	CG4607	2955.89	-1.24301	0.153309	-8.10786	5.15178e-16	5.56843e-14	FBgn0083472	1619.81	-1.36887	0.234637	-5.83399	5.41165e-09	2.45328e-07	GD16832	X	5478135	5480075	1	-	Dsim\AlstR
FBgn0261041	CG12295	2R	13805794	13819571	1	straightjacket	stj	2291.16	0.581939	0.12737	4.56888	4.90343e-06	7.92445e-05	FBgn0182744	726.188	0.669038	0.114713	5.8323	5.46692e-09	2.47002e-07	GD10984	2R	8135485	8144018	1	-	Dsim\GD10984
FBgn0259170	CG42275	X	10266792	10325958	-1	alpha Mannosidase I	alpha-Man-I	3042.33	0.36262	0.0777967	4.66112	3.14499e-06	5.32849e-05	FBgn0195974	1251.92	0.530271	0.0911557	5.81719	5.98442e-09	2.68581e-07	GD24646	chrX_Mrandom_022	130191	166560	-1	-	Dsim\GD24646
FBgn0038977	CG5376	3R	22488033	22488955	-1	-	CG5376	275.827	0.544767	0.159604	3.41324	0.000641957	0.00509165	FBgn0189977	225.138	1.08674	0.187063	5.80948	6.26657e-09	2.78459e-07	GD18454	3R	18122954	18123758	-1	-	Dsim\GD18454
FBgn0028370	CG4192	2L	15552723	15583978	1	kekkon-3	kek3	436.285	0.864367	0.138899	6.22299	4.87783e-10	1.90583e-08	FBgn0195374	209.073	0.925295	0.159417	5.80423	6.46608e-09	2.8544e-07	GD24014	2L	15336947	15340970	1	-	Dsim\GD24014
FBgn0263984	CG43733	2L	9295521	9256563	1	-	CG43733	29364.2	1.13377	0.0949707	11.9381	7.49102e-33	5.83827e-30	FBgn0194971	5009.39	0.581235	0.100436	5.78712	7.16038e-09	3.14031e-07	GD23593	2L	9068132	9068386	1	-	Dsim\GD23593
FBgn0003353	CG3182	2R	24047411	24053035	1	seizure	sei	1151.01	0.458345	0.0916111	5.00316	5.63986e-07	1.14404e-05	FBgn0183563	772.757	0.762489	0.13182	5.78431	7.28114e-09	3.1829e-07	GD11824	2R	18473221	18478029	1	-	Dsim\GD11824
FBgn0260657	CG42540	3L	4556087	4592295	1	-	CG42540	3931.36	1.02939	0.132182	7.78763	6.82751e-15	6.16474e-13	FBgn0185549	1984.66	0.971946	0.168329	5.77408	7.73742e-09	3.36054e-07	GD13852	3L	4087593	4121955	1	-	Dsim\GD13852
FBgn0264087	CG43756	2L	7642005	7675078	-1	Slowpoke binding protein	Slob	2509.52	1.05407	0.138819	7.59317	3.12178e-14	2.4589e-12	FBgn0193886	546.11	0.963895	0.167186	5.7654	8.14663e-09	3.52689e-07	GD22484	2L	7440879	7443345	-1	-	Dsim\GD22484
FBgn0032151	CG4128	2L	9793317	9886250	-1	nicotinic Acetylcholine Receptor alpha6	nAChRalpha6	4793.57	0.571444	0.115997	4.92635	8.37779e-07	1.64533e-05	FBgn0193740	1563.04	0.867786	0.150621	5.76139	8.3422e-09	3.59998e-07	GD22333	2L	9578943	9654168	-1	-	Dsim\GD22333
FBgn0034128	CG4409	2R	16443211	16444845	1	-	CG4409	135.027	1.68013	0.2172	7.7354	1.03078e-14	9.08562e-13	FBgn0182946	175.416	1.13637	0.198109	5.73606	9.69029e-09	4.14191e-07	GD11193	2R	11066767	11067865	1	-	Dsim\GD11193
FBgn0029167	CG7002	3L	13846054	13860001	1	Hemolectin	Hml	3055.05	-0.843473	0.200106	-4.21513	2.49629e-05	0.000335436	FBgn0186141	2167.02	-1.10011	0.192802	-5.70591	1.15724e-08	4.82387e-07	GD14459	3L	13194990	13209646	1	-	Dsim\GD14459
FBgn0035355	CG16985	3L	2599297	2600242	1	-	CG16985	1078.59	-0.627356	0.143434	-4.37383	1.22086e-05	0.000177413	FBgn0185403	581.026	-0.842087	0.14795	-5.69172	1.25768e-08	5.16262e-07	GD13695	3L	2154562	2155318	1	-	Dsim\GD13695
FBgn0029663	CG10804	X	3476463	3482322	-1	-	CG10804	656.296	1.01055	0.113571	8.89796	5.68841e-19	9.68206e-17	FBgn0187952	254.086	0.96078	0.169273	5.67593	1.37939e-08	5.6109e-07	GD16329	X	2449904	2452520	-1	-	Dsim\GD16329
FBgn0035360	CG1246	3L	2648048	2650205	1	-	CG1246	2901.84	-1.03875	0.188278	-5.51712	3.4461e-08	9.17803e-07	FBgn0185409	2473.44	-1.2513	0.220635	-5.67134	1.41683e-08	5.73167e-07	GD13701	3L	2204185	2205739	1	-	Dsim\GD13701
FBgn0037107	CG7166	3L	21620000	21625647	-1	-	CG7166	352.424	0.437383	0.144816	3.02026	0.00252558	0.0157668	FBgn0183839	156.652	0.983221	0.173369	5.67125	1.41759e-08	5.73167e-07	GD12101	3L	20958026	20961291	-1	-	Dsim\GD12101
FBgn0039864	CG11550	3R	31678147	31679880	-1	-	CG11550	252.798	0.689232	0.157063	4.38826	1.14262e-05	0.000168524	FBgn0187990	254.53	1.13725	0.200603	5.66918	1.4348e-08	5.76661e-07	GD16370	3R	27124008	27125575	-1	-	Dsim\GD16370
FBgn0040817	CG14132	3L	11712229	11715285	-1	-	CG14132	575.003	0.488231	0.160758	3.03706	0.00238899	0.0150858	FBgn0184507	154.736	0.856451	0.151232	5.66315	1.48618e-08	5.93767e-07	GD12780	3L	11075157	11075775	-1	-	Dsim\GD12780
FBgn0036537	CG18081	3L	15833795	15835388	-1	-	CG18081	2850.44	-0.287115	0.0869922	-3.30047	0.000965233	0.00717529	FBgn0184262	1897.83	-0.631188	0.112023	-5.63444	1.75629e-08	6.9549e-07	GD12534	3L	15171005	15171695	-1	-	Dsim\GD12534
FBgn0036319	CG11010	3L	12853646	12857428	1	Equilibrative nucleoside transporter 3	Ent3	532.996	0.572239	0.119722	4.77973	1.75531e-06	3.19713e-05	FBgn0186094	410.131	0.707503	0.12558	5.6339	1.76176e-08	6.95612e-07	GD14411	3L	12233970	12236322	1	-	Dsim\GD14411
FBgn0035356	CG16986	3L	2600331	2601536	1	-	CG16986	1601.09	-0.629019	0.188926	-3.32944	0.000870204	0.00656778	FBgn0185404	2695.07	-1.09611	0.19482	-5.62629	1.84125e-08	7.20657e-07	GD13696	3L	2156053	2156550	1	-	Dsim\GD13696
FBgn0038142	CG14379	3R	13369648	13370346	1	Chemosensory protein A 87a	CheA87a	144.242	1.05784	0.200102	5.28651	1.24671e-07	2.92572e-06	FBgn0190414	112.231	1.27358	0.226347	5.62666	1.83733e-08	7.20657e-07	GD18903	3R	12236837	12237476	-1	-	Dsim\GD18903
FBgn0030562	CG9400	X	14288084	14289393	-1	-	CG9400	270.52	0.715459	0.186969	3.82661	0.000129919	0.00135378	FBgn0187508	291.426	1.12222	0.199745	5.61826	1.92888e-08	7.46278e-07	GD15853	X	10895837	10896896	-1	-	Dsim\GD15853
FBgn0036260	CG5638	3L	12164205	12175482	-1	Rhodopsin 7	Rh7	266.081	0.887864	0.146367	6.06602	1.31122e-09	4.75897e-08	FBgn0184470	46.9109	1.6376	0.291811	5.61183	2.00198e-08	7.72339e-07	GD12743	3L	11530420	11533079	-1	-	Dsim\GD12743
FBgn0051460	CG31460	3R	8562673	8563445	1	-	CG31460	172.525	0.664102	0.164222	4.04393	5.25622e-05	0.000637462	FBgn0190071	82.9867	1.18141	0.210798	5.60445	2.08913e-08	8.03659e-07	GD18549	3R	16885135	16885548	-1	-	Dsim\GD18549
FBgn0038156	CG14372	3R	13450590	13464184	1	-	CG14372	685.081	0.94376	0.156524	6.02947	1.64494e-09	5.81342e-08	FBgn0190421	282.637	1.03877	0.185628	5.596	2.19351e-08	8.39017e-07	GD18910	3R	12136804	12150149	-1	-	Dsim\GD18910
FBgn0051973	CG31973	2L	25402	65404	-1	Chitin deacetylase-like 5	Cda5	3922.01	0.398351	0.144673	2.75346	0.00589685	0.0306388	FBgn0194386	2156.11	0.757631	0.135744	5.58131	2.38719e-08	9.05382e-07	GD22994	2L	30099	59028	-1	-	Dsim\GD22994
FBgn0033981	CG10247	2R	14885264	14886947	-1	Cyp6a21	Cyp6a21	1777	-0.640422	0.163947	-3.90628	9.37283e-05	0.001035	FBgn0196931	4223.39	-1.01687	0.182326	-5.57723	2.44374e-08	9.21638e-07	GD25646	2R	9541556	9543124	-1	-	Dsim\GD25646
FBgn0031562	CG3604	2L	3697242	3697872	-1	-	CG3604	388.946	-0.600487	0.141379	-4.24734	2.1632e-05	0.000295232	FBgn0194130	214.286	-1.21032	0.217635	-5.56126	2.67836e-08	1.0045e-06	GD22733	2L	3654810	3655202	-1	-	Dsim\GD22733
FBgn0032387	CG16965	2L	11981591	11984380	1	-	CG16965	996.015	-0.873671	0.165487	-5.27941	1.29604e-07	3.02232e-06	FBgn0195171	403.808	-1.26131	0.227283	-5.54949	2.86508e-08	1.07154e-06	GD23801	2L	11786023	11791566	1	-	Dsim\GD23801
FBgn0023212	CG4204	3R	20578222	20579850	-1	Elongin B	EloB	5413.36	-0.386156	0.126671	-3.0485	0.00229989	0.0146103	FBgn0191536	2980.94	-0.383955	0.0693473	-5.53669	3.08237e-08	1.14961e-06	GD20055	3R	5063714	5064511	1	-	Dsim\GD20055
FBgn0004784	CG6518	2R	16898535	16901575	1	inactivation no afterpotential C	inaC	1882.99	0.965928	0.159877	6.04171	1.52489e-09	5.44109e-08	FBgn0182984	2659.66	0.616631	0.111532	5.52873	3.22557e-08	1.1997e-06	GD11232	2R	11522377	11525189	1	-	Dsim\GD11232
FBgn0261722	CG6151	3L	15810081	15816410	-1	flower	fwe	3450.11	0.607534	0.107018	5.67695	1.37118e-08	4.03665e-07	FBgn0184264	2500.53	0.454267	0.08218	5.52771	3.24439e-08	1.20337e-06	GD12536	3L	15143215	15149589	-1	-	Dsim\GD12536
FBgn0052476	CG32476	3L	247491	250305	1	methuselah-like 14	mthl14	871.009	-0.738828	0.121895	-6.06116	1.35144e-09	4.88101e-08	FBgn0182763	505.036	-0.862308	0.156267	-5.51817	3.42545e-08	1.26704e-06	GD11003	2R	8471690	8473688	1	-	Dsim\GD11003
FBgn0010053	CG15101	2R	18853434	18855087	-1	Juvenile hormone epoxide hydrolase 1	Jheh1	5540.07	-0.610597	0.139309	-4.38305	1.17029e-05	0.000171621	FBgn0196647	5401.74	-0.792764	0.144032	-5.50409	3.71071e-08	1.3688e-06	GD25350	2R	13440749	13442339	-1	Juvenile hormone epoxide hydrolase 1	Dsim\Jheh1
FBgn0086604	CG12484	2R	20424338	20478951	1	-	CG12484	878.877	0.448906	0.130414	3.44215	0.000577102	0.00468516	FBgn0183255	346.01	0.702593	0.127821	5.49671	3.86948e-08	1.41573e-06	GD11514	2R	14973473	15015359	1	-	Dsim\GD11514
FBgn0063491	CG17534	2R	18409048	18409835	1	Glutathione S transferase E9	GstE9	4810.72	-0.575745	0.14719	-3.91158	9.16927e-05	0.00101783	FBgn0183127	6784.18	-0.755474	0.137556	-5.49212	3.97147e-08	1.4491e-06	GD11378	2R	13018843	13019508	1	-	Dsim\GD11378
FBgn0031424	CG9887	2L	2391660	2410662	1	Vesicular glutamate transporter	VGlut	1651.49	0.869496	0.0989829	8.7843	1.57336e-18	2.47855e-16	FBgn0194544	270.214	0.895287	0.163054	5.49074	4.00244e-08	1.45645e-06	GD23154	2L	2361345	2366613	1	-	Dsim\GD23154
FBgn0036882	CG9279	3L	19538425	19544172	-1	-	CG9279	9383.25	-0.391599	0.104013	-3.7649	0.000166618	0.00164376	FBgn0184009	3637.67	-0.573299	0.104633	-5.47913	4.27411e-08	1.54281e-06	GD12274	3L	18863182	18867415	-1	-	Dsim\GD12274
FBgn0033079	CG3174	2R	6642418	6645098	-1	Flavin-containing monooxygenase 2	Fmo-2	4880.65	-0.522512	0.124211	-4.20664	2.59196e-05	0.000345782	FBgn0182091	2666.01	-0.907414	0.165705	-5.47608	4.34849e-08	1.56128e-06	GD10319	2R	1353509	1355763	-1	-	Dsim\GD10319
FBgn0033807	CG12251	2R	13212405	13214496	-1	aquaporin	AQP	1666.8	0.398124	0.121081	3.28808	0.00100872	0.00743509	FBgn0197190	1396.92	0.911684	0.166766	5.46685	4.58099e-08	1.63171e-06	GD25912	chrU_M_5792	37	726	-1	-	Dsim\GD25912
FBgn0026438	CG3159	2L	737212	744395	-1	Excitatory amino acid transporter 2	Eaat2	4037.23	0.512555	0.0977043	5.24599	1.55449e-07	3.54136e-06	FBgn0194337	1561.99	0.65948	0.120762	5.46099	4.73473e-08	1.67759e-06	GD22943	2L	739617	742440	-1	-	Dsim\GD22943
FBgn0043471	CG12388	2R	11337797	11338733	-1	kappaTry	kappaTry	2330.55	-0.798154	0.16863	-4.73316	2.21048e-06	3.92491e-05	FBgn0197189	826.041	-1.15842	0.212148	-5.46042	4.75015e-08	1.67863e-06	GD25911	2R	5772851	5773643	-1	-	Dsim\GD25911
FBgn0027575	CG6706	3R	21770333	21775840	-1	metabotropic GABA-B receptor subtype 2	GABA-B-R2	1162.77	0.602609	0.12317	4.89249	9.95684e-07	1.92231e-05	FBgn0190029	1279.91	0.475534	0.0871298	5.45777	4.8215e-08	1.69939e-06	GD18506	3R	17401932	17406737	-1	-	Dsim\GD18506
FBgn0263456	CG43479	3L	9137860	9145693	1	nervous wreck	nwk	3079.65	0.830011	0.122434	6.77926	1.20793e-11	6.4342e-10	FBgn0185845	1099.19	0.887873	0.162765	5.45494	4.89881e-08	1.72213e-06	GD14157	3L	8539775	8542650	1	-	Dsim\GD14157
FBgn0035695	CG10226	3L	6234323	6240068	-1	-	CG10226	2053.76	-0.504899	0.119314	-4.2317	2.31933e-05	0.000313936	FBgn0184855	1490.81	-0.611649	0.112465	-5.43856	5.37132e-08	1.86872e-06	GD13133	3L	5721174	5726247	-1	-	Dsim\GD13133
FBgn0033196	CG1358	2R	7595265	7620711	-1	-	CG1358	2637.09	0.676052	0.114785	5.8897	3.86892e-09	1.27597e-07	FBgn0182010	903.321	0.541506	0.0996686	5.43306	5.53953e-08	1.91894e-06	GD10235	2R	2213874	2223938	-1	-	Dsim\GD10235
FBgn0039153	CG5463	3R	24128049	24130255	-1	-	CG5463	1152.11	-0.322906	0.109146	-2.95848	0.00309164	0.0184994	FBgn0189853	334.717	-0.64985	0.119614	-5.43291	5.54417e-08	1.91894e-06	GD18322	3R	19785209	19787179	-1	-	Dsim\GD18322
FBgn0035624	CG12756	3L	5607162	5608300	-1	Eaf6	Eaf6	602.09	0.52776	0.141378	3.73299	0.000189223	0.0018278	FBgn0184904	322.187	0.729923	0.13449	5.42735	5.7197e-08	1.97462e-06	GD13183	3L	5118251	5119208	-1	-	Dsim\GD13183
FBgn0035189	CG9119	3L	1203316	1204795	-1	-	CG9119	6478.58	0.295286	0.112688	2.62038	0.00878323	0.0412239	FBgn0185202	6563.32	-0.637112	0.11755	-5.41992	5.96263e-08	2.0273e-06	GD13491	3L	821607	822850	-1	-	Dsim\GD13491
FBgn0035477	CG14982	3L	3942710	3947278	1	-	CG14982	336.829	0.863587	0.141112	6.11986	9.36587e-10	3.48467e-08	FBgn0185491	183.371	0.905856	0.167128	5.42012	5.95589e-08	2.0273e-06	GD13791	3L	3484262	3486760	1	-	Dsim\GD13791
FBgn0261953	CG7807	3L	21586828	21613349	1	Transcription factor AP-2	TfAP-2	362.513	0.721685	0.147927	4.87867	1.06804e-06	2.03808e-05	FBgn0186649	1584.56	0.618997	0.114395	5.41104	6.266e-08	2.11442e-06	GD14977	3L	20940100	20947831	1	-	Dsim\GD14977
FBgn0033294	CG8693	2R	8458815	8460884	1	Maltase A4	Mal-A4	5477.26	-0.74734	0.126178	-5.92289	3.16332e-09	1.05739e-07	FBgn0182336	1638.28	-1.11588	0.206502	-5.40373	6.52694e-08	2.19697e-06	GD10565	2R	2975334	2978006	1	-	Dsim\GD10565
FBgn0032431	CG5435	2L	12429827	12430892	-1	-	CG5435	1093.57	0.833322	0.150482	5.53768	3.065e-08	8.2521e-07	FBgn0193532	729.83	1.06744	0.197768	5.39745	6.75939e-08	2.26954e-06	GD22121	2L	12236203	12236905	-1	-	Dsim\GD22121
FBgn0035880	CG17352	3L	8352355	8356296	-1	-	CG17352	2142.86	0.688023	0.132328	5.19936	1.99974e-07	4.42633e-06	FBgn0184721	2795.46	0.72395	0.134245	5.39275	6.93861e-08	2.31241e-06	GD12998	3L	7805417	7809421	-1	-	Dsim\GD12998
FBgn0038098	CG7381	3R	12967775	12977471	-1	-	CG7381	1732.42	-0.85228	0.137973	-6.17713	6.52771e-10	2.51071e-08	FBgn0192001	1089	-1.29485	0.24022	-5.39027	7.03535e-08	2.33886e-06	GD20531	3R	12624400	12628393	1	-	Dsim\GD20531
FBgn0029827	CG6048	X	5952565	5954046	1	-	CG6048	407.145	-0.677458	0.208952	-3.24217	0.00118623	0.00848367	FBgn0188360	467.401	-0.985758	0.183828	-5.36239	8.21267e-08	2.69696e-06	GD16772	X	4572630	4574045	1	-	Dsim\GD16772
FBgn0025726	CG2999	4	867824	912331	-1	unc-13	unc-13	9167.46	0.438117	0.110631	3.96016	7.48984e-05	0.000859871	FBgn0069472	3537.63	0.553598	0.103281	5.36012	8.31676e-08	2.71788e-06	GD24368	4	694607	709523	-1	-	Dsim\unc-13
FBgn0038946	CG7077	3R	22351696	22356264	1	retinol dehydrogenase B	rdhB	913.287	0.826623	0.150619	5.48819	4.0608e-08	1.06618e-06	FBgn0192392	764.051	0.628115	0.117433	5.34871	8.85843e-08	2.87397e-06	GD20935	3R	17986059	17990030	1	-	Dsim\GD20935
FBgn0032313	CG14070	2L	10900501	10901785	-1	-	CG14070	483.111	0.539304	0.15473	3.48544	0.000491324	0.00409658	FBgn0193621	226.576	1.14544	0.214209	5.34728	8.92843e-08	2.88972e-06	GD22212	2L	10700998	10701869	-1	-	Dsim\GD22212
FBgn0037906	CG14704	3R	11452849	11460552	-1	Peptidoglycan recognition protein LB	PGRP-LB	2169.92	-0.686403	0.106129	-6.46763	9.95526e-11	4.52201e-09	FBgn0186782	1173.32	-0.853364	0.159716	-5.34302	9.14119e-08	2.94443e-06	GD15111	chr3R_Mrandom_090	3998	11528	-1	-	Dsim\GD15111
FBgn0037419	CG1154	3R	6278531	6282495	1	Osiris 12	Osi12	94.1307	-0.738152	0.246676	-2.99239	0.00276798	0.0169303	FBgn0191341	23.8514	-2.01549	0.377274	-5.34224	9.18065e-08	2.95008e-06	GD19852	3R	2118419	2121441	1	-	Dsim\GD19852
FBgn0025833	CG8910	2R	16874724	16895652	-1	-	CG8910	706.52	0.749971	0.104503	7.17658	7.14769e-13	4.74632e-11	FBgn0196801	474.53	0.651108	0.12189	5.34176	9.20468e-08	2.95076e-06	GD25510	2R	11499069	11517412	-1	-	Dsim\GD25510
FBgn0035434	CG10812	3L	3316781	3317144	1	Drosomycin-like 5	Drsl5	4130.54	0.949983	0.175976	5.39837	6.72486e-08	1.68497e-06	FBgn0084867	327.802	-1.21159	0.227343	-5.32935	9.85632e-08	3.13725e-06	GD13760	3L	2904564	2904776	1	Drosomycin	Dsim\Drs
FBgn0030921	CG6290	X	18437490	18438233	1	-	CG6290	260.954	1.1079	0.168751	6.56526	5.19411e-11	2.48111e-09	FBgn0188952	143.076	0.977982	0.18356	5.32786	9.93777e-08	3.15571e-06	GD17395	X	14144875	14145522	1	-	Dsim\GD17395
FBgn0264598	CG43947	X	2367121	2387664	-1	Protostome-specific GEF	PsGEF	2310.78	0.848438	0.128703	6.5922	4.33365e-11	2.11791e-09	FBgn0187989	773.434	0.814799	0.152961	5.32684	9.99336e-08	3.15846e-06	GD16369	X	1585132	1593929	-1	-	Dsim\GD16369
FBgn0050489	CG30489	2R	11117225	11121884	-1	Cyp12d1-p	Cyp12d1-p	3754.55	-0.449534	0.148689	-3.02332	0.0025002	0.0156669	FBgn0197222	9881.43	-1.0429	0.196429	-5.3093	1.10047e-07	3.44575e-06	GD25945	2R	5549055	5550795	-1	-	Dsim\GD25945
FBgn0024836	CG11895	2R	10673345	10721138	1	starry night	stan	583.376	0.680685	0.114739	5.93248	2.98401e-09	1.00654e-07	FBgn0182514	205.745	1.09341	0.206036	5.30689	1.11511e-07	3.47192e-06	GD10750	2R	5200263	5211543	1	-	Dsim\GD10750
FBgn0016975	CG12473	X	22980722	23004648	-1	stoned B	stnB	4668.36	1.26163	0.139296	9.05719	1.33851e-19	2.5411e-17	FBgn0188832	2270.27	0.78696	0.148294	5.30674	1.11602e-07	3.47192e-06	GD17270	X	12454660	12460733	1	-	Dsim\GD17270
FBgn0030723	CG14948	X	16063738	16070304	1	dpr18	dpr18	494.921	0.612995	0.14142	4.33457	1.46045e-05	0.000208547	FBgn0188826	301.768	0.715042	0.13495	5.29858	1.16707e-07	3.60399e-06	GD17264	X	12320314	12324026	1	-	Dsim\GD17264
FBgn0039768	CG15533	3R	30428820	30431362	1	-	CG15533	1117.49	-1.46123	0.133303	-10.9617	5.83785e-28	2.78861e-25	FBgn0192943	1375.44	-0.952723	0.180075	-5.29069	1.21855e-07	3.74577e-06	GD21517	3R	25901146	25902819	1	-	Dsim\GD21517
FBgn0036020	CG8336	3L	9628676	9631795	1	-	CG8336	2602.53	-0.713895	0.0935285	-7.63292	2.29503e-14	1.89859e-12	FBgn0185885	4036.48	-0.522787	0.0989405	-5.28385	1.265e-07	3.86213e-06	GD14199	3L	8998155	8999660	1	-	Dsim\GD14199
FBgn0020509	CG1262	3L	2739750	2740228	1	Accessory gland protein 62F	Acp62F	12280.5	0.619307	0.10737	5.76796	8.02354e-09	2.48043e-07	FBgn0043400	1773.33	1.21925	0.2308	5.2827	1.27297e-07	3.87765e-06	GD13705	3L	2294744	2295097	1	-	Dsim\Acp62F
FBgn0033876	CG10808	2R	13841761	13846255	-1	Synaptogyrin	Syngr	2082.43	0.994196	0.122161	8.13842	4.00463e-16	4.39264e-14	FBgn0197021	525.796	0.768538	0.145839	5.26977	1.36598e-07	4.11444e-06	GD25739	2R	8172560	8174875	-1	-	Dsim\GD25739
FBgn0034725	CG6044	2R	22404177	22408540	1	-	CG6044	883.086	0.939152	0.103972	9.03277	1.67387e-19	3.06009e-17	FBgn0183405	833.942	0.553523	0.105152	5.26405	1.40917e-07	4.22562e-06	GD11665	2R	16891682	16895119	1	-	Dsim\GD11665
FBgn0264000	CG43743	3L	9251978	9288522	1	Glutamate receptor IB	GluRIB	705.261	0.608308	0.124511	4.88559	1.0312e-06	1.97797e-05	FBgn0185850	185.971	0.878157	0.16685	5.26316	1.416e-07	4.23668e-06	GD14162	3L	8646813	8668067	1	-	Dsim\GD14162
FBgn0032889	CG9331	2L	20822828	20827744	1	-	CG9331	8596.01	-0.515819	0.111393	-4.63062	3.64569e-06	6.07259e-05	FBgn0195631	5572.61	-0.818222	0.15583	-5.25072	1.5151e-07	4.48335e-06	GD24283	2L	20433091	20435318	1	-	Dsim\GD24283
FBgn0013278	CG31359	3R	12505793	12508139	1	Heat-shock-protein-70Bb	Hsp70Bb	246.387	0.601603	0.167492	3.59183	0.000328359	0.00293266	FBgn0042854	834.452	1.07624	0.205311	5.24199	1.58857e-07	4.64968e-06	GD20560	3R	13095434	13097365	1	-	Dsim\Hsp70Ba
FBgn0034720	CG11206	2R	22333500	22373109	-1	Liprin-gamma	Liprin-gamma	5434.12	0.202647	0.0675005	3.00215	0.00268079	0.0165198	FBgn0196445	1560.51	0.63394	0.121011	5.23872	1.61697e-07	4.72252e-06	GD25133	2R	16821949	16832525	-1	-	Dsim\GD25133
FBgn0013342	CG17248	3L	1630348	1637752	-1	neuronal Synaptobrevin	nSyb	9457.56	1.00908	0.130236	7.74809	9.32826e-15	8.27143e-13	FBgn0189160	2194.97	0.65454	0.125221	5.22708	1.7221e-07	5.00786e-06	GD17610	chr3L_Mrandom_021	19673	23552	-1	-	Dsim\GD17610
FBgn0031428	CG9886	2L	2420830	2424647	1	-	CG9886	1152.81	-0.483237	0.124616	-3.8778	0.000105406	0.00114181	FBgn0194545	442.825	-0.731473	0.140137	-5.2197	1.79212e-07	5.20024e-06	GD23155	2L	2379740	2381116	1	-	Dsim\GD23155
FBgn0260793	CG42573	3R	13121951	13155687	-1	-	2mit	1289.79	1.03235	0.119544	8.63571	5.83641e-18	8.31014e-16	FBgn0191991	332.41	0.929142	0.178255	5.21244	1.86373e-07	5.38483e-06	GD20521	3R	12466227	12468623	1	-	Dsim\GD20521
FBgn0032055	CG13091	2L	8519690	8521809	1	-	CG13091	17148.2	-0.658112	0.0970567	-6.78069	1.196e-11	6.39363e-10	FBgn0194931	6606.62	-0.947767	0.181892	-5.21059	1.88237e-07	5.42703e-06	GD23553	2L	8296605	8298482	1	-	Dsim\GD23553
FBgn0031418	CG3609	2L	2372455	2374627	-1	-	CG3609	9193.48	-0.421189	0.114915	-3.66522	0.000247126	0.00230009	FBgn0194233	14953.2	-1.0781	0.207369	-5.19897	2.00395e-07	5.74069e-06	GD22839	2L	2329423	2330617	-1	-	Dsim\GD22839
FBgn0033657	CG8271	2R	11845324	11852324	1	Silnoon	Sln	447.999	0.475431	0.112898	4.21115	2.54076e-05	0.00034052	FBgn0182581	238.974	0.849815	0.163688	5.19168	2.08403e-07	5.93223e-06	GD10818	2R	6274061	6279398	1	-	Dsim\GD10818
FBgn0261113	CG17836	3R	18914968	18926989	1	-	Xrp1	37068.7	-0.624424	0.148856	-4.19481	2.73096e-05	0.000360428	FBgn0190762	28063	-0.689304	0.132854	-5.18844	2.12064e-07	6.02369e-06	GD19257	3R	6720423	6727632	-1	-	Dsim\GD19257
FBgn0028996	CG1922	4	598555	607649	-1	onecut	onecut	1665.25	1.09188	0.109415	9.97921	1.87956e-23	5.92182e-21	FBgn0195717	285.226	0.989375	0.191494	5.16661	2.38372e-07	6.74256e-06	GD24376	4	481944	486324	-1	-	Dsim\GD24376
FBgn0003380	CG12348	X	17924307	18063245	-1	Shaker	Sh	15364.3	0.541924	0.116122	4.66685	3.05848e-06	5.19976e-05	FBgn0187318	233.84	0.798418	0.154534	5.16661	2.38373e-07	6.74256e-06	GD15656	X	13876452	13877171	-1	-	Dsim\GD15656
FBgn0038246	CG14853	3R	14609642	14618987	1	-	CG14853	580.722	1.20847	0.132446	9.12425	7.22341e-20	1.42619e-17	FBgn0190476	313.521	0.959433	0.185906	5.16086	2.45818e-07	6.92405e-06	GD18967	3R	11020356	11022576	-1	-	Dsim\GD18967
FBgn0012037	CG8827	2L	13905645	13909212	1	Angiotensin converting enzyme	Ance	9589	-0.738043	0.143104	-5.15739	2.50414e-07	5.42125e-06	FBgn0262093	8714.89	-0.868075	0.168493	-5.15199	2.57732e-07	7.22939e-06	GD23936	2L	13659374	13661864	1	Angiotensin converting enzyme	Dsim\Ance
FBgn0035914	CG6282	3L	8604657	8617074	1	-	CG6282	665.731	0.751512	0.1361	5.52175	3.35641e-08	8.95525e-07	FBgn0185801	336.484	0.799147	0.155221	5.14843	2.62673e-07	7.35265e-06	GD14109	3L	8045257	8050486	1	-	Dsim\GD14109
FBgn0002571	CG8695	2R	8455909	8457892	-1	Maltase A3	Mal-A3	4419.47	-0.81389	0.111969	-7.26891	3.6241e-13	2.48453e-11	FBgn0181942	2756.73	-1.09349	0.212851	-5.13735	2.78646e-07	7.75142e-06	GD10167	2R	2972290	2974075	-1	-	Dsim\GD10167
FBgn0035926	CG5804	3L	8788144	8788545	-1	-	CG5804	11029	-0.464231	0.128895	-3.60162	0.000316239	0.00283638	FBgn0184687	11120.1	-0.745459	0.145095	-5.13772	2.78085e-07	7.75142e-06	GD12963	3L	8225847	8226156	-1	-	Dsim\GD12963
FBgn0039916	CG9935	4	636131	646556	-1	-	CG9935	377.568	1.21014	0.171564	7.05355	1.7441e-12	1.07164e-10	FBgn0195716	148.726	1.05766	0.206269	5.1276	2.93455e-07	8.08198e-06	GD24375	4	505910	513077	-1	-	Dsim\GD24375
FBgn0010225	CG1106	3R	4235217	4241057	1	Gelsolin	Gel	11078.1	-0.436958	0.142347	-3.06966	0.002143	0.0138393	FBgn0046913	12654.2	-0.655149	0.128012	-5.11786	3.09027e-07	8.49131e-06	GD19707	3R	144218	148389	1	Gelsolin	Dsim\Gel
FBgn0264711	CG43980	3L	21644958	21666306	1	-	CG43980	207.458	-0.748924	0.167332	-4.47568	7.61696e-06	0.000117236	FBgn0186657	214.569	0.775227	0.151545	5.11549	3.12924e-07	8.55328e-06	GD14985	3L	20988128	21002135	1	-	Dsim\GD14985
FBgn0028481	CG4341	2L	922793	958098	1	-	CG4341	688.109	0.765276	0.115551	6.62284	3.5235e-11	1.73342e-09	FBgn0194452	485.882	0.626947	0.123238	5.08729	3.63208e-07	9.81975e-06	GD23061	2L	921454	949594	1	-	Dsim\GD23061
FBgn0034484	CG11044	2R	20231829	20234927	1	-	CG11044	793.194	0.335239	0.101988	3.28704	0.00101248	0.00745539	FBgn0183241	951.486	0.614523	0.120793	5.08741	3.62986e-07	9.81975e-06	GD11494	2R	14778047	14780615	1	-	Dsim\GD11494
FBgn0263353	CG11000	3R	5802328	5813258	1	-	CG11000	1742.76	1.13835	0.148746	7.65296	1.96403e-14	1.64313e-12	FBgn0191313	97.519	1.24724	0.245248	5.08562	3.6643e-07	9.887e-06	GD19824	3R	1661820	1666919	1	-	Dsim\GD19824
FBgn0010651	CG15095	2R	18796975	18803727	-1	lethal (2) 08717	l(2)08717	3455.73	-0.448415	0.126843	-3.53519	0.000407487	0.00352002	FBgn0196654	2036.44	-0.736908	0.145046	-5.0805	3.76434e-07	1.01164e-05	GD25357	2R	13402913	13408000	-1	-	Dsim\GD25357
FBgn0038718	CG17752	3R	19610225	19612437	1	-	CG17752	2588.02	0.762417	0.136854	5.57102	2.53253e-08	6.95765e-07	FBgn0190803	919.595	0.912431	0.179665	5.07852	3.8038e-07	1.02021e-05	GD19300	3R	6033872	6036020	-1	-	Dsim\GD19300
FBgn0036940	CG7348	3L	20130451	20131743	-1	obstructor-J	obst-J	195.403	-1.19813	0.159388	-7.51709	5.60073e-14	4.20993e-12	FBgn0183957	56.3434	-1.26025	0.248414	-5.07318	3.9123e-07	1.04722e-05	GD12221	3L	19411934	19412770	-1	-	Dsim\GD12221
FBgn0261269	CG8561	2R	14270729	14275495	1	convoluted	conv	202.709	0.648115	0.163397	3.96651	7.29329e-05	0.00084177	FBgn0182796	309.041	0.731637	0.144309	5.06993	3.9797e-07	1.06315e-05	GD11036	2R	8921308	8925077	1	-	Dsim\GD11036
FBgn0035505	CG15004	3L	4178980	4188023	-1	tipE homolog 2	Teh2	2822.18	0.575881	0.102514	5.6176	1.93627e-08	5.4614e-07	FBgn0185005	592.226	0.763133	0.150576	5.0681	4.01801e-07	1.06914e-05	GD13286	3L	3721005	3723267	-1	-	Dsim\GD13286
FBgn0037238	CG1090	3R	4359883	4366855	1	-	CG1090	1203.53	0.899532	0.190289	4.72718	2.27663e-06	4.01815e-05	FBgn0191210	951.146	0.78228	0.154572	5.06096	4.17158e-07	1.10781e-05	GD19720	3R	256442	261922	1	-	Dsim\GD19720
FBgn0011676	CG6713	2L	10804274	10837511	-1	Nitric oxide synthase	Nos	300.847	1.02718	0.157369	6.52716	6.7028e-11	3.15096e-09	FBgn0193632	203.28	0.87269	0.1725	5.05906	4.21331e-07	1.1152e-05	GD22223	2L	10610581	10639530	-1	-	Dsim\GD22223
FBgn0027491	CG5387	2L	10308131	10310956	-1	Cdk5 activator-like protein	Cdk5alpha	984.369	0.694825	0.16388	4.23984	2.2368e-05	0.000303877	FBgn0193685	1024.56	0.465719	0.092183	5.05211	4.36952e-07	1.14905e-05	GD22277	2L	10096060	10097986	-1	-	Dsim\GD22277
FBgn0033358	CG8216	2R	8963164	8968184	-1	-	CG8216	342.679	1.178	0.148427	7.93662	2.07765e-15	2.02407e-13	FBgn0181896	198.552	1.00553	0.199214	5.04749	4.47644e-07	1.17487e-05	GD10121	2R	3520830	3522703	-1	-	Dsim\GD10121
FBgn0264542	CG43921	X	12516634	12568452	-1	-	CG43921	1521.25	0.799773	0.109545	7.30085	2.85947e-13	1.96945e-11	FBgn0187577	340.102	0.865808	0.171765	5.04067	4.63914e-07	1.21049e-05	GD15928	X	9544807	9555586	-1	-	Dsim\GD15928
FBgn0038652	CG7720	3R	18759236	18795169	-1	-	CG7720	3833.4	0.607867	0.118831	5.11538	3.13109e-07	6.65211e-06	FBgn0191630	3390.74	0.655719	0.130099	5.04014	4.65198e-07	1.2115e-05	GD20151	3R	6889581	6898957	1	-	Dsim\GD20151
FBgn0030421	CG3812	X	12765266	12772851	1	-	CG3812	834.147	0.607605	0.117323	5.17892	2.23169e-07	4.87416e-06	FBgn0188657	596.509	0.514018	0.102011	5.03885	4.68334e-07	1.21731e-05	GD17087	X	9662924	9666959	1	-	Dsim\GD17087
FBgn0035978	CG4347	3L	9350867	9358935	-1	UGP	UGP	18424	-0.459976	0.139877	-3.28845	0.00100742	0.00742923	FBgn0184662	17782.2	-0.590826	0.117573	-5.02516	5.0301e-07	1.29247e-05	GD12937	3L	8738119	8745024	-1	-	Dsim\GD12937
FBgn0021856	CG8674	2L	21261168	21262411	1	lethal (2) k14505	l(2)k14505	886.036	0.608222	0.111785	5.441	5.29832e-08	1.36621e-06	FBgn0195660	759.791	0.474893	0.094525	5.024	5.06072e-07	1.29782e-05	GD24313	2L	20853994	20855032	1	-	Dsim\GD24313
FBgn0026616	CG4606	3R	15804248	15824118	1	alpha-Man-IIb	alpha-Man-IIb	2073.94	0.716895	0.0940824	7.61986	2.53941e-14	2.06613e-12	FBgn0190557	984.593	0.586616	0.11678	5.02324	5.08067e-07	1.29803e-05	GD19050	3R	9827810	9831739	-1	-	Dsim\GD19050
FBgn0032840	CG13968	2L	20027915	20056373	1	short neuropeptide F precursor	sNPF	959.027	0.900743	0.124385	7.24157	4.43513e-13	3.01263e-11	FBgn0195588	392.864	0.690093	0.137499	5.0189	5.19683e-07	1.32269e-05	GD24240	2L	19708962	19710058	1	-	Dsim\GD24240
FBgn0069973	CG40485	X	22960609	22962360	-1	-	CG40485	906.426	1.10211	0.14139	7.79481	6.45039e-15	5.89614e-13	FBgn0194728	454.264	0.749003	0.149288	5.01718	5.24364e-07	1.33208e-05	GD23342	chrU_M_791	932	1785	-1	-	Dsim\GD23342
FBgn0031064	CG12531	X	19718923	19730199	1	-	CG12531	1529.24	0.920072	0.187658	4.90293	9.44172e-07	1.83705e-05	FBgn0189011	142.514	1.15633	0.231192	5.00159	5.6858e-07	1.43898e-05	GD17458	X	15106415	15109501	1	-	Dsim\GD17458
FBgn0013467	CG18285	2R	15155437	15190292	1	igloo	igl	2861.37	0.869504	0.0885944	9.81444	9.75796e-23	2.77877e-20	FBgn0182857	1975.25	0.50442	0.101045	4.99204	5.97447e-07	1.50075e-05	GD11100	2R	9782251	9815372	1	-	Dsim\GD11100
FBgn0259140	CG42255	3L	11801951	11814755	-1	-	CG42255	435.197	-1.27783	0.377342	-3.38639	0.000708182	0.00551644	FBgn0184501	989.783	-1.07178	0.215131	-4.98201	6.29258e-07	1.57186e-05	GD12774	3L	11157527	11172784	-1	-	Dsim\GD12774
FBgn0000339	CG5855	2L	16309292	16310726	-1	cornichon	cni	1653.68	0.583364	0.115362	5.05683	4.26278e-07	8.86562e-06	FBgn0193337	1377.63	0.563407	0.113301	4.97265	6.60453e-07	1.64673e-05	GD21921	2L	16017579	16018260	-1	-	Dsim\GD21921
FBgn0037326	CG14669	3R	5414527	5458394	1	-	CG14669	3188.28	0.344593	0.100727	3.42108	0.000623729	0.00498038	FBgn0191275	55.7028	1.19955	0.241369	4.96979	6.70263e-07	1.6681e-05	GD19786	3R	1304870	1313254	1	-	Dsim\GD19786
FBgn0010240	CG17336	X	15925105	15928529	1	Ligand-gated chloride channel homolog 3	Lcch3	500.32	0.902669	0.113667	7.94136	1.99976e-15	1.96109e-13	FBgn0196144	570.282	0.625436	0.125879	4.96854	6.74592e-07	1.67578e-05	GD24824	chrX_Mrandom_774	5707	7917	1	-	Dsim\GD24824
FBgn0033834	CG4744	2R	13394615	13399368	-1	-	CG4744	4718.69	-0.324022	0.0966359	-3.35302	0.000799352	0.00610459	FBgn0197044	7736.14	-0.536586	0.108192	-4.95956	7.06523e-07	1.74544e-05	GD25763	2R	7740667	7755571	-1	-	Dsim\GD25763
FBgn0011280	CG1668	X	20419613	20420979	1	Odorant-binding protein 19d	Obp19d	10792.8	0.781164	0.185665	4.2074	2.58329e-05	0.000344942	FBgn0189042	6434.15	0.994557	0.201138	4.94465	7.62803e-07	1.86734e-05	GD17490	X	15560381	15561101	1	Odorant-binding protein 19d	Dsim\Obp19d
FBgn0050158	CG30158	2R	6891760	6922613	1	-	CG30158	338.036	1.04708	0.148764	7.03854	1.94261e-12	1.18869e-10	FBgn0182205	117.099	0.942163	0.190929	4.93464	8.03007e-07	1.95864e-05	GD10434	2R	1607219	1621295	1	-	Dsim\GD10434
FBgn0035816	CG13685	3L	7747344	7750552	1	-	CG13685	444.386	1.12722	0.129108	8.7308	2.52874e-18	3.82098e-16	FBgn0185726	112.506	1.02561	0.208021	4.93032	8.2094e-07	1.99515e-05	GD14031	3L	7244809	7245558	1	-	Dsim\GD14031
FBgn0259222	CG42322	3R	20740108	20756639	1	-	CG42322	5222.89	0.357969	0.101293	3.53399	0.000409344	0.00352917	FBgn0190874	776.773	0.552764	0.112134	4.9295	8.24417e-07	1.99999e-05	GD19372	3R	4885596	4891092	-1	-	Dsim\GD19372
FBgn0039584	CG14064	3R	28418208	28474814	1	beat-VI	beat-VI	616.474	0.815639	0.10394	7.84719	4.25454e-15	3.96234e-13	FBgn0192809	260.941	0.696722	0.141968	4.9076	9.21968e-07	2.22064e-05	GD21373	3R	23976418	23991855	1	-	Dsim\GD21373
FBgn0085391	CG34362	3R	28026615	28090740	1	-	CG34362	4062.35	0.613314	0.0941066	6.51723	7.16188e-11	3.34553e-09	FBgn0192801	623.263	0.75691	0.154274	4.90628	9.28209e-07	2.23168e-05	GD21364	3R	23576798	23611251	1	-	Dsim\GD21364
FBgn0036169	CG6128	3L	11518798	11520824	-1	alpha-L-fucosidase	Fuca	322.085	-1.1629	0.239818	-4.8491	1.24025e-06	2.34554e-05	FBgn0260406	289.114	-1.0697	0.218255	-4.90114	9.52797e-07	2.27859e-05	GD17581	chr3L_Mrandom_152	3170	5062	-1	alpha-L-fucosidase	Dsim\Fuca
FBgn0037870	CG18577	3R	11196092	11197285	1	-	CG18577	277.028	-0.977822	0.155221	-6.29954	2.98535e-10	1.20784e-08	FBgn0190256	87.7256	-1.48202	0.302879	-4.8931	9.92602e-07	2.36728e-05	GD18735	3R	14348111	14348830	-1	-	Dsim\GD18735
FBgn0030040	CG15347	X	8458494	8460898	-1	-	CG15347	4187.71	-0.567749	0.121394	-4.67692	2.91211e-06	4.99681e-05	FBgn0187749	2151.83	-0.727157	0.148706	-4.88989	1.00892e-06	2.40001e-05	GD16112	X	6644223	6645776	-1	-	Dsim\GD16112
FBgn0037736	CG12950	3R	9734012	9739979	-1	-	CG12950	790.501	1.01119	0.158798	6.36776	1.91808e-10	8.11511e-09	FBgn0192231	431.776	0.618389	0.126531	4.88724	1.0226e-06	2.42398e-05	GD20766	3R	15776748	15781042	1	-	Dsim\GD20766
FBgn0052600	CG32600	X	14322226	14462351	1	dpr8	dpr8	1266.83	0.418323	0.117672	3.555	0.000377979	0.00331386	FBgn0188741	205.874	0.802762	0.16451	4.87972	1.06237e-06	2.49194e-05	GD17172	X	10997320	11044362	1	-	Dsim\GD17172
FBgn0030706	CG8909	X	15910870	15921013	1	-	CG8909	980.823	0.923131	0.117098	7.88341	3.18558e-15	3.02385e-13	FBgn0188813	541.2	0.898973	0.184328	4.87703	1.07697e-06	2.51644e-05	GD17251	X	12224498	12231652	1	-	Dsim\GD17251
FBgn0032625	CG15136	2L	17047161	17048281	-1	-	CG15136	1163.93	-0.670125	0.118063	-5.676	1.37877e-08	4.05096e-07	FBgn0193300	565.935	-0.595101	0.122595	-4.85419	1.20878e-06	2.79388e-05	GD21883	2L	16728810	16729571	-1	-	Dsim\GD21883
FBgn0028646	CG2139	3R	30445635	30455867	-1	aralar1	aralar1	8597.22	-0.539462	0.107217	-5.03148	4.86706e-07	1.00054e-05	FBgn0188640	4617.53	-0.605609	0.125065	-4.84236	1.28308e-06	2.952e-05	GD17068	3R	25917626	25921539	-1	-	Dsim\GD17068
FBgn0013772	CG10248	2R	14887171	14889010	-1	Cytochrome P450-6a8	Cyp6a8	3074.53	-0.739563	0.1364	-5.42202	5.89288e-08	1.50711e-06	FBgn0196930	3219.12	-1.04713	0.216393	-4.839	1.30494e-06	2.97791e-05	GD25645	2R	9543665	9545246	-1	-	Dsim\GD25645
FBgn0023521	CG3587	X	1940307	1941536	1	-	CG3587	500.98	0.824306	0.134227	6.14114	8.19337e-10	3.05611e-08	FBgn0188183	248.667	0.748376	0.154727	4.83675	1.31976e-06	3.00665e-05	GD16579	X	1287676	1288706	1	-	Dsim\GD16579
FBgn0265959	CG44746	3L	20248080	20265554	1	retinal degeneration C	rdgC	1168.82	0.919569	0.127392	7.21843	5.25917e-13	3.52388e-11	FBgn0186541	299.97	0.733983	0.151873	4.83287	1.34579e-06	3.06077e-05	GD14868	3L	19626525	19628165	1	-	Dsim\GD14868
FBgn0032913	CG9259	2L	21089375	21090999	1	-	CG9259	3070.56	0.689138	0.116189	5.93118	3.00768e-09	1.00764e-07	FBgn0195644	4836.16	0.554345	0.114739	4.83135	1.35608e-06	3.07897e-05	GD24297	2L	20666861	20668129	1	-	Dsim\GD24297
FBgn0000037	CG4356	2R	24378630	24390294	-1	muscarinic Acetylcholine Receptor, A-type	mAChR-A	844.853	0.787887	0.131316	5.99992	1.97418e-09	6.89473e-08	FBgn0196275	273.99	0.913576	0.189371	4.82426	1.40521e-06	3.17446e-05	GD24962	2R	18719558	18723660	-1	-	Dsim\GD24962
FBgn0002940	CG4550	3R	19886255	19888206	-1	neither inactivation nor afterpotential E	ninaE	182091	0.587077	0.113064	5.19241	2.07591e-07	4.57442e-06	FBgn0191575	183725	0.412448	0.0855621	4.82046	1.43231e-06	3.23026e-05	GD20095	3R	5760823	5762297	1	-	Dsim\GD20095
FBgn0030716	CG9170	X	15977967	15982944	-1	-	CG9170	1296.1	0.52125	0.102758	5.07262	3.92377e-07	8.20666e-06	FBgn0187429	923.036	0.436172	0.0905399	4.81746	1.45401e-06	3.26824e-05	GD15768	X	12283822	12288157	-1	-	Dsim\GD15768
FBgn0023541	CG3540	X	2173415	2175315	-1	Cyp4d14	Cyp4d14	1008.63	-0.566945	0.121743	-4.65691	3.20991e-06	5.42606e-05	FBgn0188006	896.976	-0.832788	0.173439	-4.8016	1.574e-06	3.50866e-05	GD16387	X	1443757	1445494	-1	-	Dsim\GD16387
FBgn0031697	CG14024	2L	5311311	5314895	-1	-	CG14024	269.166	1.1725	0.167007	7.02067	2.20804e-12	1.32375e-10	FBgn0194055	120.835	0.834135	0.173743	4.80096	1.57904e-06	3.51409e-05	GD22657	2L	5113392	5114867	-1	-	Dsim\GD22657
FBgn0038337	CG6125	3R	15402598	15407070	-1	-	CG6125	2322.62	-0.559646	0.0860685	-6.50233	7.90834e-11	3.65958e-09	FBgn0186770	1377.94	-0.596426	0.124388	-4.79488	1.62772e-06	3.60453e-05	GD15099	chr3R_Mrandom_154	1344	5229	-1	-	Dsim\GD15099
FBgn0050272	CG30272	2R	22829644	22831877	1	-	CG30272	38.904	0.980946	0.34872	2.81299	0.00490838	0.0264881	FBgn0183450	22.3498	2.06041	0.430739	4.78342	1.72335e-06	3.78519e-05	GD11710	2R	17312711	17314750	1	-	Dsim\GD11710
FBgn0086704	CG31006	3R	31158156	31169106	-1	slow termination of phototransduction	stops	1151.31	1.12982	0.117804	9.59065	8.75289e-22	2.16021e-19	FBgn0188182	1236.95	0.585176	0.122511	4.7765	1.78374e-06	3.90509e-05	GD16578	3R	26624928	26634840	-1	-	Dsim\GD16578
FBgn0020621	CG2049	2R	9252310	9285097	-1	Protein kinase related to protein kinase N	Pkn	5306.81	0.242771	0.0932343	2.60388	0.00921749	0.0427608	FBgn0181864	2506.8	0.451554	0.0946097	4.77281	1.81677e-06	3.9581e-05	GD10089	2R	3805484	3814310	-1	-	Dsim\GD10089
FBgn0034592	CG9406	2R	21142368	21143261	1	-	CG9406	1190.54	0.857082	0.13593	6.30534	2.8757e-10	1.16667e-08	FBgn0183307	1263.35	0.885355	0.185499	4.77282	1.81663e-06	3.9581e-05	GD11566	2R	15687479	15688208	1	-	Dsim\GD11566
FBgn0033733	CG8834	2R	12419811	12422535	-1	-	CG8834	6470.72	-1.0759	0.127929	-8.41013	4.09574e-17	5.22842e-15	FBgn0197123	5172.04	-1.08232	0.226791	-4.77231	1.82125e-06	3.96143e-05	GD25843	2R	6785587	6787436	-1	-	Dsim\GD25843
FBgn0037721	CG9427	3R	9625157	9626930	-1	-	CG9427	1288.6	0.351014	0.101469	3.45933	0.000541513	0.0044499	FBgn0192242	590.553	0.56087	0.11764	4.76767	1.86366e-06	4.04062e-05	GD20778	3R	15884990	15886162	1	-	Dsim\GD20778
FBgn0033132	CG12143	2R	7040136	7042762	1	Tetraspanin 42Ej	Tsp42Ej	3349.52	0.706671	0.107684	6.56242	5.29397e-11	2.52068e-09	FBgn0182221	1458.61	0.589188	0.123687	4.76353	1.90231e-06	4.09804e-05	GD10450	2R	1728495	1730862	1	-	Dsim\GD10450
FBgn0033835	CG18279	2R	13407011	13408358	1	Immune induced molecule 10	IM10	3335.87	0.62707	0.125946	4.97888	6.39537e-07	1.2815e-05	FBgn0182726	4633.57	-0.705098	0.148117	-4.76042	1.93188e-06	4.15509e-05	GD10965	2R	7752972	7753899	1	-	Dsim\GD10965
FBgn0041150	CG12787	2L	4908581	4932384	-1	hoepel1	hoe1	4149.47	0.499136	0.110618	4.51224	6.41466e-06	0.000100093	FBgn0194078	2637.44	0.545864	0.11474	4.75741	1.96089e-06	4.20406e-05	GD22681	2L	4779250	4790926	-1	-	Dsim\GD22681
FBgn0000045	CG7478	3L	21985210	21987190	1	Actin 79B	Act79B	164508	0.858046	0.116254	7.3808	1.57344e-13	1.12017e-11	FBgn0012823	49007.8	1.04944	0.221016	4.74826	2.05171e-06	4.3848e-05	GD19025	3R	10211030	10212225	-1	Actin 88F	Dsim\Act88F
FBgn0085413	CG34384	3R	7814361	7855392	1	-	CG34384	2026.25	0.502101	0.0963193	5.21288	1.85933e-07	4.12789e-06	FBgn0191437	521.843	0.936688	0.197497	4.7428	2.10785e-06	4.49764e-05	GD19954	3R	3703829	3714184	1	-	Dsim\GD19954
FBgn0063496	CG17525	2R	18403248	18404086	1	Glutathione S transferase E4	GstE4	102.453	1.6653	0.294813	5.64866	1.61707e-08	4.66775e-07	FBgn0183122	43.5946	1.58861	0.335853	4.73007	2.2444e-06	4.76023e-05	GD11373	2R	13012877	13013545	1	-	Dsim\GD11373
FBgn0039420	CG6154	3R	26262662	26277050	1	-	CG6154	418.586	1.02413	0.134795	7.59768	3.01487e-14	2.38739e-12	FBgn0192717	100.355	0.91211	0.192835	4.73001	2.24506e-06	4.76023e-05	GD21276	3R	21938258	21939990	1	-	Dsim\GD21276
FBgn0261680	CG42727	3R	15348048	15350391	1	-	CG42727	299.773	0.435455	0.144512	3.01328	0.00258444	0.0160396	FBgn0186831	99.2137	0.863785	0.182858	4.72379	2.31489e-06	4.88522e-05	GD15161	chr3R_Mrandom_152	55	1057	1	-	Dsim\GD15161
FBgn0032405	CG14946	2L	12063457	12066775	-1	-	CG14946	351.694	0.375723	0.13673	2.74792	0.00599754	0.0310074	FBgn0193544	282.655	0.758195	0.160864	4.71328	2.43764e-06	5.10426e-05	GD22134	2L	11867887	11869566	-1	-	Dsim\GD22134
FBgn0013972	CG1912	3R	29682503	29685758	1	Guanylyl cyclase alpha-subunit at 99B	Gycalpha99B	1186.01	0.641015	0.11051	5.8005	6.61178e-09	2.08757e-07	FBgn0192884	1027.83	0.566352	0.120423	4.70304	2.56319e-06	5.34583e-05	GD21450	3R	25181663	25183872	1	-	Dsim\GD21450
FBgn0266450	CG45074	2L	6082603	6096498	1	Kruppel homolog 1	Kr-h1	1860.76	-0.687956	0.131135	-5.24619	1.5528e-07	3.54136e-06	FBgn0194772	1546.57	-0.59625	0.127336	-4.6825	2.83393e-06	5.85216e-05	GD23387	2L	5880697	5884092	1	-	Dsim\GD23387
FBgn0013759	CG6703	3R	21783400	21822674	-1	CASK ortholog	CASK	8745.48	0.606865	0.105153	5.77126	7.86794e-09	2.43742e-07	FBgn0190026	2636.15	0.514039	0.110051	4.67091	2.99863e-06	6.17332e-05	GD18503	3R	17418092	17444669	-1	-	Dsim\GD18503
FBgn0003091	CG6622	2R	16924655	16945126	1	Protein C kinase 53E	Pkc53E	3699.8	0.520384	0.118728	4.383	1.17057e-05	0.000171621	FBgn0182985	1901.07	0.85424	0.183185	4.66326	3.1124e-06	6.3783e-05	GD11233	2R	11550663	11566253	1	-	Dsim\GD11233
FBgn0054040	CG34040	2R	21832501	21833551	-1	-	CG34040	4695.47	-1.43031	0.201515	-7.09779	1.26763e-12	8.02184e-11	FBgn0196475	3568.73	-1.86578	0.400594	-4.65753	3.20023e-06	6.53837e-05	GD25163	2R	16353919	16354822	-1	-	Dsim\GD25163
FBgn0051116	CG31116	3R	11797244	11813207	-1	Chloride channel-a	ClC-a	4654.41	0.263607	0.0906954	2.90651	0.00365489	0.0210918	FBgn0192099	2793.72	0.448512	0.0963109	4.65692	3.20978e-06	6.54655e-05	GD20633	3R	13761965	13768418	1	-	Dsim\GD20633
FBgn0035267	CG13921	3L	1746907	1752390	1	-	CG13921	519.551	0.500594	0.113974	4.39218	1.12222e-05	0.000166344	FBgn0185352	277.457	0.673276	0.144779	4.65038	3.31325e-06	6.70821e-05	GD13643	3L	1301736	1306291	1	-	Dsim\GD13643
FBgn0034027	CG8187	2R	15539554	15541363	-1	-	CG8187	647.271	0.519461	0.099336	5.22934	1.7012e-07	3.82267e-06	FBgn0196899	143.309	0.709709	0.153215	4.63212	3.61932e-06	7.24078e-05	GD25613	2R	10156263	10156864	-1	-	Dsim\GD25613
FBgn0034638	CG10433	2R	21605676	21608125	-1	-	CG10433	16491.8	-0.638652	0.115968	-5.50714	3.64719e-08	9.64422e-07	FBgn0196498	7503.38	-0.517216	0.111849	-4.62423	3.75994e-06	7.47767e-05	GD25186	2R	16142209	16142695	-1	-	Dsim\GD25186
FBgn0052333	CG32333	3L	1275956	1295699	1	-	CG32333	649.198	0.687323	0.14892	4.61537	3.92387e-06	6.4849e-05	FBgn0185312	460.689	0.936493	0.202575	4.62294	3.78345e-06	7.51333e-05	GD13602	3L	882316	891995	1	-	Dsim\GD13602
FBgn0260658	CG42541	X	3891497	3930578	-1	-	CG42541	1472.52	0.878654	0.105498	8.32866	8.17638e-17	9.92425e-15	FBgn0187942	387.85	0.849535	0.183905	4.61942	3.8482e-06	7.61944e-05	GD16319	X	2796452	2815074	-1	-	Dsim\GD16319
FBgn0038938	CG7084	3R	22298805	22304420	1	-	CG7084	7184.4	0.18497	0.0635901	2.90878	0.00362842	0.0209771	FBgn0192388	5653.26	0.311906	0.0677358	4.60475	4.12963e-06	8.13409e-05	GD20931	3R	17931461	17934773	1	-	Dsim\GD20931
FBgn0024944	CG3856	3R	20689018	20714577	-1	Octopamine receptor in mushroom bodies	Oamb	744.126	0.528607	0.116657	4.53127	5.86293e-06	9.27546e-05	FBgn0191523	549.695	0.624326	0.135812	4.59697	4.28671e-06	8.38899e-05	GD20042	3R	4937469	4947983	1	-	Dsim\GD20042
FBgn0000038	CG11348	3L	4429349	4435993	1	nicotinic Acetylcholine Receptor beta1	nAChRbeta1	5918.96	0.667273	0.125285	5.32604	1.00374e-07	2.39347e-06	FBgn0185542	5519.82	0.532284	0.116124	4.58376	4.56685e-06	8.91131e-05	GD13845	3L	3966412	3973974	1	-	Dsim\GD13845
FBgn0259146	CG42261	3R	25970080	25982736	1	-	CG42261	866.041	0.757091	0.113202	6.68794	2.26332e-11	1.13611e-09	FBgn0192704	212.222	0.793734	0.173567	4.57307	4.80619e-06	9.36476e-05	GD21255	3R	21650143	21654936	1	-	Dsim\GD21255
FBgn0038839	CG10830	3R	20894452	20897320	-1	-	CG10830	1395.66	1.05606	0.101693	10.3848	2.90798e-25	1.05028e-22	FBgn0191506	330.907	0.679155	0.148525	4.57267	4.81537e-06	9.3691e-05	GD20024	3R	4737908	4738594	1	-	Dsim\GD20024
FBgn0052040	CG32040	3L	9354033	9355457	1	-	CG32040	965.247	-0.554478	0.188526	-2.94113	0.00327022	0.0193547	FBgn0185856	623.684	-0.727148	0.159056	-4.57164	4.83919e-06	9.3883e-05	GD14169	3L	8740716	8741711	1	-	Dsim\GD14169
FBgn0036422	CG3868	3L	14400769	14402725	-1	-	CG3868	9654.02	-0.361416	0.0957174	-3.77586	0.000159456	0.00158791	FBgn0184349	4431.3	-0.7671	0.167787	-4.57188	4.83361e-06	9.3883e-05	GD12622	3L	13734915	13736596	-1	-	Dsim\GD12622
FBgn0029147	CG6698	2R	22127808	22130184	1	NtR	NtR	591.149	-0.68539	0.180708	-3.79282	0.000148948	0.00150967	FBgn0183387	958.045	-0.875197	0.191784	-4.56345	5.03209e-06	9.72053e-05	GD11647	2R	16644854	16647110	1	-	Dsim\GD11647
FBgn0036545	CG17035	3L	15955096	15956465	1	GXIVsPLA2	GXIVsPLA2	886.725	0.447835	0.107763	4.15573	3.24246e-05	0.000417517	FBgn0186257	391.452	0.619882	0.136047	4.55636	5.20467e-06	0.000100251	GD14577	3L	15285861	15286694	1	-	Dsim\GD14577
FBgn0019982	CG15441	2L	4455137	4456807	-1	GS1-like	Gs1l	2999.59	0.374821	0.107832	3.47595	0.000509039	0.00421816	FBgn0194104	2279.02	0.359773	0.0791199	4.54719	5.43671e-06	0.000104422	GD22707	2L	4381683	4382803	-1	-	Dsim\GD22707
FBgn0034031	CG12963	2R	15555446	15562436	1	-	CG12963	3788.28	-0.253252	0.0667336	-3.79497	0.000147664	0.00149973	FBgn0182884	1664.32	-0.528036	0.116491	-4.53285	5.81932e-06	0.000110979	GD11129	2R	10172727	10178543	1	-	Dsim\GD11129
FBgn0000422	CG10697	2L	19116483	19120306	-1	Dopa decarboxylase	Ddc	3027.44	0.435113	0.0797456	5.45627	4.86239e-08	1.26464e-06	FBgn0016334	1843.92	0.354564	0.0783674	4.52438	6.05737e-06	0.000114707	GD21778	2L	18813213	18816102	-1	-	Dsim\Ddc
FBgn0051140	CG31140	3R	23963180	23983232	1	-	CG31140	3425.97	0.669695	0.113455	5.90273	3.57527e-09	1.18705e-07	FBgn0192505	1267.41	0.742636	0.164321	4.51942	6.20106e-06	0.000117098	GD21050	3R	19616606	19631952	1	-	Dsim\GD21050
FBgn0032249	CG5337	2L	10432687	10435656	-1	-	CG5337	509.963	0.98743	0.130938	7.54118	4.65745e-14	3.57345e-12	FBgn0193664	328.17	0.50082	0.110911	4.5155	6.31662e-06	0.000119113	GD22256	2L	10227262	10229447	-1	-	Dsim\GD22256
FBgn0034335	CG5164	2R	18398393	18399223	1	Glutathione S transferase E1	GstE1	3219.82	0.414378	0.137324	3.01751	0.0025486	0.015877	FBgn0183119	1866.65	-0.981191	0.217407	-4.51315	6.38707e-06	0.000120273	GD11370	2R	13007354	13008028	1	-	Dsim\GD11370
FBgn0030425	CG3775	X	12801661	12804232	1	-	CG3775	1501.5	-0.686368	0.111436	-6.15929	7.30736e-10	2.76745e-08	FBgn0188658	1238.05	-0.407906	0.0904257	-4.51095	6.4538e-06	0.00012136	GD17088	X	9679446	9681413	1	-	Dsim\GD17088
FBgn0041707	CG1168	3R	5376780	5377975	1	7B2	7B2	1587.54	1.13847	0.12655	8.99617	2.33736e-19	4.12043e-17	FBgn0191274	692.272	0.7071	0.157043	4.50258	6.71343e-06	0.000126049	GD19785	3R	1259173	1260057	1	-	Dsim\GD19785
FBgn0030913	CG6123	X	18322958	18356191	-1	-	CG6123	494.191	0.689953	0.141101	4.88977	1.00956e-06	1.94402e-05	FBgn0187308	55.8474	1.29472	0.287568	4.50231	6.72187e-06	0.000126049	GD15646	X	14042276	14045503	-1	-	Dsim\GD15646
FBgn0038641	CG7708	3R	18680604	18686739	1	-	CG7708	704.045	1.13734	0.132994	8.55187	1.2111e-17	1.67607e-15	FBgn0190749	272.345	0.739769	0.164444	4.49859	6.84051e-06	0.000127918	GD19244	3R	6976594	6978839	-1	-	Dsim\GD19244
FBgn0004242	CG3139	2L	2772327	2799979	-1	Synaptotagmin 1	Syt1	11338.6	0.716894	0.114604	6.25541	3.9648e-10	1.58678e-08	FBgn0194196	5056.73	0.701116	0.156192	4.4888	7.16264e-06	0.00013357	GD22802	2L	2739649	2750983	-1	-	Dsim\GD22802
FBgn0053514	CG33514	3L	4365434	4366671	1	-	CG33514	1102.16	-0.497471	0.152356	-3.26519	0.0010939	0.00792669	FBgn0185537	950.458	-1.06497	0.237466	-4.48471	7.3013e-06	0.000135593	GD13840	3L	3901857	3902856	1	-	Dsim\GD13840
FBgn0004880	CG1130	3L	3983896	3994003	1	scratch	scrt	5450.34	0.672618	0.0987163	6.81365	9.51517e-12	5.18017e-10	FBgn0185494	360.459	1.07813	0.240939	4.47471	7.65137e-06	0.000141508	GD13794	3L	3528658	3531674	1	-	Dsim\GD13794
FBgn0014033	CG4099	2L	4121702	4124153	1	Scavenger receptor class C, type I	Sr-CI	894.191	-0.936361	0.192613	-4.86135	1.16586e-06	2.21618e-05	FBgn0044195	586.961	-1.01316	0.226912	-4.46499	8.00741e-06	0.000147083	GD23271	2L	4077344	4079465	1	-	Dsim\Sr-CI
FBgn0032964	CG11630	2L	21782046	21784065	-1	-	CG11630	471.533	-0.741624	0.124269	-5.9679	2.40331e-09	8.27631e-08	FBgn0193051	603.649	-0.501529	0.112565	-4.45546	8.3714e-06	0.000153142	GD21627	2L	21355787	21357682	-1	-	Dsim\GD21627
FBgn0040348	CG3703	X	942474	945773	-1	-	CG3703	388.717	0.859983	0.125256	6.86578	6.61277e-12	3.6538e-10	FBgn0188061	365.505	0.635007	0.142996	4.44074	8.96519e-06	0.000163339	GD16446	X	671119	673173	-1	-	Dsim\GD16446
FBgn0032888	CG14405	2L	20820089	20820867	-1	Chemosensory protein B 38c	CheB38c	183.248	0.617037	0.200618	3.07569	0.00210019	0.0136282	FBgn0193099	135.634	0.939841	0.211894	4.43544	9.18864e-06	0.000167184	GD21676	2L	20427617	20428333	-1	-	Dsim\GD21676
FBgn0034391	CG15080	2R	18783299	18794594	1	-	CG15080	123.137	0.958207	0.232134	4.12782	3.66216e-05	0.000465089	FBgn0183161	147.628	0.974899	0.220232	4.42668	9.56924e-06	0.000173172	GD11412	2R	13393413	13399554	1	-	Dsim\GD11412
FBgn0038282	CG33485	3R	15054930	15077206	-1	dpr9	dpr9	814.856	1.04331	0.122833	8.49374	2.00083e-17	2.66922e-15	FBgn0191861	336.177	0.697387	0.157569	4.42591	9.60375e-06	0.000173564	GD20388	3R	10561791	10576775	1	-	Dsim\GD20388
FBgn0031542	CG15414	2L	3480755	3491071	-1	-	CG15414	87.6172	0.584449	0.21643	2.7004	0.00692564	0.0344933	FBgn0194148	76.111	1.12964	0.256535	4.40347	1.06534e-05	0.000190236	GD22754	2L	3434292	3435254	-1	-	Dsim\GD22754
FBgn0014868	CG9022	X	9156929	9158515	-1	Oligosaccharyltransferase 48kD subunit	Ost48	3448.43	0.251244	0.0872513	2.87955	0.00398245	0.0225085	FBgn0187719	2693.66	0.395869	0.0899418	4.40139	1.0756e-05	0.00019156	GD16081	X	7211769	7213192	-1	-	Dsim\GD16081
FBgn0004618	CG7672	3R	18367927	18372738	-1	glass	gl	412.861	0.838012	0.135934	6.16485	7.05486e-10	2.67867e-08	FBgn0191653	388.522	0.755073	0.171893	4.3927	1.11953e-05	0.000198334	GD20175	3R	7280155	7283105	1	-	Dsim\GD20175
FBgn0028496	CG30116	2R	18456602	18498026	-1	-	CG30116	2065.46	0.489185	0.101487	4.82017	1.43435e-06	2.67621e-05	FBgn0196685	1024.01	0.550375	0.125354	4.39056	1.13062e-05	0.000200034	GD25388	2R	13071358	13089689	-1	-	Dsim\GD25388
FBgn0033368	CG13743	2R	9044850	9060608	-1	-	CG13743	849.605	0.671846	0.104109	6.45328	1.09456e-10	4.91157e-09	FBgn0181885	213.568	0.87164	0.199164	4.37649	1.20604e-05	0.000212263	GD10110	2R	3603921	3616978	-1	-	Dsim\GD10110
FBgn0051549	CG31549	3R	5632192	5633321	1	-	CG31549	1492.89	-0.296603	0.090905	-3.26278	0.00110324	0.00798082	FBgn0191292	1180.63	-0.692668	0.158398	-4.37296	1.22572e-05	0.000214884	GD19803	3R	1493711	1494484	1	-	Dsim\GD19803
FBgn0034045	CG8249	2R	15842760	15847362	-1	-	CG8249	859.418	-1.11526	0.16956	-6.57739	4.78785e-11	2.31689e-09	FBgn0196880	418.851	-0.75076	0.172701	-4.34718	1.37902e-05	0.000240819	GD25594	2R	10471276	10473206	-1	-	Dsim\GD25594
FBgn0033906	CG8331	2R	14170462	14172998	1	-	CG8331	4066.18	0.380948	0.123724	3.07901	0.00207693	0.0135218	FBgn0182787	3446.84	0.504103	0.115997	4.34582	1.38759e-05	0.000242002	GD11027	2R	8827565	8829787	1	-	Dsim\GD11027
FBgn0040370	CG13375	X	283186	294962	-1	-	CG13375	445.86	0.83863	0.127496	6.57769	4.77803e-11	2.31689e-09	FBgn0188098	121.285	1.03644	0.238511	4.34549	1.38968e-05	0.000242052	GD16484	X	123781	128310	-1	-	Dsim\GD16484
FBgn0036332	CG11261	3L	13009399	13011685	-1	-	CG11261	358.995	-0.573475	0.125908	-4.5547	5.246e-06	8.40723e-05	FBgn0184410	222.289	-0.751046	0.173249	-4.33506	1.45722e-05	0.000252835	GD12683	3L	12390322	12392374	-1	-	Dsim\GD12683
FBgn0031257	CG4133	2L	455531	458745	1	-	CG4133	361.074	0.664635	0.155391	4.27717	1.89286e-05	0.000262694	FBgn0194419	231.445	0.561394	0.129522	4.33435	1.4619e-05	0.00025332	GD23028	2L	462363	464955	1	-	Dsim\GD23028
FBgn0262579	CG43119	3L	8063874	8108897	1	Ectoderm-expressed 4	Ect4	40533.9	-0.447834	0.111663	-4.01057	6.05711e-05	0.00071755	FBgn0185744	26118.7	-0.506754	0.117088	-4.32799	1.50476e-05	0.000259412	GD14050	3L	7559077	7567967	1	-	Dsim\GD14050
FBgn0036494	CG7250	3L	15336692	15344315	1	Toll-6	Toll-6	388.488	1.03529	0.123216	8.40226	4.37966e-17	5.54307e-15	FBgn0186219	111.519	1.06353	0.246037	4.32265	1.54165e-05	0.000265092	GD14538	3L	14668654	14672460	1	-	Dsim\GD14538
FBgn0034075	CG8421	2R	16110331	16116996	1	Aspartyl beta-hydroxylase	Asph	6390.89	0.368899	0.108565	3.39795	0.000678916	0.00533903	FBgn0182914	3611.44	0.501451	0.116121	4.31833	1.57213e-05	0.00026999	GD11159	2R	10735557	10741948	1	-	Dsim\GD11159
FBgn0030897	CG5744	X	18155369	18174744	1	Frequenin 1	Frq1	2947.83	0.879614	0.101613	8.65647	4.86584e-18	7.06406e-16	FBgn0196167	332.093	0.634575	0.147062	4.31501	1.59592e-05	0.000273378	GD24850	chrX_Mrandom_870	18089	27006	1	-	Dsim\GD24850
FBgn0035733	CG8641	3L	7058930	7077462	-1	-	CG8641	1740.38	-0.397208	0.0806379	-4.92583	8.40051e-07	1.64761e-05	FBgn0184816	86.2625	0.97281	0.225481	4.31438	1.60051e-05	0.000273816	GD13094	3L	6558889	6561418	-1	-	Dsim\GD13094
FBgn0003748	CG9364	2R	21074018	21088945	1	Trehalase	Treh	16773.6	-0.375894	0.109092	-3.44565	0.000569684	0.00462747	FBgn0183301	9024.75	-0.679613	0.157636	-4.31129	1.62306e-05	0.000276969	GD11560	2R	15629523	15632015	1	-	Dsim\GD11560
FBgn0032178	CG4804	2L	10060816	10063925	1	Serpin 31A	Spn31A	505.904	0.361323	0.120742	2.99251	0.00276691	0.0169303	FBgn0195033	449.132	0.588992	0.136649	4.31027	1.63056e-05	0.000277896	GD23656	2L	9850831	9852093	1	-	Dsim\GD23656
FBgn0010241	CG8523	2R	14246966	14252597	1	Multi drug resistance 50	Mdr50	1219.06	-1.04205	0.21024	-4.95646	7.17873e-07	1.42688e-05	FBgn0182793	2379.97	-1.54413	0.359532	-4.29482	1.74832e-05	0.00029461	GD11033	2R	8897088	8902428	1	-	Dsim\GD11033
FBgn0051288	CG31288	3R	25297960	25299557	-1	-	CG31288	2425.88	-0.759959	0.106691	-7.12301	1.05598e-12	6.73323e-11	FBgn0189747	2687.12	-0.765932	0.178328	-4.29507	1.74637e-05	0.00029461	GD18212	3R	20953929	20955426	-1	-	Dsim\GD18212
FBgn0261085	CG10617	X	13359248	13368179	1	Synaptotagmin 12	Syt12	226.954	1.00906	0.176857	5.70552	1.15988e-08	3.47682e-07	FBgn0188688	90.2875	0.916187	0.213293	4.29545	1.7434e-05	0.00029461	GD17118	X	10148544	10151197	1	-	Dsim\GD17118
FBgn0029948	CG15033	X	7378140	7378953	1	Chemosensory protein A 7a	CheA7a	551.901	0.565018	0.171496	3.29465	0.000985433	0.00729615	FBgn0188427	398.765	0.740276	0.172447	4.29278	1.7645e-05	0.000296965	GD16843	X	5815165	5815792	1	-	Dsim\GD16843
FBgn0030331	CG15221	X	11724246	11736617	1	-	CG15221	6499.14	1.22639	0.105651	11.608	3.75271e-31	2.22281e-28	FBgn0188620	110.566	-1.02905	0.239885	-4.28977	1.78858e-05	0.000300402	GD17047	X	8959970	8961509	1	-	Dsim\GD17047
FBgn0086913	CG34410	3L	21318774	21335027	1	Rab26	Rab26	590.541	0.870815	0.155892	5.58602	2.32339e-08	6.45492e-07	FBgn0186623	185.75	0.70411	0.16429	4.28578	1.82102e-05	0.000304575	GD14951	3L	20657596	20673304	1	-	Dsim\GD14951
FBgn0052523	CG32523	X	21217878	21218835	1	-	CG32523	200.043	0.647672	0.164054	3.94792	7.8833e-05	0.000897057	FBgn0189073	34.3005	1.80925	0.4229	4.27819	1.88419e-05	0.000313581	GD17523	X	16259202	16260043	1	-	Dsim\GD17523
FBgn0083963	CG34127	3R	7570281	7639434	-1	-	CG34127	943.398	0.507366	0.100842	5.0313	4.87161e-07	1.00054e-05	FBgn0190967	309.112	0.703468	0.164769	4.26943	1.95977e-05	0.000324954	GD19468	3R	3446461	3474280	-1	-	Dsim\GD19468
FBgn0029799	CG15772	X	5752249	5754041	1	-	CG15772	580.744	0.445628	0.156994	2.83851	0.00453253	0.0249601	FBgn0188336	243.197	0.671008	0.157157	4.26967	1.95764e-05	0.000324954	GD16748	X	4386169	4386924	1	-	Dsim\GD16748
FBgn0037521	CG2993	3R	7804665	7810014	-1	-	CG2993	1667.65	0.911884	0.119479	7.63216	2.3086e-14	1.89921e-12	FBgn0190956	629.272	0.595286	0.140613	4.2335	2.30087e-05	0.000376414	GD19457	3R	3668839	3671411	-1	-	Dsim\GD19457
FBgn0003721	CG4898	3R	15281371	15308779	1	Tropomyosin 1	Tm1	47500.4	0.634261	0.0777754	8.15504	3.49071e-16	3.94584e-14	FBgn0190514	31635.8	0.469759	0.111079	4.22906	2.34667e-05	0.000382513	GD19006	3R	10333142	10356429	-1	-	Dsim\GD19006
FBgn0052683	CG32683	X	10410391	10454895	-1	-	CG32683	640.893	0.325788	0.122948	2.6498	0.00805402	0.0387221	FBgn0187674	52.4256	1.03761	0.245408	4.22812	2.35652e-05	0.000383653	GD16034	X	8026560	8027564	-1	-	Dsim\GD16034
FBgn0039719	CG15515	3R	29905464	29906448	1	-	CG15515	660.738	0.504768	0.148941	3.38904	0.000701384	0.00547891	FBgn0192914	787.002	0.636596	0.150669	4.22512	2.3881e-05	0.00038739	GD21480	3R	25397681	25398562	1	-	Dsim\GD21480
FBgn0034662	CG13492	2R	21820662	21831409	-1	-	CG13492	7585.23	-1.04509	0.259061	-4.03415	5.48e-05	0.000660813	FBgn0196476	4209.33	-1.4872	0.35225	-4.222	2.42146e-05	0.000392329	GD25164	2R	16342632	16352412	-1	-	Dsim\GD25164
FBgn0261675	CG12092	X	20934869	20939503	1	Niemann-Pick type C-1b	Npc1b	1412.92	-1.22046	0.170788	-7.14605	8.93074e-13	5.80028e-11	FBgn0189053	982.487	-1.59324	0.37801	-4.21481	2.49988e-05	0.000404547	GD17503	X	15975729	15979630	1	-	Dsim\GD17503
FBgn0002567	CG8024	2R	9177864	9186342	-1	lightoid	ltd	3511.7	0.331388	0.125175	2.64741	0.00811121	0.0388708	FBgn0181870	4523.55	0.541529	0.128923	4.20039	2.66452e-05	0.000428103	GD10095	2R	3729000	3731716	-1	-	Dsim\GD10095
FBgn0027600	CG4778	2L	10032690	10038954	1	obstructor-B	obst-B	489.634	1.0691	0.150714	7.09355	1.30717e-12	8.23685e-11	FBgn0195028	937.574	0.84701	0.201762	4.19808	2.69192e-05	0.000431202	GD23651	2L	9819632	9825537	1	-	Dsim\GD23651
FBgn0038820	CG4000	3R	20676224	20677351	-1	-	CG4000	16781.1	0.797083	0.29924	2.66369	0.00772881	0.037524	FBgn0191525	17149.8	0.819736	0.195422	4.19469	2.73242e-05	0.000436927	GD20044	3R	4960951	4961863	1	-	Dsim\GD20044
FBgn0264489	CG43897	3L	9813847	9834345	1	-	CG43897	98262.5	-0.542689	0.13947	-3.89109	9.97937e-05	0.00108898	FBgn0184870	4842.85	-0.55837	0.133136	-4.19398	2.74106e-05	0.000437789	GD13148	chrU_M_5453	38	857	-1	-	Dsim\GD13148
FBgn0039611	CG14528	3R	28875621	28877805	1	-	CG14528	940.72	-1.18653	0.174093	-6.8155	9.39394e-12	5.13304e-10	FBgn0192821	736.273	-0.714855	0.170479	-4.19322	2.75018e-05	0.000438206	GD21385	3R	24383864	24385660	1	-	Dsim\GD21385
FBgn0028987	CG8137	2L	8240414	8241800	-1	Serpin 28F	Spn28F	26105.7	0.514196	0.133628	3.84795	0.000119109	0.00126617	FBgn0261165	23764.1	0.847464	0.202208	4.19106	2.77652e-05	0.00044188	GD22426	2L	8024901	8026199	-1	-	Dsim\Spn2
FBgn0038498	CG14334	3R	17320004	17366119	-1	beaten path IIa	beat-IIa	805.357	0.496806	0.100162	4.96003	7.04828e-07	1.40472e-05	FBgn0191716	284.367	0.598302	0.143	4.18394	2.86495e-05	0.000454196	GD20239	3R	8300672	8325682	1	-	Dsim\GD20239
FBgn0035875	CG7076	3L	8336672	8338595	1	Cuticular protein 66Cb	Cpr66Cb	232.148	-0.956294	0.172028	-5.55896	2.7139e-08	7.36032e-07	FBgn0185773	17.2684	1.6926	0.406723	4.16155	3.16097e-05	0.000496608	GD14081	3L	7789689	7791130	1	-	Dsim\GD14081
FBgn0027654	CG2239	3R	30517059	30527037	-1	jdp	jdp	3229.79	0.639557	0.0947345	6.75105	1.4678e-11	7.5997e-10	FBgn0188547	1293.51	0.447821	0.108035	4.14515	3.39592e-05	0.000531041	GD16969	3R	25989833	25997820	-1	-	Dsim\GD16969
FBgn0029002	CG18321	3L	271200	275018	1	miple2	miple2	1764.33	-0.418905	0.1125	-3.72361	0.000196396	0.00188911	FBgn0182767	539.275	-0.547146	0.132041	-4.14377	3.41644e-05	0.000533013	GD11007	2R	8497561	8498894	1	-	Dsim\GD11007
FBgn0040261	CG13271	2L	16796595	16798273	1	Ugt36Bb	Ugt36Bb	31.9038	-1.14036	0.391034	-2.91627	0.00354246	0.0206198	FBgn0195440	265.089	-1.22057	0.294774	-4.14072	3.46222e-05	0.000538858	GD24084	2L	16491627	16493305	1	-	Dsim\GD24084
FBgn0034488	CG11208	2R	20242752	20245388	-1	-	CG11208	2258.94	-0.317008	0.0976859	-3.24518	0.00117378	0.00841304	FBgn0082754	1652.42	-0.459119	0.111193	-4.12902	3.64307e-05	0.000565095	GD25296	2R	14788720	14791393	-1	-	Dsim\GD25296
FBgn0266354	CG45002	X	16969069	17066732	-1	-	CG45002	1874.18	0.540109	0.0851953	6.33966	2.30267e-10	9.49804e-09	FBgn0187369	163.571	1.10884	0.268776	4.12553	3.69879e-05	0.000571864	GD15708	X	13047967	13058756	-1	-	Dsim\GD15708
FBgn0266064	CG6904	3R	15141843	15147531	-1	Glycogen synthase	GlyS	17112	-0.445265	0.15816	-2.81528	0.00487342	0.0263571	FBgn0191854	12724.6	-0.600794	0.145804	-4.12057	3.7794e-05	0.000580888	GD20381	3R	10490613	10493787	1	-	Dsim\GD20381
FBgn0038421	CG17931	3R	16357535	16359318	-1	-	CG17931	5341.55	-0.242112	0.0787618	-3.07398	0.00211224	0.013689	FBgn0191771	930.886	-0.503489	0.122219	-4.11956	3.79597e-05	0.00058277	GD20296	3R	9278973	9279217	1	-	Dsim\GD20296
FBgn0051665	CG31665	2L	1836538	1858550	1	weary	wry	2198.67	0.685123	0.13545	5.05812	4.23411e-07	8.81839e-06	FBgn0194507	1188.22	0.633552	0.15412	4.11077	3.94342e-05	0.000603343	GD23117	2L	1830082	1844037	1	-	Dsim\GD23117
FBgn0024232	CG18471	2R	16641243	16651125	1	gprs	gprs	674.597	0.809533	0.143056	5.65886	1.5238e-08	4.42439e-07	FBgn0085074	383.369	0.676871	0.164699	4.10975	3.96085e-05	0.000605131	GD11211	2R	11264084	11269990	1	-	Dsim\GD11211
FBgn0053126	CG33126	2L	1359837	1361821	-1	Neural Lazarillo	NLaz	3728.68	-0.599482	0.111235	-5.38935	7.0713e-08	1.75986e-06	FBgn0194304	2703.86	-0.643957	0.156983	-4.10207	4.09474e-05	0.000622956	GD22910	2L	1333557	1335057	-1	-	Dsim\GD22910
FBgn0052206	CG32206	3L	19340321	19412912	-1	-	CG32206	1456.28	0.47348	0.10794	4.3865	1.1519e-05	0.000169556	FBgn0184020	286.848	0.740941	0.180981	4.09403	4.23945e-05	0.000638478	GD12285	3L	18661183	18704232	-1	-	Dsim\GD12285
FBgn0050021	CG30021	2R	11226458	11232516	-1	menage a trois	metro	1304.52	0.409577	0.103839	3.94433	8.00227e-05	0.000909422	FBgn0197217	717.348	0.467775	0.114476	4.08623	4.38433e-05	0.000655896	GD25940	2R	5660835	5662459	-1	-	Dsim\GD25940
FBgn0038516	CG5840	3R	17534815	17537136	1	Pyrroline-5-carboxylate reductase-like 2	P5cr-2	953.251	0.51643	0.141757	3.64307	0.000269407	0.00247173	FBgn0190671	452.141	0.536987	0.131472	4.08443	4.41852e-05	0.000660276	GD19166	3R	8110127	8111202	-1	-	Dsim\GD19166
FBgn0085433	CG34404	3R	15363786	15367665	-1	-	CG34404	722.572	0.556434	0.114569	4.85675	1.19326e-06	2.25956e-05	FBgn0191828	310.515	0.51917	0.127305	4.07816	4.53945e-05	0.000675349	GD20354	3R	10279801	10282043	1	-	Dsim\GD20354
FBgn0026565	CG1315	3R	6642262	6644434	-1	-	CG1315	3538.39	-0.263217	0.0773284	-3.40389	0.000664343	0.00523555	FBgn0191031	1790.13	-0.414508	0.101764	-4.07325	4.63624e-05	0.000687471	GD19536	3R	2500327	2502343	-1	-	Dsim\GD19536
FBgn0036890	CG9368	3L	19601633	19604120	1	-	CG9368	293.13	1.22306	0.140737	8.69042	3.61108e-18	5.34729e-16	FBgn0186489	91.0061	0.781987	0.19249	4.06249	4.85525e-05	0.000713659	GD14816	3L	18921253	18922477	1	-	Dsim\GD14816
FBgn0036316	CG10960	3L	12824880	12843106	-1	-	CG10960	4963.67	-0.518462	0.0926618	-5.5952	2.20364e-08	6.15689e-07	FBgn0184420	2804.71	-0.526561	0.12978	-4.05733	4.96365e-05	0.000728001	GD12693	3L	12205443	12211536	-1	-	Dsim\GD12693
FBgn0039873	CG2191	3R	31759404	31761579	-1	Sodium-dependent multivitamin transporter	Smvt	4418.58	-0.943597	0.127634	-7.393	1.43551e-13	1.0319e-11	FBgn0187921	4592.1	-0.535832	0.132335	-4.04906	5.14228e-05	0.000752562	GD16294	3R	27202174	27204132	-1	-	Dsim\GD16294
FBgn0030559	CG13404	X	14264737	14266250	-1	-	CG13404	355.131	0.461141	0.135173	3.41149	0.000646081	0.00511887	FBgn0187509	157.019	0.733571	0.181459	4.04263	5.28539e-05	0.000770436	GD15854	X	10876146	10876923	-1	-	Dsim\GD15854
FBgn0037607	CG8036	3R	8667868	8673702	1	-	CG8036	42247.1	-0.322319	0.0951079	-3.38899	0.000701514	0.00547891	FBgn0190082	41901.7	-0.449523	0.111228	-4.04145	5.31224e-05	0.000773232	GD18560	3R	16785712	16789376	-1	-	Dsim\GD18560
FBgn0002973	CG3779	2L	9437469	9464184	1	numb	numb	4622.96	-0.392303	0.0827422	-4.74127	2.12378e-06	3.77992e-05	FBgn0194984	1986.82	-0.476601	0.118059	-4.03697	5.4145e-05	0.000787266	GD23607	2L	9236841	9238838	1	-	Dsim\GD23607
FBgn0085447	CG34418	3L	5657913	5749599	1	still life	sif	13347.2	0.646706	0.100899	6.40944	1.46053e-10	6.32384e-09	FBgn0185592	7800.5	0.627532	0.155653	4.03162	5.5394e-05	0.000804557	GD13896	3L	5173757	5251594	1	-	Dsim\GD13896
FBgn0031905	CG5155	2L	7388508	7390902	1	gudu	gudu	2323.93	-0.660989	0.111442	-5.93126	3.0062e-09	1.00764e-07	FBgn0194846	2289.34	-0.465439	0.115587	-4.02672	5.65597e-05	0.00081972	GD23466	2L	7177159	7179308	1	-	Dsim\GD23466
FBgn0036772	CG5290	3L	17909483	17912565	-1	-	CG5290	246.338	0.574685	0.181408	3.16792	0.00153532	0.0105255	FBgn0184092	151.672	0.706384	0.175592	4.02287	5.74929e-05	0.000832349	GD12360	3L	17229435	17232005	-1	-	Dsim\GD12360
FBgn0035480	CG14984	3L	3951193	3952550	-1	-	CG14984	666.794	0.310012	0.11905	2.60405	0.00921296	0.0427586	FBgn0185025	534.12	0.45398	0.112986	4.01803	5.86866e-05	0.000846839	GD13306	3L	3491941	3493404	-1	-	Dsim\GD13306
FBgn0028894	CG5869	2L	16301656	16302954	-1	-	CG5869	856.334	-0.313998	0.0959327	-3.2731	0.00106373	0.00775568	FBgn0193339	510.937	-0.464677	0.115817	-4.01218	6.01609e-05	0.000862626	GD21923	2L	16009802	16010499	-1	-	Dsim\GD21923
FBgn0050005	CG30005	2R	9607292	9608350	1	Glutathione S transferase T2	GstT2	393.462	0.841225	0.123025	6.83784	8.0394e-12	4.42555e-10	FBgn0182440	223.488	0.773692	0.193014	4.00847	6.11134e-05	0.000874422	GD10673	2R	4128788	4129650	1	-	Dsim\GD10673
FBgn0033065	CG8345	2R	6173684	6176195	1	Cyp6w1	Cyp6w1	10699.7	-0.437253	0.16504	-2.64938	0.00806387	0.0387568	FBgn0182170	10776	-0.566667	0.141445	-4.00626	6.16886e-05	0.000881715	GD10398	2R	956460	958119	1	-	Dsim\GD10398
FBgn0038589	CG18598	3R	18251115	18251539	1	-	CG18598	170.835	0.424284	0.155504	2.72843	0.00636359	0.0323821	FBgn0190725	73.9349	1.04413	0.260795	4.00364	6.23742e-05	0.000889626	GD19220	3R	7405229	7405561	-1	-	Dsim\GD19220
FBgn0031957	CG14534	2L	7857957	7860839	-1	TweedleE	TwdlE	156.078	0.784419	0.185984	4.21768	2.46831e-05	0.000332279	FBgn0193864	314.773	0.869902	0.217387	4.00163	6.29078e-05	0.000896287	GD22462	2L	7656339	7658422	-1	-	Dsim\GD22462
FBgn0030773	CG9676	X	16699152	16700170	-1	-	CG9676	1984.53	0.517861	0.167967	3.08311	0.0020485	0.0133985	FBgn0187391	1094.62	1.38416	0.345987	4.00061	6.31796e-05	0.000899207	GD15730	X	12788233	12789043	-1	-	Dsim\GD15730
FBgn0022770	CG17058	X	20244647	20248203	1	Peritrophin A	Peritrophin-A	283.536	0.776885	0.134102	5.79326	6.90321e-09	2.16574e-07	FBgn0189033	413.914	0.63141	0.158203	3.99113	6.57594e-05	0.000930026	GD17481	X	15444716	15447169	1	-	Dsim\GD17481
FBgn0033203	CG2070	2R	7661855	7663408	1	-	CG2070	899.431	-0.562654	0.124478	-4.52012	6.18039e-06	9.72573e-05	FBgn0182270	138.264	-0.784515	0.196942	-3.98349	6.79099e-05	0.000956422	GD10499	2R	2274850	2275983	1	-	Dsim\GD10499
FBgn0053988	CG33988	2R	24695378	24736657	-1	Mid1 ortholog (S. cerevisiae)	Mid1	2575.65	0.728052	0.118375	6.15041	7.72846e-10	2.88998e-08	FBgn0196239	413.853	0.709664	0.178297	3.98023	6.88477e-05	0.000968617	GD24924	2R	19057500	19070278	-1	-	Dsim\GD24924
FBgn0036984	CG13248	3L	20407103	20410566	-1	-	CG13248	206.796	0.956964	0.153699	6.22622	4.77814e-10	1.87182e-08	FBgn0183929	182.419	0.603904	0.151985	3.97345	7.08382e-05	0.000989176	GD12193	3L	19757495	19760103	-1	-	Dsim\GD12193
FBgn0261362	CG42639	2R	17887220	17889973	-1	Prophenoloxidase 1	PPO1	1340.34	-1.64364	0.154695	-10.6251	2.27827e-26	9.63904e-24	FBgn0196725	2006.95	-0.796261	0.200938	-3.96272	7.41002e-05	0.00102748	GD25430	2R	12516806	12519258	-1	-	Dsim\GD25430
FBgn0030594	CG9509	X	14906334	14909708	-1	-	CG9509	6360.39	-0.34829	0.100157	-3.47742	0.000506256	0.0042002	FBgn0187486	4659.64	-0.603298	0.15246	-3.95708	7.587e-05	0.00104771	GD15828	X	11431842	11438721	-1	-	Dsim\GD15828
FBgn0051109	CG31109	3R	25053369	25054653	-1	-	CG31109	565.777	0.460701	0.110824	4.15704	3.224e-05	0.000415733	FBgn0189776	324.841	0.624961	0.158009	3.95523	7.64608e-05	0.00105478	GD18242	3R	20709044	20709952	-1	-	Dsim\GD18242
FBgn0264574	CG43946	3L	914074	993788	1	Glucose transporter 1	Glut1	3676.69	0.643869	0.113045	5.69569	1.22874e-08	3.65365e-07	FBgn0185296	1021.71	0.516892	0.13075	3.95328	7.70861e-05	0.00106232	GD13586	3L	604171	617104	1	-	Dsim\GD13586
FBgn0040262	CG13270	2L	16794211	16796009	1	Ugt36Ba	Ugt36Ba	134.226	-0.941788	0.204411	-4.60732	4.079e-06	6.69643e-05	FBgn0195439	278.298	-1.12505	0.284628	-3.9527	7.72741e-05	0.00106382	GD24083	2L	16489167	16490738	1	-	Dsim\GD24083
FBgn0038659	CG14296	3R	18906609	18910755	1	Endophilin A	EndoA	6209.78	0.403838	0.0762928	5.29326	1.20153e-07	2.82418e-06	FBgn0190760	2293.21	0.380371	0.0962381	3.9524	7.73723e-05	0.00106409	GD19255	3R	6740367	6741476	-1	-	Dsim\GD19255
FBgn0039277	CG13650	3R	25109226	25112516	-1	-	CG13650	691.826	0.530753	0.144273	3.6788	0.000234335	0.00219761	FBgn0189769	601.073	0.467829	0.118486	3.94838	7.86814e-05	0.00107988	GD18235	3R	20765311	20768114	-1	-	Dsim\GD18235
FBgn0038494	CG4135	3R	17232253	17265049	-1	beat-IIb	beat-IIb	459.241	0.603537	0.126536	4.7697	1.84502e-06	3.34408e-05	FBgn0191718	187.308	0.589224	0.149266	3.94747	7.898e-05	0.00108214	GD20241	3R	8401082	8415827	1	-	Dsim\GD20241
FBgn0039324	CG10553	3R	25316461	25318111	-1	-	CG10553	3205.01	-0.670889	0.0992022	-6.76284	1.35314e-11	7.08034e-10	FBgn0189742	1625.2	-0.646142	0.163806	-3.94456	7.99463e-05	0.0010939	GD18207	3R	20973492	20975263	-1	-	Dsim\GD18207
FBgn0086347	CG7438	2L	10491814	10506779	-1	Myosin 31DF	Myo31DF	4243.75	-0.688752	0.165459	-4.16267	3.14547e-05	0.000406086	FBgn0193656	2690.42	-0.814174	0.206518	-3.94238	8.06776e-05	0.00110167	GD22248	2L	10295630	10310965	-1	-	Dsim\GD22248
FBgn0035383	CG2107	3L	2981022	2983551	1	-	CG2107	1694.67	-0.37455	0.106259	-3.52487	0.000423697	0.00362037	FBgn0185422	1808.29	-0.484436	0.122991	-3.9388	8.18889e-05	0.00111594	GD13716	3L	2513402	2515583	1	-	Dsim\GD13716
FBgn0035344	CG16761	3L	2476259	2478448	-1	Cyp4d20	Cyp4d20	1074.31	0.379598	0.119545	3.17536	0.00149651	0.0103071	FBgn0185103	1104.01	0.531785	0.135099	3.93625	8.27643e-05	0.00112559	GD13389	3L	2029587	2031485	-1	-	Dsim\GD13389
FBgn0029708	CG3556	X	4530231	4535464	1	-	CG3556	2310.95	0.584277	0.111819	5.2252	1.73968e-07	3.89729e-06	FBgn0188281	689.456	0.609098	0.154847	3.93355	8.37007e-05	0.00113431	GD16692	X	3424969	3427213	1	-	Dsim\GD16692
FBgn0038455	CG14907	3R	16651217	16652319	-1	-	CG14907	228.379	-0.557021	0.174831	-3.18606	0.00144224	0.0100313	FBgn0191747	131.502	-1.05631	0.269516	-3.91929	8.88097e-05	0.00119454	GD20272	3R	8993693	8994619	1	-	Dsim\GD20272
FBgn0001991	CG4894	2L	16165831	16190540	1	Ca[2+]-channel protein alpha[[1]] subunit D	Ca-alpha1D	5645.73	0.279777	0.0863299	3.24079	0.00119198	0.00851467	FBgn0195399	3461.38	0.49535	0.126514	3.91538	9.02613e-05	0.00121266	GD24041	2L	15879422	15898395	1	-	Dsim\GD24041
FBgn0035089	CG9358	2R	24970843	24973207	-1	Pherokine 3	Phk-3	1783.81	0.395359	0.141214	2.79972	0.00511473	0.0273722	FBgn0196218	1969.97	0.493649	0.126086	3.91518	9.03373e-05	0.00121266	GD24902	2R	19309784	19310149	-1	-	Dsim\GD24902
FBgn0003328	CG8095	2R	15248784	15258498	1	scab	scb	3098.36	-0.443254	0.152066	-2.91488	0.00355823	0.0207035	FBgn0182861	1351.46	-0.670352	0.171231	-3.9149	9.04418e-05	0.00121286	GD11105	2R	9874211	9883111	1	-	Dsim\GD11105
FBgn0030362	CG1803	X	12012377	12017375	1	regucalcin	regucalcin	12482.6	-0.380862	0.0984997	-3.86663	0.000110349	0.00118926	FBgn0188630	14675.1	-0.465587	0.118952	-3.91407	9.07526e-05	0.00121581	GD17058	X	9170683	9172196	1	-	Dsim\GD17058
FBgn0262476	CG43066	2R	18514574	18526439	1	-	CG43066	4245.42	0.344802	0.127183	2.71107	0.00670659	0.0337564	FBgn0183138	589.638	0.536232	0.137246	3.90709	9.34145e-05	0.00124651	GD11389	2R	13123955	13127911	1	-	Dsim\GD11389
FBgn0025686	CG11592	2L	287252	289144	-1	Amnionless ortholog	Amnionless	180.623	-1.00429	0.274047	-3.66465	0.000247676	0.0023029	FBgn0194362	210.112	-0.978197	0.250651	-3.90262	9.51558e-05	0.00126849	GD22969	2L	305471	306979	-1	-	Dsim\GD22969
FBgn0033405	CG13954	2R	9309296	9389467	-1	-	CG13954	3395.41	0.782917	0.11681	6.70246	2.04937e-11	1.03928e-09	FBgn0181856	73.3224	1.01962	0.261303	3.90207	9.53733e-05	0.00126888	GD10081	2R	3905885	3908690	-1	-	Dsim\GD10081
FBgn0038837	CG3822	3R	20860187	20866231	-1	-	CG3822	263.811	0.891201	0.151241	5.89257	3.80232e-09	1.2568e-07	FBgn0191507	124.28	0.748421	0.192062	3.89678	9.74807e-05	0.00128927	GD20025	3R	4772935	4777995	1	-	Dsim\GD20025
FBgn0034978	CG3257	2R	24116792	24123263	1	-	CG3257	1204.54	0.420498	0.105336	3.99196	6.55285e-05	0.000763451	FBgn0187132	476.36	0.707681	0.181888	3.89075	9.99343e-05	0.00132043	GD15465	chr2R_Mrandom_643	3036	5021	1	-	Dsim\GD15465
FBgn0004575	CG3985	3R	10190689	10222442	1	Synapsin	Syn	7879.06	0.252707	0.0914941	2.76201	0.00574473	0.0300593	FBgn0190195	1596.78	0.589453	0.152257	3.87144	0.000108195	0.00141982	GD18674	3R	15333598	15339462	-1	-	Dsim\GD18674
FBgn0000535	CG10952	X	14955477	15009989	1	ether a go-go	eag	1585.26	0.63357	0.130409	4.85834	1.18376e-06	2.24444e-05	FBgn0188749	55.3852	1.12299	0.290262	3.86889	0.000109331	0.00143055	GD17183	X	11482927	11491017	1	-	Dsim\GD17183
FBgn0026755	CG9481	2L	6225048	6226842	1	UDP-glycosyltransferase 37b1	Ugt37b1	301.673	-1.18318	0.204029	-5.79907	6.66851e-09	2.10101e-07	FBgn0194781	215.195	-0.853365	0.220943	-3.86237	0.000112291	0.00145654	GD23396	2L	6021356	6023012	1	-	Dsim\GD23396
FBgn0032233	CG13140	2L	10376168	10379905	1	dpr19	dpr19	323.982	0.64448	0.131023	4.91882	8.70665e-07	1.7009e-05	FBgn0195064	282.732	0.529139	0.136996	3.86246	0.000112252	0.00145654	GD23687	2L	10166903	10168739	1	-	Dsim\GD23687
FBgn0000527	CG3331	3R	21229839	21237177	-1	ebony	e	1221.59	0.505151	0.16398	3.08056	0.00206612	0.013478	FBgn0262091	912.181	0.401483	0.10398	3.86115	0.000112853	0.00146144	GD19997	3R	4401493	4404439	1	ebony	Dsim\e
FBgn0039089	CG10152	3R	23557412	23580077	1	beat-IV	beat-IV	358.111	0.776171	0.139383	5.56863	2.56752e-08	7.03891e-07	FBgn0192473	165.103	0.623939	0.161898	3.8539	0.000116249	0.00149703	GD21018	3R	19215436	19226756	1	-	Dsim\GD21018
FBgn0039801	CG11315	3R	30745479	30746290	-1	Niemann-Pick type C-2h	Npc2h	9374.46	-0.570935	0.161054	-3.54498	0.000392641	0.00341813	FBgn0188422	8256.23	0.492329	0.127835	3.8513	0.000117492	0.00150946	GD16836	3R	26210901	26211374	-1	-	Dsim\GD16836
FBgn0039728	CG7896	3R	29983426	29990785	1	-	CG7896	159.326	0.93948	0.220466	4.26133	2.03212e-05	0.000279662	FBgn0192922	126.568	0.822226	0.213694	3.84769	0.000119239	0.00152608	GD21488	3R	25479614	25483222	1	-	Dsim\GD21488
FBgn0263994	CG43737	X	15175441	15189931	1	-	CG43737	1255.47	0.788459	0.135842	5.80425	6.46556e-09	2.05015e-07	FBgn0188760	227.959	0.864873	0.225057	3.8429	0.000121588	0.00155172	GD17196	X	11602403	11612345	1	-	Dsim\GD17196
FBgn0086359	CG3953	3R	10144668	10159134	1	Invadolysin	Invadolysin	4238.11	-0.614754	0.132906	-4.62547	3.73755e-06	6.20466e-05	FBgn0190193	2343.76	-0.360844	0.0940266	-3.83768	0.000124201	0.00157464	GD18672	3R	15391493	15403792	-1	-	Dsim\GD18672
FBgn0010352	CG11661	3L	16954822	16968724	1	Neural conserved at 73EF	Nc73EF	72515.4	-0.734329	0.190542	-3.85389	0.000116254	0.00124206	FBgn0186359	45275.8	-0.712292	0.185809	-3.83346	0.000126352	0.00159887	GD14681	3L	16290978	16299294	1	-	Dsim\GD14681
FBgn0085419	CG34390	2R	18539585	18548969	1	Rad, Gem/Kir family member 2	Rgk2	523.125	0.568464	0.118057	4.81518	1.47064e-06	2.73241e-05	FBgn0183143	185.071	0.66208	0.172777	3.83198	0.000127115	0.00160659	GD11394	2R	13148739	13151854	1	-	Dsim\GD11394
FBgn0053511	CG33511	2L	21081127	21082494	-1	-	CG33511	107.781	0.854324	0.23861	3.58042	0.000343044	0.00305093	FBgn0193083	28.9834	-1.18878	0.310579	-3.82762	0.000129388	0.0016266	GD21660	2L	20657801	20659167	-1	-	Dsim\GD21660
FBgn0036391	CG17364	3L	13977905	13993400	-1	-	CG17364	1246.38	0.466472	0.154386	3.02146	0.00251561	0.0157377	FBgn0184368	371.183	0.586306	0.153504	3.8195	0.000133725	0.00167485	GD12641	3L	13328518	13334994	-1	-	Dsim\GD12641
FBgn0040582	CG5791	3R	22087075	22087829	1	-	CG5791	966.997	0.7774	0.152863	5.08559	3.66487e-07	7.70872e-06	FBgn0186843	854.253	-0.746312	0.195506	-3.81733	0.000134902	0.00168803	GD15173	chr3R_Mrandom_242	1245	1686	1	-	Dsim\GD15173
FBgn0039911	CG1909	4	583108	589348	1	-	CG1909	1153.13	0.799384	0.10642	7.51163	5.83975e-14	4.34548e-12	FBgn0195746	1305.06	0.389168	0.102118	3.81098	0.000138415	0.00172557	GD24408	4	466678	473944	1	-	Dsim\GD24408
FBgn0029930	CG12541	X	7021608	7066052	-1	-	CG12541	590.825	0.497697	0.166252	2.99363	0.00275684	0.0168901	FBgn0187797	355.974	0.642065	0.168841	3.80277	0.000143084	0.00177067	GD16167	X	5455807	5457738	-1	-	Dsim\GD16167
FBgn0046302	CG10650	2L	18993360	18995934	-1	-	CG10650	4611.14	-0.419552	0.124202	-3.37797	0.000730232	0.00564957	FBgn0193211	2740.63	-0.629882	0.165763	-3.79988	0.000144766	0.00178491	GD21791	2L	18687056	18689028	-1	-	Dsim\GD21791
FBgn0033911	CG8394	2R	14198478	14201249	-1	Vesicular GABA Transporter	VGAT	541.216	0.889866	0.11162	7.97225	1.55815e-15	1.55899e-13	FBgn0186901	173.064	0.795211	0.20934	3.79866	0.000145483	0.00179212	GD15231	chr2R_Mrandom_485	582	1517	-1	-	Dsim\GD15231
FBgn0038926	CG13409	3R	22029440	22031900	-1	-	CG13409	264.012	0.61993	0.151387	4.09502	4.22139e-05	0.000523537	FBgn0190004	177.111	0.628856	0.165757	3.79385	0.00014833	0.00181886	GD18481	3R	17678163	17680161	-1	-	Dsim\GD18481
FBgn0264503	CG43902	X	10158434	10195337	1	-	CG43902	953.978	0.802202	0.144276	5.56019	2.69487e-08	7.32214e-07	FBgn0196022	334.699	0.724805	0.191066	3.79348	0.000148549	0.00181989	GD24696	chrX_Mrandom_022	39789	50890	1	-	Dsim\GD24696
FBgn0032879	CG9317	2L	20727151	20730282	-1	-	CG9317	176.103	0.811481	0.188148	4.313	1.61055e-05	0.000227784	FBgn0193107	121.995	0.613469	0.16174	3.79293	0.000148878	0.00182061	GD21684	2L	20341079	20343842	-1	-	Dsim\GD21684
FBgn0030707	CG8916	X	15921955	15924558	1	-	CG8916	54.2073	1.23791	0.275548	4.49255	7.03752e-06	0.000109236	FBgn0196143	41.2424	1.07763	0.284152	3.79243	0.000149179	0.00182263	GD24823	chrX_Mrandom_774	2349	4131	1	-	Dsim\GD24823
FBgn0039232	CG13636	3R	24833952	24840488	1	sosie	sosie	503.002	0.532435	0.116539	4.56871	4.9073e-06	7.92445e-05	FBgn0192587	165.668	0.709312	0.18719	3.78926	0.000151096	0.00184104	GD21135	3R	20499855	20502430	1	-	Dsim\GD21135
FBgn0035656	CG10479	3L	5967545	5976007	-1	-	CG10479	2078.17	-0.462946	0.100317	-4.61484	3.93402e-06	6.49443e-05	FBgn0184885	1980.07	-0.335524	0.0885837	-3.78765	0.000152076	0.00184964	GD13163	3L	5456458	5464354	-1	-	Dsim\GD13163
FBgn0038130	CG8630	3R	13279721	13284527	1	-	CG8630	6447.63	0.426449	0.0823245	5.1801	2.21772e-07	4.85081e-06	FBgn0190404	3984.21	0.426529	0.113003	3.7745	0.000160332	0.00193433	GD18893	3R	12316156	12317679	-1	-	Dsim\GD18893
FBgn0014903	CG14630	X	1031505	1033165	1	-	CG14630	2002.89	-0.753163	0.130096	-5.78929	7.06861e-09	2.20827e-07	FBgn0188146	469.056	-0.811893	0.215315	-3.77072	0.000162777	0.00196206	GD16541	X	753861	755018	1	-	Dsim\GD16541
FBgn0028875	CG32975	2L	14040170	14094401	1	nicotinic Acetylcholine Receptor alpha5	nAChRalpha5	2584.55	0.732097	0.0896272	8.16825	3.12894e-16	3.5641e-14	FBgn0195317	823.474	0.527751	0.140526	3.75555	0.000172959	0.00207366	GD23953	2L	13815324	13843517	1	-	Dsim\GD23953
FBgn0260234	CG42508	3R	19914320	19915412	-1	-	CG42508	1117.09	0.992755	0.107945	9.19688	3.68502e-20	8.02468e-18	FBgn0191573	663.671	0.460226	0.122703	3.75073	0.000176323	0.00210648	GD20093	3R	5733716	5734057	1	-	Dsim\GD20093
FBgn0039697	CG7834	3R	29801599	29802945	-1	-	CG7834	9378.64	-0.341846	0.106405	-3.2127	0.00131494	0.00928103	FBgn0189209	7829.88	-0.283913	0.0757113	-3.74994	0.000176877	0.00211123	GD17660	3R	25300247	25301138	-1	-	Dsim\GD17660
FBgn0260446	CG15274	2L	15016331	15034704	1	metabotropic GABA-B receptor subtype 1	GABA-B-R1	1376.16	0.2936	0.0995953	2.94793	0.00319914	0.0190405	FBgn0195349	370.026	0.458436	0.122263	3.74958	0.000177132	0.00211241	GD23988	2L	14769271	14779726	1	-	Dsim\GD23988
FBgn0039647	CG14509	3R	29171191	29194994	-1	-	CG14509	4074.61	0.692249	0.108978	6.35216	2.12306e-10	8.88088e-09	FBgn0189485	1140.04	0.580634	0.154949	3.74727	0.000178771	0.00212818	GD17939	3R	24671404	24679674	-1	-	Dsim\GD17939
FBgn0030774	CG9675	X	16700446	16701972	-1	spheroide	spheroide	2374.92	-0.464217	0.121906	-3.808	0.000140096	0.00143467	FBgn0187390	2381.55	-0.577682	0.154551	-3.73781	0.000185631	0.00220206	GD15729	X	12789811	12790828	-1	-	Dsim\GD15729
FBgn0053229	CG33229	3L	223852	225605	1	-	CG33229	5597.45	0.381728	0.116973	3.26339	0.0011009	0.00797166	FBgn0185268	1909.71	0.559756	0.149794	3.73683	0.000186354	0.00220869	GD13558	3L	191060	191563	1	-	Dsim\GD13558
FBgn0036602	CG13042	3L	16307846	16308480	-1	-	CG13042	59.7512	1.12165	0.280437	3.99964	6.3438e-05	0.000742014	FBgn0184217	64.6529	0.898167	0.240374	3.73654	0.000186569	0.00220929	GD12488	3L	15636963	15637382	-1	-	Dsim\GD12488
FBgn0051053	CG31053	3R	27927357	27928174	-1	-	CG31053	142.692	-0.800861	0.217827	-3.6766	0.000236366	0.00220967	FBgn0189592	74.3527	-1.18018	0.316207	-3.73229	0.000189748	0.00224299	GD18048	3R	23463178	23463837	-1	-	Dsim\GD18048
FBgn0026077	CG10287	3R	6088799	6100887	-1	Gasp	Gasp	2010.83	0.644454	0.175028	3.682	0.000231414	0.00217573	FBgn0191056	1129.99	0.661031	0.177283	3.72868	0.000192485	0.00227021	GD19561	3R	1946404	1954044	-1	-	Dsim\GD19561
FBgn0039808	CG12071	3R	30877084	30881027	-1	-	CG12071	821.19	0.415419	0.134985	3.07752	0.00208728	0.0135683	FBgn0188383	509.316	0.478438	0.128461	3.7244	0.000195783	0.00229619	GD16796	3R	26344293	26346488	-1	-	Dsim\GD16796
FBgn0035176	CG13905	3L	902898	903810	1	-	CG13905	746.736	-0.662723	0.136073	-4.87036	1.11397e-06	2.12027e-05	FBgn0185293	1371.31	-1.6653	0.448395	-3.71391	0.000204081	0.00238727	GD13583	3L	545613	546329	1	-	Dsim\GD13583
FBgn0035673	CG6602	3L	6072139	6073539	1	-	CG6602	1722.74	-0.452653	0.0931403	-4.8599	1.17443e-06	2.2296e-05	FBgn0185626	1775.37	-0.558178	0.150713	-3.70358	0.00021258	0.00248022	GD13930	3L	5567628	5568938	1	-	Dsim\GD13930
FBgn0051211	CG31211	3R	11949680	11954038	1	-	CG31211	5966.69	0.29487	0.114993	2.56425	0.0103399	0.0465246	FBgn0190307	3925.22	0.353847	0.09575	3.69553	0.000219429	0.00255349	GD18789	3R	13613444	13617501	-1	-	Dsim\GD18789
FBgn0051712	CG31712	2L	9934767	9938134	-1	-	CG31712	3370.23	0.32466	0.0918812	3.53347	0.000410137	0.00353099	FBgn0193729	2269.43	0.300667	0.0814422	3.69178	0.000222689	0.0025825	GD22322	2L	9724684	9726907	-1	-	Dsim\GD22322
FBgn0264815	CG44007	2L	11814156	11928572	-1	-	Pde1c	33149.1	0.181908	0.0606502	2.9993	0.00270602	0.0166545	FBgn0193565	1211.57	0.44005	0.119259	3.68988	0.000224358	0.00259516	GD22155	2L	11626747	11631553	-1	-	Dsim\GD22155
FBgn0032943	CG8666	2L	21344607	21358271	1	Tetraspanin 39D	Tsp39D	497.698	0.453482	0.117675	3.85367	0.000116361	0.0012423	FBgn0195666	192.365	0.675441	0.183146	3.68799	0.000226028	0.00260775	GD24319	2L	20951179	20952268	1	-	Dsim\GD24319
FBgn0038236	CG3360	3R	14521049	14523064	1	Cyp313a1	Cyp313a1	2379.1	1.18388	0.109042	10.8571	1.84475e-27	8.5366e-25	FBgn0190473	1866.59	0.600003	0.16304	3.68011	0.000233138	0.0026783	GD18964	3R	11108319	11110196	-1	-	Dsim\GD18964
FBgn0004514	CG7485	3L	22035003	22065279	1	Octopamine-Tyramine receptor	Oct-TyrR	208.902	0.538141	0.180475	2.98181	0.00286549	0.0173974	FBgn0186688	99.4454	0.79931	0.217406	3.67658	0.000236384	0.00271096	GD15016	3L	21399913	21403204	1	-	Dsim\GD15016
FBgn0013753	CG7959	3L	1639711	1640952	1	Big brother	Bgb	365.172	0.442185	0.147043	3.00718	0.00263682	0.0162895	FBgn0084471	55.2185	-1.08779	0.296484	-3.66898	0.000243519	0.0027786	GD13634	3L	1208556	1209197	1	-	Dsim\GD13634
FBgn0243486	CG15151	2L	18012380	18070246	1	reduced ocelli	rdo	623.441	0.360133	0.11463	3.1417	0.00167971	0.011342	FBgn0195480	389.286	0.574899	0.157066	3.66024	0.000251977	0.00287024	GD24124	2L	17734304	17743220	1	-	Dsim\GD24124
FBgn0039283	CG13651	3R	25138072	25139903	1	distal antenna-related	danr	119.761	0.957201	0.237737	4.02631	5.66587e-05	0.000679353	FBgn0192630	107.715	0.738277	0.201783	3.65877	0.000253425	0.00288429	GD21179	3R	20794142	20795629	1	-	Dsim\GD21179
FBgn0024293	CG1865	2R	7151662	7153642	-1	Serpin 43Ab	Spn43Ab	8492.35	-0.483924	0.110298	-4.38743	1.14698e-05	0.000169	FBgn0182044	7919.3	-0.403008	0.110427	-3.64954	0.000262706	0.00298235	GD10271	2R	1837384	1839216	-1	-	Dsim\GD10271
FBgn0039925	CG17461	4	1147466	1169239	1	Kinesin family member 3C ortholog	Kif3C	738.291	1.06863	0.0990587	10.7878	3.93041e-27	1.71181e-24	FBgn0195759	600.684	0.573222	0.157114	3.64845	0.00026383	0.00299259	GD24423	4	901444	905456	1	-	Dsim\GD24423
FBgn0036298	CG10627	3L	12527215	12530171	-1	nesthocker	nst	1086.3	-0.396116	0.114363	-3.46367	0.000532857	0.00438851	FBgn0184435	788.812	-0.438116	0.12043	-3.63794	0.00027483	0.00308874	GD12708	3L	11903778	11906183	-1	-	Dsim\GD12708
FBgn0041087	CG8805	2R	9414342	9417846	1	wunen-2	wun2	415.017	0.57792	0.150038	3.85181	0.000117246	0.00124818	FBgn0182420	184.413	0.546046	0.150216	3.63506	0.000277911	0.00312076	GD10653	2R	3949280	3951854	1	-	Dsim\GD10653
FBgn0038431	CG10405	3R	16454492	16455797	1	-	CG10405	79.2474	-1.12121	0.315747	-3.55097	0.000383807	0.00335503	FBgn0190608	40.1337	-1.17395	0.323223	-3.63202	0.000281214	0.0031526	GD19101	3R	9181570	9182672	-1	-	Dsim\GD19101
FBgn0004197	CG6127	3R	27172090	27194267	-1	Serrate	Ser	541.531	-1.24236	0.156817	-7.92235	2.33063e-15	2.24104e-13	FBgn0189632	3494.21	-0.620926	0.171447	-3.62168	0.000292695	0.00327313	GD18089	3R	22795213	22836536	-1	-	Dsim\GD18089
FBgn0051706	CG31706	2L	11529038	11531052	-1	-	CG31706	500.249	1.16831	0.139182	8.3941	4.69469e-17	5.84194e-15	FBgn0193576	412.964	0.471353	0.130247	3.61891	0.000295844	0.00330286	GD22166	2L	11346530	11347720	-1	-	Dsim\GD22166
FBgn0051198	CG31198	3R	21754324	21757758	1	-	CG31198	36472.2	-0.475369	0.134472	-3.53507	0.000407673	0.00352002	FBgn0192354	18692.9	-0.652681	0.180599	-3.61398	0.000301534	0.00335802	GD20894	3R	17393336	17396431	1	-	Dsim\GD20894
FBgn0034433	CG9834	2R	19307447	19310665	-1	Endophilin B	EndoB	1036.34	0.544563	0.120646	4.51372	6.37002e-06	9.97117e-05	FBgn0196627	829.736	0.386885	0.107221	3.60831	0.000308202	0.00342396	GD25329	2R	13906358	13908875	-1	-	Dsim\GD25329
FBgn0004401	CG6143	3L	17638103	17645036	-1	Protein on ecdysone puffs	Pep	7833.87	0.340952	0.0849666	4.01278	6.00077e-05	0.00071188	FBgn0184123	5575.57	0.329596	0.0913439	3.60829	0.000308217	0.00342396	GD12391	3L	16971970	16977427	-1	-	Dsim\GD12391
FBgn0030148	CG3106	X	9659095	9662903	-1	-	CG3106	1294.82	-0.965645	0.154554	-6.24793	4.1594e-10	1.66017e-08	FBgn0195893	1067.01	-1.49376	0.414429	-3.60438	0.000312895	0.00346675	GD24559	chrX_Mrandom_496	2010	5629	-1	-	Dsim\GD24559
FBgn0030345	CG1847	X	11869170	11871168	1	-	CG1847	438.618	0.436004	0.133451	3.26714	0.00108639	0.00788592	FBgn0188625	215.227	0.545799	0.151742	3.5969	0.000322034	0.00355399	GD17053	X	9062703	9063887	1	-	Dsim\GD17053
FBgn0004117	CG4843	3R	15310193	15315197	1	Tropomyosin 2	Tm2	63209.2	0.538857	0.0872735	6.17435	6.64372e-10	2.54871e-08	FBgn0186829	35497.5	0.418602	0.116467	3.59418	0.000325411	0.00358245	GD15159	chr3R_Mrandom_150	6709	7673	1	-	Dsim\GD15159
FBgn0259241	CG42339	X	10967722	11039901	-1	-	CG42339	363.267	0.628114	0.150817	4.16474	3.11711e-05	0.000404187	FBgn0187650	173.102	0.616783	0.171818	3.58976	0.000330985	0.0036323	GD16006	X	8415927	8434781	-1	-	Dsim\GD16006
FBgn0051704	CG31704	2L	11840691	11841204	1	-	CG31704	1700.07	1.09722	0.19375	5.66309	1.48672e-08	4.32521e-07	FBgn0195161	3550.41	0.777828	0.216776	3.58817	0.000333007	0.00364514	GD23791	2L	11650649	11650855	1	-	Dsim\GD23791
FBgn0034156	CG5348	2R	16766804	16769238	1	-	CG5348	574.798	-0.65298	0.115094	-5.67345	1.3995e-08	4.10373e-07	FBgn0182966	648.853	-0.466908	0.130183	-3.58654	0.000335099	0.00365919	GD11214	2R	11389019	11391240	1	-	Dsim\GD11214
FBgn0263241	CG33048	3L	11070526	11073348	1	Molybdenum cofactor synthesis 1 ortholog	Mocs1	811.717	-0.61635	0.140785	-4.37796	1.19797e-05	0.000174774	FBgn0185965	286.166	-0.867271	0.242172	-3.58122	0.000341996	0.00371942	GD14280	3L	10461962	10463448	1	-	Dsim\GD14280
FBgn0032140	CG13117	2L	9736645	9737795	1	-	CG13117	1227.16	-0.597675	0.145693	-4.10229	4.09082e-05	0.000511225	FBgn0195002	722.324	-0.474143	0.13242	-3.58059	0.000342819	0.00372535	GD23625	2L	9515704	9516036	1	-	Dsim\GD23625
FBgn0028408	CG1975	2R	9291856	9302821	1	DNA fragmentation factor-related protein 2	Drep-2	641.057	0.984295	0.126672	7.7704	7.82395e-15	6.97934e-13	FBgn0182416	106.255	0.894832	0.250088	3.57807	0.000346144	0.00375543	GD10649	2R	3837953	3845997	1	-	Dsim\GD10649
FBgn0262742	CG6588	3R	16625238	16639771	1	Fasciclin 1	Fas1	23092.3	0.453247	0.119883	3.78075	0.000156355	0.00156228	FBgn0190624	6228.62	0.532086	0.149029	3.57035	0.000356498	0.00385224	GD19117	3R	9004607	9015293	-1	-	Dsim\GD19117
FBgn0000287	CG4881	2L	11358873	11373636	1	spalt-related	salr	1324.74	-0.283234	0.0937527	-3.02107	0.00251883	0.0157431	FBgn0195148	964.099	-0.482906	0.135497	-3.56397	0.000365291	0.00393197	GD23776	2L	11172515	11179322	1	-	Dsim\GD23776
FBgn0035743	CG15829	3L	7128903	7129673	1	-	CG15829	132.241	1.11569	0.270138	4.13008	3.62634e-05	0.000460934	FBgn0185689	143.371	-1.12675	0.316288	-3.56242	0.000367451	0.00395157	GD13993	3L	6628292	6628605	1	-	Dsim\GD13993
FBgn0038845	CG10827	3R	21005160	21006990	-1	-	CG10827	1715.96	-0.556718	0.0980094	-5.68025	1.345e-08	3.96749e-07	FBgn0191503	1489.13	-0.706523	0.198374	-3.56157	0.000368646	0.00396126	GD20021	3R	4625657	4627336	1	-	Dsim\GD20021
FBgn0014863	CG1019	3R	7113522	7117732	-1	Muscle LIM protein at 84B	Mlp84B	27343.5	0.361067	0.111039	3.2517	0.00114715	0.00826619	FBgn0191001	14747.8	0.408756	0.114869	3.55845	0.000373044	0.00400212	GD19505	3R	2979344	2980831	-1	-	Dsim\GD19505
FBgn0039024	CG4721	3R	22763960	22766172	-1	-	CG4721	2259.62	-0.635517	0.181655	-3.49848	0.000467912	0.00392792	FBgn0189946	2486.02	-0.478477	0.134735	-3.55125	0.0003834	0.0040969	GD18421	3R	18401676	18403736	-1	-	Dsim\GD18421
FBgn0029950	CG9657	X	7418594	7422142	1	-	CG9657	154.858	1.32954	0.259614	5.12121	3.03576e-07	6.45884e-06	FBgn0188430	118.119	0.853618	0.240512	3.54917	0.000386455	0.00412627	GD16846	X	5838633	5842448	1	-	Dsim\GD16846
FBgn0034155	CG8566	2R	12639008	12660002	-1	unc-104	unc-104	8079.74	0.491273	0.108854	4.51315	6.38709e-06	9.9768e-05	FBgn0196807	3867.89	0.52792	0.148787	3.54816	0.000387929	0.00413873	GD25516	2R	11375666	11385480	-1	-	Dsim\GD25516
FBgn0038237	CG8279	3R	14513901	14558304	-1	Phosphodiesterase 6	Pde6	4940.84	0.64416	0.0857017	7.51631	5.63452e-14	4.21394e-12	FBgn0191887	2893.77	0.439813	0.123993	3.54706	0.00038955	0.00415273	GD20415	3R	11101345	11115623	1	-	Dsim\GD20415
FBgn0039350	CG17383	3R	25637843	25650397	1	jing interacting gene regulatory 1	jigr1	968.491	0.371129	0.110311	3.36438	0.000767162	0.00589831	FBgn0192678	833.504	0.329686	0.0930373	3.54359	0.000394722	0.0041979	GD21228	3R	21302881	21304029	1	-	Dsim\GD21228
FBgn0037747	CG8481	3R	9767834	9770027	1	-	CG8481	2783.69	0.306718	0.0994357	3.08459	0.00203834	0.0133497	FBgn0190168	774.982	0.556194	0.157055	3.54138	0.000398034	0.00422978	GD18647	3R	15738918	15739295	-1	-	Dsim\GD18647
FBgn0028704	CG18660	2L	9711512	9746495	-1	Nckx30C	Nckx30C	10106.4	0.637551	0.100396	6.35038	2.14781e-10	8.95907e-09	FBgn0193748	1725.82	0.484577	0.137394	3.52691	0.000420434	0.00443283	GD22341	2L	9497452	9514066	-1	-	Dsim\GD22341
FBgn0003392	CG18102	X	15892116	15906716	1	shibire	shi	8898.39	0.317306	0.0812366	3.90595	9.38543e-05	0.00103561	FBgn0068585	5949.65	0.296011	0.0840933	3.52003	0.000431495	0.00453171	GD17250	X	12206008	12216851	1	-	Dsim\shi
FBgn0038701	CG18493	3R	19390270	19392132	1	-	CG18493	3053.48	-1.07538	0.104002	-10.34	4.64363e-25	1.63721e-22	FBgn0190787	997.075	-1.4623	0.415479	-3.51955	0.000432281	0.00453642	GD19284	3R	6255116	6256922	-1	-	Dsim\GD19284
FBgn0040697	CG18676	3L	4182645	4184663	-1	tipE homolog 3	Teh3	465.412	0.901149	0.157201	5.73247	9.89799e-09	3.01583e-07	FBgn0185003	209.09	0.796836	0.227502	3.50254	0.000460845	0.0047901	GD13284	3L	3724716	3726062	-1	-	Dsim\GD13284
FBgn0033541	CG12934	2R	10648888	10649830	1	-	CG12934	146.669	-1.16824	0.38891	-3.00388	0.00266561	0.0164468	FBgn0182513	84.1867	-1.66608	0.475833	-3.5014	0.000462816	0.00480444	GD10749	2R	5148399	5149109	1	-	Dsim\GD10749
FBgn0015371	CG11798	2R	15115236	15144783	1	charlatan	chn	2855.99	0.706786	0.121256	5.82889	5.57958e-09	1.79224e-07	FBgn0182855	2164.41	0.380551	0.108791	3.49802	0.000468733	0.00485837	GD11098	2R	9764471	9769719	1	-	Dsim\GD11098
FBgn0261575	CG11909	3R	25344761	25346921	-1	target of brain insulin	tobi	44739.7	-0.778131	0.204454	-3.80589	0.000141296	0.00144496	FBgn0189737	28261.9	-1.44779	0.414091	-3.49631	0.000471748	0.00488211	GD18201	3R	20997871	20999901	-1	-	Dsim\GD18201
FBgn0029761	CG10706	X	5340236	5405138	1	small conductance calcium-activated potassium channel	SK	5427.03	0.359359	0.105928	3.39248	0.000692623	0.00542378	FBgn0188316	712.605	0.531323	0.152014	3.49523	0.000473647	0.00489423	GD16728	X	4065131	4071047	1	-	Dsim\GD16728
FBgn0038207	CG14356	3R	14130680	14132072	-1	-	CG14356	89.5813	0.836037	0.216336	3.86452	0.000111307	0.00119752	FBgn0191923	33.146	1.26031	0.361201	3.48922	0.000484434	0.0049942	GD20452	3R	11471620	11472776	1	-	Dsim\GD20452
FBgn0039800	CG11314	3R	30744605	30745263	-1	Niemann-Pick type C-2g	Npc2g	7599.97	-0.56634	0.120512	-4.69943	2.60891e-06	4.53436e-05	FBgn0188431	14132.7	-0.407731	0.116938	-3.48672	0.000488974	0.00503715	GD16847	3R	26209776	26210255	-1	-	Dsim\GD16847
FBgn0051217	CG31217	3R	16652446	16655662	-1	modular serine protease	modSP	2283.51	-0.40289	0.100259	-4.01847	5.85761e-05	0.000698385	FBgn0191746	1197.95	-0.492479	0.141333	-3.48452	0.00049303	0.00507116	GD20271	3R	8990648	8993681	1	-	Dsim\GD20271
FBgn0028499	CG7985	3R	18199857	18215001	1	-	CG7985	556.239	0.306361	0.114508	2.67546	0.00746274	0.0365316	FBgn0190718	158.862	0.625977	0.179874	3.48008	0.000501257	0.00513226	GD19213	3R	7440379	7442564	-1	-	Dsim\GD19213
FBgn0259951	CG42461	2L	3667977	3668551	-1	Seminal fluid protein 24Ba	Sfp24Ba	3375.73	0.886532	0.162692	5.44913	5.06177e-08	1.31269e-06	FBgn0194135	23515.3	0.468947	0.134855	3.47742	0.000506272	0.00517967	GD22739	2L	3623243	3624227	-1	-	Dsim\GD22739
FBgn0259927	CG42450	X	18813297	18830406	1	-	CG42450	2723.52	0.799938	0.122763	6.51612	7.21506e-11	3.35977e-09	FBgn0188965	627.844	0.707479	0.203772	3.47192	0.000516758	0.00527168	GD17409	X	14457184	14459155	1	-	Dsim\GD17409
FBgn0028738	CG18105	2R	24794670	24795482	-1	Ecdysis triggering hormone	ETH	119.044	0.91063	0.245337	3.71176	0.000205826	0.00196383	FBgn0196231	114.307	-0.794357	0.228814	-3.47163	0.000517302	0.00527249	GD24915	2R	19130097	19130766	-1	-	Dsim\GD24915
FBgn0031432	CG9964	2L	2562483	2564830	-1	Cyp309a1	Cyp309a1	1515.3	-1.10698	0.185776	-5.95868	2.54283e-09	8.71626e-08	FBgn0194220	669.69	-0.605133	0.174388	-3.47005	0.000520369	0.00528773	GD22826	2L	2526601	2528450	-1	-	Dsim\GD22826
FBgn0016123	CG1462	3R	31048929	31052540	1	Alkaline phosphatase 4	Aph-4	5348.89	0.47185	0.0808023	5.83956	5.23402e-09	1.68857e-07	FBgn0083464	7290	0.271077	0.078114	3.47028	0.000519923	0.00528773	GD21558	3R	26521866	26525150	1	-	Dsim\GD21558
FBgn0052105	CG32105	3L	12329232	12335901	1	-	CG32105	66.8055	0.855685	0.242351	3.53077	0.000414359	0.003557	FBgn0186056	66.7497	0.851441	0.245434	3.46913	0.00052215	0.00529784	GD14373	3L	11700820	11706881	1	-	Dsim\GD14373
FBgn0033739	CG8529	2R	12437345	12452916	1	Dystrobrevin-like	Dyb	3082.87	0.214473	0.0823775	2.60354	0.00922663	0.0427898	FBgn0182651	2224.69	0.289704	0.0836174	3.46464	0.000530951	0.00536523	GD10888	2R	6802298	6816855	1	-	Dsim\GD10888
FBgn0004698	CG8153	2R	15311510	15318239	1	mutagen-sensitive 210	mus210	2591.47	0.237531	0.0738425	3.21673	0.00129661	0.00917357	FBgn0182863	2454.12	0.274051	0.0791563	3.46214	0.00053589	0.00540415	GD11107	2R	9936229	9942208	1	-	Dsim\GD11107
FBgn0030011	CG10763	X	8150731	8152275	-1	Gbeta5	Gbeta5	428.307	0.846528	0.158775	5.33162	9.73379e-08	2.32481e-06	FBgn0187761	353.635	0.54165	0.156504	3.46094	0.000538284	0.00541663	GD16125	X	6434605	6435681	-1	-	Dsim\GD16125
FBgn0069947	CG41087	3L	25421161	25421783	-1	-	CG41087	44.0226	1.51567	0.346388	4.37566	1.21066e-05	0.000176104	FBgn0189539	118.9	1.07954	0.312331	3.45641	0.000547414	0.005488	GD17993	chr2h_Mrandom_005	57902	58486	-1	-	Dsim\GD17993
FBgn0035501	CG1299	3L	4148696	4152473	1	-	CG1299	2418.7	-0.44049	0.124257	-3.54501	0.000392605	0.00341813	FBgn0185516	2221.13	-0.491487	0.142235	-3.45546	0.000549345	0.00549917	GD13818	3L	3687987	3693066	1	-	Dsim\GD13818
FBgn0032221	CG5375	2L	10328200	10331116	-1	-	CG5375	458.188	0.929378	0.146071	6.36253	1.98459e-10	8.34881e-09	FBgn0193679	485.408	0.428315	0.123964	3.45516	0.000549975	0.00550138	GD22271	2L	10116116	10118235	-1	-	Dsim\GD22271
FBgn0032694	CG15162	2L	18617256	18661776	1	Misexpression suppressor of ras 3	MESR3	3725.22	-0.338049	0.091645	-3.68868	0.000225419	0.00213155	FBgn0195501	994.867	-0.480421	0.139173	-3.45197	0.000556516	0.00554621	GD24146	2L	18348489	18349331	1	-	Dsim\GD24146
FBgn0038740	CG4562	3R	19865417	19875678	-1	-	CG4562	7348.32	-0.302191	0.0859007	-3.51791	0.000434966	0.00369534	FBgn0191577	3238.11	-0.763666	0.221217	-3.45212	0.000556202	0.00554621	GD20097	3R	5774717	5781531	1	-	Dsim\GD20097
FBgn0039544	CG12877	3R	27707100	27710857	1	-	CG12877	1048.9	-0.45755	0.0876162	-5.2222	1.76805e-07	3.95488e-06	FBgn0192787	574.69	-0.393198	0.114058	-3.44735	0.000566118	0.00561696	GD21350	3R	23261111	23264593	1	-	Dsim\GD21350
FBgn0035031	CG13587	2R	24597995	24599091	1	-	CG13587	390.493	0.867901	0.254599	3.40889	0.000652274	0.0051514	FBgn0183618	382.74	0.727543	0.211209	3.44466	0.000571787	0.00566069	GD11879	2R	18947706	18948202	1	-	Dsim\GD11879
FBgn0046875	CG31558	3R	6111671	6112302	-1	Odorant-binding protein 83g	Obp83g	270.777	1.10699	0.172342	6.42324	1.33405e-10	5.82731e-09	FBgn0191054	434.652	0.605524	0.176035	3.4398	0.000582142	0.00574631	GD19559	3R	1965035	1965535	-1	Odorant-binding protein 83g	Dsim\Obp83g
FBgn0028863	CG4587	2L	15644183	15718272	-1	-	CG4587	3018.05	0.590762	0.088065	6.70825	1.96966e-11	1.00229e-09	FBgn0193361	463.027	0.543456	0.158057	3.43835	0.000585278	0.00577303	GD21946	2L	15400933	15406066	-1	-	Dsim\GD21946
FBgn0033710	CG17739	2R	12306528	12310412	1	-	CG17739	2525.09	0.398822	0.116662	3.41861	0.000629412	0.00501586	FBgn0182615	1884.3	0.381501	0.11102	3.43633	0.000589647	0.00580762	GD10852	2R	6664016	6666960	1	-	Dsim\GD10852
FBgn0033497	CG12912	2R	10205454	10234607	-1	-	CG12912	1290.4	0.619784	0.121487	5.10164	3.36731e-07	7.14371e-06	FBgn0197276	58.2022	1.02088	0.297357	3.43317	0.000596568	0.00586719	GD26000	2R	4744163	4748669	-1	-	Dsim\GD26000
FBgn0005558	CG1464	4	697689	721173	1	eyeless	ey	367.913	0.536809	0.134043	4.00474	6.20846e-05	0.000731384	FBgn0018281	97.5833	0.669195	0.195145	3.42922	0.000605317	0.0059359	GD24411	4	552740	565336	1	eyeless	Dsim\ey
FBgn0033980	CG10245	2R	14882118	14884046	1	Cyp6a20	Cyp6a20	4733.85	-0.659675	0.184539	-3.57472	0.000350606	0.00310699	FBgn0182844	4474.25	-0.607335	0.178152	-3.40909	0.000651795	0.00632715	GD11087	2R	9538465	9540096	1	-	Dsim\GD11087
FBgn0036622	CG4753	3L	16378974	16381570	-1	-	CG4753	2047.59	-0.59214	0.123206	-4.80611	1.53899e-06	2.83802e-05	FBgn0184204	2100.14	-0.472632	0.138631	-3.40927	0.000651368	0.00632715	GD12475	3L	15715421	15716936	-1	-	Dsim\GD12475
FBgn0041097	CG5423	2L	1256417	1296596	1	robo3	robo3	633.44	0.741625	0.134879	5.49844	3.83165e-08	1.01139e-06	FBgn0194482	283.701	0.512479	0.150808	3.39823	0.000678235	0.00653389	GD23092	2L	1228976	1262317	1	-	Dsim\GD23092
FBgn0002531	CG11650	2R	8430115	8431243	-1	Larval cuticle protein 1	Lcp1	189.865	-0.933245	0.203252	-4.59157	4.39926e-06	7.17682e-05	FBgn0182330	62.2634	-1.13416	0.333958	-3.39611	0.00068351	0.00655339	GD10559	2R	2944710	2945104	1	-	Dsim\GD10559
FBgn0260943	CG32169	3L	17058774	17238212	-1	RNA-binding protein 6	Rbp6	13117.6	0.620139	0.0892733	6.94652	3.74403e-12	2.1489e-10	FBgn0184156	212.769	0.613562	0.180674	3.39597	0.000683862	0.00655339	GD12424	3L	16408785	16410498	-1	-	Dsim\GD12424
FBgn0028743	CG5036	2R	17792870	17800677	1	Double hit	Dhit	2937.94	0.266714	0.0979433	2.72315	0.00646635	0.0327643	FBgn0183068	313.828	0.443348	0.130644	3.39356	0.00068991	0.00659727	GD11319	2R	12422694	12425257	1	-	Dsim\GD11319
FBgn0028948	CG15253	2L	15615357	15616351	-1	-	CG15253	46.2533	-0.829237	0.284245	-2.91733	0.0035304	0.0205658	FBgn0193363	77.3874	-0.819246	0.242186	-3.38271	0.000717737	0.00681496	GD21948	2L	15367809	15368640	-1	-	Dsim\GD21948
FBgn0083949	CG34113	3R	5862865	5959555	-1	-	CG34113	937.043	0.61942	0.134372	4.60975	4.03157e-06	6.62591e-05	FBgn0191067	191.638	0.707663	0.209935	3.37087	0.000749305	0.00708472	GD19574	3R	1735364	1738825	-1	-	Dsim\GD19574
FBgn0038165	CG9637	3R	13667046	13674542	-1	TWIK-related acid-sensitive K[+] channel 6	Task6	782.946	0.662054	0.135717	4.8782	1.07059e-06	2.04032e-05	FBgn0191954	211.88	0.666614	0.198037	3.3661	0.000762384	0.00718317	GD20483	3R	11937742	11941098	1	-	Dsim\GD20483
FBgn0028497	CG3530	2R	23389009	23396680	-1	-	CG3530	2196.14	0.316172	0.097186	3.25327	0.00114086	0.0082289	FBgn0196364	1378.48	0.303545	0.0902946	3.36172	0.000774599	0.00728296	GD25052	2R	17861120	17866771	-1	-	Dsim\GD25052
FBgn0030900	CG15064	X	18209427	18210741	1	Holes in muscle	Him	99.1918	1.9976	0.22684	8.80622	1.29432e-18	2.06089e-16	FBgn0196015	16.948	1.32524	0.394412	3.36003	0.000779335	0.00732237	GD24688	chrX_Mrandom_014	73786	77468	1	-	Dsim\GD24688
FBgn0259985	CG8889	2R	12025614	12027707	-1	Metallophosphoesterase	Mppe	977.517	0.774866	0.143757	5.39012	7.04117e-08	1.75531e-06	FBgn0197146	779.45	0.732802	0.218496	3.35384	0.000796984	0.00743631	GD25866	2R	6450230	6451637	-1	-	Dsim\GD25866
FBgn0041605	CG32490	3R	4280221	4304604	1	complexin	cpx	24791.9	0.750078	0.112769	6.65149	2.90145e-11	1.44177e-09	FBgn0191204	7066.35	0.307217	0.0916722	3.35126	0.000804446	0.00749554	GD19714	3R	183771	196768	1	-	Dsim\GD19714
FBgn0001098	CG5320	3R	23935958	23943101	-1	Glutamate dehydrogenase	Gdh	38504.1	-0.41897	0.142387	-2.94248	0.00325593	0.019313	FBgn0189864	40219.6	-0.476321	0.142127	-3.35138	0.000804098	0.00749554	GD18335	3R	19586179	19593029	-1	-	Dsim\GD18335
FBgn0050089	CG30089	2R	15727381	15762044	1	-	CG30089	1168.7	0.387639	0.144905	2.67513	0.00747013	0.0365557	FBgn0182893	724.035	0.469648	0.140177	3.35039	0.000806979	0.0075006	GD11138	2R	10320200	10384649	1	-	Dsim\GD11138
FBgn0053281	CG33281	2L	3324237	3326637	1	-	CG33281	444.817	0.637213	0.154279	4.13027	3.62331e-05	0.000460934	FBgn0194609	238.877	0.566355	0.169148	3.34829	0.000813125	0.00755	GD23220	2L	3262038	3264265	1	-	Dsim\GD23220
FBgn0032956	CG1512	2L	21658735	21663698	1	Cullin 2	Cul2	5203.36	-0.327092	0.0633966	-5.15946	2.47665e-07	5.36958e-06	FBgn0195676	3765.56	-0.292817	0.0874855	-3.34703	0.000816818	0.00756892	GD24329	2L	21211690	21215321	1	-	Dsim\GD24329
FBgn0000529	CG10604	2L	19765776	19769067	-1	brain-specific homeobox	bsh	26.1879	1.1402	0.354984	3.21197	0.00131827	0.00929126	FBgn0193156	21.7626	1.3278	0.397192	3.34297	0.000828861	0.00766995	GD21734	2L	19422560	19425091	-1	-	Dsim\GD21734
FBgn0039298	CG11853	3R	25240180	25241668	1	takeout	to	1043.4	-0.49085	0.140107	-3.50339	0.000459374	0.00386827	FBgn0192641	1001.86	-0.452908	0.135505	-3.34237	0.000830657	0.0076813	GD21190	3R	20890873	20891826	1	-	Dsim\GD21190
FBgn0085385	CG34356	3L	9908120	9967298	1	-	CG34356	792.542	0.69733	0.100952	6.90757	4.9304e-12	2.77602e-10	FBgn0185913	174.785	0.846551	0.25446	3.32685	0.000878336	0.00806048	GD14227	3L	9323281	9333714	1	-	Dsim\GD14227
FBgn0261929	CG42796	3R	8578205	8629996	1	5-hydroxytryptamine (serotonin) receptor 2B	5-HT2B	338.791	0.401359	0.134577	2.98238	0.00286016	0.0173771	FBgn0190077	79.862	0.936627	0.281598	3.32612	0.000880646	0.008066	GD18555	3R	16834143	16844697	-1	-	Dsim\GD18555
FBgn0004782	CG1252	3R	6701968	6702877	-1	Ccp84Ab	Ccp84Ab	54.6132	1.34384	0.291995	4.60227	4.17918e-06	6.84572e-05	FBgn0191021	80.5413	1.50321	0.45268	3.32068	0.000897978	0.00818577	GD19526	3R	2559860	2560646	-1	-	Dsim\GD19526
FBgn0002855	CG8982	2L	5892883	5893896	-1	Accessory gland protein 26Aa	Acp26Aa	26660.7	0.453599	0.110188	4.1166	3.84508e-05	0.000483755	FBgn0012820	13414.5	0.46226	0.139351	3.31723	0.000909137	0.0082651	GD22626	2L	5683781	5684604	-1	Accessory gland-specific peptide 26Aa	Dsim\Acp26Aa
FBgn0262730	CG14446	X	6225647	6236218	1	-	CG14446	3067.02	0.415909	0.12409	3.35168	0.000803235	0.00612477	FBgn0188374	1107.81	0.519271	0.156586	3.3162	0.000912502	0.00827664	GD16787	X	4835316	4840457	1	-	Dsim\GD16787
FBgn0039380	CG5890	3R	25856154	25872670	1	-	CG5890	389.232	0.908427	0.150571	6.0332	1.60746e-09	5.7082e-08	FBgn0192689	99.5613	0.846664	0.255365	3.3155	0.000914787	0.00828849	GD21239	3R	21536581	21539364	1	-	Dsim\GD21239
FBgn0001257	CG15009	3L	4224006	4236147	-1	Ecdysone-inducible gene L2	ImpL2	8286.4	-0.777463	0.0931458	-8.34673	7.01761e-17	8.58816e-15	FBgn0083431	4224	0.356636	0.107577	3.31517	0.000915882	0.00829283	GD13276	3L	3766612	3775104	-1	-	Dsim\ImpL2
FBgn0027601	CG9009	X	14933670	14953532	-1	pudgy	pdgy	6578.72	-0.496865	0.102596	-4.84291	1.27951e-06	2.4075e-05	FBgn0187484	3142.67	-0.405316	0.12237	-3.31221	0.000925621	0.00834733	GD15826	X	11451622	11458224	-1	-	Dsim\GD15826
FBgn0261549	CG42667	X	8907068	9029476	1	retinal degeneration A	rdgA	12196.8	0.415085	0.0936876	4.43052	9.40048e-06	0.000142772	FBgn0188500	1596.12	0.467349	0.141192	3.31002	0.000932905	0.00840739	GD16920	X	7090580	7109222	1	-	Dsim\GD16920
FBgn0051104	CG31104	3R	25285473	25286974	1	-	CG31104	3148.8	-1.1032	0.269527	-4.0931	4.25636e-05	0.000526991	FBgn0192656	2714.89	-1.30099	0.3936	-3.30537	0.000948501	0.00850807	GD21205	3R	20937190	20938572	1	-	Dsim\GD21205
FBgn0016976	CG12500	X	22980722	23004648	-1	stoned A	stnA	4668.36	1.26163	0.139296	9.05719	1.33851e-19	2.5411e-17	FBgn0188831	1138.65	0.601459	0.182079	3.30329	0.000955588	0.00856594	GD17269	X	12449283	12452352	1	-	Dsim\GD17269
FBgn0032402	CG14945	2L	12049418	12052049	1	-	CG14945	861.365	0.586826	0.143653	4.08501	4.40742e-05	0.000542519	FBgn0195181	719.72	0.344253	0.104255	3.30202	0.000959908	0.00858181	GD23811	2L	11854094	11855675	1	-	Dsim\GD23811
FBgn0032615	CG6012	2L	16860029	16861489	-1	-	CG6012	357.835	-0.476089	0.145226	-3.27826	0.00104448	0.0076492	FBgn0193307	225.904	0.706443	0.214091	3.29973	0.000967772	0.008635	GD21890	2L	16543681	16545055	-1	-	Dsim\GD21890
FBgn0035016	CG4612	2R	24521874	24526089	-1	-	CG4612	5089.81	0.368926	0.10365	3.55934	0.000371791	0.00327123	FBgn0196258	697.517	0.388235	0.117807	3.2955	0.00098245	0.00876005	GD24944	2R	18872314	18873470	-1	-	Dsim\GD24944
FBgn0039770	CG15537	3R	30435177	30443599	-1	-	CG15537	225.407	0.684703	0.164714	4.15691	3.2258e-05	0.000415733	FBgn0188660	243.586	0.415181	0.126127	3.29177	0.000995592	0.0088538	GD17090	3R	25907032	25914833	-1	-	Dsim\GD17090
FBgn0033446	CG1648	2R	9810974	9820053	-1	-	CG1648	49176.1	0.5711	0.13035	4.38129	1.17979e-05	0.000172803	FBgn0181827	27655.6	0.522603	0.159353	3.27953	0.00103982	0.00921061	GD10052	2R	4336799	4344954	-1	-	Dsim\GD10052
FBgn0053543	CG33543	2L	1997102	2006313	-1	-	CG33543	840.796	0.517074	0.114793	4.50443	6.65526e-06	0.000103629	FBgn0194274	490.479	0.393829	0.120124	3.27853	0.00104349	0.009231	GD22880	2L	1966359	1974823	-1	-	Dsim\GD22880
FBgn0262562	CG43102	3R	17768272	17794490	-1	-	CG43102	3534.36	-0.3799	0.135168	-2.81057	0.00494531	0.0266573	FBgn0191692	607.537	-0.756554	0.230875	-3.2769	0.00104954	0.00926625	GD20214	3R	7880679	7887357	1	-	Dsim\GD20214
FBgn0039453	CG6403	3R	26735417	26736307	-1	-	CG6403	69.5422	-1.02612	0.277121	-3.7028	0.000213233	0.00203058	FBgn0189662	26.9991	-1.32018	0.403551	-3.27141	0.00107013	0.00939262	GD18120	3R	22392633	22393213	-1	-	Dsim\GD18120
FBgn0086355	CG2171	3R	30132981	30134599	-1	Triose phosphate isomerase	Tpi	30837.8	0.337947	0.119801	2.82091	0.00478877	0.0260132	FBgn0025034	28746.1	0.384528	0.117756	3.26546	0.00109286	0.00957336	GD17322	3R	25626066	25627357	-1	-	Dsim\Tpi
FBgn0036433	CG9628	3L	14622796	14628174	1	-	CG9628	3517.56	0.369771	0.102928	3.59252	0.000327491	0.00292667	FBgn0186176	1606.69	0.367339	0.112509	3.26497	0.00109476	0.00958378	GD14494	3L	13947933	13948843	1	-	Dsim\GD14494
FBgn0035076	CG10142	2R	24888628	24891023	-1	Ance-5	Ance-5	1553.9	-1.12522	0.161435	-6.97015	3.16612e-12	1.85668e-10	FBgn0196226	1072.13	-0.697732	0.213723	-3.26465	0.001096	0.00958838	GD24910	2R	19228426	19230587	-1	-	Dsim\GD24910
FBgn0032741	CG10446	2L	19027710	19030780	1	similar to Deadpan	Side	723.573	0.30078	0.111184	2.70525	0.0068254	0.0342264	FBgn0195528	124.127	0.648481	0.19879	3.26214	0.00110575	0.00965489	GD24173	2L	18722426	18724834	1	-	Dsim\GD24173
FBgn0263030	CG43325	2R	22655549	22657135	-1	-	CG43325	206.924	0.732455	0.201165	3.64107	0.00027151	0.00248334	FBgn0196423	317.737	0.581197	0.178449	3.25694	0.00112621	0.00978273	GD25111	2R	17133366	17134714	-1	-	Dsim\GD25111
FBgn0029962	CG1402	X	7826197	7842679	1	-	CG1402	306.421	0.666176	0.126024	5.28611	1.24944e-07	2.92749e-06	FBgn0188450	63.3926	0.864542	0.265487	3.25644	0.0011282	0.00979372	GD16866	X	6226469	6232110	1	-	Dsim\GD16866
FBgn0035799	CG14838	3L	7583454	7587248	1	-	CG14838	1224.6	-0.628213	0.111817	-5.61825	1.92906e-08	5.45144e-07	FBgn0185723	1064.49	-0.33328	0.102381	-3.25529	0.00113276	0.00982056	GD14027	3L	7090943	7094625	1	-	Dsim\GD14027
FBgn0261393	CG1089	3R	7533496	7536390	-1	alpha-Esterase-5	alpha-Est5	1359.99	-0.744579	0.14834	-5.0194	5.18334e-07	1.05869e-05	FBgn0190970	733.152	-0.631666	0.194342	-3.25029	0.00115288	0.00996941	GD19472	3R	3412407	3414496	-1	-	Dsim\GD19472
FBgn0029662	CG12206	X	3465737	3474524	-1	-	CG12206	1330.94	-0.887108	0.137827	-6.4364	1.22338e-10	5.40772e-09	FBgn0187953	1149.02	-0.376513	0.116178	-3.24083	0.00119181	0.010273	GD16330	X	2435976	2443067	-1	-	Dsim\GD16330
FBgn0004512	CG3879	2R	12940323	12946347	-1	Multi drug resistance 49	Mdr49	4415.85	-0.50286	0.110544	-4.54896	5.39116e-06	8.59335e-05	FBgn0197081	2296.88	-0.366481	0.113144	-3.23908	0.00119917	0.0103233	GD25800	2R	7287607	7289008	-1	-	Dsim\GD25800
FBgn0038143	CG9813	3R	13373104	13379775	-1	-	CG9813	4443.63	0.804941	0.154027	5.22596	1.73257e-07	3.88726e-06	FBgn0191976	4096.08	0.383763	0.11863	3.23496	0.00121659	0.0104333	GD20505	3R	12229541	12233194	1	-	Dsim\GD20505
FBgn0266375	CG45017	X	13303633	13329303	1	Inositol 1,4,5-triphosphate kinase 2	IP3K2	4684.92	-0.432338	0.0841261	-5.13916	2.75965e-07	5.92245e-06	FBgn0188684	1887.63	0.385171	0.119567	3.22137	0.00127579	0.0108579	GD17114	X	10111001	10113842	1	-	Dsim\GD17114
FBgn0031589	CG3714	2L	4189340	4198071	-1	-	CG3714	3945.13	-0.4183	0.119692	-3.4948	0.000474423	0.00396907	FBgn0183730	1832.72	-0.431042	0.133819	-3.22107	0.00127713	0.0108624	GD11991	chr2L_Mrandom_054	5161	11705	-1	-	Dsim\GD11991
FBgn0266137	CG18741	3R	29630304	29659984	-1	Dopamine 1-like receptor 2	Dop1R2	338.157	0.516719	0.121022	4.26961	1.95811e-05	0.000270482	FBgn0189258	226.451	0.52063	0.161651	3.22072	0.00127871	0.010869	GD17709	3R	25131997	25165232	-1	-	Dsim\GD17709
FBgn0037552	CG7800	3R	8217957	8219734	1	-	CG7800	375.885	-0.820309	0.142876	-5.74139	9.3905e-09	2.87303e-07	FBgn0190042	294.245	-0.621933	0.193238	-3.21848	0.00128873	0.0109404	GD18519	3R	17214994	17216589	-1	-	Dsim\GD18519
FBgn0264308	CG43778	2L	13301814	13331121	-1	-	CG43778	3249.13	0.270859	0.0817823	3.31195	0.00092647	0.00692887	FBgn0193486	155.86	0.638995	0.198854	3.21339	0.00131177	0.011122	GD22073	2L	13090972	13091900	-1	-	Dsim\GD22073
FBgn0030260	CG1537	X	11062027	11063170	-1	-	CG1537	61.4627	0.792569	0.283338	2.79726	0.00515386	0.0275517	FBgn0187647	35.9991	1.10823	0.345252	3.20992	0.00132773	0.011223	GD16003	X	8509965	8510622	-1	-	Dsim\GD16003
FBgn0004619	CG8442	3L	6624032	6635059	1	Glutamate receptor IA	GluRIA	319.555	0.777245	0.134907	5.76132	8.34571e-09	2.5693e-07	FBgn0185661	199.66	0.618153	0.192662	3.20849	0.00133433	0.0112566	GD13965	3L	6089689	6099877	1	-	Dsim\GD13965
FBgn0039054	CG13830	3R	23070516	23112730	-1	-	CG13830	12248	0.345576	0.0781404	4.4225	9.75656e-06	0.000147574	FBgn0189932	8385.36	0.270844	0.0844337	3.20777	0.00133767	0.0112706	GD18407	3R	18707109	18747714	-1	-	Dsim\GD18407
FBgn0026190	CG9726	3R	30491813	30496153	-1	prolyl-4-hydroxylase-alpha MP	PH4alphaMP	72.1182	-0.796404	0.232109	-3.43117	0.000600991	0.0048393	FBgn0188609	74.405	-0.696155	0.217863	-3.19539	0.00139643	0.011678	GD17035	3R	25962979	25967079	-1	-	Dsim\GD17035
FBgn0032511	CG9306	2L	13370103	13371110	-1	-	CG9306	9270.37	0.343257	0.121855	2.81692	0.00484863	0.0262517	FBgn0193480	6579.79	0.365243	0.11438	3.19324	0.00140686	0.0117506	GD22067	2L	13158566	13159136	-1	-	Dsim\GD22067
FBgn0033945	CG12868	2R	14604549	14605297	-1	-	CG12868	696.57	-0.510513	0.119216	-4.28225	1.85017e-05	0.000257251	FBgn0196956	70.349	-1.05291	0.329826	-3.19234	0.00141127	0.0117802	GD25671	2R	9256579	9257160	-1	-	Dsim\GD25671
FBgn0036587	CG4950	3L	16265797	16268156	-1	-	CG4950	575.76	-0.548743	0.170818	-3.21244	0.0013161	0.00928484	FBgn0184228	1228.76	-0.681771	0.213804	-3.18877	0.00142879	0.0118895	GD12499	3L	15594184	15595908	-1	-	Dsim\GD12499
FBgn0066101	CG31094	3R	25741348	25763105	-1	Lipophorin receptor 1	LpR1	9137.45	0.223849	0.077326	2.89487	0.00379311	0.0216615	FBgn0189710	4179.46	0.307511	0.0965021	3.18657	0.00143969	0.0119654	GD18174	3R	21394459	21405052	-1	-	Dsim\GD18174
FBgn0040510	CG17176	2L	12921091	12925453	1	ACXA	ACXA	3193	-0.596244	0.107077	-5.56835	2.57162e-08	7.03891e-07	FBgn0195226	2827.25	-0.386003	0.121321	-3.18168	0.00146424	0.012147	GD23856	2L	12716192	12720293	1	-	Dsim\GD23856
FBgn0039136	CG5902	3R	23986642	23988738	1	-	CG5902	2205.8	0.230143	0.0820534	2.80479	0.00503489	0.0270623	FBgn0192506	743.238	0.326849	0.102808	3.1792	0.00147683	0.0122439	GD21051	3R	19637751	19638482	1	-	Dsim\GD21051
FBgn0028400	CG10047	3R	7266065	7270809	1	Synaptotagmin 4	Syt4	3490.47	1.04349	0.115337	9.04729	1.46557e-19	2.74711e-17	FBgn0191409	1089.38	0.754419	0.237405	3.17777	0.00148414	0.0122894	GD19926	3R	3137910	3140434	1	-	Dsim\GD19926
FBgn0031820	CG9537	2L	6480929	6487576	1	Daxx-like protein	DLP	3539.93	-0.331854	0.100501	-3.30199	0.000960022	0.0071509	FBgn0194796	2989.32	-0.25786	0.0813556	-3.16954	0.0015268	0.0126193	GD23411	2L	6272353	6278514	1	-	Dsim\GD23411
FBgn0036360	CG10713	3L	13428839	13435229	-1	-	CG10713	232.157	0.742447	0.176749	4.20058	2.66233e-05	0.000352628	FBgn0184387	128.166	0.611939	0.193465	3.16306	0.00156123	0.0128801	GD12660	3L	12823562	12825064	-1	-	Dsim\GD12660
FBgn0000084	CG9579	X	20171445	20173514	-1	Annexin B10	AnxB10	1713.18	0.455268	0.117171	3.88551	0.000102116	0.00110942	FBgn0194323	2476.9	0.404021	0.127896	3.15898	0.0015832	0.0130454	GD22929	chrU_M_1040	42	1635	-1	-	Dsim\GD22929
FBgn0261938	CG4644	2L	1103254	1108373	-1	mitochondrial RNA polymerase	mtRNApol	1670.76	-0.416521	0.106356	-3.91629	8.99236e-05	0.0010027	FBgn0194322	1358.59	-0.35944	0.113813	-3.15815	0.00158773	0.0130747	GD22928	2L	1074088	1078589	-1	-	Dsim\GD22928
FBgn0034582	CG10531	2R	21067992	21069286	-1	Cht9	Cht9	416.998	-0.579915	0.151554	-3.82645	0.000130002	0.00135378	FBgn0196540	268.216	0.746269	0.236378	3.15711	0.00159344	0.0131037	GD25228	2R	15613306	15614544	-1	-	Dsim\GD25228
FBgn0015039	CG4486	2R	7130277	7132139	-1	Cytochrome P450-9b2	Cyp9b2	7233.28	-0.750164	0.200928	-3.73351	0.000188833	0.00182523	FBgn0182046	5439.43	-1.12081	0.355088	-3.15643	0.00159716	0.0131184	GD10273	2R	1816415	1818120	-1	-	Dsim\GD10273
FBgn0032101	CG9586	2L	9165421	9166514	-1	-	CG9586	1394.35	-0.248277	0.0819037	-3.03133	0.0024348	0.0153424	FBgn0193770	1240.25	-0.321818	0.102111	-3.15166	0.00162347	0.0132607	GD22364	2L	8946542	8947326	-1	-	Dsim\GD22364
FBgn0035050	CG4871	2R	24691422	24694386	-1	Sialyltransferase	ST6Gal	138.657	0.76287	0.169378	4.50395	6.67017e-06	0.000103752	FBgn0085863	90.8444	0.718894	0.228121	3.15137	0.00162509	0.0132607	GD24925	2R	19034358	19036239	-1	Sialyltransferase	Dsim\ST6Gal
FBgn0031533	CG2772	2L	3445992	3447589	1	-	CG2772	589.315	-0.602756	0.140536	-4.28899	1.79489e-05	0.00025098	FBgn0183750	408.753	-0.600134	0.19069	-3.14717	0.00164857	0.0134279	GD12011	chr2L_Mrandom_043	100	861	1	-	Dsim\GD12011
FBgn0003386	CG2822	2L	3718185	3729145	1	Shaker cognate w	Shaw	1675.25	0.32044	0.117689	2.72277	0.00647377	0.0327739	FBgn0194638	478.192	0.349174	0.111062	3.14395	0.00166682	0.0135356	GD23250	2L	3678589	3689173	1	-	Dsim\GD23250
FBgn0015546	CG4215	2L	14362069	14366840	1	spellchecker1	spel1	354.075	0.325674	0.116162	2.80361	0.00505342	0.0271324	FBgn0195327	135.58	0.634301	0.202818	3.12743	0.00176341	0.0141789	GD23963	2L	14108756	14113477	1	-	Dsim\GD23963
FBgn0030091	CG7065	X	9142493	9147894	1	-	CG7065	913.976	0.312108	0.0806772	3.8686	0.000109461	0.00118055	FBgn0188510	668.026	0.39664	0.12683	3.12734	0.00176393	0.0141789	GD16930	X	7199417	7204066	1	-	Dsim\GD16930
FBgn0085201	CG34172	2L	2192525	2197912	-1	-	CG34172	2426.75	0.80209	0.200462	4.0012	6.30227e-05	0.000738323	FBgn0194263	1008.54	0.545673	0.174524	3.12663	0.00176821	0.0142048	GD22869	2L	2146071	2146324	-1	-	Dsim\GD22869
FBgn0260499	CG33472	2R	11442505	11451604	1	quiver	qvr	6637.94	0.529379	0.154612	3.42391	0.000617264	0.00494612	FBgn0182562	307.153	0.5942	0.190123	3.12534	0.00177601	0.0142457	GD10799	2R	5858582	5861422	1	-	Dsim\GD10799
FBgn0264006	CG43749	3L	13867414	13903236	-1	dyschronic	dysc	4141.14	0.775981	0.104523	7.42404	1.136e-13	8.24605e-12	FBgn0184374	268.901	0.637349	0.203935	3.12526	0.00177648	0.0142457	GD12647	3L	13231611	13236122	-1	-	Dsim\GD12647
FBgn0051030	CG31030	3R	30164692	30166419	-1	-	CG31030	1018.34	0.879003	0.102948	8.53833	1.36171e-17	1.86705e-15	FBgn0188850	676.742	0.374957	0.120054	3.12325	0.00178867	0.0143264	GD17289	3R	25657786	25658325	-1	-	Dsim\GD17289
FBgn0032014	CG7840	2L	8305586	8306741	1	-	CG7840	360.888	0.798635	0.186668	4.27837	1.88264e-05	0.000261521	FBgn0194898	281.633	0.440609	0.14123	3.11981	0.00180971	0.0144519	GD23520	2L	8093594	8094574	1	-	Dsim\GD23520
FBgn0027556	CG4928	X	16913180	16938209	1	-	CG4928	30059.2	-0.381997	0.131262	-2.91018	0.00361219	0.0209183	FBgn0188883	6839.8	-0.404804	0.129769	-3.11941	0.00181213	0.0144627	GD17323	X	13013377	13020930	1	-	Dsim\GD17323
FBgn0028433	CG3694	2L	9302494	9256563	1	Ggamma30A	Gγ30A	29460.9	1.1359	0.0949263	11.9662	5.34385e-33	4.65481e-30	FBgn0194970	7747.88	0.345264	0.110732	3.11802	0.00182071	0.0144909	GD23592	2L	9048784	9067900	1	-	Dsim\GD23592
FBgn0037090	CG7529	3L	21501421	21503959	1	Esterase Q	Est-Q	1401.39	-0.655195	0.134227	-4.88126	1.05412e-06	2.01672e-05	FBgn0186637	1303.58	-0.483851	0.15519	-3.11779	0.00182213	0.0144909	GD14965	3L	20826505	20828940	1	-	Dsim\GD14965
FBgn0039617	CG14521	3R	28925004	28970372	-1	-	CG14521	412.1	0.608068	0.147102	4.13365	3.57053e-05	0.000454621	FBgn0189552	124.774	0.642435	0.206052	3.11782	0.00182193	0.0144909	GD18007	3R	24412348	24414600	-1	-	Dsim\GD18007
FBgn0033817	CG4688	2R	13239729	13241013	1	Glutathione S transferase E14	GstE14	169.672	0.756469	0.159894	4.73106	2.23352e-06	3.95622e-05	FBgn0182718	163.636	0.676402	0.217192	3.11431	0.00184377	0.0146371	GD10955	2R	7584453	7585424	1	-	Dsim\GD10955
FBgn0040373	CG3038	X	243954	245856	-1	-	CG3038	67.4972	0.739261	0.27362	2.70178	0.00689688	0.0344333	FBgn0067529	67.0892	0.767497	0.246798	3.10982	0.00187199	0.0148088	GD16488	X	75068	77205	-1	-	Dsim\GD16488
FBgn0053100	CG33100	3R	24063077	24108960	-1	eIF4E-Homologous Protein	4EHP	11966.4	0.417088	0.0731521	5.70166	1.18648e-08	3.54222e-07	FBgn0189856	13873.7	0.273785	0.0881091	3.10734	0.00188776	0.0148929	GD18325	3R	19723558	19765841	-1	-	Dsim\GD18325
FBgn0031860	CG11236	2L	6803011	6804372	1	-	CG11236	616.922	-0.465938	0.135979	-3.42655	0.000611307	0.0049037	FBgn0194815	904.554	-0.382487	0.123132	-3.10631	0.00189437	0.014925	GD23432	2L	6604381	6605515	1	-	Dsim\GD23432
FBgn0032945	CG8665	2L	21371227	21377995	1	-	CG8665	3311.5	0.316016	0.0912185	3.46438	0.000531454	0.00437939	FBgn0195668	4426.73	0.372928	0.120201	3.10255	0.00191863	0.0150979	GD24321	2L	20967889	20973615	1	-	Dsim\GD24321
FBgn0002937	CG9347	3R	13700565	13703164	1	neither inactivation nor afterpotential B	ninaB	1047.49	0.454836	0.128146	3.54935	0.000386183	0.0033738	FBgn0190434	402.159	0.501667	0.16176	3.10129	0.00192677	0.0151354	GD18923	3R	11907180	11909476	-1	-	Dsim\GD18923
FBgn0039348	CG4673	3R	25611013	25624662	-1	Npl4 ortholog	Npl4	35802.9	-0.661402	0.168659	-3.92154	8.79852e-05	0.00098554	FBgn0189723	25089.6	-0.464431	0.149762	-3.10112	0.00192792	0.0151355	GD18187	3R	21264758	21277119	-1	-	Dsim\GD18187
FBgn0025360	CG18455	2R	8031283	8042529	1	Optix	Optix	2061.11	0.422446	0.111631	3.78432	0.000154132	0.00154472	FBgn0182304	636.602	0.373348	0.120574	3.09643	0.00195867	0.0153501	GD10533	2R	2619341	2630769	1	-	Dsim\GD10533
FBgn0026393	CG17853	2R	7920835	7922604	-1	Odorant receptor 43b	Or43b	281.744	0.604993	0.139642	4.33245	1.47462e-05	0.000210368	FBgn0181988	102.539	0.617547	0.199558	3.09457	0.00197097	0.0154375	GD10213	2R	2497596	2499198	-1	-	Dsim\GD10213
FBgn0028862	CG15267	2L	15248879	15254715	1	down and out	dao	550.377	0.749056	0.128678	5.82115	5.84429e-09	1.86916e-07	FBgn0195359	347.924	0.397957	0.12893	3.08661	0.00202451	0.0157743	GD23999	2L	15003565	15007857	1	-	Dsim\GD23999
FBgn0032202	CG18619	2L	10264125	10265229	1	-	CG18619	1217.46	0.536639	0.121963	4.40002	1.08238e-05	0.000161899	FBgn0195047	1166.62	0.380346	0.123395	3.08234	0.00205381	0.0159361	GD23670	2L	10047942	10048694	1	-	Dsim\GD23670
FBgn0035321	CG1275	3L	2252744	2257423	-1	-	CG1275	2991.8	0.435244	0.0904101	4.81411	1.47857e-06	2.7437e-05	FBgn0185115	1574.46	0.330642	0.107274	3.0822	0.00205475	0.0159361	GD13402	3L	1791373	1793857	-1	-	Dsim\GD13402
FBgn0030257	CG11160	X	11044756	11049540	1	-	CG11160	511.366	0.681979	0.117737	5.79239	6.93938e-09	2.17248e-07	FBgn0188574	375.962	0.497845	0.161585	3.081	0.00206303	0.0159912	GD16997	X	8493255	8497719	1	-	Dsim\GD16997
FBgn0004169	CG7107	X	13593474	13602578	-1	upheld	up	80403.8	0.333266	0.130632	2.55117	0.0107361	0.0478566	FBgn0018225	63217.5	0.404954	0.131556	3.07818	0.00208268	0.0161249	GD15881	X	10345578	10351555	-1	wings up	Dsim\up
FBgn0032666	CG5758	2L	18119995	18129862	1	-	CG5758	4567.72	0.468671	0.157064	2.98394	0.00284559	0.0173327	FBgn0195487	1823.81	0.405433	0.131747	3.07735	0.00208852	0.016133	GD24131	2L	17799508	17805109	1	-	Dsim\GD24131
FBgn0030508	CG15760	X	13669699	13676232	1	-	CG15760	375.078	0.571148	0.149444	3.82181	0.000132476	0.00137374	FBgn0068607	200.505	0.616691	0.200463	3.07634	0.00209559	0.0161784	GD17138	X	10392224	10396581	1	-	Dsim\GD17138
FBgn0032669	CG15155	2L	18154851	18155942	1	-	CG15155	1564.48	0.662495	0.164311	4.03195	5.53158e-05	0.000665407	FBgn0195489	985.05	0.513925	0.16719	3.07389	0.00211287	0.0162959	GD24133	2L	17831251	17834066	1	-	Dsim\GD24133
FBgn0260795	CG42575	3L	11123348	11134663	1	-	CG42575	2713.97	0.487836	0.106868	4.56484	4.99881e-06	8.04591e-05	FBgn0185972	864.316	0.415344	0.135133	3.07358	0.00211504	0.0162959	GD14287	3L	10518744	10523396	1	-	Dsim\GD14287
FBgn0038419	CG14879	3R	16345825	16349226	-1	-	CG14879	905.778	-0.308434	0.0987862	-3.12224	0.00179479	0.0119449	FBgn0191773	601.823	-0.470288	0.15306	-3.07257	0.00212222	0.0163277	GD20298	3R	9289265	9291056	1	-	Dsim\GD20298
FBgn0053548	CG33548	X	2205515	2213809	-1	msta	msta	1167.07	0.814759	0.145893	5.58463	2.34205e-08	6.48244e-07	FBgn0187714	1416.57	0.485569	0.158265	3.06809	0.00215435	0.0165183	GD16076	X	7257824	7261598	-1	-	Dsim\GD16076
FBgn0035410	CG14964	3L	3172817	3178580	-1	-	CG14964	2912.25	-0.681428	0.127694	-5.33643	9.47937e-08	2.27137e-06	FBgn0185067	1034.38	-0.318894	0.103967	-3.06725	0.00216037	0.0165362	GD13351	3L	2701645	2703558	-1	-	Dsim\GD13351
FBgn0035266	CG7995	3L	1738407	1745421	1	Glycerol kinase	Gk	2572.45	-0.561101	0.104436	-5.37266	7.75854e-08	1.918e-06	FBgn0185351	1509.54	-0.361786	0.11798	-3.06649	0.00216589	0.0165659	GD13642	3L	1297746	1299540	1	-	Dsim\GD13642
FBgn0039883	CG1976	3R	31812609	31846570	1	Rho GTPase activating protein at 100F	RhoGAP100F	1717.68	0.789268	0.145975	5.40688	6.41306e-08	1.61504e-06	FBgn0193032	875.585	0.565145	0.184304	3.06638	0.00216671	0.0165659	GD21608	3R	27281611	27290564	1	-	Dsim\GD21608
FBgn0031559	CG3513	2L	3692699	3693182	-1	-	CG3513	149.922	0.801743	0.22169	3.61651	0.000298604	0.00269617	FBgn0194133	160.788	0.821855	0.268192	3.06443	0.00218085	0.0166646	GD22737	2L	3650189	3650516	-1	-	Dsim\GD22737
FBgn0037060	CG10508	3L	21210215	21216051	1	-	CG10508	2781.95	-0.90174	0.130456	-6.91223	4.77096e-12	2.6965e-10	FBgn0186613	689.54	0.343571	0.112136	3.06388	0.00218487	0.0166784	GD14941	3L	20562710	20568168	1	-	Dsim\GD14941
FBgn0024963	CG7535	3R	19730715	19775231	1	GluClalpha	GluClalpha	7139.02	0.356997	0.126493	2.82226	0.00476869	0.0259327	FBgn0190812	2905.65	0.445947	0.145706	3.0606	0.00220893	0.0168218	GD19310	3R	5891123	5906355	-1	-	Dsim\GD19310
FBgn0030742	CG9919	X	16328437	16330759	-1	-	CG9919	446.028	0.785961	0.141334	5.56102	2.68206e-08	7.30073e-07	FBgn0187416	219.851	0.545033	0.178655	3.05077	0.00228258	0.0173044	GD15755	X	12515941	12517039	-1	-	Dsim\GD15755
FBgn0263395	CG7097	2R	19178738	19227193	1	happyhour	hppy	3845.91	0.220736	0.0815691	2.70612	0.00680743	0.0341701	FBgn0183183	2173.21	0.354772	0.116502	3.0452	0.00232526	0.0175489	GD11434	2R	13774889	13822602	1	-	Dsim\GD11434
FBgn0034261	CG4966	2R	17683574	17690822	1	Hermansky-Pudlak Syndrome 4 ortholog (H. sapiens)	HPS4	1902.17	0.261326	0.0895991	2.91662	0.00353848	0.0206047	FBgn0183052	1112.73	0.302733	0.0994321	3.04462	0.00232974	0.0175729	GD11303	2R	12310876	12314085	1	-	Dsim\GD11303
FBgn0010786	CG9165	3L	1334889	1339415	1	lethal (3) 02640	l(3)02640	4698.25	-0.369417	0.0778445	-4.74558	2.0791e-06	3.72277e-05	FBgn0185323	4302.79	-0.285291	0.0938158	-3.04097	0.00235821	0.0177677	GD13613	3L	934370	938302	1	-	Dsim\GD13613
FBgn0041194	CG10078	3L	6911999	6914876	-1	Phosphoribosylamidotransferase 2	Prat2	5428.24	0.60463	0.111446	5.42533	5.78478e-08	1.48202e-06	FBgn0184828	3648.11	0.392034	0.129051	3.03783	0.00238291	0.0178838	GD13106	3L	6378138	6380718	-1	-	Dsim\GD13106
FBgn0037902	CG5281	3R	11435850	11437523	1	-	CG5281	484.623	0.386286	0.118155	3.2693	0.00107812	0.00784127	FBgn0190276	320.215	0.356178	0.117346	3.03527	0.00240319	0.0180059	GD18756	3R	14109604	14110647	-1	-	Dsim\GD18756
FBgn0028518	CG18480	2L	15630002	15634987	1	-	CG18480	755.444	-0.64488	0.168473	-3.82778	0.000129303	0.00134935	FBgn0195376	437.62	-1.10375	0.364213	-3.0305	0.00244152	0.0182421	GD24017	2L	15382775	15384644	1	-	Dsim\GD24017
FBgn0036150	CG6185	3L	11232972	11236218	-1	Ionotropic receptor 68a	Ir68a	25.4829	1.21541	0.323111	3.76159	0.000168839	0.00166234	FBgn0184538	19.9556	1.21266	0.400174	3.03033	0.00244285	0.0182421	GD12812	3L	10620009	10623016	-1	-	Dsim\GD12812
FBgn0260653	CG32209	3L	19700977	19708015	-1	serpentine	serp	2260.37	0.635682	0.132751	4.78853	1.68005e-06	3.07137e-05	FBgn0183990	984.417	0.528247	0.174319	3.03034	0.00244278	0.0182421	GD12255	3L	19024951	19030954	-1	-	Dsim\GD12255
FBgn0033791	CG3915	2R	13055246	13079539	-1	Derailed 2	Drl-2	506.87	0.609003	0.154112	3.9517	7.75981e-05	0.000884583	FBgn0197074	38.1481	0.943571	0.311626	3.02789	0.00246265	0.0183595	GD25793	2R	7397833	7403531	-1	-	Dsim\GD25793
FBgn0001229	CG4190	3L	9371511	9372497	-1	Heat shock gene 67Bc	Hsp67Bc	123.435	0.641248	0.196701	3.26001	0.00111409	0.00804755	FBgn0184659	88.1224	0.603722	0.199507	3.02607	0.00247751	0.01846	GD12934	3L	8757120	8757719	-1	-	Dsim\GD12934
FBgn0035523	CG1311	3L	4277962	4281585	1	-	CG1311	1349.6	-0.349882	0.114413	-3.05806	0.00222779	0.0142378	FBgn0185528	1102.1	-0.346406	0.114489	-3.02567	0.00248079	0.0184742	GD13831	3L	3820415	3823648	1	-	Dsim\GD13831
FBgn0263120	CG8732	2R	8665813	8683022	1	Acyl-CoA synthetase long-chain	Acsl	28302.9	-0.60704	0.106007	-5.7264	1.02587e-08	3.10655e-07	FBgn0182359	21980.6	-0.340119	0.112614	-3.0202	0.00252604	0.0187548	GD10588	2R	3223390	3231050	1	-	Dsim\GD10588
FBgn0050419	CG30419	2R	24212491	24229795	-1	-	CG30419	281.796	1.04535	0.139047	7.51794	5.56472e-14	4.20993e-12	FBgn0196280	55.5045	0.751152	0.248717	3.02011	0.00252682	0.0187548	GD24967	2R	18583725	18586941	-1	-	Dsim\GD24967
FBgn0036015	CG3088	3L	9600490	9601325	-1	-	CG3088	2765.01	0.497826	0.183675	2.71037	0.00672087	0.0337977	FBgn0184632	1771.38	1.05017	0.347949	3.01818	0.00254297	0.0188489	GD12907	3L	8968432	8969190	-1	-	Dsim\GD12907
FBgn0036764	CG5535	3L	17852624	17856794	-1	-	CG5535	437.361	0.593588	0.121645	4.87966	1.06267e-06	2.03044e-05	FBgn0184098	304.99	0.438813	0.145397	3.01803	0.00254427	0.0188489	GD12366	3L	17185366	17189414	-1	-	Dsim\GD12366
FBgn0038721	CG16718	3R	19633418	19642722	-1	subdued	subdued	1932.93	-0.316823	0.102622	-3.08728	0.00201994	0.0132585	FBgn0191588	1643.06	-0.335636	0.111214	-3.01793	0.0025451	0.0188489	GD20108	3R	6003189	6011748	1	-	Dsim\GD20108
FBgn0008651	CG6570	3R	21409979	21434133	-1	ladybird late	lbl	304.816	0.710187	0.136822	5.19057	2.09648e-07	4.60605e-06	FBgn0191460	207.956	0.496899	0.164715	3.01672	0.00255529	0.0188932	GD19977	3R	4211135	4236555	1	-	Dsim\GD19977
FBgn0004611	CG4574	2L	305935	355566	1	Phospholipase C at 21C	Plc21C	54113.3	-0.390688	0.0928574	-4.20739	2.58334e-05	0.000344942	FBgn0194408	51468	-0.211893	0.0703238	-3.0131	0.0025859	0.0190451	GD23017	2L	337576	365039	1	-	Dsim\GD23017
FBgn0003149	CG5939	3L	8732858	8745310	-1	Paramyosin	Prm	70402.7	0.348268	0.103684	3.35894	0.000782433	0.00600014	FBgn0184689	30309.8	0.391867	0.130069	3.01277	0.00258878	0.0190451	GD12965	3L	8171207	8181722	-1	-	Dsim\GD12965
FBgn0034664	CG4377	2R	21835448	21836357	-1	-	CG4377	3411.04	-0.555139	0.208524	-2.66223	0.0077625	0.0376696	FBgn0196473	1616.87	-0.989413	0.329164	-3.00584	0.00264848	0.0193379	GD25161	2R	16357516	16358334	-1	-	Dsim\GD25161
FBgn0052499	CG32499	X	22583634	22632710	-1	Chitin deacetylase-like 4	Cda4	730.758	0.651505	0.152435	4.27397	1.92021e-05	0.000266241	FBgn0187149	145.333	0.548414	0.182514	3.00477	0.0026578	0.0193954	GD15482	X	16779983	16790152	-1	-	Dsim\GD15482
FBgn0031972	CG7221	2L	7999670	8004286	-1	WW domain containing oxidoreductase	Wwox	301.639	0.577839	0.14804	3.90327	9.49005e-05	0.00104482	FBgn0193854	265.481	0.398049	0.13275	2.9985	0.00271313	0.0197457	GD22451	2L	7789489	7793719	-1	-	Dsim\GD22451
FBgn0030745	CG4239	X	16385278	16388702	1	-	CG4239	7737.49	0.450444	0.0938514	4.79954	1.5903e-06	2.92537e-05	FBgn0188844	3841.83	0.493526	0.164962	2.99176	0.00277375	0.0200892	GD17283	X	12544025	12544968	1	-	Dsim\GD17283
FBgn0038828	CG17270	3R	20816445	20818929	-1	-	CG17270	201.408	0.550069	0.163025	3.37414	0.000740466	0.0057168	FBgn0191515	121.627	0.705749	0.236207	2.98784	0.00280954	0.0203265	GD20033	3R	4816667	4818387	1	-	Dsim\GD20033
FBgn0031535	CG12795	2L	3452466	3453755	1	-	CG12795	1482.03	0.254601	0.0994517	2.56005	0.0104658	0.0469915	FBgn0194621	926.702	0.322264	0.107986	2.98433	0.00284205	0.0205066	GD23232	2L	3407036	3408003	1	-	Dsim\GD23232
FBgn0261262	CG42613	3R	18929196	18978088	1	-	CG42613	9590.02	0.420071	0.124573	3.3721	0.000745981	0.00575338	FBgn0190765	1200.6	0.395356	0.132671	2.97996	0.00288282	0.0207736	GD19260	3R	6670382	6675389	-1	-	Dsim\GD19260
FBgn0033296	CG11669	2R	8468646	8471663	-1	Maltase A7	Mal-A7	14523.4	-0.696936	0.168976	-4.12446	3.71598e-05	0.000470712	FBgn0181940	2641.59	-1.35242	0.454162	-2.97785	0.00290281	0.0208779	GD10165	2R	3003515	3009333	-1	-	Dsim\GD10165
FBgn0032796	CG10188	2L	19502335	19508764	-1	-	CG10188	988.354	0.526729	0.124658	4.22539	2.38522e-05	0.000322266	FBgn0193174	477.959	0.435206	0.146472	2.97127	0.00296574	0.021285	GD21752	2L	19188972	19192216	-1	-	Dsim\GD21752
FBgn0052054	CG32054	3L	10092768	10094738	-1	-	CG32054	721.457	-0.941591	0.198203	-4.75065	2.02765e-06	3.63505e-05	FBgn0184599	398.645	-1.09874	0.370251	-2.96755	0.00300183	0.0214844	GD12874	3L	9466296	9468148	-1	-	Dsim\GD12874
FBgn0032886	CG9328	2L	20797715	20814331	1	-	CG9328	1549.38	0.347943	0.0930394	3.73974	0.000184211	0.00178754	FBgn0195630	735.77	0.366896	0.123743	2.96499	0.0030269	0.0216317	GD24282	2L	20417330	20420749	1	-	Dsim\GD24282
FBgn0036493	CG7255	3L	15304255	15311195	1	-	CG7255	1381.44	-0.483572	0.0941385	-5.13681	2.79434e-07	5.97957e-06	FBgn0186217	789.518	-0.338487	0.114242	-2.9629	0.00304755	0.0217562	GD14536	3L	14637609	14641080	1	-	Dsim\GD14536
FBgn0008636	CG33152	2R	20954668	20960909	-1	homeobrain	hbn	84.507	0.886024	0.218037	4.06365	4.83121e-05	0.000589782	FBgn0196555	72.9011	0.603618	0.203997	2.95895	0.00308692	0.021979	GD25243	2R	15496620	15502256	-1	-	Dsim\GD25243
FBgn0261995	CG42813	3R	27227440	27228522	-1	-	CG42813	2330	-0.309857	0.0987402	-3.13811	0.00170044	0.0114559	FBgn0189629	1646.25	-0.251975	0.0851546	-2.95903	0.00308607	0.021979	GD18086	3R	22867068	22868773	-1	-	Dsim\GD18086
FBgn0051741	CG31741	2L	18084256	18086714	1	-	CG31741	45.0451	-1.31842	0.322627	-4.08652	4.37898e-05	0.000539917	FBgn0195484	22.2551	-1.21769	0.41186	-2.95655	0.00311097	0.0221035	GD24128	2L	17760097	17763387	1	-	Dsim\GD24128
FBgn0011281	CG11421	3R	5972155	5975245	-1	Odorant-binding protein 83a	Obp83a	1048.3	1.69961	0.398432	4.26575	1.99234e-05	0.000274698	FBgn0041892	265.603	1.32896	0.450085	2.95269	0.00315017	0.0223195	GD19570	3R	1834814	1835755	-1	-	Dsim\Pbprp3
FBgn0031800	CG9497	2L	6346430	6348427	-1	-	CG9497	962.257	0.631639	0.184594	3.42178	0.000622127	0.00497971	FBgn0193989	206.514	0.831719	0.281885	2.95057	0.00317193	0.0224183	GD22588	2L	6153310	6154978	-1	-	Dsim\GD22588
FBgn0033297	CG8690	2R	8471954	8473961	1	Maltase A8	Mal-A8	11448.3	-0.735073	0.269132	-2.73127	0.00630907	0.0321821	FBgn0182341	7830.02	-1.25339	0.424823	-2.95039	0.00317375	0.0224194	GD10570	2R	3009659	3011607	1	Maltase A8	Dsim\Mal-A8
FBgn0031725	CG14010	2L	5601723	5617946	-1	-	CG14010	181.824	0.587803	0.186487	3.15198	0.00162169	0.0110308	FBgn0194039	95.5677	0.702889	0.238276	2.94989	0.00317888	0.0224439	GD22641	2L	5397337	5407334	-1	-	Dsim\GD22641
FBgn0025865	CG3637	3R	21061680	21064471	-1	Cortactin	Cortactin	2477.88	-0.325801	0.0885768	-3.67817	0.000234909	0.00219922	FBgn0191495	1309.67	-0.416527	0.14139	-2.94594	0.00321973	0.0226491	GD20012	3R	4568498	4570279	1	-	Dsim\GD20012
FBgn0032868	CG17472	2L	20634515	20635167	1	-	CG17472	6539.68	0.372459	0.143445	2.59653	0.00941713	0.043388	FBgn0195613	4884.41	0.597099	0.202772	2.94469	0.00323282	0.0227293	GD24265	2L	20199087	20199633	1	-	Dsim\GD24265
FBgn0035170	CG12191	3L	852720	857248	-1	dpr20	dpr20	408.23	0.667928	0.153835	4.34185	1.4129e-05	0.000202652	FBgn0185215	252.779	0.445764	0.15161	2.9402	0.00328	0.022989	GD13504	3L	507816	511266	-1	-	Dsim\GD13504
FBgn0010316	CG1772	2R	9712321	9716256	1	dacapo	dap	657.626	-0.431228	0.131002	-3.29176	0.000995626	0.0073569	FBgn0182445	519.802	-0.314393	0.106991	-2.93851	0.00329799	0.0230312	GD10678	2R	4242223	4244372	1	-	Dsim\GD10678
FBgn0004913	CG1119	3R	4906622	4910081	1	Germ line transcription factor 1	Gnf1	1992.1	-0.248252	0.084616	-2.93386	0.00334772	0.0197267	FBgn0191242	998.458	-0.320927	0.109351	-2.93483	0.00333731	0.0232575	GD19753	3R	773094	776286	1	-	Dsim\GD19753
FBgn0032713	CG17323	2L	18823548	18826716	1	-	CG17323	3696.92	-0.381717	0.0950024	-4.01798	5.87001e-05	0.000699301	FBgn0195514	2200.44	-0.322246	0.109849	-2.93354	0.00335122	0.0233303	GD24159	2L	18513262	18515158	1	-	Dsim\GD24159
FBgn0039463	CG18472	3R	26947868	26949682	1	-	CG18472	2236.03	-0.676495	0.116106	-5.82653	5.65901e-09	1.81382e-07	FBgn0192753	1608.97	-0.404185	0.13814	-2.9259	0.00343457	0.0238489	GD21316	3R	22604632	22606180	1	-	Dsim\GD21316
FBgn0037323	CG2663	3R	5400594	5404135	-1	-	CG2663	3085.2	0.410444	0.152418	2.69288	0.00708383	0.035118	FBgn0191111	3231.68	0.413781	0.14146	2.92507	0.00344378	0.0238955	GD19620	3R	1264250	1265239	-1	-	Dsim\GD19620
FBgn0031726	CG7249	2L	5620615	5623762	-1	Cyp6a16	Cyp6a16	302.474	0.626781	0.162524	3.85654	0.000115003	0.00123046	FBgn0194038	59.3651	0.809276	0.277201	2.91946	0.00350641	0.0242133	GD22640	2L	5416063	5418180	-1	-	Dsim\GD22640
FBgn0250910	CG42244	3R	12511570	12548229	-1	Octopamine beta3 receptor	Octbeta3R	663.44	0.892762	0.128089	6.96988	3.1722e-12	1.85668e-10	FBgn0192028	108.961	0.655316	0.225013	2.91235	0.00358723	0.0246547	GD20559	3R	13085771	13087645	1	-	Dsim\GD20559
FBgn0262026	CG42837	2R	16197042	16199378	1	-	CG42837	19394.7	0.298189	0.105466	2.82736	0.00469333	0.025617	FBgn0182927	3327.12	-0.392993	0.134952	-2.9121	0.00359011	0.0246618	GD11172	2R	10823486	10823674	1	-	Dsim\GD11172
FBgn0028906	CG17341	2L	14134491	14160587	1	-	CG17341	171.4	0.988087	0.181608	5.44077	5.30503e-08	1.36621e-06	FBgn0195319	72.6629	0.80805	0.278503	2.9014	0.00371495	0.0253513	GD23955	2L	13906494	13908570	1	-	Dsim\GD23955
FBgn0002563	CG4178	2L	898500	901316	1	Larval serum protein 1 beta	Lsp1beta	1982.18	-1.10071	0.359389	-3.06272	0.00219336	0.0140603	FBgn0194447	256.853	0.802727	0.27695	2.89846	0.00375002	0.0255228	GD23056	2L	885334	887900	1	-	Dsim\GD23056
FBgn0040351	CG11638	X	1013984	1026703	-1	-	CG11638	458.702	0.851879	0.141242	6.03134	1.62604e-09	5.76037e-08	FBgn0187670	159.007	0.56998	0.19674	2.89712	0.00376603	0.025609	GD16030	chrU_M_7157	60	865	1	-	Dsim\GD16030
FBgn0035228	CG12091	3L	1534929	1536835	-1	-	CG12091	14009.2	-0.371814	0.118768	-3.13058	0.0017446	0.0116949	FBgn0185180	4084.48	-0.353176	0.121915	-2.89691	0.00376854	0.0256131	GD13469	3L	1117783	1118748	-1	-	Dsim\GD13469
FBgn0050443	CG30443	2R	6653217	6655267	1	Optix-binding protein	Opbp	469.836	0.383485	0.116343	3.29615	0.000980202	0.00726105	FBgn0182184	484.582	-0.376454	0.130049	-2.8947	0.0037952	0.0257813	GD10413	2R	1365001	1366910	1	-	Dsim\GD10413
FBgn0039900	CG2381	4	278685	306481	-1	Synaptotagmin 7	Syt7	1451.1	0.828956	0.103716	7.99258	1.32143e-15	1.34025e-13	FBgn0195727	241.246	0.647801	0.223905	2.89319	0.00381346	0.0258402	GD24386	4	262577	266968	-1	-	Dsim\GD24386
FBgn0032864	CG2493	2L	20461585	20463444	-1	-	CG2493	2833.84	-0.411537	0.139164	-2.95721	0.00310437	0.0185436	FBgn0193123	3369.08	-0.354363	0.122573	-2.89105	0.00383963	0.0259311	GD21700	2L	20023481	20024908	-1	-	Dsim\GD21700
FBgn0037981	CG3169	3R	12017156	12018550	1	Spt3	Spt3	263.746	0.575589	0.126303	4.55721	5.18372e-06	8.33448e-05	FBgn0190314	132.045	0.550532	0.190412	2.89127	0.00383692	0.0259311	GD18797	3R	13547590	13548744	-1	-	Dsim\GD18797
FBgn0030251	CG2145	X	10927399	10929712	1	-	CG2145	5395.93	-0.654441	0.199441	-3.28138	0.00103301	0.0075764	FBgn0188571	6347.73	-0.472295	0.163601	-2.88686	0.00389104	0.0262076	GD16994	X	8384730	8386725	1	-	Dsim\GD16994
FBgn0263846	CG43707	2L	3757256	3769525	1	-	CG43707	1172.52	0.685653	0.113597	6.03585	1.5813e-09	5.62882e-08	FBgn0194641	751.784	0.352425	0.122355	2.88035	0.00397233	0.0265852	GD23253	2L	3715249	3723331	1	-	Dsim\GD23253
FBgn0000464	CG10443	2L	19586623	19732069	1	Leukocyte-antigen-related-like	Lar	4225.8	0.432797	0.095269	4.5429	5.54862e-06	8.82534e-05	FBgn0195579	1970.4	0.38425	0.133657	2.87489	0.00404174	0.0270199	GD24230	2L	19299273	19390264	1	-	Dsim\GD24230
FBgn0026619	CG8766	2R	12753026	12756414	-1	Tafazzin	Taz	3108.16	-0.246629	0.0774895	-3.18274	0.00145886	0.010109	FBgn0197095	2364.2	-0.260526	0.0907237	-2.87164	0.00408343	0.0272309	GD25815	2R	7121491	7122751	-1	-	Dsim\GD25815
FBgn0002570	CG8696	2R	8449664	8451904	-1	Maltase A1	Mal-A1	85519.3	-0.888143	0.302887	-2.93226	0.00336504	0.0197822	FBgn0181944	38856.8	-1.27595	0.444401	-2.87118	0.00408947	0.0272578	GD10169	2R	2962553	2964755	-1	Maltase A1	Dsim\Mal-A1
FBgn0034487	CG11048	2R	20239936	20242873	1	EFHC1 homologue 2	Efhc1.2	950.466	0.607414	0.133479	4.55064	5.34818e-06	8.53404e-05	FBgn0082757	665.958	0.465335	0.162344	2.86636	0.00415222	0.0276077	GD11498	2R	14785983	14788610	1	-	Dsim\GD11498
FBgn0020521	CG3541	2R	24581245	24597862	1	piopio	pio	4544.68	0.49409	0.105972	4.66245	3.12465e-06	5.30249e-05	FBgn0183617	582.34	0.456504	0.159475	2.86253	0.00420271	0.0278617	GD11878	2R	18937395	18940887	1	-	Dsim\GD11878
FBgn0032235	CG5096	2L	10382263	10384723	1	-	CG5096	2508.56	-0.512742	0.163108	-3.14358	0.00166894	0.0112852	FBgn0195066	1746.1	-0.875042	0.306076	-2.85891	0.00425103	0.0280844	GD23689	2L	10171923	10174321	1	-	Dsim\GD23689
FBgn0261989	CG42807	2R	13570595	13572759	-1	-	CG42807	3382.01	0.353835	0.137689	2.56982	0.0101753	0.0460499	FBgn0197031	4891.18	-0.46499	0.162672	-2.85846	0.00425706	0.0280966	GD25749	2R	7902651	7905285	-1	-	Dsim\GD25749
FBgn0029814	CG15765	X	5818559	5840823	1	-	CG15765	3405.19	0.741306	0.114462	6.47645	9.39072e-11	4.30519e-09	FBgn0188345	4696.98	0.240026	0.0843089	2.84698	0.00441361	0.0290019	GD16757	X	4451702	4472133	1	-	Dsim\GD16757
FBgn0051051	CG31051	3R	28519548	28520515	-1	-	CG31051	93.1344	0.788792	0.209766	3.76034	0.000169683	0.00166873	FBgn0189577	123.204	0.530693	0.186607	2.84391	0.00445643	0.0291958	GD18033	3R	24036050	24036821	-1	-	Dsim\GD18033
FBgn0035676	CG6619	3L	6076722	6082491	1	short spindle 6	ssp6	325.463	1.09685	0.184867	5.9332	2.9709e-09	1.00441e-07	FBgn0185629	369.046	0.403447	0.141939	2.8424	0.00447748	0.0293071	GD13933	3L	5572882	5577107	1	-	Dsim\GD13933
FBgn0033092	CG9422	2R	6675822	6693162	1	-	CG9422	1609.41	-0.289227	0.0929941	-3.11017	0.00186981	0.0123607	FBgn0182190	388.847	-0.656722	0.231139	-2.84125	0.00449377	0.0293425	GD10419	2R	1399743	1400525	1	-	Dsim\GD10419
FBgn0038665	CG12269	3R	18978273	18978809	-1	-	CG12269	168.754	0.953381	0.290247	3.28472	0.00102082	0.00750192	FBgn0191621	33.905	0.788008	0.277407	2.84061	0.00450267	0.0293578	GD20142	3R	6667389	6667787	1	-	Dsim\GD20142
FBgn0002524	CG4162	2L	15499127	15505018	1	lace	lace	1633.77	-0.510158	0.122316	-4.17083	3.03486e-05	0.000393867	FBgn0195370	1112.25	-0.479125	0.168874	-2.83718	0.00455138	0.0296334	GD24010	2L	15256514	15261147	1	-	Dsim\GD24010
FBgn0051815	CG31815	2L	16605822	16607321	1	-	CG31815	520.38	0.509938	0.144088	3.53907	0.000401535	0.00348326	FBgn0195419	466.492	0.574706	0.20264	2.83609	0.00456694	0.0296334	GD24063	2L	16301511	16302833	1	-	Dsim\GD24063
FBgn0035094	CG9380	2R	25183628	25255318	-1	-	CG9380	8818.98	-0.425072	0.128956	-3.29627	0.000979773	0.00726105	FBgn0196208	3134.03	-0.93097	0.328206	-2.83654	0.00456051	0.0296334	GD24892	2R	19509603	19513127	-1	-	Dsim\GD24892
FBgn0037010	CG4825	3L	20522440	20526174	-1	-	CG4825	3487.51	-0.424752	0.0982213	-4.32444	1.52922e-05	0.000217528	FBgn0183914	1624.18	-0.329444	0.116147	-2.83645	0.00456181	0.0296334	GD12178	3L	19867066	19870477	-1	-	Dsim\GD12178
FBgn0028374	CG6371	3R	12526188	12529076	1	Hugin	Hug	105.94	1.93522	0.209083	9.25575	2.12737e-20	4.84648e-18	FBgn0190356	73.9531	0.675258	0.238013	2.83707	0.00455298	0.0296334	GD18843	3R	13075270	13077811	-1	-	Dsim\GD18843
FBgn0034247	CG6484	2R	17582007	17584012	-1	-	CG6484	6007.25	-0.910895	0.288365	-3.15882	0.00158407	0.0108146	FBgn0196756	8156.86	-1.01569	0.358222	-2.83537	0.00457728	0.0296862	GD25462	2R	12205622	12207410	-1	-	Dsim\GD25462
FBgn0014455	CG11654	X	15450261	15453167	1	Adenosylhomocysteinase at 13	Ahcy13	2732.72	-0.354888	0.095124	-3.73079	0.000190879	0.00184259	FBgn0188773	3439.54	-0.263262	0.0930633	-2.82885	0.00467159	0.0301526	GD17210	X	11855283	11857318	1	-	Dsim\GD17210
FBgn0032506	CG9395	2L	13349823	13355073	-1	-	CG9395	417.857	0.715948	0.135913	5.2677	1.38145e-07	3.20133e-06	FBgn0193483	301.988	0.45101	0.159493	2.82778	0.00468722	0.0302245	GD22070	2L	13139140	13142650	-1	-	Dsim\GD22070
FBgn0039734	CG7908	3R	30000530	30003678	1	Tace	Tace	465.4	0.849324	0.132371	6.41626	1.39662e-10	6.0827e-09	FBgn0192926	158.962	0.511196	0.180901	2.82583	0.00471584	0.0303654	GD21492	3R	25495071	25497486	1	-	Dsim\GD21492
FBgn0031558	CG16704	2L	3692123	3692587	-1	-	CG16704	309.06	0.763007	0.201845	3.78016	0.000156725	0.00156387	FBgn0194134	125.396	0.512189	0.181263	2.82566	0.00471828	0.0303666	GD22738	2L	3649477	3649884	-1	-	Dsim\GD22738
FBgn0025790	CG10327	2R	23859067	23862593	-1	TAR DNA-binding protein-43 homolog	TBPH	1683.26	0.472917	0.0724611	6.5265	6.73246e-11	3.15488e-09	FBgn0196318	1388.14	0.276707	0.0979326	2.82548	0.00472094	0.0303692	GD25005	2R	18310556	18312452	-1	-	Dsim\GD25005
FBgn0040502	CG8343	2R	6179726	6180356	1	-	CG8343	4230.83	0.704646	0.165651	4.2538	2.10175e-05	0.000288173	FBgn0084900	1975.01	1.04199	0.369493	2.82005	0.00480157	0.0308143	GD10399	2R	962597	963145	1	-	Dsim\GD10399
FBgn0041147	CG10850	3L	3905344	3907813	1	imaginal discs arrested	ida	335.66	-0.36797	0.130521	-2.81924	0.00481376	0.0261135	FBgn0185487	172.247	0.418209	0.148323	2.81959	0.00480856	0.0308444	GD13787	3L	3445327	3446377	1	-	Dsim\GD13787
FBgn0010385	CG1385	2R	10054178	10054576	-1	Defensin	Def	159.598	-0.911027	0.220119	-4.13879	3.49144e-05	0.000445316	FBgn0066167	235.991	-1.05809	0.375872	-2.81502	0.00487738	0.0312561	GD26010	2R	4571869	4572147	-1	-	Dsim\Def
FBgn0034709	CG3074	2R	22189817	22202671	-1	Secreted Wg-interacting molecule	Swim	3881.72	0.572761	0.0963525	5.94443	2.77425e-09	9.42225e-08	FBgn0196453	5127.38	0.418577	0.148953	2.81013	0.0049522	0.0316452	GD25141	2R	16680753	16682466	-1	-	Dsim\GD25141
FBgn0033289	CG2121	2R	8396397	8411767	-1	-	CG2121	569.724	0.459621	0.164488	2.79425	0.00520199	0.0277589	FBgn0181947	101.842	0.57088	0.20332	2.8078	0.00498818	0.03186	GD10172	2R	2924938	2925730	-1	-	Dsim\GD10172
FBgn0051278	CG31278	3R	10707398	10708340	-1	-	CG31278	179.571	0.419917	0.158904	2.64258	0.00822772	0.0392008	FBgn0192178	670.006	-0.381913	0.136144	-2.80522	0.00502828	0.0320401	GD20712	3R	14827349	14828096	1	-	Dsim\GD20712
FBgn0011581	CG6440	3R	24341551	24343825	1	Myosuppressin	Ms	1395.78	0.904693	0.108953	8.30352	1.01069e-16	1.21677e-14	FBgn0192546	958.67	0.285402	0.102086	2.79571	0.00517854	0.0328329	GD21092	3R	20002141	20002503	1	-	Dsim\GD21092
FBgn0028879	CG15270	2L	15074776	15096915	1	-	CG15270	696.182	0.499161	0.131631	3.79213	0.000149363	0.00151283	FBgn0195353	602.584	0.396958	0.142103	2.79345	0.00521498	0.0329898	GD23993	2L	14820939	14841267	1	-	Dsim\GD23993
FBgn0036007	CG3424	3L	9494555	9505328	-1	pathetic	path	10858.5	-0.373832	0.0987001	-3.78756	0.000152137	0.00153046	FBgn0184640	5537.95	-0.276323	0.0990001	-2.79114	0.00525233	0.0332007	GD12915	3L	8878599	8882079	-1	-	Dsim\GD12915
FBgn0037676	CG8861	3R	9293642	9328511	-1	-	CG8861	797.547	0.860456	0.116108	7.41081	1.25526e-13	9.06726e-12	FBgn0192270	342.649	0.325254	0.116606	2.78933	0.00528174	0.0333396	GD20807	3R	16167733	16194022	1	-	Dsim\GD20807
FBgn0029730	CG12681	X	4875670	4877263	1	-	CG12681	2451.22	-0.426849	0.106622	-4.00339	6.244e-05	0.000733819	FBgn0188298	2363.47	-0.344865	0.123702	-2.78788	0.00530538	0.0334574	GD16709	X	3681701	3683302	1	-	Dsim\GD16709
FBgn0259821	CG42402	3R	4077939	4104326	1	-	CG42402	572.421	0.512891	0.11539	4.44484	8.79564e-06	0.000134274	FBgn0193893	315.688	0.400301	0.14378	2.78413	0.00536718	0.0337208	GD22491	chrU_M_1341	1345	34097	-1	-	Dsim\GD22491
FBgn0038068	CG11600	3R	12636540	12637976	1	-	CG11600	201.573	0.744475	0.20351	3.65817	0.00025402	0.00235832	FBgn0190362	418.25	0.444825	0.159898	2.78194	0.00540354	0.0338504	GD18849	3R	12961094	12962723	-1	-	Dsim\GD18849
FBgn0259150	CG42265	X	5650567	5662861	-1	-	CG42265	891.824	0.843125	0.166746	5.05636	4.27339e-07	8.87524e-06	FBgn0187876	231.332	0.562096	0.202105	2.78121	0.00541562	0.0338828	GD16249	X	4296643	4298840	-1	-	Dsim\GD16249
FBgn0030710	CG8924	X	15941077	15944449	1	-	CG8924	242.859	0.609968	0.164854	3.70006	0.000215548	0.00204736	FBgn0188814	278.171	0.389204	0.140008	2.77987	0.00543804	0.0340073	GD17252	X	12240961	12242556	1	-	Dsim\GD17252
FBgn0050411	CG30411	2R	23415939	23417238	1	-	CG30411	749.399	0.485628	0.179819	2.70065	0.00692044	0.0344927	FBgn0183500	282.413	0.412356	0.148449	2.77777	0.00547337	0.0341806	GD11761	2R	17884506	17884984	1	-	Dsim\GD11761
FBgn0031835	CG11319	2L	6568400	6601068	-1	-	CG11319	2033.51	0.616557	0.116071	5.31189	1.08492e-07	2.56651e-06	FBgn0193964	366.404	0.482269	0.173674	2.77687	0.00548848	0.0342591	GD22563	2L	6364754	6379315	-1	-	Dsim\GD22563
FBgn0032039	CG13385	2L	8396649	8397886	1	-	CG13385	2994.16	-0.38312	0.113665	-3.37059	0.000750071	0.0057789	FBgn0194914	2119.75	-0.33925	0.12236	-2.77256	0.0055617	0.0346039	GD23536	2L	8183188	8184216	1	-	Dsim\GD23536
FBgn0034436	CG11961	2R	19357532	19363124	1	-	CG11961	2391.9	-0.571545	0.153549	-3.72223	0.00019747	0.00189756	FBgn0183196	1984.11	-0.546297	0.197386	-2.76767	0.0056459	0.0350306	GD11447	2R	13957640	13962120	1	-	Dsim\GD11447
FBgn0004865	CG18023	3L	21226609	21266503	1	Ecdysone-induced protein 78C	Eip78C	1044.34	0.502792	0.105131	4.78252	1.73114e-06	3.15699e-05	FBgn0186617	141.782	0.55696	0.201667	2.76178	0.00574872	0.0355539	GD14945	3L	20607261	20610638	1	-	Dsim\GD14945
FBgn0003292	CG6097	3L	11584122	11587770	-1	rotated abdomen	rt	114.408	0.552699	0.192791	2.86683	0.00414611	0.0232456	FBgn0184522	80.6041	0.617248	0.223695	2.75933	0.005792	0.0357231	GD12795	3L	10952884	10955810	-1	-	Dsim\GD12795
FBgn0029529	CG13365	X	620717	621215	-1	-	CG13365	506.474	0.469977	0.145575	3.22842	0.00124476	0.0088278	FBgn0188085	630.264	0.443173	0.160632	2.75894	0.00579894	0.0357495	GD16471	X	397705	398049	-1	-	Dsim\GD16471
FBgn0039316	CG11893	3R	25289889	25291366	1	-	CG11893	989.365	-0.793686	0.19118	-4.15152	3.30273e-05	0.000423435	FBgn0192660	418.474	-0.951167	0.344921	-2.75764	0.00582212	0.035876	GD21209	3R	20946092	20947405	1	-	Dsim\GD21209
FBgn0039703	CG7829	3R	29816738	29817764	-1	-	CG7829	419.703	0.788994	0.241347	3.26912	0.00107882	0.00784251	FBgn0189194	453.385	1.12266	0.407961	2.75189	0.00592525	0.0363949	GD17644	3R	25315353	25316039	-1	-	Dsim\GD17644
FBgn0010575	CG5580	2R	18278198	18357296	-1	scribbler	sbb	7475.76	0.19825	0.0700721	2.82923	0.00466606	0.0255246	FBgn0196695	2766.5	0.352692	0.128332	2.74828	0.00599093	0.0367313	GD25399	2R	12904217	12910518	-1	-	Dsim\GD25399
FBgn0031239	CG17075	2L	259949	267505	-1	-	CG17075	788.387	0.438267	0.118979	3.68358	0.000229981	0.00216777	FBgn0085134	300.343	0.463576	0.168881	2.74498	0.00605152	0.03699	GD22974	2L	280622	283528	-1	-	Dsim\GD22974
FBgn0013751	CG1072	3L	3846206	3861692	1	Arrowhead	Awh	277.075	0.829697	0.166173	4.99297	5.94573e-07	1.19829e-05	FBgn0185484	101.349	0.531954	0.193801	2.74485	0.0060539	0.03699	GD13784	3L	3386492	3401305	1	-	Dsim\GD13784
FBgn0037548	CG7900	3R	8094124	8105083	1	-	CG7900	1276.73	-0.486536	0.126975	-3.83174	0.00012724	0.00133077	FBgn0190035	815.357	-0.349389	0.127292	-2.74478	0.00605511	0.03699	GD18512	3R	17330387	17332872	-1	-	Dsim\GD18512
FBgn0038548	CG17806	3R	17801542	17803260	-1	-	CG17806	150.525	0.989118	0.18287	5.40885	6.34296e-08	1.60224e-06	FBgn0191688	80.1471	0.59437	0.216954	2.73961	0.0061512	0.0373904	GD20210	3R	7861627	7862995	1	-	Dsim\GD20210
FBgn0034506	CG13870	2R	20343845	20346018	1	-	CG13870	2496.04	-0.55905	0.106845	-5.23233	1.67383e-07	3.77837e-06	FBgn0183253	2442.55	-0.264599	0.0965937	-2.7393	0.00615699	0.0374087	GD11512	2R	14895173	14897691	1	-	Dsim\GD11512
FBgn0038732	CG11391	3R	19778750	19780727	1	-	CG11391	162.853	1.61795	0.301322	5.36949	7.89575e-08	1.94867e-06	FBgn0190814	36.3205	1.11335	0.40657	2.73841	0.00617375	0.0374825	GD19312	3R	5882194	5882859	-1	-	Dsim\GD19312
FBgn0036899	CG8780	3L	19650506	19664104	-1	teyrha-meyrha	tey	571.872	-0.450197	0.130632	-3.4463	0.000568312	0.0046214	FBgn0183993	226.947	-0.445072	0.162648	-2.73641	0.0062113	0.0376029	GD12258	3L	18971412	18984449	-1	-	Dsim\GD12258
FBgn0086356	CG13345	2R	13856150	13858689	-1	tumbleweed	tum	654.306	-0.468893	0.119805	-3.91379	9.08582e-05	0.00101084	FBgn0197018	378.333	-0.393617	0.143935	-2.7347	0.00624377	0.0377825	GD25736	2R	8185465	8187519	-1	-	Dsim\GD25736
FBgn0037411	CG1150	3R	6215832	6218199	1	Osiris 3	Osi3	21.4265	-1.13972	0.341819	-3.33428	0.000855212	0.00646781	FBgn0191335	26.0122	-0.929174	0.340175	-2.73146	0.00630538	0.0380869	GD19846	3R	2057799	2059666	1	-	Dsim\GD19846
FBgn0027564	CG3149	X	5692945	5695205	-1	-	CG3149	653.047	0.579922	0.154741	3.7477	0.000178465	0.00173977	FBgn0187869	1140.26	0.359358	0.131696	2.7287	0.00635841	0.0383041	GD16242	X	4338743	4340706	-1	-	Dsim\GD16242
FBgn0266719	CG34349	3R	25056286	25064348	1	Unc-13 ortholog 4B (C. elegans)	Unc-13-4B	2017.76	-0.313665	0.0937259	-3.34661	0.000818048	0.00621929	FBgn0192615	688.479	-0.396803	0.145597	-2.72535	0.00642343	0.0386094	GD21164	3R	20712465	20717373	1	-	Dsim\GD21164
FBgn0030030	CG1636	X	8273412	8276450	1	-	CG1636	3358.07	0.321237	0.0913863	3.51516	0.000439494	0.00372606	FBgn0188474	2599.45	0.266101	0.0976349	2.72547	0.00642092	0.0386094	GD16892	X	6502759	6504570	1	-	Dsim\GD16892
FBgn0053526	CG33526	2L	870465	877038	1	PNUTS	PNUTS	4393.67	0.315752	0.0802452	3.93484	8.32531e-05	0.000941078	FBgn0194444	2029.56	0.281907	0.103676	2.71912	0.00654557	0.0392734	GD23053	2L	865167	868912	1	-	Dsim\GD23053
FBgn0052816	CG32816	X	316576	470726	-1	-	CG32816	800846	-0.295705	0.0870659	-3.39634	0.000682944	0.00536216	FBgn0188097	111.731	0.643453	0.236711	2.7183	0.00656181	0.0393358	GD16483	X	148765	158233	-1	-	Dsim\GD16483
FBgn0041342	CG1049	3L	1546092	1553504	1	CTP:phosphocholine cytidylyltransferase 1	Cct1	7796.51	-0.423745	0.108955	-3.88919	0.00010058	0.00109514	FBgn0185333	4542.01	-0.325446	0.119844	-2.71558	0.00661602	0.0395448	GD13623	3L	1133015	1134867	1	-	Dsim\GD13623
FBgn0030733	CG3560	X	16286288	16286988	1	-	CG3560	17880.6	0.35886	0.113052	3.1743	0.00150197	0.0103338	FBgn0188833	14867.2	0.298639	0.109975	2.71552	0.00661723	0.0395448	GD17271	X	12483170	12483683	1	-	Dsim\GD17271
FBgn0040319	CG2259	X	8102181	8116147	-1	Glutamate-cysteine ligase catalytic subunit	Gclc	6722.03	-0.38296	0.131982	-2.90161	0.00371245	0.0213077	FBgn0187765	4728.16	-0.34262	0.126254	-2.71373	0.00665295	0.0397053	GD16129	X	6392963	6395337	-1	-	Dsim\GD16129
FBgn0053639	CG33639	X	18210812	18226076	-1	-	CG33639	352.83	1.09591	0.15745	6.96035	3.39425e-12	1.95572e-10	FBgn0195992	51.9508	0.826286	0.305135	2.70794	0.00677032	0.0403522	GD24665	chrX_Mrandom_014	80452	86258	-1	-	Dsim\GD24665
FBgn0032753	CG17572	2L	19071131	19074149	-1	-	CG17572	167.135	0.760598	0.224482	3.38824	0.000703439	0.00548816	FBgn0193203	241.803	0.546254	0.201828	2.70654	0.0067989	0.0404867	GD21783	2L	18765106	18767878	-1	-	Dsim\GD21783
FBgn0033652	CG12443	2R	11756817	11814424	1	thisbe	ths	1645.28	0.364515	0.105711	3.44821	0.00056431	0.00459643	FBgn0182577	717.489	0.475433	0.175752	2.70513	0.00682771	0.0406044	GD10814	2R	6206098	6227279	1	-	Dsim\GD10814
FBgn0031488	CG17265	2L	2999286	3016069	1	-	CG17265	349.049	-0.761286	0.170702	-4.45973	8.20614e-06	0.000125809	FBgn0183749	593.13	-0.402913	0.149062	-2.70298	0.00687209	0.040774	GD12010	chr2L_Mrandom_037	317	2261	1	-	Dsim\GD12010
FBgn0037546	CG7918	3R	8059284	8087049	1	muscarinic Acetylcholine Receptor, B-type	mAChR-B	358.839	0.826395	0.150439	5.49322	3.94675e-08	1.03992e-06	FBgn0190032	163.833	0.572654	0.211885	2.70267	0.00687848	0.0407802	GD18509	3R	17338123	17341120	-1	-	Dsim\GD18509
FBgn0063492	CG17533	2R	18407834	18408955	1	Glutathione S transferase E8	GstE8	619.262	-0.584174	0.166749	-3.50332	0.000459501	0.00386827	FBgn0183126	86.7397	-0.705092	0.260926	-2.70226	0.00688691	0.0408122	GD11377	2R	13017405	13018073	1	-	Dsim\GD11377
FBgn0034966	CG13563	2R	24055306	24057599	1	-	CG13563	64.3067	0.804846	0.258117	3.11815	0.00181992	0.0120791	FBgn0183567	92.0933	0.590004	0.218457	2.70077	0.00691786	0.0409611	GD11828	2R	18489695	18491714	1	-	Dsim\GD11828
FBgn0265266	CG13639	3R	24859900	24860366	-1	-	CG13639	1458.02	0.736274	0.195417	3.76771	0.000164752	0.00162752	FBgn0189791	34.0381	0.944784	0.349839	2.70063	0.00692087	0.0409611	GD18258	3R	20522420	20522629	-1	-	Dsim\GD18258
FBgn0036262	CG6910	3L	12184984	12187860	1	-	CG6910	11822.6	-0.361914	0.102893	-3.51737	0.000435854	0.00369864	FBgn0186050	11068.1	-0.266504	0.099089	-2.68954	0.0071551	0.0421234	GD14365	3L	11550484	11551720	1	-	Dsim\GD14365
FBgn0026371	CG7186	3L	21512141	21515887	-1	Sak kinase	SAK	2238.15	-0.375313	0.109126	-3.43927	0.000583291	0.00473022	FBgn0183849	1255.85	-0.272252	0.101242	-2.68912	0.00716404	0.0421576	GD12112	3L	20839083	20841747	-1	-	Dsim\GD12112
FBgn0003124	CG12306	3L	20309654	20313466	1	polo	polo	3794.01	-0.333861	0.10641	-3.13749	0.00170398	0.0114746	FBgn0186544	1989.26	-0.28123	0.104611	-2.68834	0.0071809	0.0422384	GD14871	3L	19674417	19676989	1	-	Dsim\GD14871
FBgn0259823	CG42404	3R	15250094	15257765	1	-	CG42404	546.845	0.368166	0.126819	2.90307	0.00369518	0.0212498	FBgn0190508	322.211	0.545638	0.203138	2.68605	0.00723022	0.0424274	GD19000	3R	10383931	10387323	-1	-	Dsim\GD19000
FBgn0034218	CG18467	2R	17440297	17442483	1	-	CG18467	201.626	0.864905	0.178711	4.83969	1.30043e-06	2.44376e-05	FBgn0183017	83.9346	0.626526	0.233328	2.68518	0.00724909	0.0425095	GD11267	2R	12070424	12071192	1	-	Dsim\GD11267
FBgn0038690	CG11703	3R	19226903	19228180	-1	-	CG11703	2207.01	-0.768592	0.117019	-6.56813	5.09524e-11	2.44176e-09	FBgn0191604	1643.87	-0.310261	0.115611	-2.68367	0.00728179	0.0426641	GD20125	3R	6427859	6428902	1	-	Dsim\GD20125
FBgn0259975	CG42485	3R	12273126	12273521	1	Seminal fluid protein 87B	Sfp87B	197170	0.573734	0.138106	4.15431	3.26264e-05	0.000418658	FBgn0190324	130937	0.41984	0.156486	2.68293	0.00729806	0.0427408	GD18808	3R	13289018	13289281	-1	-	Dsim\GD18808
FBgn0265267	CG18258	X	17212307	17213977	1	-	CG18258	3220.09	-0.685694	0.155985	-4.39589	1.10322e-05	0.000163905	FBgn0188897	2126.5	0.301813	0.112763	2.67653	0.00743885	0.0433954	GD17337	X	13281143	13282644	1	-	Dsim\GD17337
FBgn0266445	CG45075	2L	6091412	6096498	1	-	CG45075	1546.99	-0.679696	0.128327	-5.29659	1.17984e-07	2.77759e-06	FBgn0194771	95.2878	-0.631931	0.23632	-2.67404	0.00749426	0.0436431	GD23386	2L	5880166	5880417	1	-	Dsim\GD23386
FBgn0000071	CG2198	3R	6762593	6765261	1	Amalgam	Ama	40.7011	-1.15039	0.330802	-3.47759	0.000505946	0.0042002	FBgn0046919	53.8646	-0.864756	0.324278	-2.66671	0.00765976	0.0443193	GD19894	3R	2620149	2621150	1	Amalgam	Dsim\Ama
FBgn0033252	CG12769	2R	8052080	8065554	-1	-	CG12769	845.329	0.605902	0.140297	4.31871	1.56942e-05	0.000222819	FBgn0181972	264.076	0.480917	0.1807	2.66142	0.0077813	0.0448519	GD10197	2R	2647270	2650288	-1	-	Dsim\GD10197
FBgn0037855	CG6621	3R	10889768	10893531	-1	-	CG6621	642.245	0.306591	0.0973769	3.1485	0.00164111	0.0111424	FBgn0192155	1003.85	0.245052	0.0922485	2.65644	0.00789716	0.0453615	GD20689	3R	14647086	14650359	1	-	Dsim\GD20689
FBgn0036196	CG11658	3L	11699496	11708553	-1	-	CG11658	2495.98	-0.375084	0.0703028	-5.33527	9.54048e-08	2.28232e-06	FBgn0184509	838.241	-0.400221	0.150969	-2.65102	0.0080249	0.0459189	GD12782	3L	11063644	11070021	-1	-	Dsim\GD12782
FBgn0030230	CG11556	X	10749077	10757666	-1	Rabphilin	Rph	324.384	1.17038	0.155842	7.51004	5.911e-14	4.3765e-12	FBgn0187658	242.877	0.51883	0.196054	2.64637	0.00813613	0.0464764	GD16016	X	8273157	8277099	-1	-	Dsim\GD16016
FBgn0031561	CG16712	2L	3696218	3696658	-1	-	CG16712	15591.6	0.511687	0.16682	3.06731	0.00215997	0.0139066	FBgn0194131	3113.83	-0.437573	0.165741	-2.64009	0.00828835	0.0472257	GD22734	2L	3653719	3654027	-1	-	Dsim\GD22734
FBgn0052984	CG32984	2L	8964982	8967035	1	-	CG32984	256.591	-0.936247	0.15209	-6.15589	7.46558e-10	2.81299e-08	FBgn0194955	103.207	-0.496003	0.18793	-2.6393	0.00830765	0.0472863	GD23577	2L	8749700	8750569	1	-	Dsim\GD23577
FBgn0027616	CG12076	3L	3370451	3374170	-1	YT521-B	YT521-B	3219.23	0.342871	0.120986	2.83398	0.0045972	0.0252224	FBgn0185047	1455.98	0.346792	0.13148	2.63759	0.00834975	0.047435	GD13329	3L	2906516	2908953	-1	-	Dsim\GD13329
FBgn0040688	CG12483	3L	97628	98375	-1	-	CG12483	87.1191	1.01942	0.275935	3.69443	0.000220379	0.00208789	FBgn0185251	70.75	0.656684	0.249154	2.63565	0.00839757	0.0476263	GD13540	3L	76690	77115	-1	-	Dsim\GD13540
FBgn0004055	CG3533	2R	25012062	25031737	1	unzipped	uzip	2066.16	0.456601	0.128009	3.56696	0.00036115	0.00318897	FBgn0183655	1379.52	0.415987	0.158042	2.63213	0.00848524	0.0480022	GD11916	2R	19367542	19369119	1	-	Dsim\GD11916
FBgn0032021	CG7781	2L	8321280	8325409	-1	-	CG7781	3760.11	0.522803	0.11926	4.38371	1.16673e-05	0.000171398	FBgn0193823	1550.99	0.290315	0.110398	2.62972	0.00854564	0.0483033	GD22419	2L	8110287	8112749	-1	-	Dsim\GD22419
FBgn0024941	CG9108	X	16838173	16844433	-1	Regulator of G-protein signalling 7	RSG7	1278.53	0.838711	0.105376	7.95921	1.73144e-15	1.72075e-13	FBgn0187379	172.057	0.464718	0.17678	2.62879	0.00856882	0.048414	GD15718	X	12923816	12927160	-1	-	Dsim\GD15718
FBgn0001085	CG17697	3L	14274343	14368639	1	frizzled	fz	5223.97	-0.820346	0.155368	-5.28003	1.29165e-07	3.01683e-06	FBgn0186171	3585.76	-0.422382	0.160756	-2.62748	0.0086021	0.0485322	GD14489	3L	13619990	13671317	1	-	Dsim\GD14489
FBgn0036579	CG5027	3L	16229100	16231139	1	-	CG5027	1016.98	0.361129	0.114581	3.15175	0.00162298	0.0110345	FBgn0186285	738.146	0.261203	0.0995114	2.62485	0.00866864	0.0488755	GD14605	3L	15555931	15559134	1	-	Dsim\GD14605
FBgn0051300	CG31300	3R	25283620	25285224	1	-	CG31300	1463.71	-0.740751	0.276389	-2.68011	0.00735987	0.036114	FBgn0192655	751.618	-0.921509	0.351238	-2.62361	0.00870045	0.0489728	GD21204	3R	20935353	20936745	1	-	Dsim\GD21204
FBgn0050054	CG30054	2R	12623726	12625352	1	-	CG30054	220.672	0.827977	0.18062	4.58409	4.55959e-06	7.40333e-05	FBgn0182668	174.018	0.520421	0.198421	2.62281	0.0087207	0.049028	GD10905	2R	6995972	6997513	1	-	Dsim\GD10905
