# Supplementary material for: Parallel Gene Expression Differences between Low and High Latitude Populations of Drosophila melanogaster and D. simulans
Source: PLoS Genet. 2015 May 7;11(5):e1005184. doi: 10.1371/journal.pgen.1005184 (PMC4423912; doi:10.1371/journal.pgen.1005184)
Supplement: S11 Table — A) High latitude, Tasmania and Maine B) Low latitude, Queensland and Panama. (XLSX) [file pgen.1005184.s015.xlsx]

## Sheet: Legend
S11 Table. Shared genes with temperature plasticity genes for Australia and the Americas. A) High latitude, Tasmania and Maine B). Low latitude , Queensland and Panama.

## Sheet: High latitude
							Levine et al. 2011,result generated by limma packge
D.mel GeneID	baseMean	log2FoldChange	lfcSE	stat	pvalue	padj	Gene_ID	logFC	ave expression	t statistic	p-value	fdr	B	ANNOTATION_SYMBOL	LOCATION_ARM	LOCATION_MIN	LOCATION_MAX	LOCATION_STRAND	NAME	SYMBOL
FBgn0031248	584.328	0.519829	0.147975	3.51294	0.000443182	0.0070718	FBgn0031248	1.03345	8.53142	2.37792	0.0309431	0.141005	-3.56276	CG11912	2L	318362	319259	-1	-	CG11912
FBgn0002563	1982.18	-1.34582	0.359096	-3.7478	0.000178391	0.00343512	FBgn0002563	-2.08094	11.0718	-2.67935	0.0170051	0.132996	-3.04811	CG4178	2L	898500	901316	1	Larval serum protein 1 beta	Lsp1beta
FBgn0031432	1515.3	-0.72922	0.184526	-3.95185	7.75504e-05	0.00177656	FBgn0031432	-1.4385	9.04097	-3.19422	0.00595164	0.132996	-2.13293	CG9964	2L	2562483	2564830	-1	Cyp309a1	Cyp309a1
FBgn0041337	1362.2	-0.317107	0.102386	-3.09718	0.00195369	0.0217194	FBgn0041337	-0.928206	8.88554	-2.37759	0.0309635	0.141005	-3.56333	CG18559	2L	2564886	2573037	-1	Cyp309a2	Cyp309a2
FBgn0031562	388.946	-0.553301	0.139801	-3.95779	7.5647e-05	0.00173941	FBgn0031562	-1.56163	7.53964	-3.15725	0.00642202	0.132996	-2.19955	CG3604	2L	3697242	3697872	-1	-	CG3604
FBgn0250847	6231.32	0.614298	0.19039	3.22652	0.00125305	0.0156516	FBgn0250847	0.728869	10.3635	2.55126	0.021974	0.137832	-3.2694	CG14034	2L	5215189	5216542	-1	-	CG14034
FBgn0011722	2442.36	-0.783709	0.182965	-4.28338	1.84077e-05	0.000542992	FBgn0011722	0.98677	7.2529	3.4034	0.00386669	0.132996	-1.75479	CG11527	2L	6415179	6423310	-1	Tiggrin	Tig
FBgn0014454	7845.66	1.9626	0.182377	10.7612	5.24915e-27	3.88647e-24	FBgn0014454	2.88434	10.5656	2.67178	0.0172659	0.132996	-3.06128	CG7216	2L	7740562	7741537	-1	Adult cuticle protein 1	Acp1
FBgn0031940	16735.1	2.10237	0.157831	13.3204	1.76246e-40	2.89983e-37	FBgn0031940	3.37725	10.4032	3.33947	0.00441192	0.132996	-1.87051	CG7214	2L	7743682	7744839	-1	-	CG7214
FBgn0027600	489.634	0.983885	0.149958	6.56106	5.3426e-11	6.43197e-09	FBgn0027600	1.66849	5.95301	3.06194	0.00781061	0.132996	-2.37084	CG4778	2L	10032690	10038954	1	obstructor-B	obst-B
FBgn0040211	827.142	-0.587785	0.181047	-3.24658	0.00116799	0.0147826	FBgn0040211	-1.38207	9.32565	-2.7573	0.0145316	0.132996	-2.91188	CG4779	2L	11136393	11138565	1	homogentisate 1,2-dioxygenase	hgo
FBgn0032484	309.43	0.653515	0.143541	4.55279	5.29384e-06	0.000192607	FBgn0032484	0.783241	6.01287	2.71455	0.0158415	0.132996	-2.98672	CG9431	2L	13212335	13215350	-1	kekkon4	kek4
FBgn0032538	799.842	1.40615	0.174416	8.06206	7.5019e-16	2.1782e-13	FBgn0032538	3.05851	7.7649	3.17501	0.00619161	0.132996	-2.16755	CG16885	2L	13932559	13934692	-1	-	CG16885
FBgn0028544	1014.12	1.69015	0.11662	14.4928	1.34512e-47	2.84551e-44	FBgn0028544	3.17473	7.17164	3.33804	0.00442493	0.132996	-1.87309	CG16884	2L	13944756	13947476	-1	-	CG16884
FBgn0028886	1655.2	0.3228	0.0818548	3.94357	8.02781e-05	0.00182927	FBgn0028886	0.922445	8.55775	2.96118	0.00960013	0.132996	-2.55104	CG15279	2L	14844993	14851749	-1	-	CG15279
FBgn0264695	195721	0.484061	0.128641	3.76289	0.000167964	0.00329432	FBgn0264695	0.692559	13.4233	2.39119	0.0301492	0.141005	-3.54059	CG17927	2L	16766566	16788766	1	Myosin heavy chain	Mhc
FBgn0002939	2763.08	0.384259	0.128144	2.99865	0.00271181	0.0278478	FBgn0002939	1.62698	9.57923	4.0681	0.000984488	0.124119	-0.555676	CG31783	2L	18081628	18083608	1	neither inactivation nor afterpotential D	ninaD
FBgn0032723	4603.4	-0.399816	0.0854372	-4.67965	2.87363e-06	0.000115007	FBgn0032723	-0.75911	8.14821	-2.50734	0.0239778	0.138903	-3.34445	CG18397	2L	18916347	18943960	-1	short spindle 3	ssp3
FBgn0032964	471.533	-0.544178	0.123917	-4.39148	1.12581e-05	0.000363994	FBgn0032964	-0.867397	6.42458	-2.33166	0.0338679	0.141914	-3.63969	CG11630	2L	21782046	21784065	-1	-	CG11630
FBgn0033048	523.291	0.511465	0.157507	3.24725	0.00116527	0.0147734	FBgn0033048	0.974055	6.90791	2.403	0.0294589	0.141005	-3.52081	CG7881	2R	5960275	5966856	-1	-	CG7881
FBgn0033067	422.495	0.726812	0.219201	3.31573	0.000914033	0.0122378	FBgn0033067	1.17151	8.63813	3.62887	0.00242785	0.124119	-1.3464	CG11211	2R	6180926	6181626	-1	-	CG11211
FBgn0025360	2061.11	0.619999	0.11115	5.57805	2.43231e-08	1.70034e-06	FBgn0025360	0.846888	8.04544	2.43355	0.027742	0.140725	-3.46947	CG18455	2R	8031283	8042529	1	Optix	Optix
FBgn0033302	508.165	-0.481111	0.154323	-3.11756	0.00182356	0.0207398	FBgn0033302	0.739952	7.51264	2.67154	0.0172743	0.132996	-3.0617	CG8687	2R	8564187	8567202	-1	Cyp6a14	Cyp6a14
FBgn0033367	2769.14	-1.25269	0.149866	-8.35875	6.33874e-17	1.99893e-14	FBgn0033367	-1.81421	8.53328	-3.3561	0.00426312	0.132996	-1.84042	CG8193	2R	9042261	9044709	-1	Prophenoloxidase 2	PPO2
FBgn0050025	1911.92	-0.52224	0.169013	-3.08994	0.00200196	0.0220573	FBgn0050025	-1.611	10.8565	-4.41711	0.000484623	0.0968971	0.0619365	CG30025	2R	11353564	11354373	-1	-	CG30025
FBgn0020377	186.739	0.913481	0.172987	5.28065	1.28728e-07	7.70052e-06	FBgn0020377	0.898953	5.19773	2.9106	0.0106442	0.132996	-2.64108	CG8856	2R	12208893	12212155	-1	Scavenger receptor class C, type II	Sr-CII
FBgn0033728	12818.7	1.08936	0.144848	7.5207	5.44857e-14	1.13587e-11	FBgn0033728	1.86328	11.3655	3.22981	0.00553107	0.132996	-2.06872	CG8505	2R	12402216	12405108	1	Cuticular protein 49Ae	Cpr49Ae
FBgn0261990	6056.17	-0.499646	0.132445	-3.77247	0.000161638	0.00319565	FBgn0261990	0.945257	10.8553	2.44632	0.0270526	0.140362	-3.44793	CG42808	2R	13573618	13574257	-1	-	CG42808
FBgn0033917	506.3	0.488675	0.154027	3.17265	0.00151053	0.0179374	FBgn0033917	1.0158	6.55513	3.07794	0.00755841	0.132996	-2.34213	CG8503	2R	14243778	14246066	1	-	CG8503
FBgn0033949	144.058	-0.602788	0.209099	-2.88279	0.00394167	0.0365716	FBgn0033949	-0.889178	7.40292	-2.38248	0.0306686	0.141005	-3.55516	CG10131	2R	14629910	14631023	1	-	CG10131
FBgn0041581	249.045	-1.44549	0.243623	-5.9333	2.96901e-09	2.45615e-07	FBgn0041581	-2.61984	9.46264	-2.49691	0.0244788	0.138903	-3.3622	CG18372	2R	14749223	14750165	1	Attacin-B	AttB
FBgn0050090	270.296	0.612787	0.161639	3.79109	0.000149986	0.00299729	FBgn0050090	0.995311	5.92698	2.676	0.01712	0.132996	-3.05394	CG30090	2R	15689826	15691014	1	-	CG30090
FBgn0034156	574.798	-0.671892	0.116703	-5.75727	8.54858e-09	6.49166e-07	FBgn0034156	-1.04378	6.64848	-2.48419	0.025103	0.139373	-3.38381	CG5348	2R	16766804	16769238	1	-	CG5348
FBgn0034182	530.857	0.721383	0.213463	3.37943	0.00072636	0.0102146	FBgn0034182	2.15445	7.56332	3.05248	0.00796361	0.132996	-2.3878	CG9640	2R	17044743	17046768	1	-	CG9640
FBgn0034276	128.254	-1.0266	0.244877	-4.1923	2.76145e-05	0.000747561	FBgn0034276	-1.29572	6.61837	-2.6511	0.0179983	0.132996	-3.09721	CG6385	2R	17753555	17756422	-1	Sarcosine dehydrogenase	Sardh
FBgn0261362	1340.34	-1.50907	0.154203	-9.78625	1.28992e-22	6.36704e-20	FBgn0261362	-2.40395	8.31336	-3.38573	0.00401028	0.132996	-1.78678	CG42639	2R	17887220	17889973	-1	Prophenoloxidase 1	PPO1
FBgn0050296	10694.6	0.339923	0.100563	3.38021	0.000724295	0.0102049	FBgn0050296	0.684233	11.133	2.4016	0.02954	0.141005	-3.52316	CG30296	2R	21017784	21024918	1	-	RIC-3
FBgn0034709	3881.72	0.630099	0.0964852	6.53052	6.5542e-11	7.59086e-09	FBgn0034709	1.25703	9.99173	3.60606	0.00254486	0.124119	-1.3877	CG3074	2R	22189817	22202671	-1	Secreted Wg-interacting molecule	Swim
FBgn0020372	1970.83	0.488121	0.0988699	4.93701	7.93308e-07	3.76002e-05	FBgn0020372	0.73261	9.52854	2.38319	0.0306254	0.141005	-3.55396	CG11303	2R	23878197	23880860	1	Transmembrane 4 superfamily	TM4SF
FBgn0020521	4544.68	0.46819	0.106008	4.41658	1.00277e-05	0.000333685	FBgn0020521	0.957826	9.43927	2.74328	0.0149491	0.132996	-2.93645	CG3541	2R	24581245	24597862	1	piopio	pio
FBgn0035040	2484.78	0.568737	0.0808996	7.03016	2.06298e-12	3.21564e-10	FBgn0035040	0.816894	5.92781	2.4533	0.0266831	0.140362	-3.43615	CG4741	2R	24610801	24615158	-1	-	CG4741
FBgn0002564	636.576	0.982136	0.355872	2.7598	0.00578371	0.0475806	FBgn0002564	1.63776	6.48517	2.40837	0.0291504	0.141005	-3.51181	CG6821	3L	66430	68995	1	Larval serum protein 1 gamma	Lsp1gamma
FBgn0052476	871.009	-0.831583	0.122521	-6.78726	1.14282e-11	1.53845e-09	FBgn0052476	-0.957704	8.14236	-2.63794	0.0184795	0.133109	-3.12001	CG32476	3L	247491	250305	1	methuselah-like 14	mthl14
FBgn0004429	5454.36	0.459959	0.146247	3.14509	0.00166036	0.0192685	FBgn0004429	1.8483	8.71421	4.35393	0.000550552	0.0968971	-0.0489171	CG9116	3L	1218082	1218696	-1	Lysozyme P	LysP
FBgn0035193	101.553	0.676261	0.20684	3.26949	0.00107741	0.0138854	FBgn0035193	0.974611	5.54535	2.37156	0.031331	0.141005	-3.57339	CG9192	3L	1237133	1238319	-1	-	CG9192
FBgn0035280	817.044	0.55133	0.163929	3.36321	0.000770404	0.0106618	FBgn0035280	1.05294	8.86721	2.39835	0.029729	0.141005	-3.5286	CG13935	3L	1832636	1835164	-1	Cuticular protein 62Bb	Cpr62Bb
FBgn0035281	492.068	2.07222	0.181509	11.4166	3.45362e-30	3.19633e-27	FBgn0035281	3.00641	6.70669	2.79857	0.0133668	0.132996	-2.83932	CG1919	3L	1840281	1842084	-1	Cuticular protein 62Bc	Cpr62Bc
FBgn0035398	576.104	0.593895	0.167168	3.55268	0.000381334	0.0063234	FBgn0035398	2.1532	6.22943	3.23954	0.00542132	0.132996	-2.05115	CG1869	3L	3090985	3106958	-1	Cht7	Cht7
FBgn0035412	47.3715	1.60317	0.371479	4.31564	1.59141e-05	0.000481914	FBgn0035412	-1.29737	6.12153	-3.17036	0.00625118	0.132996	-2.17594	CG14957	3L	3187563	3188106	1	-	CG14957
FBgn0020765	847.314	2.82452	0.183537	15.3894	1.92778e-53	9.51553e-50	FBgn0020765	3.66626	7.72826	2.87498	0.0114452	0.132996	-2.7043	CG10297	3L	6152050	6152745	-1	Adult cuticle protein 65Aa	Acp65Aa
FBgn0035695	2053.76	-0.734649	0.119464	-6.14953	7.77129e-10	7.10354e-08	FBgn0035695	0.960237	7.9327	3.56581	0.00276525	0.124119	-1.46059	CG10226	3L	6234323	6240068	-1	-	CG10226
FBgn0035750	59.25	-1.36776	0.243654	-5.61355	1.98215e-08	1.42484e-06	FBgn0035750	-0.780179	5.62625	-2.83569	0.012397	0.132996	-2.77383	CG14826	3L	7234512	7235965	1	-	CG14826
FBgn0035844	318.425	0.874086	0.157208	5.56008	2.69657e-08	1.86593e-06	FBgn0035844	1.32373	5.08516	2.78316	0.0137907	0.132996	-2.86644	CG13676	3L	8141868	8151813	-1	-	CG13676
FBgn0003149	70402.7	0.362262	0.103685	3.49386	0.000476083	0.00740749	FBgn0003149	1.16074	11.2302	2.66513	0.0174983	0.132996	-3.07285	CG5939	3L	8732858	8745310	-1	Paramyosin	Prm
FBgn0035933	4928.73	-0.898926	0.0989058	-9.08871	1.0022e-19	3.90542e-17	FBgn0035933	-1.43221	10.0154	-3.51859	0.00304838	0.124119	-1.54613	CG13309	3L	8810395	8811265	1	-	CG13309
FBgn0035941	173.003	-2.58876	0.217848	-11.8834	1.44445e-32	1.52781e-29	FBgn0035941	-1.50582	6.81328	-2.626	0.0189271	0.133247	-3.14069	CG13313	3L	8958857	8960921	1	-	CG13313
FBgn0035952	2764.96	-0.530156	0.154909	-3.42237	0.000620779	0.00909247	FBgn0035952	-0.951789	9.20223	-2.96348	0.00955506	0.132996	-2.54694	CG5280	3L	8989069	8990228	-1	-	CG5280
FBgn0036020	2602.53	-0.321089	0.0932278	-3.44414	0.000572887	0.00852594	FBgn0036020	-1.07674	9.13173	-2.78607	0.0137097	0.132996	-2.86133	CG8336	3L	9628676	9631795	1	-	CG8336
FBgn0036110	954.275	-0.688137	0.219965	-3.12839	0.00175766	0.0201763	FBgn0036110	-2.72543	8.72432	-2.94256	0.00997236	0.132996	-2.58423	CG18348	3L	10894173	10894693	1	Cuticular protein 67Fb	Cpr67Fb
FBgn0052073	202.71	-0.7327	0.234043	-3.13062	0.00174437	0.0200704	FBgn0052073	-1.3694	6.80699	-3.71814	0.0020197	0.124119	-1.18494	CG32073	3L	11107008	11107582	-1	-	CG32073
FBgn0052091	1292.61	-0.362531	0.123454	-2.93658	0.00331857	0.0325871	FBgn0052091	0.907686	7.68724	2.66733	0.017421	0.132996	-3.06902	CG32091	3L	11631392	11642902	1	-	CG32091
FBgn0036364	1710.03	0.610231	0.109297	5.58321	2.36114e-08	1.66494e-06	FBgn0036364	1.01382	9.98679	2.74725	0.0148298	0.132996	-2.9295	CG14109	3L	13440910	13442420	1	-	CG14109
FBgn0001216	13779	0.286669	0.0950244	3.0168	0.00255461	0.0266775	FBgn0001216	0.744452	9.83022	2.59873	0.0199889	0.136282	-3.1878	CG8937	3L	13974061	13977761	1	Heat shock protein cognate 1	Hsc70-1
FBgn0036553	870.913	0.462481	0.13824	3.3455	0.000821351	0.0112512	FBgn0036553	1.12352	7.43054	2.86287	0.0117308	0.132996	-2.72576	CG17027	3L	15980100	15981888	1	-	CG17027
FBgn0036597	558.253	1.36795	0.221623	6.17241	6.72567e-10	6.22461e-08	FBgn0036597	2.5015	6.97004	3.25498	0.00525159	0.132996	-2.02328	CG4962	3L	16294711	16295547	-1	-	CG4962
FBgn0036619	1085.17	-2.06969	0.170928	-12.1086	9.51446e-34	1.08377e-30	FBgn0036619	-2.0347	9.02108	-2.73657	0.015153	0.132996	-2.9482	CG4784	3L	16365894	16367340	-1	Cuticular protein 72Ec	Cpr72Ec
FBgn0043578	608.55	-1.02548	0.203692	-5.03445	4.79233e-07	2.46406e-05	FBgn0043578	-1.48379	10.1903	-2.886	0.0111913	0.132996	-2.68476	CG9681	3L	16727299	16727989	-1	PGRP-SB1	PGRP-SB1
FBgn0010424	2426	0.625845	0.148709	4.20854	2.57032e-05	0.000704838	FBgn0010424	1.47615	8.11229	4.45197	0.000451754	0.0968971	0.122914	CG7930	3L	17046063	17048390	1	Troponin C at 73F	TpnC73F
FBgn0036881	1276.13	1.21862	0.128599	9.47614	2.6387e-21	1.14923e-18	FBgn0036881	1.65087	6.29684	3.00239	0.00882424	0.132996	-2.47747	CG9299	3L	19532743	19538289	1	Cuticular protein 76Bd	Cpr76Bd
FBgn0020277	117.993	0.705631	0.209599	3.36657	0.000761084	0.0105624	FBgn0020277	0.87455	6.56847	2.66095	0.0176457	0.132996	-3.0801	CG8807	3L	19604398	19606090	-1	lush	lush
FBgn0260653	2260.37	0.52761	0.132943	3.9687	7.22649e-05	0.00167465	FBgn0260653	1.36728	8.21963	2.72411	0.0155391	0.132996	-2.97002	CG32209	3L	19700977	19708015	-1	serpentine	serp
FBgn0004852	4935.57	-0.232879	0.0784607	-2.96809	0.00299652	0.0300017	FBgn0004852	0.737725	8.14684	2.46899	0.0258692	0.140198	-3.4096	CG7978	3L	19939287	19977960	1	Adenylyl cyclase 76E	Ac76E
FBgn0036992	2740.3	-0.682382	0.148475	-4.59594	4.30811e-06	0.000161505	FBgn0036992	-1.21992	11.1961	-2.7577	0.0145197	0.132996	-2.91117	CG11796	3L	20438166	20439872	-1	-	CG11796
FBgn0037045	433.801	0.3376	0.102502	3.29361	0.000989103	0.0129961	FBgn0037045	0.975588	7.59253	2.67488	0.0171586	0.132996	-3.05588	CG10584	3L	21030280	21031360	-1	-	CG10584
FBgn0000045	164508	1.22185	0.116249	10.5106	7.72212e-26	5.19769e-23	FBgn0000045	0.737104	13.1561	2.36772	0.0315672	0.141011	-3.57979	CG7478	3L	21985210	21987190	1	Actin 79B	Act79B
FBgn0037230	3885.85	-0.669669	0.101753	-6.58131	4.66321e-11	5.70685e-09	FBgn0037230	-1.17526	9.46612	-2.38842	0.0303136	0.141005	-3.54523	CG9780	3R	4292274	4294840	-1	-	CG9780
FBgn0014342	530.887	-0.891069	0.11624	-7.6658	1.77721e-14	4.04875e-12	FBgn0014342	-1.65712	7.6418	-2.94149	0.00999412	0.132996	-2.58613	CG10390	3R	5548115	5551168	-1	meiosis I arrest	mia
FBgn0011281	1048.3	1.09387	0.398441	2.74537	0.00604426	0.0490429	FBgn0011281	1.27589	8.77234	2.97439	0.00934448	0.132996	-2.52749	CG11421	3R	5972155	5975245	-1	Odorant-binding protein 83a	Obp83a
FBgn0026077	2010.83	0.547319	0.174973	3.12802	0.00175987	0.020186	FBgn0026077	1.38283	9.48378	2.59042	0.0203233	0.136282	-3.20211	CG10287	3R	6088799	6100887	-1	Gasp	Gasp
FBgn0037615	1683.42	0.450222	0.0877388	5.13139	2.87603e-07	1.57152e-05	FBgn0037615	1.14145	8.61442	2.8826	0.0112692	0.132996	-2.6908	CG11760	3R	8719198	8721320	1	-	CG11760
FBgn0037697	1275.26	-0.529001	0.121846	-4.34157	1.41469e-05	0.000437343	FBgn0037697	-0.70249	7.28703	-2.39283	0.0300528	0.141005	-3.53785	CG9363	3R	9456815	9460652	-1	Glutathione S transferase Z2	GstZ2
FBgn0037782	1589.79	0.354622	0.117835	3.00948	0.00261696	0.0271325	FBgn0037782	1.1392	9.24243	2.65313	0.017925	0.132996	-3.09368	CG12813	3R	10055356	10056083	-1	Niemann-Pick type C-2d	Npc2d
FBgn0037934	4225.62	-0.44022	0.156155	-2.81913	0.00481539	0.0419202	FBgn0037934	0.845864	9.81542	3.11705	0.00697513	0.132996	-2.27187	CG6830	3R	11680972	11684342	-1	-	CG6830
FBgn0038068	201.573	1.17706	0.203445	5.78566	7.22293e-09	5.70138e-07	FBgn0038068	1.18864	5.65814	2.41583	0.0287259	0.141005	-3.49928	CG11600	3R	12636540	12637976	1	-	CG11600
FBgn0038074	7361.21	-0.855998	0.0995205	-8.60123	7.88679e-18	2.65426e-15	FBgn0038074	-1.05097	11.9748	-2.74503	0.0148963	0.132996	-2.93338	CG6188	3R	12674608	12676084	1	Glycine N-methyltransferase	Gnmt
FBgn0038130	6447.63	0.67845	0.0822815	8.24548	1.64504e-16	4.97139e-14	FBgn0038130	0.681303	10.1875	2.37333	0.0312227	0.141005	-3.57044	CG8630	3R	13279721	13284527	1	-	CG8630
FBgn0038291	1296.28	-0.797534	0.152833	-5.21833	1.80542e-07	1.04026e-05	FBgn0038291	-1.38715	8.20341	-3.47281	0.0033505	0.124119	-1.62906	CG3984	3R	15137148	15139007	1	-	CG3984
FBgn0003721	47500.4	0.724769	0.0777696	9.31943	1.16963e-20	4.94855e-18	FBgn0003721	0.758142	12.4142	2.36908	0.0314829	0.141005	-3.57751	CG4898	3R	15281371	15308779	1	Tropomyosin 1	Tm1
FBgn0004117	63209.2	0.541018	0.0872821	6.19851	5.70013e-10	5.34225e-08	FBgn0004117	1.06413	11.6742	2.82225	0.01274	0.132996	-2.79757	CG4843	3R	15310193	15315197	1	Tropomyosin 2	Tm2
FBgn0038398	1182.83	-0.592678	0.124594	-4.75687	1.9662e-06	8.31873e-05	FBgn0038398	-0.929735	9.91898	-2.55542	0.0217929	0.137475	-3.26228	CG4979	3R	16083878	16087222	1	sex-specific enzyme 2	sxe2
FBgn0038690	2207.01	-0.328685	0.117099	-2.80689	0.00500218	0.0431405	FBgn0038690	-0.977331	7.91286	-2.51801	0.0234757	0.138762	-3.32626	CG11703	3R	19226903	19228180	-1	-	CG11703
FBgn0053192	1370.75	-0.957359	0.14403	-6.64694	2.99244e-11	3.75526e-09	FBgn0053192	-1.69674	9.18649	-3.18145	0.00611009	0.132996	-2.15595	CG33192	3R	20534962	20535301	1	Metallothionein D	MtnD
FBgn0038819	4707.7	2.30489	0.155398	14.8321	9.07853e-50	2.24058e-46	FBgn0038819	3.43971	8.55985	2.93035	0.010224	0.132996	-2.60597	CG5494	3R	20669571	20672821	1	Cuticular protein 92F	Cpr92F
FBgn0038865	1179.37	-0.493879	0.117307	-4.21015	2.552e-05	0.000702417	FBgn0038865	-1.5697	8.91472	-3.00694	0.00874243	0.132996	-2.46933	CG10824	3R	21159238	21161092	-1	-	CG10824
FBgn0038878	6149.55	-0.617573	0.194052	-3.18251	0.00146007	0.0175274	FBgn0038878	-1.02072	5.7423	-3.17705	0.00616568	0.132996	-2.16388	CG3301	3R	21274243	21276249	-1	-	CG3301
FBgn0038914	345.17	-0.814621	0.208608	-3.90504	9.4211e-05	0.00208532	FBgn0038914	-1.01261	9.80736	-2.45369	0.0266624	0.140362	-3.43548	CG17820	3R	21883924	21884454	-1	female-specific independent of transformer	fit
FBgn0038938	7184.4	0.286227	0.0637602	4.48912	7.15191e-06	0.000249415	FBgn0038938	1.2321	9.50731	3.73793	0.00193898	0.124119	-1.14917	CG7084	3R	22298805	22304420	1	-	CG7084
FBgn0039315	243.847	-0.661555	0.191745	-3.45018	0.000560212	0.00838789	FBgn0039315	-0.858906	6.51345	-2.61497	0.0193497	0.13515	-3.15976	CG13658	3R	25287474	25288930	1	-	CG13658
FBgn0039463	2236.03	-0.483494	0.116215	-4.16036	3.1775e-05	0.000834262	FBgn0039463	-1.03152	8.91918	-3.0256	0.00841476	0.132996	-2.43596	CG18472	3R	26947868	26949682	1	-	CG18472
FBgn0039481	1118.72	1.11903	0.155529	7.19496	6.24792e-13	1.05135e-10	FBgn0039481	2.0381	6.9706	2.76873	0.0141995	0.132996	-2.89181	CG15884	3R	27089704	27091130	-1	Cuticular protein 97Eb	Cpr97Eb
FBgn0039685	5419.15	-0.758704	0.159883	-4.74537	2.08125e-06	8.70597e-05	FBgn0039685	-1.09156	13.0377	-2.60551	0.0197197	0.135573	-3.17611	CG7592	3R	29716254	29716896	-1	Odorant-binding protein 99b	Obp99b
FBgn0039719	660.738	0.957443	0.150548	6.35973	2.02106e-10	2.10759e-08	FBgn0039719	1.41351	7.01674	3.05636	0.00790062	0.132996	-2.38085	CG15515	3R	29905464	29906448	1	-	CG15515
FBgn0051524	926.465	0.406304	0.140131	2.89947	0.00373799	0.0353012	FBgn0051524	0.686056	7.11656	2.57573	0.0209283	0.136925	-3.2274	CG31524	3R	30512325	30514355	-1	-	CG31524
FBgn0039805	2172.68	1.14052	0.186579	6.11279	9.79056e-10	8.62968e-08	FBgn0039805	2.32625	8.68715	2.78759	0.0136674	0.132996	-2.85864	CG12045	3R	30867521	30869184	1	Cuticular protein 100A	Cpr100A
FBgn0039873	4418.58	-0.902809	0.127631	-7.07358	1.50987e-12	2.40411e-10	FBgn0039873	0.763572	9.68021	2.44949	0.0268842	0.140362	-3.44258	CG2191	3R	31759404	31761579	-1	Sodium-dependent multivitamin transporter	Smvt
FBgn0000667	38348.5	0.473493	0.140412	3.37217	0.000745777	0.0104085	FBgn0000667	1.33209	10.9672	2.92588	0.0103177	0.132996	-2.61393	CG4376	X	2023822	2042311	-1	alpha actinin	Actn
FBgn0029821	811.953	0.483439	0.132513	3.64824	0.00026404	0.00468252	FBgn0029821	0.980178	7.60363	2.57751	0.020854	0.136925	-3.22434	CG4020	X	5905746	5908001	1	-	CG4020
FBgn0029836	368.88	1.04891	0.144411	7.26339	3.77514e-13	6.73016e-11	FBgn0029836	1.02657	5.73328	2.71407	0.0158567	0.132996	-2.98755	CG5928	X	6067958	6069264	1	-	CG5928
FBgn0030102	1404.49	0.528516	0.131016	4.03398	5.48407e-05	0.00132693	FBgn0030102	0.779665	7.95723	2.81619	0.0128978	0.132996	-2.80827	CG12119	X	9206126	9210887	-1	-	CG12119
FBgn0030105	284.061	-1.47089	0.400872	-3.66922	0.00024329	0.00439347	FBgn0030105	-1.6881	7.45299	-2.64015	0.0183979	0.133109	-3.11619	CG15369	X	9216872	9217466	1	-	CG15369
FBgn0030257	511.366	0.781813	0.118771	6.58251	4.62572e-11	5.70685e-09	FBgn0030257	1.66961	6.71282	3.49754	0.00318376	0.124119	-1.58426	CG11160	X	11044756	11049540	1	-	CG11160
FBgn0030562	270.52	0.625781	0.188544	3.31902	0.000903346	0.0121496	FBgn0030562	1.70142	6.28733	2.65311	0.0179258	0.132996	-3.09372	CG9400	X	14288084	14289393	-1	-	CG9400
FBgn0030773	1984.53	0.573544	0.168086	3.41221	0.000644391	0.00936422	FBgn0030773	0.632107	9.13588	2.38557	0.030483	0.141005	-3.54998	CG9676	X	16699152	16700170	-1	-	CG9676
FBgn0030880	74.0228	2.41995	0.410505	5.89506	3.74542e-09	3.06421e-07	FBgn0030880	1.60752	6.06087	2.40001	0.0296326	0.141005	-3.52583	CG6788	X	17888177	17889404	1	-	CG6788
FBgn0022355	27218.5	-0.686677	0.151566	-4.53054	5.88323e-06	0.000211968	FBgn0022355	-1.10713	12.3219	-2.42476	0.0282264	0.141005	-3.48428	CG6186	X	18387084	18390344	1	Transferrin 1	Tsf1
FBgn0031033	287.727	-0.608163	0.153604	-3.95929	7.51744e-05	0.00173541	FBgn0031033	-1.49852	6.71993	-2.68088	0.0169529	0.132996	-3.04545	CG14219	X	19587348	19590170	-1	-	CG14219
FBgn0069973	906.426	0.475839	0.142206	3.34613	0.000819493	0.0112362	FBgn0069973	1.12097	7.00489	2.77896	0.0139086	0.132996	-2.87383	CG40485	X	22960609	22962360	-1	-	CG40485

## Sheet: Low latitude
							Levine et al. 2011,result generated by limma packge
D.mel GeneID	baseMean	log2FoldChange	lfcSE	stat	pvalue	padj	Gene_ID	logFC	ave expression	t statistic	p-value	fdr	B	ANNOTATION_SYMBOL	LOCATION_ARM	LOCATION_MIN	LOCATION_MAX	LOCATION_STRAND	NAME	SYMBOL
FBgn0031248	584.328	0.735813	0.147159	5.00013	5.72907e-07	1.15896e-05	FBgn0031248	1.13742	8.53142	2.61714	0.0192661	0.122762	-3.2545	CG11912	2L	318362	319259	-1	-	CG11912
FBgn0053126	3728.68	-0.599482	0.111235	-5.38935	7.0713e-08	1.75986e-06	FBgn0053126	-0.823783	10.7805	-3.17208	0.00622911	0.108538	-2.23751	CG33126	2L	1359837	1361821	-1	Neural Lazarillo	NLaz
FBgn0031562	388.946	-0.600487	0.141379	-4.24734	2.1632e-05	0.000295232	FBgn0031562	-1.22829	7.53964	-2.48331	0.025147	0.125735	-3.49109	CG3604	2L	3697242	3697872	-1	-	CG3604
FBgn0031589	3945.13	-0.4183	0.119692	-3.4948	0.000474423	0.00396907	FBgn0031589	0.799255	9.06807	2.84508	0.012163	0.108538	-2.84252	CG3714	2L	4189340	4198071	-1	-	CG3714
FBgn0031677	423.832	0.806414	0.201815	3.99581	6.44724e-05	0.000753518	FBgn0031677	-0.886507	7.91352	-2.41967	0.0285102	0.130392	-3.60195	CG14036	2L	5054579	5055016	-1	-	CG14036
FBgn0031741	1627.51	-0.488707	0.091127	-5.36292	8.18884e-08	2.01291e-06	FBgn0031741	0.882776	7.55089	3.11002	0.00707666	0.108538	-2.35325	CG11034	2L	5805395	5809063	1	-	CG11034
FBgn0031829	164.178	0.997005	0.227623	4.38007	1.18644e-05	0.000173433	FBgn0031829	0.916574	5.43863	2.60282	0.0198258	0.122762	-3.28001	CG9595	2L	6555717	6557502	-1	Osm-6 ortholog (C. elegans)	Osm6
FBgn0051910	3117.56	-0.687743	0.122136	-5.63096	1.79214e-08	5.11331e-07	FBgn0051910	-0.859152	10.5213	-2.63167	0.0187133	0.122762	-3.22855	CG31910	2L	6744663	6745622	-1	-	CG31910
FBgn0040299	1362.4	-0.671104	0.219706	-3.05456	0.00225391	0.0143614	FBgn0040299	-1.31435	7.82209	-2.96451	0.00953509	0.108538	-2.62308	CG6976	2L	7666047	7689459	1	Myosin 28B1	Myo28B1
FBgn0040958	274.314	0.508854	0.175416	2.90084	0.0037216	0.0213354	FBgn0040958	-1.13646	6.86268	-3.68228	0.00217464	0.0929158	-1.27859	CG31893	2L	8394446	8394940	-1	Peritrophin-15b	Peritrophin-15b
FBgn0032066	278.692	-0.522031	0.184804	-2.82478	0.00473132	0.0257673	FBgn0032066	-1.18998	8.86172	-2.73794	0.0151113	0.118204	-3.03741	CG9463	2L	8765273	8768710	-1	-	CG9463
FBgn0032131	987.793	-0.61647	0.132851	-4.64032	3.47873e-06	5.83618e-05	FBgn0032131	-1.39707	7.85587	-4.16202	0.000812781	0.0612976	-0.379577	CG3841	2L	9589476	9591783	1	-	CG3841
FBgn0028704	10106.4	0.637551	0.100396	6.35038	2.14781e-10	8.95907e-09	FBgn0028704	1.07565	7.79323	3.12493	0.00686323	0.108538	-2.32548	CG18660	2L	9711512	9746495	-1	Nckx30C	Nckx30C
FBgn0003087	812.293	-0.585775	0.166528	-3.51758	0.000435501	0.00369777	FBgn0003087	-0.85052	7.93286	-2.63749	0.0184964	0.122762	-3.21814	CG5052	2L	10362989	10364092	1	pimples	pim
FBgn0032234	680.791	-0.522195	0.184408	-2.83173	0.00462964	0.0253734	FBgn0032234	-1.1004	8.06531	-2.97577	0.00931813	0.108538	-2.60229	CG5091	2L	10380103	10382864	1	garnysstan	gny
FBgn0032266	378.946	0.690986	0.113022	6.11373	9.73293e-10	3.60313e-08	FBgn0032266	0.945236	7.90706	3.08555	0.00744135	0.108538	-2.39879	CG18302	2L	10534322	10536587	1	-	CG18302
FBgn0032372	2603.01	-0.358458	0.118519	-3.02447	0.00249065	0.0156236	FBgn0032372	-0.869847	9.12209	-2.66881	0.0173692	0.119723	-3.16201	CG4988	2L	11694804	11696107	1	-	CG4988
FBgn0032381	2475.36	1.07363	0.132573	8.09838	5.56948e-16	5.9333e-14	FBgn0032381	-2.58621	8.09476	-5.00693	0.000150203	0.0346893	1.15483	CG14934	2L	11847226	11849169	1	Maltase B1	Mal-B1
FBgn0032387	996.015	-0.873671	0.165487	-5.27941	1.29604e-07	3.02232e-06	FBgn0032387	-1.5569	8.61018	-3.40562	0.00384898	0.0996208	-1.79956	CG16965	2L	11981591	11984380	1	-	CG16965
FBgn0028950	4063.79	-0.711257	0.150887	-4.71385	2.43082e-06	4.25479e-05	FBgn0028950	-1.22699	9.73922	-3.53639	0.00293837	0.0929158	-1.55338	CG15255	2L	15610171	15611719	-1	-	CG15255
FBgn0032615	357.835	-0.476089	0.145226	-3.27826	0.00104448	0.0076492	FBgn0032615	-1.71458	6.98662	-3.50433	0.00313941	0.0929158	-1.61377	CG6012	2L	16860029	16861489	-1	-	CG6012
FBgn0032666	4567.72	0.468671	0.157064	2.98394	0.00284559	0.0173327	FBgn0032666	1.03833	8.13326	2.78308	0.0137929	0.11397	-2.95555	CG5758	2L	18119995	18129862	1	-	CG5758
FBgn0051793	1372.95	-0.373877	0.132267	-2.82669	0.00470318	0.0256613	FBgn0051793	0.837502	7.50161	2.51453	0.0236384	0.124825	-3.4363	CG31793	2L	19003367	19008234	1	-	CG31793
FBgn0016675	1881.09	0.343158	0.100443	3.41643	0.000634474	0.0050431	FBgn0016675	-1.72694	10.0183	-5.23948	9.57e-05	0.0346893	1.56106	CG9976	2L	19417447	19418274	1	Galactose-specific C-type lectin	Lectin-galC1
FBgn0263355	3116.66	0.335765	0.0997362	3.36653	0.000761197	0.00585853	FBgn0263355	1.00269	6.35986	2.99604	0.0089396	0.108538	-2.56481	CG31688	2L	20426199	20447905	1	-	CG31688
FBgn0051683	2607.34	-0.445839	0.12712	-3.50721	0.000452824	0.00382293	FBgn0051683	-1.08822	9.59519	-3.48867	0.00324256	0.0929158	-1.64325	CG31683	2L	20447734	20449964	-1	-	CG31683
FBgn0033047	2686.96	0.407152	0.119388	3.41033	0.000648841	0.00512976	FBgn0033047	0.743432	8.55393	2.36737	0.0315886	0.135028	-3.69218	CG7882	2R	5957621	5960183	1	-	CG7882
FBgn0033090	644.401	-0.659873	0.155493	-4.24374	2.19828e-05	0.000298917	FBgn0033090	-1.03484	6.57398	-2.70399	0.0161823	0.11867	-3.09873	CG15909	2R	6683186	6684710	1	-	CG15909
FBgn0002570	85519.3	-0.888143	0.302887	-2.93226	0.00336504	0.0197822	FBgn0002570	-0.879906	13.0955	-2.35085	0.0326243	0.135028	-3.7205	CG8696	2R	8449664	8451904	-1	Maltase A1	Mal-A1
FBgn0002569	3722.65	-0.723592	0.192217	-3.76445	0.000166917	0.00164561	FBgn0002569	-1.20022	10.4505	-2.71252	0.0159064	0.11867	-3.08334	CG8694	2R	8453627	8455782	1	Maltase A2	Mal-A2
FBgn0033294	5477.26	-0.74734	0.126178	-5.92289	3.16332e-09	1.05739e-07	FBgn0033294	-1.26412	11.0929	-2.41768	0.028622	0.130392	-3.6054	CG8693	2R	8458815	8460884	1	Maltase A4	Mal-A4
FBgn0033296	14523.4	-0.696936	0.168976	-4.12446	3.71598e-05	0.000470712	FBgn0033296	-2.37233	11.1345	-3.19154	0.00598455	0.108538	-2.20114	CG11669	2R	8468646	8471663	-1	Maltase A7	Mal-A7
FBgn0033297	11448.3	-0.735073	0.269132	-2.73127	0.00630907	0.0321821	FBgn0033297	-1.90844	11.1241	-2.85773	0.011854	0.108538	-2.81937	CG8690	2R	8471954	8473961	1	Maltase A8	Mal-A8
FBgn0015037	4137.37	-0.318641	0.0968059	-3.29154	0.000996387	0.00735885	FBgn0015037	-0.790158	9.48944	-2.68879	0.0166852	0.118726	-3.12611	CG10842	2R	9240041	9242139	1	Cytochrome P450-4p1	Cyp4p1
FBgn0033438	1390.44	0.330183	0.118975	2.77522	0.00551643	0.0290805	FBgn0033438	0.817649	5.38144	2.48716	0.0249563	0.125735	-3.48436	CG1794	2R	9611139	9683858	-1	Matrix metalloproteinase 2	Mmp2
FBgn0033593	349.551	-0.88106	0.200689	-4.39017	1.13264e-05	0.000167387	FBgn0033593	-1.49527	8.78224	-2.76756	0.0142332	0.115923	-2.98374	CG9080	2R	11241745	11242194	-1	Listericin	Listericin
FBgn0033659	907.056	-0.428128	0.141496	-3.02572	0.00248044	0.0155835	FBgn0033659	-1.73294	9.40651	-3.37567	0.0040944	0.100085	-1.85588	CG18188	2R	11865176	11866383	-1	Death associated molecule related to Mch2	Damm
FBgn0033835	3335.87	0.62707	0.125946	4.97888	6.39537e-07	1.2815e-05	FBgn0033835	1.00068	9.64059	2.82661	0.0126278	0.108538	-2.87626	CG18279	2R	13407011	13408358	1	Immune induced molecule 10	IM10
FBgn0033904	253.329	0.589289	0.175761	3.35279	0.000800006	0.00610643	FBgn0033904	1.08845	7.41279	2.53242	0.0228132	0.124825	-3.40478	CG18327	2R	14166982	14168233	1	-	CG18327
FBgn0034156	574.798	-0.65298	0.115094	-5.67345	1.3995e-08	4.10373e-07	FBgn0034156	-1.01036	6.64848	-2.40466	0.0293633	0.130627	-3.62793	CG5348	2R	16766804	16769238	1	-	CG5348
FBgn0004784	1882.99	0.965928	0.159877	6.04171	1.52489e-09	5.44109e-08	FBgn0004784	-0.765059	9.33499	-2.47987	0.0253188	0.125761	-3.49712	CG6518	2R	16898535	16901575	1	inactivation no afterpotential C	inaC
FBgn0034182	530.857	0.829257	0.212098	3.90978	9.23796e-05	0.00102392	FBgn0034182	1.66322	7.56332	2.3565	0.0322669	0.135028	-3.71084	CG9640	2R	17044743	17046768	1	-	CG9640
FBgn0034197	60.5995	-1.46782	0.296303	-4.95377	7.27891e-07	1.44292e-05	FBgn0034197	-1.25282	6.09797	-2.76096	0.0144245	0.115923	-2.99572	CG15918	2R	17128480	17130334	1	Chitin deacetylase-like 9	Cda9
FBgn0028743	2937.94	0.266714	0.0979433	2.72315	0.00646635	0.0327643	FBgn0028743	0.782129	7.33087	2.47615	0.0255058	0.126096	-3.50362	CG5036	2R	17792870	17800677	1	Double hit	Dhit
FBgn0034291	247.279	-1.43656	0.378953	-3.79087	0.000150118	0.00151841	FBgn0034291	-2.95334	8.1147	-3.15008	0.0065174	0.108538	-2.27858	CG5770	2R	18044046	18045073	-1	-	CG5770
FBgn0034328	409.676	0.692437	0.261683	2.64609	0.00814289	0.0389641	FBgn0034328	-0.964957	7.1712	-2.91414	0.0105678	0.108538	-2.71589	CG15066	2R	18382704	18383235	-1	Immune induced molecule 23	IM23
FBgn0034478	826.598	-0.523667	0.18023	-2.90555	0.00366604	0.0211475	FBgn0034478	-0.751924	9.7141	-2.57639	0.0209009	0.12338	-3.32701	CG10822	2R	19951345	19951950	1	-	CG10822
FBgn0034501	32200.2	-0.591595	0.0930853	-6.35541	2.07874e-10	8.72011e-09	FBgn0034501	-1.36879	8.00827	-3.00748	0.00873279	0.108538	-2.54365	CG13868	2R	20308777	20316917	-1	-	CG13868
FBgn0011674	4192.23	-0.439826	0.116225	-3.78427	0.000154161	0.00154472	FBgn0011674	-1.12017	5.88519	-3.07257	0.00764213	0.108538	-2.42291	CG11312	2R	20821262	20836028	-1	inscuteable	insc
FBgn0034647	995.218	-1.13247	0.196519	-5.76264	8.28089e-09	2.55465e-07	FBgn0034647	-2.49876	9.42398	-3.52491	0.00300884	0.0929158	-1.57501	CG15678	2R	21660967	21662995	-1	poor Imd response upon knock-in	pirk
FBgn0034664	3411.04	-0.555139	0.208524	-2.66223	0.0077625	0.0376696	FBgn0034664	-1.37115	11.6831	-2.94659	0.00989066	0.108538	-2.65614	CG4377	2R	21835448	21836357	-1	-	CG4377
FBgn0034687	1363.34	-0.489581	0.125129	-3.91261	9.13024e-05	0.00101426	FBgn0034687	-0.848842	8.90692	-2.53602	0.0226507	0.124825	-3.39844	CG11475	2R	22069725	22071286	-1	-	CG11475
FBgn0029084	1940.2	-0.524936	0.118771	-4.41974	9.88212e-06	0.000149017	FBgn0029084	-0.738831	6.65218	-2.60574	0.0197104	0.122762	-3.27481	CG6727	2R	22139935	22141364	1	gomdanji	gom
FBgn0035003	1703.11	-0.413072	0.107991	-3.82507	0.000130737	0.00135761	FBgn0035003	-0.790956	7.74181	-2.48407	0.025109	0.125735	-3.48975	CG15873	2R	24429578	24430699	-1	-	CG15873
FBgn0020521	4544.68	0.49409	0.105972	4.66245	3.12465e-06	5.30249e-05	FBgn0020521	0.869145	7.48633	2.35811	0.0321654	0.135028	-3.70807	CG3541	2R	24581245	24597862	1	piopio	pio
FBgn0035039	1867.35	0.296365	0.0926171	3.1999	0.00137476	0.00962984	FBgn0035039	1.03215	8.59337	2.67737	0.0170731	0.118726	-3.14665	CG3608	2R	24611703	24613906	1	-	CG3608
FBgn0050161	513.277	-0.505934	0.160995	-3.14255	0.00167481	0.0113193	FBgn0050161	-0.737441	8.43221	-2.43087	0.027889	0.130392	-3.58253	CG30161	2R	24663532	24664377	-1	-	CG30161
FBgn0043792	5812.6	0.653583	0.071306	9.16589	4.91408e-20	1.0249e-17	FBgn0043792	0.926339	8.86564	2.61694	0.0192737	0.122762	-3.25485	CG30427	2R	24928747	24937477	-1	-	CG30427
FBgn0035267	519.551	0.500594	0.113974	4.39218	1.12222e-05	0.000166344	FBgn0035267	1.60217	6.58934	3.63418	0.00240139	0.0929158	-1.36917	CG13921	3L	1746907	1752390	1	-	CG13921
FBgn0035280	817.044	0.56527	0.163898	3.44891	0.000562844	0.0045873	FBgn0035280	1.12394	8.86721	2.56008	0.0215915	0.124594	-3.35591	CG13935	3L	1832636	1835164	-1	Cuticular protein 62Bb	Cpr62Bb
FBgn0035281	492.068	1.55069	0.179638	8.63234	6.01106e-18	8.47732e-16	FBgn0035281	2.71052	6.70669	2.52313	0.0232381	0.124825	-3.42116	CG1919	3L	1840281	1842084	-1	Cuticular protein 62Bc	Cpr62Bc
FBgn0035355	1078.59	-0.627356	0.143434	-4.37383	1.22086e-05	0.000177413	FBgn0035355	-0.859557	10.8383	-2.86142	0.0117655	0.108538	-2.81262	CG16985	3L	2599297	2600242	1	-	CG16985
FBgn0023076	16615.4	-0.436843	0.0990797	-4.409	1.03848e-05	0.000155646	FBgn0023076	-0.874657	8.90534	-2.49115	0.0247595	0.125735	-3.47735	CG7391	3L	7763233	7775603	-1	Clock	Clk
FBgn0003149	70402.7	0.348268	0.103684	3.35894	0.000782433	0.00600014	FBgn0003149	1.07742	11.2302	2.47381	0.0256236	0.126124	-3.5077	CG5939	3L	8732858	8745310	-1	Paramyosin	Prm
FBgn0035929	257.409	0.48915	0.139581	3.50442	0.000457602	0.00385667	FBgn0035929	-1.53629	8.51648	-2.87187	0.0115181	0.108538	-2.79349	CG13311	3L	8801540	8802164	-1	-	CG13311
FBgn0036036	506.551	-0.459707	0.1209	-3.80236	0.000143323	0.00146066	FBgn0036036	-0.888317	6.68638	-2.93392	0.0101497	0.108538	-2.67948	CG14174	3L	9719328	9720464	1	-	CG14174
FBgn0052054	721.457	-0.941591	0.198203	-4.75065	2.02765e-06	3.63505e-05	FBgn0052054	-1.18562	7.79443	-2.58464	0.0205591	0.12338	-3.31234	CG32054	3L	10092768	10094738	-1	-	CG32054
FBgn0266709	885.156	-0.431158	0.166822	-2.58453	0.00975107	0.0445248	FBgn0266709	-1.02234	8.90427	-2.71595	0.0157969	0.11867	-3.07716	CG11253	3L	13024763	13026437	-1	ZMYND10 homolog	Zmynd10
FBgn0264001	4966.53	0.737025	0.0973291	7.5725	3.66098e-14	2.85325e-12	FBgn0264001	0.797704	8.05661	2.70574	0.0161253	0.11867	-3.09557	CG43744	3L	13521907	13803400	-1	bruno-3	bru-3
FBgn0036602	59.7512	1.12165	0.280437	3.99964	6.3438e-05	0.000742014	FBgn0036602	0.816725	5.94956	2.87976	0.0113344	0.108538	-2.779	CG13042	3L	16307846	16308480	-1	-	CG13042
FBgn0260653	2260.37	0.635682	0.132751	4.78853	1.68005e-06	3.07137e-05	FBgn0260653	1.42155	8.21963	2.83223	0.0124845	0.108538	-2.86599	CG32209	3L	19700977	19708015	-1	serpentine	serp
FBgn0036948	356.762	-1.86306	0.254928	-7.3082	2.70749e-13	1.87441e-11	FBgn0036948	-2.82712	8.41266	-3.263	0.00516549	0.108538	-2.06739	CG7298	3L	20202070	20203687	-1	-	CG7298
FBgn0037090	1401.39	-0.655195	0.134227	-4.88126	1.05412e-06	2.01672e-05	FBgn0037090	-0.994259	9.79363	-2.86958	0.0115718	0.108538	-2.79767	CG7529	3L	21501421	21503959	1	Esterase Q	Est-Q
FBgn0037204	261.216	1.04372	0.169577	6.15487	7.5138e-10	2.82397e-08	FBgn0037204	0.75397	5.21697	2.46124	0.0262682	0.128004	-3.52967	CG11131	3L	22898744	22900262	1	-	CG11131
FBgn0262509	4462.9	0.290772	0.11219	2.59179	0.00954793	0.0437727	FBgn0262509	1.26017	7.56305	2.39758	0.0297739	0.131005	-3.64016	CG43079	3L	22998372	23040300	1	neuromusculin	nrm
FBgn0037222	1307.29	-0.391988	0.130377	-3.00657	0.00264217	0.0163158	FBgn0037222	-1.76333	7.81412	-4.71294	0.000268049	0.0524185	0.630479	CG14642	3R	4241045	4242717	-1	-	CG14642
FBgn0250839	265.768	1.16906	0.18295	6.39003	1.65853e-10	7.11868e-09	FBgn0250839	-0.641917	7.10041	-2.47253	0.0256888	0.126124	-3.50995	CG2016	3R	4956999	4961351	-1	-	CG2016
FBgn0037485	771.885	1.19568	0.366083	3.26614	0.00109026	0.00791014	FBgn0037485	1.11274	6.24797	2.52637	0.0230893	0.124825	-3.41546	CG14606	3R	7214339	7217083	-1	-	CG14606
FBgn0042105	291.752	-0.347643	0.136624	-2.54452	0.0109427	0.0486311	FBgn0042105	-1.86009	8.37905	-4.24016	0.00069333	0.0581077	-0.234511	CG18748	3R	7786170	7787923	-1	-	CG18748
FBgn0243512	3424.23	-0.368359	0.123206	-2.98977	0.00279183	0.017048	FBgn0243512	-0.751649	9.83202	-2.4168	0.0286714	0.130392	-3.60692	CG7850	3R	8105332	8122294	1	puckered	puc
FBgn0037614	2820.56	0.365352	0.0688238	5.30851	1.10523e-07	2.61024e-06	FBgn0037614	0.82409	7.03125	3.12089	0.00692033	0.108538	-2.33299	CG8116	3R	8716243	8721320	1	-	CG8116
FBgn0037678	1821.99	-0.51753	0.109112	-4.74311	2.10466e-06	3.75491e-05	FBgn0037678	-0.739175	9.96752	-2.60706	0.0196586	0.122762	-3.27247	CG16749	3R	9330885	9331885	-1	-	CG16749
FBgn0262477	366.228	1.58021	0.156916	10.0704	7.46783e-24	2.45741e-21	FBgn0262477	0.958533	5.98313	2.68365	0.0168587	0.118726	-3.13535	CG43067	3R	9726020	9730679	-1	Forkhead box P	FoxP
FBgn0051410	778.156	-1.46665	0.20484	-7.15998	8.06898e-13	5.31046e-11	FBgn0051410	-2.11386	10.198	-2.9981	0.00890203	0.108538	-2.56101	CG31410	3R	10053332	10054348	1	Niemann-Pick type C-2e	Npc2e
FBgn0086359	4238.11	-0.614754	0.132906	-4.62547	3.73755e-06	6.20466e-05	FBgn0086359	0.771521	7.43256	2.4593	0.026369	0.128004	-3.53305	CG3953	3R	10144668	10159134	1	Invadolysin	Invadolysin
FBgn0027584	358.881	0.887174	0.259833	3.4144	0.00063922	0.00507537	FBgn0027584	-2.12017	8.44371	-2.69459	0.0164913	0.118726	-3.11565	CG4757	3R	11161207	11163498	1	-	CG4757
FBgn0037870	277.028	-0.977822	0.155221	-6.29954	2.98535e-10	1.20784e-08	FBgn0037870	-0.815784	6.39635	-2.57748	0.0208553	0.12338	-3.32507	CG18577	3R	11196092	11197285	1	-	CG18577
FBgn0038098	1732.42	-0.85228	0.137973	-6.17713	6.52771e-10	2.51071e-08	FBgn0038098	-1.4931	9.32023	-3.24198	0.00539417	0.108538	-2.10677	CG7381	3R	12967775	12977471	-1	-	CG7381
FBgn0053109	1187.09	0.903762	0.171452	5.27123	1.35514e-07	3.14528e-06	FBgn0053109	1.48592	8.94838	2.9207	0.0104273	0.108538	-2.70382	CG33109	3R	14220560	14221584	-1	-	CG33109
FBgn0038257	11616.2	-0.531417	0.134058	-3.96409	7.36776e-05	0.000849041	FBgn0038257	-1.08774	6.28858	-3.62619	0.00244133	0.0929158	-1.38423	CG7390	3R	14745901	14751246	-1	Senescence marker protein-30	smp-30
FBgn0038285	62.56	-1.74111	0.275706	-6.31511	2.69978e-10	1.10133e-08	FBgn0038285	-0.63511	5.09185	-2.40848	0.0291438	0.130627	-3.62132	CG6974	3R	15078530	15079285	-1	-	CG6974
FBgn0013334	20631.7	0.676856	0.0742238	9.11913	7.57292e-20	1.47552e-17	FBgn0013334	0.858674	7.55936	2.48799	0.024915	0.125735	-3.48289	CG8884	3R	15935100	15962124	1	Synapse-associated protein 47kD	Sap47
FBgn0038419	905.778	-0.308434	0.0987862	-3.12224	0.00179479	0.0119449	FBgn0038419	-0.911894	6.80197	-2.68271	0.0168906	0.118726	-3.13704	CG14879	3R	16345825	16349226	-1	-	CG14879
FBgn0038455	228.379	-0.557021	0.174831	-3.18606	0.00144224	0.0100313	FBgn0038455	-1.04658	7.76432	-3.20393	0.00583387	0.108538	-2.17798	CG14907	3R	16651217	16652319	-1	-	CG14907
FBgn0263995	14833.8	0.234465	0.084893	2.76189	0.00574675	0.0300593	FBgn0263995	0.860943	10.1053	2.54625	0.0221943	0.124825	-3.38037	CG43738	3R	17919832	18018892	1	couch potato	cpo
FBgn0038700	2211.21	-0.697846	0.155534	-4.48677	7.23104e-06	0.000111539	FBgn0038700	-0.93519	9.74742	-2.72739	0.0154364	0.11867	-3.05648	CG3734	3R	19387861	19389866	1	-	CG3734
FBgn0038702	7658.1	-3.17139	0.149469	-21.2177	6.5615e-100	9.71627e-96	FBgn0038702	-2.01748	10.5593	-3.51687	0.00305918	0.0929158	-1.59015	CG3739	3R	19393360	19395188	1	-	CG3739
FBgn0025865	2477.88	-0.325801	0.0885768	-3.67817	0.000234909	0.00219922	FBgn0025865	-0.711795	8.16592	-2.52692	0.0230641	0.124825	-3.41449	CG3637	3R	21061680	21064471	-1	Cortactin	Cortactin
FBgn0038881	5097.09	0.363362	0.116752	3.11226	0.00185662	0.0122811	FBgn0038881	0.804099	6.3941	2.42049	0.0284641	0.130392	-3.60053	CG16791	3R	21318300	21349601	-1	-	CG16791
FBgn0038914	345.17	-1.36413	0.21068	-6.47491	9.48694e-11	4.33588e-09	FBgn0038914	-1.16627	9.80736	-2.82605	0.0126422	0.108538	-2.87728	CG17820	3R	21883924	21884454	-1	female-specific independent of transformer	fit
FBgn0051148	2179.86	-0.896488	0.14666	-6.11269	9.79685e-10	3.61775e-08	FBgn0051148	-1.47902	10.2041	-2.92934	0.0102451	0.108538	-2.68792	CG31148	3R	23700621	23702605	1	-	CG31148
FBgn0039203	1238.79	-0.390004	0.10906	-3.57605	0.000348818	0.0030967	FBgn0039203	-1.06285	9.16028	-2.72449	0.0155271	0.11867	-3.06173	CG13618	3R	24524794	24527533	1	-	CG13618
FBgn0051103	774.299	0.43457	0.163899	2.65145	0.00801471	0.0386083	FBgn0051103	1.19064	7.2852	2.58255	0.0206452	0.12338	-3.31606	CG31103	3R	25219318	25221444	1	-	CG31103
FBgn0051436	350.527	0.393677	0.153885	2.55826	0.0105197	0.0471478	FBgn0051436	-1.0515	7.17723	-3.03952	0.00817815	0.108538	-2.48429	CG31436	3R	25304137	25305651	1	-	CG31436
FBgn0261575	44739.7	-0.778131	0.204454	-3.80589	0.000141296	0.00144496	FBgn0261575	-1.32827	12.1829	-2.67644	0.0171048	0.118726	-3.14831	CG11909	3R	25344761	25346921	-1	target of brain insulin	tobi
FBgn0051091	148.513	-2.12921	0.241706	-8.80911	1.2614e-18	2.0303e-16	FBgn0051091	-1.48372	6.28338	-2.96445	0.00953619	0.108538	-2.62319	CG31091	3R	25899903	25902172	1	-	CG31091
FBgn0039453	69.5422	-1.02612	0.277121	-3.7028	0.000213233	0.00203058	FBgn0039453	-1.63423	6.52572	-3.56344	0.0027788	0.0929158	-1.50243	CG6403	3R	26735417	26736307	-1	-	CG6403
FBgn0039475	2804.98	-0.778734	0.204892	-3.80071	0.000144285	0.00146944	FBgn0039475	-1.08597	9.10659	-2.97306	0.00936979	0.108538	-2.60729	CG6277	3R	27022071	27023217	-1	-	CG6277
FBgn0051055	5802.26	-0.578811	0.122482	-4.72568	2.29345e-06	4.03821e-05	FBgn0051055	-1.72768	8.00881	-2.96633	0.00949967	0.108538	-2.61972	CG31055	3R	27685632	27688134	-1	-	CG31055
FBgn0027544	1031.99	0.634591	0.112714	5.63007	1.80132e-08	5.11975e-07	FBgn0027544	-1.08367	8.27558	-2.94418	0.00993934	0.108538	-2.66057	CG2217	3R	30418767	30422971	-1	-	CG2217
FBgn0039768	1117.49	-1.46123	0.133303	-10.9617	5.83785e-28	2.78861e-25	FBgn0039768	-2.00044	9.06454	-3.18139	0.00611085	0.108538	-2.22011	CG15533	3R	30428820	30431362	1	-	CG15533
FBgn0027654	3229.79	0.639557	0.0947345	6.75105	1.4678e-11	7.5997e-10	FBgn0027654	0.688221	8.82824	2.6093	0.0195706	0.122762	-3.26847	CG2239	3R	30517059	30527037	-1	jdp	jdp
FBgn0039805	2172.68	1.37266	0.186755	7.35006	1.98122e-13	1.40373e-11	FBgn0039805	1.99397	8.68715	2.38941	0.0302546	0.131791	-3.65425	CG12045	3R	30867521	30869184	1	Cuticular protein 100A	Cpr100A
FBgn0040629	401.649	1.12012	0.141482	7.91706	2.43185e-15	2.32328e-13	FBgn0040629	-1.11604	7.19967	-3.46012	0.00343945	0.0960863	-1.69701	CG18673	3R	31262598	31263878	1	-	CG18673
FBgn0039864	252.798	0.689232	0.157063	4.38826	1.14262e-05	0.000168524	FBgn0039864	0.815209	7.03631	2.48172	0.0252261	0.125761	-3.49387	CG11550	3R	31678147	31679880	-1	-	CG11550
FBgn0011822	233.374	-0.657419	0.232695	-2.82524	0.00472453	0.0257588	FBgn0011822	-1.13234	6.77803	-3.97521	0.00119064	0.0805971	-0.728249	CG13374	X	436139	437448	-1	pepsinogen-like	pcl
FBgn0023541	1008.63	-0.566945	0.121743	-4.65691	3.20991e-06	5.42606e-05	FBgn0023541	1.32239	8.30836	3.04675	0.0080577	0.108538	-2.47086	CG3540	X	2173415	2175315	-1	Cyp4d14	Cyp4d14
FBgn0030090	571.272	0.414427	0.0995471	4.16313	3.13921e-05	0.000406086	FBgn0030090	0.864587	6.92019	2.84533	0.0121566	0.108538	-2.84205	CG12664	X	9121973	9135099	-1	forked end	fend
FBgn0263220	6146.9	0.765061	0.0898255	8.51719	1.63472e-17	2.20064e-15	FBgn0263220	1.06013	7.89712	2.40414	0.0293932	0.130627	-3.62883	CG43388	X	10233347	10263485	-1	Hyperkinetic	Hk
FBgn0030562	270.52	0.715459	0.186969	3.82661	0.000129919	0.00135378	FBgn0030562	1.63296	6.28733	2.54636	0.0221894	0.124825	-3.38018	CG9400	X	14288084	14289393	-1	-	CG9400
FBgn0030607	751.96	-1.2011	0.130776	-9.18439	4.1387e-20	8.882e-18	FBgn0030607	-0.987628	8.04213	-2.48889	0.024871	0.125735	-3.48132	CG5560	X	15067007	15069091	1	doppelganger von brummer	dob
FBgn0003392	8898.39	0.317306	0.0812366	3.90595	9.38543e-05	0.00103561	FBgn0003392	0.83854	9.11334	2.51939	0.0234114	0.124825	-3.42775	CG18102	X	15892116	15906716	1	shibire	shi
FBgn0030776	907.004	-0.437038	0.155028	-2.81909	0.00481605	0.0261135	FBgn0030776	-0.887467	9.97366	-2.41918	0.0285375	0.130392	-3.6028	CG4653	X	16704081	16705278	1	-	CG4653
FBgn0030880	74.0228	1.21244	0.411064	2.94951	0.00318275	0.0189582	FBgn0030880	1.84468	6.06087	2.75409	0.014626	0.115954	-3.00816	CG6788	X	17888177	17889404	1	-	CG6788
FBgn0003380	15364.3	0.541924	0.116122	4.66685	3.05848e-06	5.19976e-05	FBgn0003380	0.995904	7.69092	2.54963	0.0220455	0.124825	-3.3744	CG12348	X	17924307	18063245	-1	Shaker	Sh
FBgn0031008	783.624	-0.440611	0.156568	-2.81418	0.00489021	0.0264285	FBgn0031008	-0.93167	7.10623	-2.5387	0.0225302	0.124825	-3.39371	CG8010	X	19266656	19268896	-1	-	CG8010
FBgn0261675	1412.92	-1.22046	0.170788	-7.14605	8.93074e-13	5.80028e-11	FBgn0261675	-1.45899	8.76004	-2.94272	0.009969	0.108538	-2.66326	CG12092	X	20934869	20939503	1	Niemann-Pick type C-1b	Npc1b
FBgn0011834	3065.56	-1.08865	0.192525	-5.65456	1.56249e-08	4.51902e-07	FBgn0011834	-1.98822	8.86255	-4.45578	0.000448302	0.0552591	0.162942	CG2071	X	20962605	20963505	-1	Serine protease 6	Ser6
FBgn0031141	851.825	-0.777026	0.178803	-4.34572	1.38819e-05	0.000199576	FBgn0031141	-1.84771	7.23354	-4.38246	0.000519713	0.0552591	0.028305	CG1304	X	20964527	20965419	-1	-	CG1304
