# Supplementary material for: Parallel Gene Expression Differences between Low and High Latitude Populations of Drosophila melanogaster and D. simulans
Source: PLoS Genet. 2015 May 7;11(5):e1005184. doi: 10.1371/journal.pgen.1005184 (PMC4423912; doi:10.1371/journal.pgen.1005184)
Supplement: S13 Table — (XLSX) [file pgen.1005184.s017.xlsx]

## Sheet: Sheet1
S13 Table. Genes that have 0.5% and 1% tail Fst outlier in both 5' and 3' UTR.
Genotype	Gene ID	SNP Fst tail	ANNOTATION_SYMBOL	LOCATION_ARM	LOCATION_MAX	LOCATION_MIN	LOCATION_STRAND	NAME	SYMBOL
Panama vs. Maine at 21°C	FBgn0000036	0.5% tail	CG5610	3R	24457157	24393896	-1	nicotinic Acetylcholine Receptor alpha1	nAChRalpha1
Panama vs. Maine at 21°C	FBgn0013772	0.5% tail	CG10248	2R	14889010	14887171	-1	Cytochrome P450-6a8	Cyp6a8
Panama vs. Maine at 21°C	FBgn0016122	0.5% tail	CG10593	2L	8525740	8521933	1	Angiotensin-converting enzyme-related	Acer
Panama vs. Maine at 21°C	FBgn0038803	0.5% tail	CG5191	3R	20573000	20560865	1	-	CG5191
Panama vs. Maine at 21°C	FBgn0039210	0.5% tail	CG13625	3R	24585160	24583067	-1	-	CG13625
Panama vs. Maine at 21°C	FBgn0067783	0.5% tail	CG4241	3R	20557667	20552385	-1	alternative testis transcripts open reading frame A	att-ORFA
Panama vs. Maine at 21°C	FBgn0015664	1% tail	CG5838	2L	9967229	9964147	-1	DNA replication-related element factor	Dref
Panama vs. Maine at 21°C	FBgn0023537	1% tail	CG17896	X	493495	490787	-1	-	CG17896
Panama vs. Maine at 21°C	FBgn0025621	1% tail	CG16989	X	797061	793147	1	-	CG16989
Panama vs. Maine at 21°C	FBgn0032151	1% tail	CG4128	2L	9886250	9793317	-1	nicotinic Acetylcholine Receptor alpha6	nAChRalpha6
Panama vs. Maine at 21°C	FBgn0033913	1% tail	CG8468	2R	14230620	14219898	1	-	CG8468
Panama vs. Maine at 21°C	FBgn0035529	1% tail	CG1319	3L	4293432	4292482	1	-	CG1319
Panama vs. Maine at 29°C	FBgn0000036	0.5% tail	CG5610	3R	24457157	24393896	-1	nicotinic Acetylcholine Receptor alpha1	nAChRalpha1
Panama vs. Maine at 29°C	FBgn0016122	0.5% tail	CG10593	2L	8525740	8521933	1	Angiotensin-converting enzyme-related	Acer
Panama vs. Maine at 29°C	FBgn0016694	0.5% tail	CG17888	3L	7867369	7811458	-1	PAR-domain protein 1	Pdp1
Panama vs. Maine at 29°C	FBgn0016975	0.5% tail	CG12473	X	23004648	22980722	-1	stoned B	stnB
Panama vs. Maine at 29°C	FBgn0034519	0.5% tail	CG18065	2R	20552090	20550334	-1	-	CG18065
Panama vs. Maine at 29°C	FBgn0039178	0.5% tail	CG6356	3R	24288617	24283955	1	-	CG6356
Panama vs. Maine at 29°C	FBgn0039210	0.5% tail	CG13625	3R	24585160	24583067	-1	-	CG13625
Panama vs. Maine at 29°C	FBgn0053547	0.5% tail	CG33547	3R	17916578	17872748	-1	Rab3 interacting molecule	Rim
Panama vs. Maine at 29°C	FBgn0085447	0.5% tail	CG34418	3L	5749599	5657913	1	still life	sif
Panama vs. Maine at 29°C	FBgn0085484	0.5% tail	CG34455	3L	9362042	9360316	1	Pyridoxal kinase	Pdxk
Panama vs. Maine at 29°C	FBgn0001257	1% tail	CG15009	3L	4236147	4224006	-1	Ecdysone-inducible gene L2	ImpL2
Panama vs. Maine at 29°C	FBgn0023524	1% tail	CG3078	X	2259863	2254403	-1	-	CG3078
Panama vs. Maine at 29°C	FBgn0023537	1% tail	CG17896	X	493495	490787	-1	-	CG17896
Panama vs. Maine at 29°C	FBgn0025621	1% tail	CG16989	X	797061	793147	1	-	CG16989
Panama vs. Maine at 29°C	FBgn0035481	1% tail	CG12605	3L	3964771	3954251	-1	-	CG12605
Panama vs. Maine at 29°C	FBgn0037326	1% tail	CG14669	3R	5458394	5414527	1	-	CG14669
Panama vs. Maine at 29°C	FBgn0039209	1% tail	CG13624	3R	24582864	24557368	-1	-	CG13624
Panama vs. Maine at 29°C	FBgn0083963	1% tail	CG34127	3R	7639434	7570281	-1	-	CG34127
