# Supplementary material for: Parallel Gene Expression Differences between Low and High Latitude Populations of Drosophila melanogaster and D. simulans
Source: PLoS Genet. 2015 May 7;11(5):e1005184. doi: 10.1371/journal.pgen.1005184 (PMC4423912; doi:10.1371/journal.pgen.1005184)
Supplement: S15 Table — (XLSX) [file pgen.1005184.s019.xlsx]

## Sheet: Sheet3
S15 Table. Shared geographically differentiated splice junction use for D. melanogaster and D. simulans.

## Sheet: 21C
Dmel Symbol	Dmel Gene_ID	FlyBase intron name	Chromosome	Location_min	Location_max	Log2 fold change	Adjusted P-value	Intron size	D sim Gene_ID	FlyBase intron name	Chromosome	Location_min	Location_max	Log2 fold change	Adjusted P-value	Intron size	Same expression pattern?
tim	FBgn0014396	intron_FBgn0014396:5_FBgn0014396:3	2L	3499423	3499510	-0.704928	0.0140925	88	FBgn0020076	intron_dsim_GLEANR_6496:12_dsim_GLEANR_6496:13	2L	3452849	3452934	-0.643379	0.0138072	86	Yes
CG3036	FBgn0031645	intron_FBgn0031645:5_FBgn0031645:6	2L	4902594	4902663	1.05107	0.0036492	70	FBgn0194694	intron_dsim_GLEANR_7046:4_dsim_GLEANR_7046:5	2L	4772589	4772656	0.800084	0.00208932	68	Yes
CG9550	FBgn0031826	intron_FBgn0031826:1_FBgn0031826:2	2L	6497724	6497785	0.584814	0.0450026	62	FBgn0194800	intron_dsim_GLEANR_7152:1_dsim_GLEANR_7152:2	2L	6289331	6289387	0.699363	0.0204517	57	Yes
CG8292	FBgn0032004	intron_FBgn0032004:2_FBgn0032004:1	2L	8217625	8217686	0.795405	0.0115838	62	FBgn0193834	intron_dsim_GLEANR_6181:1_dsim_GLEANR_6181:2	2L	8001412	8001471	1.00047	0.0236692	60	Yes
Aldh	FBgn0012036	intron_FBgn0012036:2_FBgn0012036:3	2L	9387891	9389828	0.521236	0.0127199	1938	FBgn0194978	intron_dsim_GLEANR_7335:1_dsim_GLEANR_7335:2	2L	9165143	9167038	0.371928	0.0498129	1896	Yes
CG5381	FBgn0032218	intron_FBgn0032218:6_FBgn0032218:5	2L	10319561	10319617	1.34773	0.036912	57	FBgn0193681	intron_dsim_GLEANR_6029:2_dsim_GLEANR_6029:3	2L	10107243	10107299	1.87975	0.0186839	57	Yes
CG7953	FBgn0028533	intron_FBgn0028533:1_FBgn0028533:3	2L	13848107	13848251	-0.616323	0.00415606	145	FBgn0195299	intron_dsim_GLEANR_7662:1_dsim_GLEANR_7662:2	2L	13609480	13609606	0.864615	0.0115525	127	No
CG10186	FBgn0032797	intron_FBgn0032797:19_FBgn0032797:18	2L	19516034	19516440	-0.741681	0.0107318	407	FBgn0193173	intron_dsim_GLEANR_5516:1_dsim_GLEANR_5516:2	2L	19200047	19200453	-0.458454	0.0115037	407	Yes
Tsp42Ee	FBgn0029506	intron_FBgn0029506:3_FBgn0029506:4	2R	2900622	2904517	0.749615	0.00777786	3896	FBgn0182215	intron_dsim_GLEANR_10430:1_dsim_GLEANR_10430:2	2R	1701151	1705112	0.950567	0.0137339	3962	Yes
Cyp12d1-p	FBgn0050489	intron_FBgn0050489:3_FBgn0050489:2	2R	7008812	7008865	-1.10836	0.0151888	54	FBgn0197222	intron_dsim_GLEANR_9932:2_dsim_GLEANR_9932:3	2R	5550255	5550314	0.933018	0.0296458	60	No
CG6329	FBgn0033872	intron_FBgn0033872:8_FBgn0033872:11	2R	9718224	9718282	-0.681083	0.0123433	59	FBgn0182746	intron_dsim_GLEANR_10958:2_dsim_GLEANR_10958:3	2R	8158300	8158357	-0.422733	0.0475372	58	Yes
Cyp6a23	FBgn0033978	intron_FBgn0033978:1_FBgn0033978:2	2R	10764453	10764517	0.831444	0.0334713	65	FBgn0182841	intron_dsim_GLEANR_11059:1_dsim_GLEANR_11059:2	2R	9532959	9533021	0.731299	0.0154333	63	Yes
Cyp6a21	FBgn0033981	intron_FBgn0033981:2_FBgn0033981:1	2R	10773222	10773274	1.63845	0.000150564	53	FBgn0196931	intron_dsim_GLEANR_9636:2_dsim_GLEANR_9636:3	2R	9541975	9542026	1.05268	4.84147e-06	52	Yes
CG18107	FBgn0034330	intron_FBgn0034330:1_FBgn0034330:2	2R	14272200	14272263	-1.15364	0.0115435	64	FBgn0183113	intron_dsim_GLEANR_11333:1_dsim_GLEANR_11333:2	2R	12993168	12993227	-0.712377	0.00114867	60	Yes
CG15067	FBgn0034331	intron_FBgn0034331:3_FBgn0034331:2	2R	14272964	14273018	-0.933412	0.0363741	55	FBgn0196692	intron_dsim_GLEANR_9389:1_dsim_GLEANR_9389:2	2R	12993924	12993977	-0.819051	0.0158372	54	Yes
CG32023	FBgn0052023	intron_FBgn0052023:2_FBgn0052023:1	3L	8797193	8797248	0.93124	0.0278309	56	FBgn0184684	intron_dsim_GLEANR_13014:1_dsim_GLEANR_13014:2	3L	8236401	8236456	0.850833	0.0363292	56	Yes
CG32069	FBgn0052069	intron_FBgn0052069:3_FBgn0052069:2	3L	11055490	11055555	-0.777024	0.0200966	66	FBgn0184559	intron_dsim_GLEANR_12892:1_dsim_GLEANR_12892:2	3L	10453305	10453370	-1.36492	0.0142527	66	Yes
rtp	FBgn0087005	intron_FBgn0087005:3_FBgn0087005:2	3R	1062896	1062953	-1.42819	9.58547e-06	58	FBgn0191127	intron_dsim_GLEANR_3426:1_dsim_GLEANR_3426:2	3R	1089378	1089436	-0.766848	0.0396654	59	Yes
CG13850	FBgn0038961	intron_FBgn0038961:3_FBgn0038961:2	3R	18234732	18234784	1.49479	0.00439563	53	FBgn0189986	intron_dsim_GLEANR_2287:3_dsim_GLEANR_2287:4	3R	18044915	18044967	1.01722	0.0356365	53	Yes
RpS27	FBgn0039300	intron_FBgn0039300:3_FBgn0039300:2	3R	21072390	21073154	0.775598	0.00357472	765	FBgn0189756	intron_dsim_GLEANR_2051:1_dsim_GLEANR_2051:2	3R	20897296	20898040	0.668791	0.00129984	745	Yes

## Sheet: 29C
Dmel Symbol	Dmel Gene_ID	FlyBase intron name	Chromosome	Location_min	Location_max	Log2 fold change	Adjusted P-value	Intron size	D sim Gene_ID	FlyBase intron name	Chromosome	Location_min	Location_max	Log2 fold change	Adjusted P-value	Intron size	Same expression pattern?
Ptp61F	FBgn0003138	intron_FBgn0003138:6_FBgn0003138:5	3L	1345162	1345497	-0.676862	0.0464288	336	FBgn0185191	intron_dsim_GLEANR_13518:4_dsim_GLEANR_13518:5	3L	944194	944539	-0.626505	0.0455186	346	Yes
Eb1	FBgn0027066	intron_FBgn0027066:8_FBgn0027066:9	2R	2641944	2642206	-0.549704	0.0493449	263	FBgn0182194	intron_dsim_GLEANR_10409:4_dsim_GLEANR_10409:5	2R	1456126	1456412	-0.408698	0.0354982	287	Yes
CG1516	FBgn0027580	intron_FBgn0027580:2_FBgn0027580:1	2R	5738891	5738958	-0.522097	0.0105146	68	FBgn0181820	intron_dsim_GLEANR_10012:2_dsim_GLEANR_10012:3	2R	4376788	4376855	-0.461155	0.0287446	68	Yes
RpS6	FBgn0261592	intron_FBgn0261592:3_FBgn0261592:1	X	7794323	7794835	-0.525741	0.0127633	513	FBgn0187778	intron_dsim_GLEANR_16381:2_dsim_GLEANR_16381:3	X	6219388	6219872	-0.465499	0.000962906	485	Yes
sws	FBgn0003656	intron_FBgn0003656:2_FBgn0003656:1	X	7851832	7851898	-0.646491	0.0310518	67	FBgn0068584	intron_dsim_GLEANR_16373:7_dsim_GLEANR_16373:8	X	6287211	6287273	-0.791617	0.011215	63	Yes
CG8468	FBgn0033913	intron_FBgn0033913:5_FBgn0033913:6	2R	10116801	10116917	-0.954461	0.0135134	117	FBgn0182791	intron_dsim_GLEANR_11004:2_dsim_GLEANR_11004:3	2R	8879464	8879580	-0.606223	0.00790178	117	Yes
Cyp6a9	FBgn0013771	intron_FBgn0013771:2_FBgn0013771:1	2R	10767683	10767735	-0.669019	0.0263008	53	FBgn0196932	intron_dsim_GLEANR_9637:1_dsim_GLEANR_9637:2	2R	9536268	9536320	1.39596	0.00176591	53	No
CG9360	FBgn0030332	intron_FBgn0030332:2_FBgn0030332:1	X	11657857	11657938	-1.02194	0.00249616	82	FBgn0187619	intron_dsim_GLEANR_16213:1_dsim_GLEANR_16213:2	X	8974557	8974620	-1.36639	1.65632e-05	64	Yes
mrj	FBgn0034091	intron_FBgn0034091:4_FBgn0034091:2	2R	12092260	12092329	-0.613172	0.0466231	70	FBgn0196845	intron_dsim_GLEANR_9551:4_dsim_GLEANR_9551:5	2R	10831531	10831598	-0.903397	0.00596232	68	Yes
inaC	FBgn0004784	intron_FBgn0004784:10_FBgn0004784:11	2R	12788729	12788789	0.459462	0.0359464	61	FBgn0182984	intron_dsim_GLEANR_11203:10_dsim_GLEANR_11203:11	2R	11524976	11525036	-0.764529	0.0453858	61	No
Nplp2	FBgn0040813	intron_FBgn0040813:2_FBgn0040813:3	3L	13349953	13350107	0.565049	0.0487483	155	FBgn0186125	intron_dsim_GLEANR_14447:2_dsim_GLEANR_14447:3	3L	12747375	12747547	0.767592	1.96916e-05	173	Yes
endos	FBgn0061515	intron_FBgn0061515:4_FBgn0061515:2	3L	14023521	14023906	-0.538648	0.0334631	386	FBgn0184363	intron_dsim_GLEANR_12699:1_dsim_GLEANR_12699:2	3L	13375655	13376084	-0.423874	0.00139155	430	Yes
IM1	FBgn0034329	intron_FBgn0034329:1_FBgn0034329:2	2R	14271586	14271654	1.11526	0.0138241	69	FBgn0183112	intron_dsim_GLEANR_11332:1_dsim_GLEANR_11332:2	2R	12992560	12992626	1.00056	0.00278425	67	Yes
CG33258	FBgn0053258	intron_FBgn0053258:2_FBgn0053258:3	3L	16076190	16076259	-0.79484	0.0171457	70	FBgn0186273	intron_dsim_GLEANR_14594:2_dsim_GLEANR_14594:3	3L	15416184	15416249	-0.931764	8.99421e-06	66	Yes
CG42266	FBgn0259151	intron_FBgn0259151:6_FBgn0259151:5	2L	16339425	16339547	-0.975541	0.000242036	123	FBgn0193333	intron_dsim_GLEANR_5681:2_dsim_GLEANR_5681:3	2L	16047128	16047229	-0.789115	0.015112	102	Yes
Sar1	FBgn0038947	intron_FBgn0038947:4_FBgn0038947:6	3R	18183394	18184093	0.645576	0.0428057	700	FBgn0192393	intron_dsim_GLEANR_4701:1_dsim_GLEANR_4701:2	3R	17992460	17993125	0.619682	0.0149079	666	Yes
CG13510	FBgn0034758	intron_FBgn0034758:2_FBgn0034758:4	2R	18545781	18546427	-0.744418	0.0243544	647	FBgn0183424	intron_dsim_GLEANR_11644:1_dsim_GLEANR_11644:2	2R	17139485	17140055	-0.736298	0.000424056	571	Yes
CG17110	FBgn0039050	intron_FBgn0039050:4_FBgn0039050:5	3R	18918741	18918803	-1.08775	0.00320132	63	FBgn0192451	intron_dsim_GLEANR_4759:3_dsim_GLEANR_4759:4	3R	18728160	18728222	-0.799779	0.0451249	63	Yes
Rpn1	FBgn0028695	intron_FBgn0028695:1_FBgn0028695:2	3L	19910214	19910282	-0.737229	0.0330204	69	FBgn0186510	intron_dsim_GLEANR_14835:1_dsim_GLEANR_14835:2	3L	19204223	19204290	-0.691183	0.00298051	68	Yes
Mlp60A	FBgn0259209	intron_FBgn0259209:4_FBgn0259209:5	2R	19962861	19962971	0.76912	0.0327308	111	FBgn0183572	intron_dsim_GLEANR_11787:1_dsim_GLEANR_11787:2	2R	18510337	18510431	0.88349	0.00783253	95	Yes
CG15533	FBgn0039768	intron_FBgn0039768:3_FBgn0039768:4	3R	26256751	26256811	-0.932164	0.00476559	61	FBgn0192943	intron_dsim_GLEANR_5271:3_dsim_GLEANR_5271:4	3R	25902594	25902654	-0.903473	0.00359073	61	Yes
