# Supplementary material for: Parallel Gene Expression Differences between Low and High Latitude Populations of Drosophila melanogaster and D. simulans
Source: PLoS Genet. 2015 May 7;11(5):e1005184. doi: 10.1371/journal.pgen.1005184 (PMC4423912; doi:10.1371/journal.pgen.1005184)
Supplement: S16 Table — (XLSX) [file pgen.1005184.s020.xlsx]

## Sheet: Legend
S16 Table. Significant GEI genes in D. melanogaster and D. simulans.

## Sheet: D. melanogaster GEI
ID	logFC	AveExpr	t	P.Value	adj.P.Val	B	ANNOTATION_SYMBOL	LOCATION_ARM	LOCATION_MIN	LOCATION_MAX	LOCATION_STRAND	NAME	SYMBOL
FBgn0085351	2.66101	5.00941	12.687	4.23208e-08	0.000232844	8.6249	CG34322	X	11726390	11733895	-1	inaF-A	inaF-A
FBgn0085350	2.57582	4.81577	12.5662	4.69091e-08	0.000232844	8.51078	CG34321	X	11726390	11731765	-1	inaF-C	inaF-C
FBgn0259918	1.70373	6.63701	12.3701	5.55382e-08	0.000232844	8.55082	CG42447	X	11724668	11732770	-1	inaF-B	inaF-B
FBgn0030331	1.66717	6.6742	12.4155	5.3397e-08	0.000232844	8.58407	CG15221	X	11724246	11736617	1	-	CG15221
FBgn0260812	1.64701	6.56782	12.0869	7.11695e-08	0.000238702	8.34399	CG42563	X	11724668	11729099	-1	inaF-D	inaF-D
FBgn0019940	1.14274	4.42403	9.02894	1.49798e-06	0.00418684	5.57901	CG5192	3R	15483158	15484699	1	Rhodopsin 6	Rh6
FBgn0028863	0.918062	5.6218	8.56855	2.54058e-06	0.00608651	5.16008	CG4587	2L	15644183	15718272	-1	-	CG4587
FBgn0086677	1.09221	5.62221	8.4326	2.98166e-06	0.00625031	5.01078	CG30040	2R	12085194	12119340	-1	jelly belly	jeb
FBgn0027111	0.911234	5.34028	8.33093	3.36515e-06	0.00627039	4.89191	CG1221	3L	267299	270336	1	miple	miple
FBgn0043791	1.91061	3.24801	7.81703	6.31008e-06	0.00666925	4.14953	CG8147	3R	9494801	9496723	1	-	CG8147
FBgn0003861	1.41836	7.13719	7.81035	6.36303e-06	0.00666925	4.30703	CG7875	3R	29914521	29920289	-1	transient receptor potential	trp
FBgn0030897	1.01241	5.57205	7.98475	5.12313e-06	0.00666925	4.50538	CG5744	X	18155369	18174744	1	Frequenin 1	Frq1
FBgn0000036	0.987381	4.80951	7.92081	5.54461e-06	0.00666925	4.41301	CG5610	3R	24393896	24457157	-1	nicotinic Acetylcholine Receptor alpha1	nAChRalpha1
FBgn0028433	0.95353	8.87046	7.82884	6.21749e-06	0.00666925	4.31499	CG3694	2L	9256563	9302494	1	Ggamma30A	Gγ30A
FBgn0263984	0.952456	8.86591	7.81714	6.30915e-06	0.00666925	4.30136	CG43733	2L	9256563	9295521	1	-	CG43733
FBgn0033153	-0.880789	3.66885	-8.05367	4.70697e-06	0.00666925	4.49137	CG11086	2R	7249161	7250655	1	Gadd45	Gadd45
FBgn0036544	1.07966	4.25914	7.71251	7.19669e-06	0.00690205	4.14881	CG6114	3L	15900156	15924861	-1	sugar-free frosting	sff
FBgn0000303	0.89227	6.02905	7.6896	7.40828e-06	0.00690205	4.16213	CG12345	3R	18705501	18732344	1	Choline acetyltransferase	Cha
FBgn0036890	1.25847	2.21251	7.4669	9.85085e-06	0.00869467	3.55079	CG9368	3L	19601633	19604120	1	-	CG9368
FBgn0260793	1.09936	4.36501	7.14615	1.5005e-05	0.00967822	3.47151	CG42573	3R	13121951	13155687	-1	-	2mit
FBgn0015323	1.03593	5.59514	7.18438	1.42614e-05	0.00967822	3.53661	CG32848	3R	18705501	18718916	1	VAChT	VAChT
FBgn0024913	1.03378	3.52763	7.14683	1.49913e-05	0.00967822	3.43229	CG11062	4	1077331	1084796	-1	Activin-beta	Actbeta
FBgn0264542	0.984944	4.62139	7.1891	1.41725e-05	0.00967822	3.53173	CG43921	X	12516634	12568452	-1	-	CG43921
FBgn0039064	0.863933	4.90019	7.29974	1.22473e-05	0.00967822	3.67448	CG4467	3R	23227727	23248903	-1	-	CG4467
FBgn0031741	-0.804863	4.71109	-7.276	1.26354e-05	0.00967822	3.64161	CG11034	2L	5805395	5809063	1	-	CG11034
FBgn0035176	-1.30686	3.54256	-7.21476	1.36987e-05	0.00967822	3.51324	CG13905	3L	902898	903810	1	-	CG13905
FBgn0004623	1.19636	6.00952	7.02152	1.77308e-05	0.00991155	3.32904	CG8770	3L	19687637	19689992	1	G protein beta-subunit 76C	Gbeta76C
FBgn0030706	1.05617	3.97962	7.0359	1.73907e-05	0.00991155	3.32153	CG8909	X	15910870	15921013	1	-	CG8909
FBgn0259110	0.876751	6.13675	7.02646	1.76132e-05	0.00991155	3.33564	CG42252	X	15946936	15973159	-1	mind-meld	mmd
FBgn0031424	0.871112	4.73945	7.07986	1.63941e-05	0.00991155	3.39662	CG9887	2L	2391660	2410662	1	Vesicular glutamate transporter	VGlut
FBgn0028993	1.04183	2.72957	6.97971	1.87601e-05	0.0101486	3.13851	CG17594	3L	24724162	24769123	1	scarecrow	scro
FBgn0028996	0.943581	4.72909	6.91592	2.04558e-05	0.0107201	3.18673	CG1922	4	598555	607649	-1	onecut	onecut
FBgn0038980	1.03919	2.92175	6.89325	2.10972e-05	0.0107212	3.06132	CG6919	3R	22497215	22520078	1	Octopamine beta1 receptor	Octbeta1R
FBgn0000121	1.07279	8.84289	6.80726	2.37325e-05	0.0107999	3.04818	CG5962	3L	8647261	8648936	-1	Arrestin 2	Arr2
FBgn0035922	1.07211	8.84362	6.80434	2.38281e-05	0.0107999	3.04434	CG6486	3L	8647145	8651011	1	Peroxin 7	Pex7
FBgn0013467	0.751712	5.53062	6.82315	2.32202e-05	0.0107999	3.06974	CG18285	2R	15155437	15190292	1	igloo	igl
FBgn0011259	0.706308	5.38624	6.82606	2.31278e-05	0.0107999	3.07349	CG18405	2L	8542147	8672041	1	Sema-1a	Sema-1a
FBgn0036255	0.876627	3.15544	6.76783	2.50567e-05	0.0110579	2.93736	CG10861	3L	12136967	12137559	1	Autophagy-specific gene 12	Atg12
FBgn0264006	0.901088	6.07061	6.72086	2.6738e-05	0.0114973	2.93332	CG43749	3L	13867414	13903236	-1	dyschronic	dysc
FBgn0000108	0.894665	7.12736	6.68992	2.79107e-05	0.0117015	2.89155	CG7727	X	530501	579044	1	beta amyloid protein precursor-like	Appl
FBgn0028408	1.05497	3.36148	6.62537	3.05384e-05	0.01191	2.77075	CG1975	2R	9291856	9302821	1	DNA fragmentation factor-related protein 2	Drep-2
FBgn0034725	0.818952	3.82909	6.62891	3.03875e-05	0.01191	2.79726	CG6044	2R	22404177	22408540	1	-	CG6044
FBgn0036165	0.538161	7.33075	6.6483	2.95759e-05	0.01191	2.83562	CG7533	3L	11487550	11499055	1	charybde	chrb
FBgn0086073	1.66834	-0.0710763	6.56189	3.33814e-05	0.0121637	1.37293	CR34702	3L	5720290	5720421	1	-	snoRNA:Me18S-A1494
FBgn0029123	1.03489	3.75867	6.54696	3.40902e-05	0.0121637	2.68671	CG18024	2L	8825645	8829670	1	SoxNeuro	SoxN
FBgn0004595	0.875952	8.14607	6.56181	3.33852e-05	0.0121637	2.72013	CG17228	3R	11328480	11407627	1	prospero	pros
FBgn0039584	0.783887	3.32297	6.57007	3.29997e-05	0.0121637	2.69875	CG14064	3R	28418208	28474814	1	beat-VI	beat-VI
FBgn0260658	0.867152	4.55783	6.52717	3.50543e-05	0.0122471	2.67379	CG42541	X	3891497	3930578	-1	-	CG42541
FBgn0002938	1.37462	7.35694	6.4384	3.97531e-05	0.0122771	2.54949	CG5125	2L	7377702	7384344	1	neither inactivation nor afterpotential C	ninaC
FBgn0038246	1.09088	3.19326	6.42941	4.02648e-05	0.0122771	2.50464	CG14853	3R	14609642	14618987	1	-	CG14853
FBgn0052017	1.07081	4.41571	6.49131	3.68769e-05	0.0122771	2.6247	CG32017	4	1137830	1162158	-1	-	CG32017
FBgn0085447	0.842187	7.76574	6.45072	3.90623e-05	0.0122771	2.56727	CG34418	3L	5657913	5749599	1	still life	sif
FBgn0260234	0.841013	4.16101	6.44257	3.95176e-05	0.0122771	2.55691	CG42508	3R	19914320	19915412	-1	-	CG42508
FBgn0038749	0.841013	4.16101	6.44257	3.95176e-05	0.0122771	2.55691	CG4468	3R	19914396	19915412	-1	exit protein of rhodopsin and TRP	Xport
FBgn0032946	0.700815	8.10612	6.43248	4.00894e-05	0.0122771	2.54321	CG8663	2L	21380000	21393319	1	nervana 3	nrv3
FBgn0052506	0.867903	2.93305	6.38844	4.26887e-05	0.0127837	2.43619	CG32506	X	20449331	20467065	1	-	CG32506
FBgn0040281	0.998722	3.33152	6.34637	4.53397e-05	0.0128872	2.40602	CG1200	3L	1196317	1199339	1	APP-like protein interacting protein 1	Aplip1
FBgn0020372	0.798446	4.94629	6.35091	4.50453e-05	0.0128872	2.43379	CG11303	2R	23878197	23880860	1	Transmembrane 4 superfamily	TM4SF
FBgn0031294	0.704444	9.36662	6.36637	4.40581e-05	0.0128872	2.45519	CG31795	2L	1008378	1048053	-1	IA-2 ortholog	IA-2
FBgn0038839	0.804133	4.47769	6.33036	4.63948e-05	0.0129674	2.4063	CG10830	3R	20894452	20897320	-1	-	CG10830
FBgn0261714	1.45454	5.5276	6.29678	4.86925e-05	0.0129914	2.35539	CG4795	3R	12162887	12166186	-1	Calphotin	Cpn
FBgn0262009	1.1385	4.00052	6.29518	4.88048e-05	0.0129914	2.35558	CG42827	3R	23372924	23373600	1	-	CG42827
FBgn0069969	0.674709	4.14338	6.2991	4.85301e-05	0.0129914	2.36251	CG40498	2R	924636	951252	-1	-	CG40498
FBgn0264678	1.25996	2.66642	6.2061	5.55246e-05	0.0136934	2.17123	CR43963	X	12717624	12730953	-1	-	CR43963
FBgn0038282	0.986144	3.70107	6.23589	5.31739e-05	0.0136934	2.2702	CG33485	3R	15054930	15077206	-1	dpr9	dpr9
FBgn0036494	0.900802	2.63686	6.23692	5.30948e-05	0.0136934	2.20798	CG7250	3L	15336692	15344315	1	Toll-6	Toll-6
FBgn0264001	0.768826	6.33656	6.22546	5.39846e-05	0.0136934	2.25054	CG43744	3L	13521907	13803400	-1	bruno-3	bru-3
FBgn0013334	0.578575	8.39593	6.21371	5.49142e-05	0.0136934	2.2396	CG8884	3R	15935100	15962124	1	Synapse-associated protein 47kD	Sap47
FBgn0005564	0.832578	4.16426	6.1842	5.73234e-05	0.0139321	2.20435	CG9262	3L	19566851	19584568	-1	Shaker cognate l	Shal
FBgn0264989	1.24616	3.56098	6.10888	6.39974e-05	0.0141518	2.09391	CG44140	2L	15694038	15694471	-1	-	CG44140
FBgn0051706	1.10251	2.98465	6.09466	6.53483e-05	0.0141518	2.0505	CG31706	2L	11529038	11531052	-1	-	CG31706
FBgn0002936	0.947402	3.92382	6.11637	6.32978e-05	0.0141518	2.10937	CG3966	2L	877302	878270	1	neither inactivation nor afterpotential A	ninaA
FBgn0250908	0.933426	3.37908	6.0972	6.51043e-05	0.0141518	2.07313	CG42242	3R	26645282	26681966	-1	beat-VII	beat-VII
FBgn0029105	0.92251	2.75592	6.10016	6.48217e-05	0.0141518	2.04271	CG2987	2R	23957842	23961631	1	alpha-catenin related	alpha-catenin-related
FBgn0029663	0.840191	3.39458	6.15503	5.98155e-05	0.0141518	2.15245	CG10804	X	3476463	3482322	-1	-	CG10804
FBgn0051030	0.755569	4.03707	6.09148	6.56539e-05	0.0141518	2.07508	CG31030	3R	30164692	30166419	-1	-	CG31030
FBgn0015399	0.599164	4.93471	6.10056	6.47839e-05	0.0141518	2.08317	CG12283	2L	12817000	12822787	-1	kekkon-1	kek1
FBgn0259745	0.542628	4.80006	6.08974	6.58222e-05	0.0141518	2.06901	CG42396	2R	7478853	7489823	-1	wech	wech
FBgn0038653	0.712237	3.93036	6.06906	6.7856e-05	0.0144044	2.04355	CG18208	3R	18799280	18849224	-1	-	CG18208
FBgn0025833	0.748524	3.52346	6.05051	6.97372e-05	0.0146187	2.01334	CG8910	2R	16874724	16895652	-1	-	CG8910
FBgn0032249	0.984136	3.02566	5.99773	7.53994e-05	0.0149711	1.92231	CG5337	2L	10432687	10435656	-1	-	CG5337
FBgn0035816	0.947328	2.81828	5.99508	7.56966e-05	0.0149711	1.90496	CG13685	3L	7747344	7750552	1	-	CG13685
FBgn0037676	0.889907	3.68872	5.99343	7.5882e-05	0.0149711	1.93621	CG8861	3R	9293642	9328511	-1	-	CG8861
FBgn0260943	0.666196	7.74383	6.00222	7.48995e-05	0.0149711	1.93412	CG32169	3L	17058774	17238212	-1	RNA-binding protein 6	Rbp6
FBgn0039777	-0.852806	7.43077	-6.01737	7.32372e-05	0.0149711	1.95415	CG2229	3R	30487016	30487928	-1	Jonah 99Fii	Jon99Fii
FBgn0038236	0.845089	5.22475	5.98217	7.71612e-05	0.0150464	1.91146	CG3360	3R	14521049	14523064	1	Cyp313a1	Cyp313a1
FBgn0028481	0.838852	3.48002	5.94908	8.10534e-05	0.0156237	1.87156	CG4341	2L	922793	958098	1	-	CG4341
FBgn0250839	1.51996	2.06195	5.90939	8.59984e-05	0.0161045	1.70035	CG2016	3R	4956999	4961351	-1	-	CG2016
FBgn0033403	0.940444	4.65377	5.89734	8.75635e-05	0.0161045	1.79558	CG13739	2R	9309296	9351655	-1	-	CG13739
FBgn0002940	0.905229	11.5287	5.88415	8.93092e-05	0.0161045	1.78238	CG4550	3R	19886255	19888206	-1	neither inactivation nor afterpotential E	ninaE
FBgn0024941	0.769945	4.37135	5.91664	8.50719e-05	0.0161045	1.82623	CG9108	X	16838173	16844433	-1	Regulator of G-protein signalling 7	RSG7
FBgn0039925	0.68585	3.55041	5.8876	8.88491e-05	0.0161045	1.78604	CG17461	4	1147466	1169239	1	Kinesin family member 3C ortholog	Kif3C
FBgn0052369	0.54013	5.68312	5.88747	8.88671e-05	0.0161045	1.76793	CG32369	3L	7777105	7809825	-1	-	CG32369
FBgn0000313	1.42713	6.75137	5.87499	9.0545e-05	0.0161536	1.74533	CG1744	3R	31204180	31210730	-1	chaoptin	chp
FBgn0016975	1.14121	6.18969	5.82618	9.74381e-05	0.0170212	1.67503	CG12473	X	22980722	23004648	-1	stoned B	stnB
FBgn0016976	1.14121	6.18969	5.82618	9.74381e-05	0.0170212	1.67503	CG12500	X	22980722	23004648	-1	stoned A	stnA
FBgn0264990	1.25791	3.542	5.78079	0.000104349	0.0178565	1.63473	CG44141	2L	15659041	15659474	-1	-	CG44141
FBgn0030317	1.2003	5.31367	5.78544	0.000103618	0.0178565	1.6231	CG1561	X	11581957	11584175	-1	-	CG1561
FBgn0041707	0.978704	4.65253	5.7692	0.000106196	0.0179008	1.60946	CG1168	3R	5376780	5377975	1	7B2	7B2
FBgn0015522	-0.74356	4.08581	-5.76581	0.000106743	0.0179008	1.61114	CG14489	2R	17846699	17848444	1	olf186-M	olf186-M
FBgn0032840	0.915205	3.95005	5.75601	0.00010834	0.0179887	1.59855	CG13968	2L	20027915	20056373	1	short neuropeptide F precursor	sNPF
FBgn0038237	0.619547	6.3346	5.74376	0.000110372	0.0181465	1.55093	CG8279	3R	14513901	14558304	-1	Phosphodiesterase 6	Pde6
FBgn0262738	0.584229	8.12801	5.73532	0.000111798	0.0182024	1.5458	CG3620	X	4322626	4365408	1	no receptor potential A	norpA
FBgn0002948	1.15829	5.3781	5.72157	0.000114159	0.0182328	1.52764	CG1763	X	11580772	11585750	1	no distributive disjunction	nod
FBgn0004435	0.651181	6.93787	5.72227	0.000114037	0.0182328	1.51824	CG17759	2R	12612740	12623197	1	G protein alpha q subunit	Galphaq
FBgn0024943	1.26917	4.84931	5.70496	0.000117082	0.0184883	1.51284	CG11219	X	8525387	8529698	-1	PIP82	PIP82
FBgn0041723	0.987987	2.98288	5.69324	0.000119193	0.0184883	1.49969	CG33304	2L	10368025	10373900	-1	rhomboid-5	rho-5
FBgn0038693	0.709077	5.45858	5.68292	0.000121086	0.0184883	1.46904	CG5237	3R	19230764	19246130	-1	-	unc79
FBgn0035245	0.659485	5.42817	5.69166	0.00011948	0.0184883	1.48209	CG13927	3L	1623179	1629301	-1	gamma-glutamyl carboxylase	GC
FBgn0036449	-0.676388	6.30025	-5.68192	0.000121271	0.0184883	1.45855	CG5295	3L	14776496	14786412	-1	brummer	bmm
FBgn0004784	1.30612	4.90335	5.66054	0.000125298	0.0189302	1.44496	CG6518	2R	16898535	16901575	1	inactivation no afterpotential C	inaC
FBgn0035246	0.715103	5.28013	5.6387	0.00012956	0.0193993	1.40537	CG13928	3L	1625791	1628377	-1	-	CG13928
FBgn0038498	0.670632	3.71605	5.62158	0.000133007	0.0197392	1.40485	CG14334	3R	17320004	17366119	-1	beaten path IIa	beat-IIa
FBgn0037410	1.39515	0.782122	5.60521	0.000136396	0.0198902	0.94051	CG1148	3R	6209373	6213493	1	Osiris 2	Osi2
FBgn0029864	1.2552	2.83233	5.60722	0.000135976	0.0198902	1.37048	CG15894	X	6309212	6329828	1	-	CG15894
FBgn0040653	1.69582	7.35421	5.59395	0.000138779	0.0200631	1.3285	CG15231	2R	20868496	20869321	-1	Immune induced molecule 4	IM4
FBgn0266487	0.737775	6.59667	5.55357	0.000147695	0.0211696	1.26394	CG45086	2R	12612740	12619820	1	-	CG45086
FBgn0035880	0.987535	5.11526	5.52017	0.000155531	0.0219181	1.23006	CG17352	3L	8352355	8356296	-1	-	CG17352
FBgn0041605	0.824019	8.65242	5.52454	0.000154481	0.0219181	1.23477	CG32490	3R	4280221	4304604	1	complexin	cpx
FBgn0260657	1.00655	5.97071	5.50819	0.000158447	0.0221035	1.19931	CG42540	3L	4556087	4592295	1	-	CG42540
FBgn0013973	0.742156	4.81325	5.50399	0.000159483	0.0221035	1.21227	CG1470	3R	31134392	31178278	1	Guanylyl cyclase beta-subunit at 100B	Gycbeta100B
FBgn0036984	1.00798	1.73355	5.49823	0.000160914	0.0221191	1.1109	CG13248	3L	20407103	20410566	-1	-	CG13248
FBgn0265084	1.45981	6.95331	5.40189	0.000187002	0.0225613	1.03381	CG44195	3L	7658409	7695654	-1	-	CG44195
FBgn0028374	1.39207	0.607884	5.41196	0.000184076	0.0225613	0.602939	CG6371	3R	12526188	12529076	1	Hugin	Hug
FBgn0030230	1.09861	2.35683	5.43542	0.000177448	0.0225613	1.10118	CG11556	X	10749077	10757666	-1	Rabphilin	Rph
FBgn0019650	0.917417	3.75934	5.4074	0.000185396	0.0225613	1.08849	CG11186	4	989725	1007922	1	twin of eyeless	toy
FBgn0259994	0.858434	6.18944	5.42257	0.000181046	0.0225613	1.06596	CG42492	X	5625676	5648487	-1	-	CG42492
FBgn0004919	0.851288	4.35678	5.42875	0.000179307	0.0225613	1.10773	CG2679	2R	25072627	25084347	-1	goliath	gol
FBgn0028400	0.817108	5.79791	5.41393	0.00018351	0.0225613	1.0572	CG10047	3R	7266065	7270809	1	Synaptotagmin 4	Syt4
FBgn0085414	0.797471	4.69199	5.43032	0.000178867	0.0225613	1.10303	CG34385	2R	5804712	5860831	1	dpr12	dpr12
FBgn0013759	0.732331	7.15678	5.45612	0.00017181	0.0225613	1.11657	CG6703	3R	21783400	21822674	-1	CASK ortholog	CASK
FBgn0266549	0.703588	4.38675	5.43834	0.000176642	0.0225613	1.12133	CR45102	X	3701857	3703285	1	-	CR45102
FBgn0039900	0.70191	4.55423	5.47321	0.000167296	0.0225613	1.17074	CG2381	4	278685	306481	-1	Synaptotagmin 7	Syt7
FBgn0086778	0.674766	5.40938	5.4457	0.000174622	0.0225613	1.11118	CG32538	X	19327075	19348447	-1	nicotinic Acetylcholine Receptor alpha7	nAChRalpha7
FBgn0013343	0.670515	6.67409	5.44407	0.000175069	0.0225613	1.09657	CG31136	3R	24101600	24105763	-1	Syntaxin 1A	Syx1A
FBgn0028875	0.594896	5.39361	5.46234	0.000170151	0.0225613	1.13685	CG32975	2L	14040170	14094401	1	nicotinic Acetylcholine Receptor alpha5	nAChRalpha5
FBgn0086899	0.451426	6.40418	5.477	0.000166313	0.0225613	1.14748	CG34412	X	3720007	3789770	1	Tousled-like kinase	tlk
FBgn0001257	-0.621136	7.06469	-5.40306	0.000186661	0.0225613	1.03447	CG15009	3L	4224006	4236147	-1	Ecdysone-inducible gene L2	ImpL2
FBgn0038581	-0.780526	4.26301	-5.42713	0.000179761	0.0225613	1.10783	CG14314	3R	18216142	18218014	1	-	CG14314
FBgn0001263	1.16041	5.45355	5.38925	0.000190744	0.0228484	1.02485	CG3504	2R	22855688	22858794	-1	inactivation no afterpotential D	inaD
FBgn0263556	1.09004	2.12094	5.37643	0.000194621	0.0231168	0.999983	CR43541	3L	9144593	9144697	1	mir-4940 stem loop	mir-4940
FBgn0264386	0.891967	6.2078	5.3683	0.00019712	0.0231168	0.98257	CG15899	X	6104085	6192483	-1	Ca[2+]-channel protein alpha[[1]] subunit T	Ca-alpha1T
FBgn0030090	0.587555	3.23417	5.36838	0.000197096	0.0231168	1.03551	CG12664	X	9121973	9135099	-1	forked end	fend
FBgn0004870	0.65899	2.72167	5.35111	0.000202522	0.0234227	1.00416	CG9097	3L	1036369	1101089	-1	bric a brac 1	bab1
FBgn0085391	0.616377	6.05321	5.35322	0.00020185	0.0234227	0.959643	CG34362	3R	28026615	28090740	1	-	CG34362
FBgn0086348	1.01845	2.1552	5.33262	0.000208506	0.0237867	0.943704	CG6781	3L	8520552	8521489	1	sepia	se
FBgn0040505	0.815896	5.3504	5.33571	0.000207493	0.0237867	0.943045	CG8250	2R	16625293	16640011	-1	Alk	Alk
FBgn0000120	1.17727	8.70672	5.32414	0.000211312	0.0238251	0.929224	CG5711	2L	18078269	18081307	1	Arrestin 1	Arr1
FBgn0030421	0.791695	3.7679	5.31879	0.000213105	0.0238251	0.954416	CG3812	X	12765266	12772851	1	-	CG3812
FBgn0042101	-1.33434	2.41694	-5.32125	0.000212276	0.0238251	0.946852	CG18744	3R	7797078	7798771	-1	-	CG18744
FBgn0039911	0.719035	4.22496	5.30547	0.000217634	0.0240123	0.923685	CG1909	4	583108	589348	1	-	CG1909
FBgn0266181	0.699395	6.00702	5.30544	0.000217643	0.0240123	0.886082	CR44887	3R	21783540	21786208	-1	CASK regulatory gene	CRG
FBgn0004880	0.665361	6.47365	5.29671	0.000220669	0.0241871	0.869043	CG1130	3L	3983896	3994003	1	scratch	scrt
FBgn0003011	1.9112	0.2127	5.27581	0.000228089	0.0242842	0.300444	CG7411	3R	19659748	19663672	1	ora transientless	ort
FBgn0259985	1.02807	3.98082	5.26988	0.000230243	0.0242842	0.875608	CG8889	2R	12025614	12027707	-1	Metallophosphoesterase	Mppe
FBgn0053653	0.858705	5.72255	5.28402	0.000225141	0.0242842	0.856779	CG33653	4	1230837	1271759	1	Calcium activated protein for secretion	Caps
FBgn0031306	0.844301	5.45663	5.27622	0.00022794	0.0242842	0.849513	CG4577	2L	1134693	1141156	1	-	CG4577
FBgn0263219	0.615279	4.42974	5.27002	0.00023019	0.0242842	0.864077	CG42330	3L	8238647	8282398	1	Down syndrome cell adhesion molecule 4	Dscam4
FBgn0027654	0.614788	5.72184	5.2717	0.000229579	0.0242842	0.837145	CG2239	3R	30517059	30527037	-1	jdp	jdp
FBgn0060292	0.814563	6.06453	5.26448	0.000232222	0.0243398	0.821524	CR32911	3L	8601473	8601552	1	snoRNA:U49:66Da	snoRNA:U49:66Da
FBgn0050419	0.852217	2.17068	5.25599	0.000235372	0.0245167	0.835213	CG30419	2R	24212491	24229795	-1	-	CG30419
FBgn0032699	-0.486911	6.6934	-5.24313	0.000240229	0.0248681	0.784554	CG10383	2L	18690904	18695602	-1	-	CG10383
FBgn0011582	0.735584	3.48521	5.23771	0.000242306	0.0249292	0.83755	CG9652	3R	14165379	14214810	-1	Dopamine 1-like receptor 1	Dop1R1
FBgn0038641	0.897247	3.4781	5.22519	0.00024718	0.0252756	0.819659	CG7708	3R	18680604	18686739	1	-	CG7708
FBgn0053100	0.474854	7.62185	5.2118	0.000252504	0.0256636	0.741379	CG33100	3R	24063077	24108960	-1	eIF4E-Homologous Protein	4EHP
FBgn0026197	0.916308	9.83191	5.19499	0.000259366	0.0262022	0.742104	CG32172	3L	17400347	17401348	-1	noe	noe
FBgn0085385	0.620242	3.69126	5.18334	0.000264233	0.0265341	0.750404	CG34356	3L	9908120	9967298	1	-	CG34356
FBgn0051140	0.756791	5.80194	5.17363	0.000268365	0.0267886	0.682512	CG31140	3R	23963180	23983232	1	-	CG31140
FBgn0035495	0.706694	6.28374	5.16741	0.000271049	0.0268964	0.66768	CG14989	3L	4087581	4092706	1	-	CG14989
FBgn0083970	1.05316	2.69344	5.158	0.000275163	0.0269853	0.720542	CG34134	2L	8190297	8190781	-1	-	CG34134
FBgn0051660	0.824553	3.67567	5.15885	0.000274788	0.0269853	0.713722	CG31660	2L	4852864	4876792	1	poor gastrulation	pog
FBgn0263353	1.08447	4.77689	5.1542	0.000276839	0.0269918	0.676523	CG11000	3R	5802328	5813258	1	-	CG11000
FBgn0038398	0.85212	4.26261	5.14792	0.000279641	0.0271074	0.679953	CG4979	3R	16083878	16087222	1	sex-specific enzyme 2	sxe2
FBgn0027660	0.880722	9.88247	5.13404	0.00028593	0.0272446	0.647715	CG3897	3L	17396031	17421514	-1	bloated tubules	blot
FBgn0004618	0.864598	2.73978	5.13462	0.000285664	0.0272446	0.686836	CG7672	3R	18367927	18372738	-1	glass	gl
FBgn0044328	0.742957	3.22357	5.13985	0.00028328	0.0272446	0.694336	CG32052	3L	9799062	9808713	1	-	CG32052
FBgn0033876	0.820407	5.05618	5.10354	0.000300289	0.0284431	0.588661	CG10808	2R	13841761	13846255	-1	Synaptogyrin	Syngr
FBgn0037521	0.765307	4.74382	5.10022	0.0003019	0.0284431	0.591969	CG2993	3R	7804665	7810014	-1	-	CG2993
FBgn0014019	1.58009	3.18403	5.09553	0.000304185	0.0284982	0.629068	CG5279	2L	12008153	12009832	1	Rhodopsin 5	Rh5
FBgn0000039	0.942742	2.53544	5.08854	0.000307627	0.0286606	0.614231	CG6844	3R	24485428	24491147	1	nicotinic Acetylcholine Receptor alpha2	nAChRalpha2
FBgn0053547	0.68611	6.34245	5.08012	0.000311831	0.0288918	0.528702	CG33547	3R	17872748	17916578	-1	Rab3 interacting molecule	Rim
FBgn0031116	0.773687	3.41879	5.06493	0.000319565	0.0294456	0.575859	CG1695	X	20433950	20445599	1	-	CG1695
FBgn0039647	0.706439	6.05249	5.05987	0.000322188	0.0295251	0.49902	CG14509	3R	29171191	29194994	-1	-	CG14509
FBgn0259927	0.818174	5.46162	5.04156	0.000331864	0.0302465	0.480061	CG42450	X	18813297	18830406	1	-	CG42450
FBgn0015609	0.519038	5.88491	5.02697	0.000339788	0.0308013	0.448321	CG7100	2L	17647053	17778340	-1	Cadherin-N	CadN
FBgn0052726	1.56862	-0.205586	5.01886	0.000344282	0.0310409	-0.183867	CG32726	X	7425220	7425743	-1	-	CG32726
FBgn0003248	1.41029	2.6829	4.98798	0.000361973	0.0313711	0.466997	CG16740	3R	18899423	18901019	1	Rhodopsin 2	Rh2
FBgn0023489	0.899071	1.29671	4.98782	0.000362067	0.0313711	0.349075	CG2819	2L	577486	579549	1	PvuII-PstI homology 13	Pph13
FBgn0264598	0.856647	5.21752	4.992	0.000359618	0.0313711	0.407253	CG43947	X	2367121	2387664	-1	Protostome-specific GEF	PsGEF
FBgn0003326	0.749499	1.82445	4.98567	0.000363332	0.0313711	0.419145	CG17579	2R	12780541	12802010	1	scabrous	sca
FBgn0002917	0.706973	4.1423	4.99279	0.000359154	0.0313711	0.441511	CG1517	X	14266367	14277416	1	narrow abdomen	na
FBgn0004198	0.562943	6.08298	4.98454	0.000364002	0.0313711	0.377909	CG11387	X	7609148	7678859	1	cut	ct
FBgn0010300	0.469648	5.22895	4.98323	0.00036478	0.0313711	0.392065	CG10719	2L	19133816	19179758	1	brain tumor	brat
FBgn0086663	-1.73849	3.32702	-4.97975	0.000366846	0.0313878	0.448842	CR33625	3R	9778398	9778537	1	snoRNA:Psi18S-1275	snoRNA:Psi18S-1275
FBgn0035667	-0.733229	6.13813	-4.95514	0.000381842	0.032505	0.330463	CG10475	3L	6053493	6054443	-1	Jonah 65Ai	Jon65Ai
FBgn0053774	1.01987	3.49817	4.94058	0.000391011	0.032951	0.381421	CG33774	2R	9399753	9400329	-1	-	CG33774
FBgn0015371	0.781021	5.53354	4.9413	0.000390553	0.032951	0.318206	CG11798	2R	15115236	15144783	1	charlatan	chn
FBgn0031770	0.833344	3.36126	4.9373	0.000393113	0.0329625	0.380701	CG13995	2L	6054302	6060169	1	-	CG13995
FBgn0000206	1.15125	4.07708	4.93243	0.00039625	0.0330603	0.351324	CG8285	3R	25961994	25966948	1	bride of sevenless	boss
FBgn0263093	0.519555	3.39464	4.92804	0.0003991	0.0331332	0.364556	CR43361	4	905179	907924	1	-	CR43361
FBgn0032797	0.715573	6.50015	4.91864	0.000405273	0.03348	0.269612	CG10186	2L	19508953	19517204	-1	-	CG10186
FBgn0085237	0.799632	3.66363	4.90627	0.000413555	0.0338309	0.321703	CG34208	2R	22333126	22333505	1	-	CG34208
FBgn0083963	0.577295	3.95379	4.9073	0.000412859	0.0338309	0.312643	CG34127	3R	7570281	7639434	-1	-	CG34127
FBgn0036713	1.09153	1.5911	4.89466	0.000421495	0.0340712	0.26347	CG6456	3L	17344947	17349666	-1	Myoinhibiting peptide precursor	Mip
FBgn0033958	0.95305	4.81856	4.89307	0.000422588	0.0340712	0.261534	CG12858	2R	14739359	14745335	-1	-	CG12858
FBgn0053988	0.734634	5.38544	4.8948	0.000421392	0.0340712	0.246836	CG33988	2R	24695378	24736657	-1	Mid1 ortholog (S. cerevisiae)	Mid1
FBgn0040370	0.774572	2.85094	4.87866	0.000432689	0.0347186	0.301023	CG13375	X	283186	294962	-1	-	CG13375
FBgn0004516	0.560426	5.86189	4.87009	0.000438816	0.0350426	0.197424	CG14994	3L	4074077	4088744	-1	Glutamic acid decarboxylase 1	Gad1
FBgn0262728	0.713146	5.63674	4.85318	0.000451178	0.035859	0.174662	CG5472	2R	23688077	23690838	1	Peptidyl-alpha-hydroxyglycine-alpha-amidating lyase 2	Pal2
FBgn0261089	1.20913	2.2646	4.84444	0.000457704	0.0362061	0.244094	CG5559	2L	17592260	17604387	1	Synaptotagmin alpha	Sytalpha
FBgn0260799	0.568609	5.41686	4.83044	0.000468371	0.036876	0.141443	CG17484	2R	4595288	4609492	1	Adherens junction protein p120	p120ctn
FBgn0263456	0.767734	5.63513	4.80888	0.000485315	0.0380314	0.102352	CG43479	3L	9137860	9145693	1	nervous wreck	nwk
FBgn0037736	1.03897	3.64716	4.78983	0.000500823	0.0381341	0.140786	CG12950	3R	9734012	9739979	-1	-	CG12950
FBgn0011676	0.970535	2.26022	4.79654	0.000495304	0.0381341	0.17188	CG6713	2L	10804274	10837511	-1	Nitric oxide synthase	Nos
FBgn0032221	0.944131	2.88059	4.79219	0.000498871	0.0381341	0.167558	CG5375	2L	10328200	10331116	-1	-	CG5375
FBgn0032484	0.881116	2.2351	4.7958	0.000495906	0.0381341	0.168158	CG9431	2L	13212335	13215350	-1	kekkon4	kek4
FBgn0033911	0.620807	3.12541	4.80155	0.00049122	0.0381341	0.176267	CG8394	2R	14198478	14201249	-1	Vesicular GABA Transporter	VGAT
FBgn0029746	0.4824	7.89618	4.78775	0.000502542	0.0381341	0.0667424	CG15465	X	5085759	5254864	1	-	CG15465
FBgn0266098	0.4824	7.89618	4.78775	0.000502542	0.0381341	0.0667424	CG44835	X	5085759	5254864	1	rugose	rg
FBgn0261788	0.869721	8.08648	4.77892	0.000509936	0.0381769	0.0553915	CG42734	3L	7655389	7718395	-1	Ankyrin 2	Ank2
FBgn0265959	0.803587	4.23146	4.78053	0.000508581	0.0381769	0.10123	CG44746	3L	20248080	20265554	1	retinal degeneration C	rdgC
FBgn0266227	0.785756	4.16755	4.78091	0.000508261	0.0381769	0.104072	CR44922	3R	4375084	4377600	1	-	CR44922
FBgn0039536	0.867859	4.98132	4.76359	0.000523038	0.0384868	0.0474892	CG18437	3R	27662439	27677099	1	-	unc80
FBgn0034911	0.814516	3.21046	4.76602	0.000520935	0.0384868	0.118414	CG5549	2R	23820354	23839864	1	-	CG5549
FBgn0266354	0.490764	4.943	4.76069	0.00052555	0.0384868	0.0424444	CG45002	X	16969069	17066732	-1	-	CG45002
FBgn0083950	0.464028	4.53786	4.76298	0.000523564	0.0384868	0.0602296	CG34114	3R	10972381	11050175	1	-	CG34114
FBgn0264467	0.421835	5.65019	4.77004	0.000517481	0.0384868	0.0375244	CR43875	3L	20315134	20317283	-1	-	CR43875
FBgn0000500	1.12749	1.6679	4.74538	0.000539054	0.0391461	0.0629177	CG18090	3R	4189692	4190260	-1	Drosulfakinin	Dsk
FBgn0028906	1.10327	1.45453	4.74	0.000543891	0.0391461	0.0296256	CG17341	2L	14134491	14160587	1	-	CG17341
FBgn0032266	0.583852	2.62895	4.74029	0.000543628	0.0391461	0.0905771	CG18302	2L	10534322	10536587	1	-	CG18302
FBgn0026206	0.50663	7.76005	4.74132	0.0005427	0.0391461	-0.0110514	CG12218	X	9163255	9189309	1	mei-P26	mei-P26
FBgn0004242	0.713382	7.52615	4.72793	0.0005549	0.0397678	-0.0359219	CG3139	2L	2772327	2799979	-1	Synaptotagmin 1	Syt1
FBgn0086913	0.947638	3.24293	4.70412	0.000577302	0.0406006	0.019766	CG34410	3L	21318774	21335027	1	Rab26	Rab26
FBgn0029834	0.899086	3.62642	4.7028	0.00057857	0.0406006	0.00137261	CG5937	X	6040005	6050381	1	-	CG5937
FBgn0263111	0.843599	6.36995	4.70525	0.000576216	0.0406006	-0.0776976	CG43368	X	11931280	11985087	-1	cacophony	cac
FBgn0250910	0.75772	3.41573	4.70156	0.000579764	0.0406006	0.00880643	CG42244	3R	12511570	12548229	-1	Octopamine beta3 receptor	Octbeta3R
FBgn0011581	0.62863	4.48472	4.7087	0.000572919	0.0406006	-0.0241716	CG6440	3R	24341551	24343825	1	Myosuppressin	Ms
FBgn0037525	0.574738	6.17776	4.70023	0.000581047	0.0406006	-0.08446	CG17816	3R	7855582	7886733	-1	-	CG17816
FBgn0050158	0.901676	2.42933	4.69731	0.000583877	0.0406291	0.0249631	CG30158	2R	6891760	6922613	1	-	CG30158
FBgn0000037	0.81193	3.76894	4.69118	0.000589875	0.0408769	-0.0230209	CG4356	2R	24378630	24390294	-1	muscarinic Acetylcholine Receptor, A-type	mAChR-A
FBgn0086710	0.577419	8.39734	4.68573	0.000595253	0.0410798	-0.0922313	CG10652	2L	19008031	19009306	-1	Ribosomal protein L30	RpL30
FBgn0019985	1.09195	2.85195	4.67841	0.000602562	0.0414138	-0.00866897	CG11144	4	936819	949441	1	metabotropic Glutamate Receptor	mGluR
FBgn0031866	0.754459	4.02076	4.67007	0.000610999	0.0416523	-0.0672572	CG13772	2L	6874900	6906656	1	Neuroligin 2	Nlg2
FBgn0028704	0.607503	7.36686	4.67099	0.000610064	0.0416523	-0.131548	CG18660	2L	9711512	9746495	-1	Nckx30C	Nckx30C
FBgn0040733	1.89771	5.72264	4.65528	0.000626274	0.0417648	-0.148787	CG15068	2R	18390353	18390629	-1	-	CG15068
FBgn0086675	0.610438	6.5242	4.65704	0.000624441	0.0417648	-0.158226	CG4396	X	12917477	12950417	1	found in neurons	fne
FBgn0000448	0.59754	4.76514	4.65402	0.000627593	0.0417648	-0.12511	CG33183	2R	10203995	10237348	-1	Hormone receptor-like in 46	Hr46
FBgn0040001	0.562648	6.0568	4.65611	0.000625406	0.0417648	-0.154808	CG17374	3L	25752859	25762779	-1	-	CG17374
FBgn0263220	0.511876	6.63955	4.6596	0.000621776	0.0417648	-0.154097	CG43388	X	10233347	10263485	-1	Hyperkinetic	Hk
FBgn0003249	0.506395	5.9764	4.66326	0.000617982	0.0417648	-0.142646	CG10888	3R	20081060	20082450	-1	Rhodopsin 3	Rh3
FBgn0261085	1.10984	1.8527	4.64584	0.000636235	0.0420065	-0.0707477	CG10617	X	13359248	13368179	1	Synaptotagmin 12	Syt12
FBgn0039945	0.500845	5.58695	4.64656	0.00063547	0.0420065	-0.163259	CG17159	X	23084960	23092631	-1	-	CG17159
FBgn0264087	0.891587	5.31739	4.6428	0.000639475	0.0420549	-0.160611	CG43756	2L	7642005	7675078	-1	Slowpoke binding protein	Slob
FBgn0264674	0.788535	2.50829	4.63217	0.000650947	0.0426421	-0.0750972	CR43959	X	10256629	10261804	1	-	CR43959
FBgn0039178	0.777078	3.94062	4.62105	0.000663186	0.0432748	-0.144811	CG6356	3R	24283955	24288617	1	-	CG6356
FBgn0040348	0.67983	2.64977	4.61418	0.000670862	0.043606	-0.104772	CG3703	X	942474	945773	-1	-	CG3703
FBgn0034866	-1.28562	1.36653	-4.57824	0.000712584	0.0461391	-0.208716	CG17226	2R	23472300	23473753	-1	Odorant receptor 59c	Or59c
FBgn0087005	1.05843	5.14986	4.56618	0.000727179	0.046903	-0.281475	CG10233	3R	5236092	5237315	-1	retinophilin	rtp
FBgn0264502	1.14339	3.99816	4.56139	0.000733066	0.0471016	-0.241328	CG43901	X	10905767	10923436	1	-	CG43901
FBgn0264503	0.899173	3.94113	4.55701	0.000738491	0.0472691	-0.247855	CG43902	X	10158434	10195337	1	-	CG43902
FBgn0039040	0.681529	4.4083	4.55047	0.000746663	0.0476104	-0.280957	CG13833	3R	23033284	23035563	-1	-	CG13833
FBgn0053499	-0.421006	5.44476	-4.52117	0.000784493	0.0494585	-0.367591	CG33499	X	20220666	20225020	-1	Sperm-specific dynein intermediate chain 4	Sdic4
FBgn0032345	-0.693741	4.51729	-4.51683	0.000790266	0.0495013	-0.340913	CG14921	2L	11120642	11121714	-1	-	CG14921
FBgn0015774	0.421361	4.87634	4.50895	0.000800848	0.0499265	-0.368536	CG10521	X	14686038	14749376	-1	Netrin-B	NetB

## Sheet: D. simulans GEI
ID	logFC	AveExpr	t	P.Value	adj.P.Val	B	ANNOTATION_SYMBOL	LOCATION_ARM	LOCATION_MIN	LOCATION_MAX	LOCATION_STRAND	NAME	SYMBOL
FBgn0190857	1.68226	5.65415	10.1384	6.05348e-07	0.00326262	6.54247	GD19355	3R	5109649	5109850	-1	Metallothionein D	Dsim\MtnD
FBgn0184685	-2.16689	1.42978	-10.1389	6.05061e-07	0.00326262	5.01894	GD12961	3L	8233934	8234452	-1	-	Dsim\GD12961
FBgn0191023	5.25855	-1.78116	10.3386	4.96833e-07	0.00326262	0.924061	GD19528	3R	2553911	2554628	-1	-	Dsim\GD19528
FBgn0190183	-1.84421	4.11386	-9.0407	1.8988e-06	0.00753395	5.34617	GD18662	3R	15495813	15496668	-1	-	Dsim\GD18662
FBgn0195337	-2.0461	8.21037	-8.85464	2.32975e-06	0.00753395	5.30568	GD23975	2L	14489445	14489856	1	-	Dsim\GD23975
FBgn0184144	-4.44719	0.00818335	-7.47951	1.17925e-05	0.0317788	1.61357	GD12412	3L	16713163	16716004	-1	-	Dsim\GD12412
FBgn0185163	6.40559	-2.05981	7.02242	2.11917e-05	0.0489498	-0.539167	GD13451	3L	1231463	1233696	-1	-	Dsim\GD13451
FBgn0188433	1.01403	3.19456	6.74751	3.05244e-05	0.0616937	2.79421	GD16849	X	5872317	5872583	1	-	Dsim\GD16849
FBgn0182391	1.45122	4.96225	6.61797	3.63726e-05	0.0653454	2.65314	GD10624	2R	3627200	3634432	1	-	Dsim\GD10624
FBgn0194854	1.3571	2.97787	6.45296	4.56161e-05	0.0737567	2.41154	GD23474	2L	7264248	7264907	1	-	Dsim\GD23474
FBgn0186809	1.53746	6.26156	6.3426	5.31818e-05	0.0781725	2.2628	GD15139	chr3R_Mrandom_002	73659	73853	1	Metallothionein C	Dsim\MtnC
FBgn0195304	-0.937558	5.90952	-6.01037	8.52506e-05	0.103306	1.80324	GD23939	2L	13668425	13708492	1	-	Dsim\GD23939
FBgn0189853	-0.731677	3.22704	-5.97712	8.94476e-05	0.103306	1.79667	GD18322	3R	19785209	19787179	-1	-	Dsim\GD18322
FBgn0190659	1.59517	0.438266	5.99348	8.73548e-05	0.103306	1.18739	GD19154	3R	8236194	8237300	-1	-	Dsim\GD19154
FBgn0191544	1.9664	3.46853	5.87239	0.000104169	0.1117	1.65391	GD20063	3R	5143841	5144033	1	Metallothionein B	Dsim\MtnB
FBgn0082738	-3.39329	-3.20419	-5.83191	0.000110533	0.1117	-1.59093	GD21257	3R	21674807	21675328	1	E(spl) region transcript mdelta	Dsim\HLHmdelta
FBgn0188988	-0.681222	10.6795	-5.74776	0.000125125	0.119009	1.41525	GD17434	X	14772028	14773920	1	-	Dsim\GD17434
FBgn0193747	-1.49451	4.45216	-5.63619	0.000147708	0.132683	1.29566	GD22340	2L	9526356	9528375	-1	-	Dsim\GD22340
FBgn0181930	-1.31697	5.0238	-5.43183	0.000201085	0.162063	0.984651	GD10155	2R	3123197	3124045	-1	-	Dsim\GD10155
FBgn0256307	1.08865	9.50666	5.42661	0.000202692	0.162063	0.928625	GD26456	2L	7822194	7822355	-1	-	Dsim\snoRNA:GD26456
FBgn0183572	1.85629	8.06559	5.4019	0.000210484	0.162063	0.885951	GD11833	2R	18510222	18511186	1	-	Dsim\GD11833
FBgn0182756	0.508568	5.80485	5.31594	0.00024016	0.168833	0.76894	GD10996	2R	8291625	8293510	1	-	Dsim\GD10996
FBgn0184358	-4.51613	-1.02747	-5.32461	0.000236976	0.168833	-0.514093	GD12631	3L	13442399	13445545	-1	-	Dsim\GD12631
FBgn0196491	-1.56514	3.08166	-5.2077	0.000283969	0.180506	0.706936	GD25179	2R	16197874	16198473	-1	-	Dsim\GD25179
FBgn0186274	-0.919036	2.14158	-5.16944	0.00030142	0.180506	0.634538	GD14594	3L	15417173	15418296	1	-	Dsim\GD14594
FBgn0193181	0.582036	6.2624	5.22617	0.000275934	0.180506	0.6225	GD21760	2L	19117658	19122292	-1	-	Dsim\GD21760
FBgn0189905	1.04865	4.04733	5.17361	0.000299464	0.180506	0.617151	GD18378	3R	19167665	19173351	-1	-	Dsim\GD18378
FBgn0185690	-0.797458	6.59103	-5.11613	0.000327648	0.189205	0.446822	GD13994	3L	6630812	6631203	1	-	Dsim\GD13994
FBgn0186273	-0.844052	5.65993	-5.0786	0.00034755	0.193777	0.406265	GD14593	3L	15415687	15416564	1	-	Dsim\GD14593
FBgn0183051	1.03698	2.65849	5.01529	0.000384083	0.207008	0.426879	GD11302	2R	12308880	12310309	1	-	Dsim\GD11302
FBgn0192145	0.971128	8.53347	4.94895	0.000426743	0.222581	0.179384	GD20679	3R	14334310	14334768	1	-	Dsim\GD20679
FBgn0188157	-1.43579	2.42824	-4.89502	0.00046511	0.22789	0.24913	GD16552	X	976591	977285	1	-	Dsim\GD16552
FBgn0184556	-0.461956	5.57833	-4.90203	0.000459922	0.22789	0.127144	GD12831	3L	10464588	10465123	-1	-	Dsim\GD12831
FBgn0186654	-0.538125	9.93589	-4.8477	0.000501773	0.238623	0.024149	GD14982	3L	20972902	20974624	1	-	Dsim\GD14982
FBgn0186939	-0.934989	3.49761	-4.80852	0.000534426	0.246889	0.101596	GD15271	chr2R_Mrandom_275	1286	1968	-1	-	Dsim\GD15271
FBgn0185146	-1.00072	3.713	-4.7297	0.000607099	0.272672	-0.0279093	GD13434	3L	1394512	1395724	-1	-	Dsim\GD13434
FBgn0189754	-0.937872	3.96489	-4.69445	0.000642905	0.28095	-0.124275	GD18219	chrU_M_4754	104	728	-1	-	Dsim\GD18219
FBgn0190336	-2.11305	3.13894	-4.61253	0.000734959	0.312725	-0.197944	GD18820	3R	13182372	13183043	-1	-	Dsim\GD18820
FBgn0182488	0.930777	1.79715	4.55682	0.000805402	0.313957	-0.261664	GD10724	2R	4764679	4766527	1	-	Dsim\GD10724
FBgn0182502	-0.992425	3.77862	-4.57289	0.000784383	0.313957	-0.29943	GD10738	2R	4935136	4935489	1	-	Dsim\GD10738
FBgn0195377	-2.55214	1.47119	-4.54924	0.000815524	0.313957	-0.306643	GD24018	2L	15413231	15414670	1	-	Dsim\GD24018
FBgn0192888	-2.92159	-0.175815	-4.5702	0.00078786	0.313957	-1.06855	GD21454	3R	25220850	25221184	1	-	Dsim\GD21454
FBgn0186579	-0.390489	5.3654	-4.50489	0.000877473	0.31698	-0.509728	GD14907	3L	20128079	20129251	1	-	Dsim\GD14907
FBgn0195830	-0.622999	7.51502	-4.49366	0.00089393	0.31698	-0.563971	GD24495	chrX_Mrandom_790	1233	1694	-1	-	Dsim\GD24495
FBgn0184217	-2.53237	0.0195131	-4.48039	0.000913786	0.31698	-0.974812	GD12488	3L	15636963	15637382	-1	-	Dsim\GD12488
FBgn0185773	2.67175	-1.29276	4.47436	0.000922962	0.31698	-1.27392	GD14081	3L	7789689	7791130	1	-	Dsim\GD14081
FBgn0256353	-3.97087	-1.95422	-4.52077	0.000854738	0.31698	-1.7792	GD26502	3L	487908	488055	-1	-	Dsim\snoRNA:GD26502
FBgn0193191	-3.86216	-2.75465	-4.46269	0.000940999	0.31698	-1.99052	GD21770	2L	18941089	18944846	-1	-	Dsim\GD21770
FBgn0194531	-0.896999	1.34596	-4.43721	0.000981682	0.323935	-0.46579	GD23141	2L	2202367	2202903	1	-	Dsim\GD23141
FBgn0189586	-0.797489	2.28007	-4.3998	0.00104479	0.33124	-0.498674	GD18042	3R	23490289	23491279	-1	-	Dsim\GD18042
