# Supplementary material for: Parallel Gene Expression Differences between Low and High Latitude Populations of Drosophila melanogaster and D. simulans
Source: PLoS Genet. 2015 May 7;11(5):e1005184. doi: 10.1371/journal.pgen.1005184 (PMC4423912; doi:10.1371/journal.pgen.1005184)
Supplement: S17 Table — (XLSX) [file pgen.1005184.s021.xlsx]

## Sheet: Sheet1
S17 Table. GO enrichment of significant genes in D. melanogaster.
Category/ID	Term	P-value	Bonferroni Corrected P-value
GO:0010517	regulation of phospholipase activity	3.03903e-05	0.0268628
GO:0060191	regulation of lipase activity	3.03903e-05	0.0268628
GO:0048666	neuron development	1.98777e-05	0.0176529
GO:0018298	protein-chromophore linkage	1.85248e-05	0.0164614
GO:0046903	secretion	7.34565e-06	0.00656011
GO:0050890	cognition	6.51184e-06	0.00581763
GO:0016059	deactivation of rhodopsin mediated signaling	5.40568e-06	0.00483179
GO:0022400	regulation of rhodopsin mediated signaling pathway	5.40568e-06	0.00483179
GO:0032940	secretion by cell	4.01798e-06	0.00359365
GO:0050962	detection of light stimulus involved in sensory perception	3.48997e-06	0.00312214
GO:0050908	detection of light stimulus involved in visual perception	2.58096e-06	0.00230987
GO:0003001	generation of a signal involved in cell-cell signaling	9.34708e-07	0.000837148
GO:0007269	neurotransmitter secretion	8.40295e-07	0.000752621
GO:0016056	rhodopsin mediated signaling pathway	6.29381e-07	0.000563766
GO:0007600	sensory perception	6.03423e-07	0.000540521
GO:0009584	detection of visible light	4.2031e-07	0.000376527
GO:0009586	rhodopsin mediated phototransduction	4.14122e-07	0.000370984
GO:0009628	response to abiotic stimulus	2.57803e-07	0.000230965
GO:0048489	synaptic vesicle transport	2.09891e-07	0.000188045
GO:0008277	regulation of G-protein coupled receptor protein signaling pathway	1.56912e-07	0.000140583
GO:0006887	exocytosis	7.68715e-08	6.88745e-05
GO:0007166	cell surface receptor linked signal transduction	7.00856e-08	6.27947e-05
GO:0007603	phototransduction, visible light	4.87844e-08	4.37098e-05
GO:0051606	detection of stimulus	1.02231e-08	9.15988e-06
GO:0016079	synaptic vesicle exocytosis	7.17668e-09	6.43028e-06
GO:0001505	regulation of neurotransmitter levels	4.29878e-09	3.8517e-06
GO:0006836	neurotransmitter transport	3.69744e-09	3.3129e-06
GO:0019226	transmission of nerve impulse	2.89603e-10	2.59485e-07
GO:0007267	cell-cell signaling	1.79035e-10	1.60415e-07
GO:0007268	synaptic transmission	1.45768e-10	1.30608e-07
GO:0009314	response to radiation	7.63224e-11	6.83849e-08
GO:0009581	detection of external stimulus	1.02617e-11	9.19447e-09
GO:0009416	response to light stimulus	1.00467e-11	9.00178e-09
GO:0009582	detection of abiotic stimulus	2.88608e-12	2.58588e-09
GO:0009583	detection of light stimulus	7.01001e-13	6.28091e-10
GO:0007602	phototransduction	1.00426e-13	9.00258e-11
GO:0050953	sensory perception of light stimulus	2.58389e-14	2.31779e-11
GO:0007601	visual perception	2.00082e-14	1.79057e-11
GO:0007186	G-protein coupled receptor protein signaling pathway	1.35021e-14	1.21361e-11
GO:0050877	neurological system process	4.36665e-16	3.97904e-13
GO:0045211	postsynaptic membrane	0.000102054	0.0157951
GO:0030136	clathrin-coated vesicle	8.86182e-05	0.0137299
GO:0031982	vesicle	8.19186e-05	0.0126985
GO:0031410	cytoplasmic vesicle	4.89149e-05	0.00760187
GO:0008021	synaptic vesicle	4.61293e-05	0.0071705
GO:0031988	membrane-bounded vesicle	3.72499e-05	0.00579424
GO:0034702	ion channel complex	3.47792e-05	0.00541096
GO:0016023	cytoplasmic membrane-bounded vesicle	2.54792e-05	0.00396691
GO:0030054	cell junction	2.2466e-05	0.00349859
GO:0016021	integral to membrane	2.20898e-05	0.00344012
GO:0044463	cell projection part	1.8951e-05	0.00295202
GO:0005887	integral to plasma membrane	6.01103e-06	0.000937284
GO:0031224	intrinsic to membrane	2.86174e-06	0.000446332
GO:0031226	intrinsic to plasma membrane	1.68152e-06	0.000262283
GO:0016027	inaD signaling complex	1.01705e-06	0.000158647
GO:0019897	extrinsic to plasma membrane	1.43593e-07	2.24002e-05
GO:0044456	synapse part	2.63039e-08	4.1034e-06
GO:0042995	cell projection	8.73645e-09	1.36289e-06
GO:0045202	synapse	9.48463e-10	1.4796e-07
GO:0044459	plasma membrane part	3.02283e-12	4.71557e-10
GO:0016028	rhabdomere	1.26409e-13	1.97269e-11
GO:0009881	photoreceptor activity	1.44824e-05	0.00481107
GO:0008020	G-protein coupled photoreceptor activity	8.16606e-06	0.00271562

## Sheet: Sheet2
Term
GO:0010517	regulation of phospholipase activity
GO:0060191	regulation of lipase activity
GO:0048666	neuron development
GO:0048666	neuron development
GO:0018298	protein-chromophore linkage
GO:0046903	secretion
GO:0050890	cognition
GO:0050890	cognition
GO:0016059	deactivation of rhodopsin mediated signaling
GO:0022400	regulation of rhodopsin mediated signaling pathway
GO:0032940	secretion by cell
GO:0050962	detection of light stimulus involved in sensory perception
GO:0050908	detection of light stimulus involved in visual perception
GO:0003001	generation of a signal involved in cell-cell signaling
GO:0007269	neurotransmitter secretion
GO:0016056	rhodopsin mediated signaling pathway
GO:0007600	sensory perception
GO:0009584	detection of visible light
GO:0009586	rhodopsin mediated phototransduction
GO:0009628	response to abiotic stimulus
GO:0048489	synaptic vesicle transport
GO:0008277	regulation of G-protein coupled receptor protein signaling pathway
GO:0006887	exocytosis
GO:0007166	cell surface receptor linked signal transduction
GO:0007603	phototransduction, visible light
GO:0051606	detection of stimulus
GO:0016079	synaptic vesicle exocytosis
GO:0001505	regulation of neurotransmitter levels
GO:0006836	neurotransmitter transport
GO:0019226	transmission of nerve impulse
GO:0007267	cell-cell signaling
GO:0007268	synaptic transmission
GO:0009314	response to radiation
GO:0009581	detection of external stimulus
GO:0009416	response to light stimulus
GO:0009582	detection of abiotic stimulus
GO:0009583	detection of light stimulus
GO:0007602	phototransduction
GO:0050953	sensory perception of light stimulus
GO:0007601	visual perception
GO:0007186	G-protein coupled receptor protein signaling pathway
GO:0007186	G-protein coupled receptor protein signaling pathway
GO:0050877	neurological system process
GO:0045211	postsynaptic membrane
GO:0030136	clathrin-coated vesicle
GO:0031982	vesicle
GO:0031410	cytoplasmic vesicle
GO:0008021	synaptic vesicle
GO:0031988	membrane-bounded vesicle
GO:0034702	ion channel complex
GO:0016023	cytoplasmic membrane-bounded vesicle
GO:0030054	cell junction
GO:0016021	integral to membrane
GO:0044463	cell projection part
GO:0005887	integral to plasma membrane
GO:0031224	intrinsic to membrane
GO:0031226	intrinsic to plasma membrane
GO:0016027	inaD signaling complex
GO:0016027	inaD signaling complex
GO:0019897	extrinsic to plasma membrane
GO:0044456	synapse part
GO:0042995	cell projection
GO:0045202	synapse
GO:0044459	plasma membrane part
GO:0016028	rhabdomere
GO:0009881	photoreceptor activity
GO:0008020	G-protein coupled photoreceptor activity
